# Supplementary material for: Extracellular matrix signatures of human mammary carcinoma identify novel metastasis promoters
Source: eLife. 2014 Mar 11;3:e01308. doi: 10.7554/eLife.01308 (PMC3944437; doi:10.7554/eLife.01308)
Supplement: Figure 2—source data 1. — DOI: http://dx.doi.org/10.7554/eLife.01308.005 [file elife01308s001.xlsx]

## Sheet: Legend
Figure 2 – source data 1: Complete MS data set of ECM-enriched fraction from MDA-MB-231 and LM2 human mammary tumor xenografts.
A. Complete MS data set from two independent human MDA-MB-231 mammary tumors and two independent human LM2 mammary tumors grown orthotopically in the mouse mammary fat pad. Proteins are sorted by overall confidence score (column AC).
B. ECM composition of MDA-MB-231 and LM2 tumors. Proteins are sorted by matrisome divisions (column A), categories (column B) and gene symbol (column C).

## Sheet: A. Complete MS data set
				MDA-MB-231_Sample 1				MDA-MB-231_Sample 2				MDA-MB-231_Sample 1+2			LM2_Sample 1				LM2_Sample 2				LM2_Sample 1+2			MDA-MB-231 and LM2 samples
Matrisome Division	Matrisome Category	Entry Name	Molecular Weight (kDa)	Number of Spectra	Peptide Abundance	Percent Coverage	Number of Unique Peptides	Number of Spectra	Peptide Abundance	Percent Coverage	Number of Unique Peptides	Number of Spectra	Percent Coverage	Number of Unique Peptides	Number of Spectra	Peptide Abundance	Percent Coverage	Number of Unique Peptides	Number of Spectra	Peptide Abundance	Percent Coverage	Number of Unique Peptides	Number of Spectra	Percent Coverage	Number of Unique Peptides	Percent Coverage	Number of Unique Peptides	Score	UniProt Accesion Number	UniProt Accesion Numbers	Entrez Gene Symbol	Entrez Gene Names	GO Cellular Components
Other		Plectin-1	533.778	469	2920000000	0.44	226	378	4690000000	0.447	195	847	0.525	273	383	6570000000	0.434	200	507	38600000000	0.524	256	890	0.572	293	60.3	292	4912.4	Q15149	Q15149|Q15149-4|Q15149-2|Q15149-6|Q15149-5|Q15149-9|Q15149-8|Q15149-7|Q15149-3|Q9QXS1|Q9QXS1-2|Q9QXS1-3|Q9QXS1-8|Q9QXS1-7|Q9QXS1-6|Q9QXS1-14|Q9QXS1-4|Q9QXS1-16|Q9QXS1-5|Q9QXS1-13|Q9QXS1-11|Q9QXS1-12|Q9QXS1-9|Q9QXS1-10|Q9QXS1-15|D3DWL0|P58107|Q8R0W0	Plec1	PLEC1	cytoplasm|cytosol|cytosol|insoluble fraction|plasma membrane|contractile fiber|cytoskeleton|cytosol|cytosol|cytosol|cytosol|
Other		Cytoplasmic dynein 1 heavy chain 1	535.137	230	519000000	0.309	119	238	1680000000	0.344	130	468	0.415	161	244	2160000000	0.275	115	265	8880000000	0.362	137	509	0.412	173	47.7	196	3228.36	Q14204	Q14204|Q9JHU4|B4DSR6|Q6P2H7	Dync1h1	DYNC1H1 DHC1 DNCH1 DNCL DNECL DYHC KIAA0325	cytoplasm|cytoplasmic dynein complex|cytosol|Golgi apparatus|cytosol|cytosol|cytosol|microtubule|cytosol|
Other		Neuroblast differentiation-associated protein AHNAK	629.604	80	217000000	0.125	56	77	648000000	0.152	60	157	0.202	84	196	3200000000	0.286	118	193	9470000000	0.301	120	389	0.376	159	39.6	175	2677.08	Q09666	Q09666|B5MEH8|Q8N274|Q8CEX7|Q8R2L7|Q9BVU3|Q96EC4|A1A586	Ahnak	AHNAK PM227	nucleus|
Other		DNA-dependent protein kinase catalytic subunit	474.044	122	267000000	0.226	77	128	1200000000	0.245	80	250	0.315	110	123	2040000000	0.216	72	181	6410000000	0.296	105	304	0.325	120	37.2	138	2116.36	P78527	P78527|P78527-2|B4DL41|P97313|P97313-2	Prkdc	PRKDC HYRC HYRC1	nonhomologous end joining complex|DNA-dependent protein kinase-DNA ligase 4 complex|nucleus|nucleoplasm|nucleoplasm|transcription factor complex|
Other		Filamin-A	283.472	261	744000000	0.35	155	484	7110000000	0.426	209	745	0.496	248	459	10400000000	0.467	198	398	24400000000	0.51	187	857	0.571	251	58.5	112	1976.98	P21333	P21333|P21333-2|Q60FE5|Q60FE6|Q5HY54|O75369|Q60FE7|O75369-2|B2ZZ83|O75369-3|O75369-6|O75369-7|Q68CT4|Q8BTM8|B9EKP5|B7FAV0|B7FAU9|B2ZZ80|A6NDY9|O75369-4|O75369-5|Q14315|Q14315-2|Q80X90|D3Z576|Q8VHX6|D3YW87|Q8VHX6-2|Q96C61|B4E2F9|B4DTD5|D3Z0G3|D3Z0G4|Q8BTM8-2|A4D1J9|B3KM41	Flna	FLNA FLN FLN1	trans-Golgi network|plasma membrane|cell cortex|extracellular region|cytosol|actin cytoskeleton|extracellular region|cytosol|actin cytoskeleton|nucleus|cytoplasm|cytosol|cytoplasm|plasma membrane|
Core matrisome	Collagens	Collagen alpha-1(I) chain	139.057	807	33500000000	0.613	98	1335	286000000000	0.644	114	2142	0.652	129	1238	133000000000	0.682	135	742	165000000000	0.578	110	1980	0.682	150	69.5	102	1940.26	P11087	P11087|P02452|P11087-2|D3DTX7|P02458|P02458-1|P28481|P28481-1|P28481-4|P28481-5|P28481-6|P28481-7|P28481-2|B7Z4S2|Q5JPA6	Col1a1	Col1a1 Cola1	extracellular space|collagen|collagen|extracellular matrix|collagen|extracellular matrix|extracellular matrix|extracellular region|collagen|collagen|collagen|collagen type I|collagen type I|cytoplasm|proteinaceous extracellular matrix|extracellular matrix|extracellular matrix|extracellular matrix|extracellular matrix|
Core matrisome	ECM Glycoproteins	Putative uncharacterized protein	266.49	427	4710000000	0.453	106	404	13100000000	0.406	106	831	0.5	127	713	66900000000	0.448	123	573	90500000000	0.508	131	1286	0.532	145	59	101	1790.22	Q3UGY5	Q3UGY5|Q3UHL6|Q3TCF1|P11276|B9EHT6|Q3UH17|B7ZNJ1|P02751|P02751-3|P02751-15|P02751-7|P02751-8|P02751-11|P02751-14|B7ZLE5|P02751-5|B7ZLF0|P02751-9|P02751-10|P02751-6|P02751-13|P02751-12|P02751-4|Q68CX6|B4DTK1|B4DU16|Q7Z391|Q564H7|P02751-2|B4DTH2|B4DN21|Q4KL80|Q9H382		Fn1
Other		Myosin-9	227.784	191	534000000	0.244	104	112	830000000	0.334	61	303	0.392	133	195	1910000000	0.466	99	155	6600000000	0.387	80	350	0.518	121	55	105	1780.1	P35579	P35579|Q8VDD5|P35579-2|Q5SX39|B4E3S1|B2RWX0|Q5SX40|B2RWW8|P12882|Q9Y623|P13542|Q5SX41|Q3UH59|Q5SV64|P35580-3|P35580-2|B2RWP9|P35580|Q61879|Q149N4|Q9UKX2|P13535|Q5BKV1|B0I1S2|Q7Z406-2|Q7Z406|Q8R384|B1AR69|Q8BIE2|B1PS43|Q3MNF1|P35749|Q3MNF0|Q3MIV8|Q5SX37|O08638|O08638-2|Q9UKX3|B3F3T1|Q6URW6|Q6URW6-2|Q7Z406-4|P12883|Q91Z83|B2RY26|P13533|Q7Z406-5|Q02566|Q2TAW4|P13541|Q8BXF2|P11055|Q14B05|Q8BIM8|B4E0I…	Myh9	MYH9	cytoplasm|plasma membrane|stress fiber|plasma membrane|cell leading edge|stress fiber|cleavage furrow|nucleus|protein complex|immunological synapse|plasma membrane|spindle|actin cytoskeleton|cleavage furrow|plasma membrane|cell cortex|cytosol|stress fiber|cortical cytoskeleton|neuromuscular junction|stress fiber|contractile ring|stress fiber|uropod|cell-cell adherens junction|actin cytoskeleton|i…
Core matrisome	Collagens	Collagen alpha-1(XII) chain	341.406	168	797000000	0.294	82	198	2700000000	0.329	96	366	0.406	120	119	1670000000	0.215	60	168	5430000000	0.303	97	287	0.349	114	44.2	103	1712.27	Q60847	Q60847|Q60847-5|Q60847-2|Q99715|Q99715-4|Q60847-3|Q60847-4|Q99715-2|C9JLI9|B9EJB8	Col12a1	Col12a1	collagen type XII|extracellular region|proteinaceous extracellular matrix|
Core matrisome	Collagens	Collagen alpha-1(III) chain	140.196	544	10900000000	0.516	78	881	111000000000	0.594	92	1425	0.614	104	591	35300000000	0.546	85	393	66100000000	0.531	73	984	0.594	104	63.1	92	1637.87	P08121	P08121|Q3UH72|Q7TT32|Q8BLW4|Q8BKY2|P02461|D3DPH4|P02461-2	Col3a1	Col3a1	collagen|collagen|extracellular matrix|extracellular matrix|collagen type III|extracellular region|extracellular matrix|
Core matrisome	Collagens	Type VI collagen alpha 3 subunit	288.361	311	1830000000	0.31	108	302	3480000000	0.352	108	613	0.415	144	170	1300000000	0.19	73	264	7950000000	0.301	111	434	0.336	123	43.3	94	1519.05	O88493	O88493|P12111|P12111-2|D3YWD1|B7ZW00|B7ZMJ7|B4E0A4|B4E3U5|A8MT30|C9JNG9|Q6MZG6|Q6PES2|Q80VJ0	Col6a3	Col6a3	extracellular matrix|sarcolemma|extracellular matrix|extracellular space|
Other		Talin-1	271.93	96	147000000	0.248	52	188	1260000000	0.44	78	284	0.473	91	211	1590000000	0.427	75	148	3310000000	0.362	71	359	0.47	94	50.5	82	1504.21	Q9Y490	Q9Y490|Q5TCU6|A2AIM8|P26039|Q3UHS6|Q0V930|Q9Y4G6|B2RY15|Q71LX4|Q5TCU5|Q68FD6|Q8CDM9|B4DGF3	Tln1	TLN1 KIAA1027 TLN	focal adhesion|cytoskeleton|ruffle membrane|cytoplasm|centrosome|plasma membrane|focal adhesion|ruffle|cytosol|cytosol|intracellular membrane-bounded organelle|cell-cell junction|extracellular region|extracellular region|cytosol|cytosol|focal adhesion|
Core matrisome	Collagens	Collagen alpha-2(I) chain	130.068	558	23700000000	0.183	72	972	178000000000	0.29	90	1530	0.331	95	823	66500000000	0.56	108	558	130000000000	0.48	90	1381	0.575	116	71.5	76	1456.67	Q01149	Q3TU64|Q01149|P08123|B4DN66|B4DTF5	Col1a2	Col1a2 Cola2	extracellular space|extracellular region|collagen|collagen|collagen|collagen type I|
Other		Nuclear mitotic apparatus protein 1	239.339	61	109000000	0.263	42	79	377000000	0.328	48	140	0.412	67	130	1080000000	0.384	62	113	3100000000	0.392	59	243	0.5	84	51.5	87	1440.59	Q14980	Q14980|Q14980-2|Q7Z757|Q9BTE9|Q80Y35|Q86XH4|Q91W16|Q3TH77	Numa1	NUMA1 NUMA	cytosol|cytosol|nucleoplasm|spindle pole|spindle microtubule|nucleolus|spindle|nucleus|
Core matrisome	Proteoglycans	Perlecan (Heparan sulfate proteoglycan 2)	479.741	116	151000000	0.245	67	73	452000000	0.158	42	189	0.285	80	63	355000000	0.145	40	134	2730000000	0.275	76	197	0.303	86	36.8	87	1429.22	B1B0C7	B1B0C7|Q05793|Q3UHH3|P98160		Hspg2 RP23-12C2.1-001
Core matrisome	ECM Glycoproteins	Fibrillin 1	332.89	99	570000000	0.202	50	146	1720000000	0.294	74	245	0.324	87	47	459000000	0.093	33	246	13200000000	0.355	101	293	0.365	107	41.3	83	1364.24	A2AQ53	A2AQ53|O88840|P35555|Q61554|Q75N88|Q61555|P35556|Q75N89|P35556-2|Q8WYH1		Fbn1 RP23-368I1.1-001
Other		Microtubule-actin cross-linking factor 1, isoforms 1/2/3/5	624.002	94	137000000	0.099	74	86	198000000	0.109	71	180	0.159	116	106	407000000	0.108	75	120	1110000000	0.152	102	226	0.193	139	22.4	87	1319.55	Q9UPN3	Q9UPN3|Q9UPN3-1|Q9UPN3-4|Q03001-11|Q03001|Q03001-9|Q5TBT1|Q96PK2|Q03001-8|B1ARU4|Q03001-10|Q4PLL5|B1ARU3|Q9QXZ0|Q9QXZ0-2|Q9QXZ0-3|B1ARU1|Q91ZU6-4|Q91ZU6|Q91ZU6-2|Q91ZU6-3|B4DGY0|Q03001-3|Q6P0N6|B7Z3H1|Q6ZSD7|Q91ZU6-6|Q91ZU6-5|Q91ZU6-7|Q6ZQZ4|Q9CYG3|Q9HDA7|B4E2T3|Q8C221|B4DNC4|Q9H8U2	Macf1|Macf1|Macf1|Macf1|Macf1|Macf1|Macf1	MACF1 ABP620 ACF7 KIAA0465 KIAA1251	||cytoskeleton||||cytoplasm|
Other		Translational activator GCN1	295.149	99	88300000	0.254	50	99	320000000	0.299	60	198	0.346	73	69	301000000	0.201	40	106	1550000000	0.273	60	175	0.318	70	40.1	87	1308.88	Q92616	Q92616|B2RWW6|Q3UHQ5|Q8BIX2|Q6NV94	Gcn1l1	GCN1L1 KIAA0219	cytoplasm|ribosome|
Other		Clathrin heavy chain 1	193.38	85	256000000	0.371	48	82	583000000	0.357	44	167	0.463	62	49	393000000	0.217	26	99	4040000000	0.399	55	148	0.415	57	49.9	70	1191.11	Q00610	Q00610|Q00610-2|Q5SXR6|Q68FD5|P53675|P53675-2|B7Z2Y4	Cltc	CLTC CLH17 CLTCL2 KIAA0034	clathrin coat of coated pit|spindle|plasma membrane|plasma membrane|clathrin coat of trans-Golgi network vesicle|clathrin coat|melanosome|cytoplasmic vesicle|clathrin-coated vesicle|cytoplasmic vesicle membrane|
Other		Ras GTPase-activating-like protein IQGAP1	189.876	63	109000000	0.24	47	126	1120000000	0.403	63	189	0.438	79	133	1500000000	0.403	72	134	6460000000	0.375	73	267	0.45	98	48.7	67	1172.06	P46940	A4QPB0|P46940|Q9JKF1|Q80UW7|B4E2M0|Q86VI3|A2RRC9|Q3TR56|Q8CDW9|Q9D408|B4DNP4|B9EKT6|B9EKK3|Q3UQ44|Q3UQP1|Q13576|Q13576-2|B7Z881	Iqgap1	IQGAP1 KIAA0051	neuron projection|nucleus|actin filament|plasma membrane|nucleolus|cytoplasm|cell leading edge|intracellular|
Other		Isoform 2 of Nesprin-2	804.725	37	17900000	0.055	31	18	44400000	0.03	16	55	0.07	40	33	128000000	0.057	30	75	783000000	0.117	62	108	0.13	70	15.3	82	1151.37	Q8WXH0-2	Q8WXH0-2|Q8WXH0|D4YW74|Q8WXH0-7|Q6ZWQ0|Q8WXH0-8|Q8WXH0-9|Q8WXH0-3|Q8WXH0-4|Q6ZWQ0-3|Q86YP9|Q8WXH0-5|B4DND7|B4DPR6|Q8WXH0-6|D5FT67	Syne2	SYNE2 KIAA1011 NUA	sarcoplasmic reticulum|mitochondrial part|sarcoplasmic reticulum membrane|nuclear membrane|plasma membrane|SUN-KASH complex|nuclear lumen|filopodium membrane|nuclear envelope|lamellipodium membrane|focal adhesion|nucleoplasm|cytoskeleton|nuclear outer membrane|cytoplasm|integral to membrane|nucleus|Z disc|
Other		Vimentin	53.7078	370	24200000000	0.714	121	144	4010000000	0.523	74	514	0.714	141	198	9830000000	0.587	83	413	158000000000	0.721	116	611	0.727	130	72.7	64	1132.6	P08670	P08670|B0YJC4|Q3TFD9|P20152|Q3U6S1|Q3V2S4|B3KRK8|Q3TWV0|Q3UAX1|B0YJC5|P05787|A8K4H3|P08729|B3KY79|P11679|Q7L4M3|B4DKV4|Q3V2C6|P31001|O95678|A5Z217|Q45VM7|Q45VM8|Q549R8|Q549R9|P17661|Q45VM6|Q9H319|Q9DCV7|P15331-2|P15331|P41219-2|B3KWQ6|P41219|P15331-3|P78386|Q9H552|Q549R7|Q5XKE5|Q3KNV1|P08551|Q01546|P25691|B4DUI0|P19246|P07196|B3KQI5|A8MQ04|P07744|Q6IME9|Q14CN4|Q14CN4-2|B4DEI8|Q99M73|P12036|P07197…	Vim	VIM	cytoplasm|cytosol|cell leading edge|cytoskeleton|plasma membrane|cytosol|intermediate filament cytoskeleton|intermediate filament|axon|cytosol|cytoskeleton|
Other		Fatty acid synthase	276.046	40	46100000	0.203	34	59	327000000	0.235	41	99	0.328	57	60	439000000	0.215	43	65	1370000000	0.25	44	125	0.33	64	41.4	72	1108.5	P49327	P49327|P19096|Q3UHT6	Fasn	FASN FAS	cytosol|cytosol|melanosome|Golgi apparatus|mitochondrion|glycogen granule|cytoplasm|
Other		Putative uncharacterized protein SPTAN1	285.799	61	42200000	0.213	45	44	114000000	0.161	31	105	0.303	62	42	125000000	0.111	32	72	933000000	0.268	51	114	0.284	67	35.7	72	1100.07	A6NG51	A6NG51|Q13813-2|Q13813|Q13813-3|B9EKJ1|A3KGU7|P16546|A3KGU5|P16546-2|B7ZWK3|B2RXX6|B4DGT1|B4DTV8|A6NN88|P08032		SPTAN1
Core matrisome	ECM Glycoproteins	Tenascin	237.451	100	611000000	0.219	54	147	2050000000	0.282	63	247	0.325	81	110	2240000000	0.142	46	164	9600000000	0.321	87	274	0.342	93	40.1	62	1049.55	Q80YX1	Q80YX1|Q80YX1-2|P24821|P24821-4|A7MBN2|Q80YX1-3|Q80YX1-4|P24821-3|P24821-2|Q80YX1-5|Q148T4|Q148T5|D3YHM4|P24821-5|P24821-6|B4E1W8|Q80YX0|Q6MZI1	Tnc	Tnc Hxb	extracellular region|basement membrane|basement membrane|basement membrane|
Other		Spectrin beta chain, brain 1	275.403	67	90100000	0.246	44	55	259000000	0.185	36	122	0.326	62	51	175000000	0.132	31	78	1230000000	0.282	47	129	0.329	65	39.2	64	1040.92	Q01082	Q01082|Q01082-3|Q01082-2|Q62261|Q62261-2|Q3UGY4|B2RX08|Q3UGX2|P15508|B4DIF8|O15020|O15020-2|Q9Z2V0|P11277-2|B2RMN7|P11277|P11277-3|Q3UGZ4|Q68FG2|A4QPE4|Q149M1	Sptbn1	SPTBN1 SPTB2	spectrin|nucleus|plasma membrane|cuticular plate|M band|cytoplasm|cytosol|cortical cytoskeleton|nucleolus|protein complex|
Other		Lamin-A/C	74.4235	143	1870000000	0.522	68	83	1520000000	0.512	45	226	0.575	81	137	4210000000	0.542	65	230	25700000000	0.612	109	367	0.662	120	66.2	57	964.01	P02545	P02545|Q5I6Y6|P02545-2|Q5I6Y4|P02545-3|Q6UYC3|P48678|P48678-2|Q3UCU3|B4DI32|Q3U7I5|Q5I6Y5|Q3BDU5|Q5TCI8|Q8N519|Q5TCJ4|P48678-3|P20700|Q03252|P14733|B4DFR3|B4DZT3|P21619|D3YUF7|P21619-2	Lmna	LMNA LMN1	perinuclear region of cytoplasm|perinuclear region of cytoplasm|nuclear envelope|nuclear lamina|nuclear lamina|lamin filament|nuclear envelope|intermediate filament|intermediate filament|lamin filament|insoluble fraction|nucleus|nuclear matrix|lamin filament|
Other		E3 ubiquitin-protein ligase HUWE1	485.819	33	18500000	0.073	21	58	185000000	0.114	35	91	0.149	45	55	336000000	0.106	27	83	1340000000	0.173	47	138	0.206	56	22.4	60	944.16	Q7Z6Z7	Q7Z6Z7|Q7Z6Z7-3|Q7Z6Z7-2|Q4JG03|A2AFQ0|Q7TMY8|A2AFQ1|Q7TMY8-3|Q7TMY8-4|Q7TMY8-2|Q5H962|Q3TNP1|Q8C0G8|Q9NXW1|Q3TMX4|Q5W0H4|P13693|B4DKJ4|Q8TBK7|P63028|B4DLD6|Q9UP43|Q56UQ5|B2RPQ9|D3YU75|Q3TL29|Q86YH5	Huwe1	HUWE1 KIAA0312 KIAA1578 UREB1 HSPC272	intracellular|cytoplasm|nucleus|nucleus|nucleolus|
Core matrisome	ECM Glycoproteins	Fibrinogen beta chain	55.4364	144	3330000000	0.806	40	78	2050000000	0.698	31	222	0.821	44	175	14300000000	0.767	41	123	30600000000	0.706	33	298	0.821	46	82.3	50	880.18	Q8K0E8	Q8K0E8|P02675|B4E1D3|D3DP13|Q32Q65	Fgb	Fgb	fibrinogen complex|cell cortex|external side of plasma membrane|platelet alpha granule|extracellular region|
Other		Activating signal cointegrator 1 complex subunit 3-like 1	246.197	35	37300000	0.15	26	44	182000000	0.23	34	79	0.272	44	23	120000000	0.116	19	50	860000000	0.215	35	73	0.255	42	33.6	56	851.93	Q6P4T2	Q6P4T2|O75643|Q9H8B9|Q8BYH6|O75643-2|C9JAQ9|B4E150|B4E0P5|Q9UNV9|A2RRQ7|Q9P172	Snrnp200	Snrnp200 Ascc3l1 RP23-206D14.2-001	spliceosome|snRNP U5|
Other		Pre-mRNA-processing-splicing factor 8	274.908	35	33800000	0.128	27	31	90200000	0.112	20	66	0.194	38	32	125000000	0.096	17	70	1290000000	0.244	43	102	0.268	47	32.4	59	846.48	Q6P2Q9	Q6P2Q9|Q99PV0|B4DK16|Q3TI71	Prpf8	PRPF8 PRPC8	spliceosome|nucleus|snRNP U5|nuclear speck|
Other		Leucine-rich PPR motif-containing protein, mitochondrial	159.1	49	135000000	0.271	33	62	456000000	0.337	39	111	0.406	50	24	145000000	0.153	16	54	880000000	0.261	33	78	0.288	38	43.1	54	829.73	P42704	P42704|B8ZZ38|C9JCA9|Q6PB66	Lrpprc	LRPPRC LRP130	membrane|nucleus|nuclear outer membrane|cytoskeleton|cytoplasm|mitochondrion|nucleus|mitochondrion|nuclear inner membrane|condensed nuclear chromosome|perinuclear region of cytoplasm|mitochondrial nucleoid|nucleoplasm|
Other		Keratin, type II cytoskeletal 1	66.2087	183	1430000000	0.568	94	116	1300000000	0.582	80	299	0.6	121	66	563000000	0.433	45	63	1990000000	0.437	47	129	0.517	66	60	45	819.86	P04264	P04264|P35908|P02538|A8K2I0|B4DRR0|P13647|B4DRU6|B4DWU6|P48668|P04259|B2R853|B4E1T1|B4DRY0|B4DL32|P50446|D3Z6R0|Q922U2|D3Z4Y4|Q9Z331|Q0VDR7|Q3UV11|Q8BIS2|Q148Q7|Q8BGZ7|Q9Z2T6|Q6KB66|Q6KB66-2|P04104|P12035|Q8VED5|B2RTP7|Q3TTY5|Q3UV17|Q6NXH9|P19013|B4DRS2|B4DKJ0|B4DRR7|B4DRW1|Q9CRS6|C9JFF3|Q6KB66-3|Q6IFZ8|Q6IFZ6|Q08EK4|Q0IIN1|Q9R0H5|Q6IFZ9|Q6IFT3|P14136-2|P03995|P14136|P14136-3|P03995-2|B4DJW0|B4E1…	Krt1	KRT1 KRTA	cytoskeleton|plasma membrane|intermediate filament|membrane|keratin filament|
Other		CAD protein	245.319	36	28400000	0.172	27	60	333000000	0.254	38	96	0.308	48	46	289000000	0.181	29	47	960000000	0.244	33	93	0.302	44	36	52	811.81	P27708	P27708|B2RQC6|B7ZN27	Cad	CAD	nuclear matrix|cytosol|nucleus|cytoplasm|cytosol|
Other		Heat shock protein HSP 90-beta	83.605	131	954000000	0.368	67	187	4910000000	0.505	79	318	0.573	98	146	3870000000	0.451	63	139	12400000000	0.454	74	285	0.545	95	59.6	48	807.34	P08238	P08238|B4DMA2|Q71LX8|B4DGL0|P11499|P07900-2|P07900|P07901|Q3TKA2|Q3UIF3|O75322|Q86U12|A8K3W9|P14625|Q5CAQ5|Q9H6X9|Q91V38|P08113|Q3UBU0|Q58FF7|Q12931|B4DR68|Q3TUD6|B4DU71|B4DHT9|Q8N9Z3|Q5CAQ4|Q3UPJ8|Q9CQN1|Q3TK29|Q3TSG8|B4DTA5|Q58FF8|B5MDL9|Q96GW1|Q14568|B4DQX3|D3Z1R1|Q58FF9|Q58FG0|Q58FF6|Q58FF2|Q58FG1|Q58FF3	Hsp90ab1	HSP90AB1 HSP90B HSPC2 HSPCB	cytoplasm|intracellular|mitochondrion|melanosome|
Other		Inositol 1,4,5-trisphosphate receptor type 3	307.011	70	85800000	0.17	53	36	111000000	0.101	25	106	0.207	62	44	235000000	0.084	26	83	1330000000	0.187	53	127	0.207	60	26.9	54	804.56	Q14573	Q14573|P70227|Q14643|Q14643-6|Q14643-2|Q14643-7|Q14643-5|Q14643-8|Q14643-3|Q14643-4|P11881|P11881-3|P11881-2|P11881-4|P11881-5|P11881-6|P11881-7|P11881-8|Q14571|C9JNU7|B2KF91|Q9Z329|B2KF90|Q9Z329-3|Q8C7X9|Q9Z329-2|B7ZMI3|B4DGH1|B4DJU3|Q8CED6|Q8BNX2|Q14571-2|B2KF93	Itpr3	ITPR3	platelet dense tubular network membrane|microsome|cytoplasm|nucleolus|cell soma|nucleus|myelin sheath|endoplasmic reticulum|endoplasmic reticulum membrane|nucleoplasm|membrane|brush border|integral to plasma membrane|platelet dense tubular network membrane|nuclear outer membrane|apical part of cell|
Other		Pyruvate kinase isozymes M1/M2	58.5064	43	450000000	0.387	19	159	13300000000	0.713	37	202	0.713	39	179	20600000000	0.696	43	106	20800000000	0.572	34	285	0.745	46	74.5	43	793.97	P14618	P14618|B4DUU6|P14618-2|B4DNK4|P52480|B4DRT3|P52480-2|Q504U3|O75758|B1AVT2|P53657|P30613|A7MCU9|Q16716|Q3UEH4|P30613-2|B4DPM0	Pkm2	PKM2 OIP3 PK2 PK3 PKM	cytoplasm|cytosol|nucleus|nucleus|cytoplasm|
Other		Myoferlin	236.245	31	31500000	0.151	26	29	92500000	0.14	23	60	0.229	39	19	101000000	0.091	15	71	1670000000	0.267	49	90	0.279	51	31.6	53	787.4	Q9NZM1	Q9NZM1|Q9NZM1-6|C9JCN0|Q9NZM1-3|Q9NZM1-2|Q9NZM1-5|B9EK95|Q69ZN7|Q69ZN7-4|D3Z1Q0|Q9NZM1-7|Q9NZM1-8|Q69ZN7-2|B3KSL7|Q9ESD7-2|Q9ESD7|Q9ESD7-3|Q9NZM1-4|O75923-15|O75923-13|O75923-7|O75923-8|O75923-2|O75923-10|O75923-11|O75923-4|O75923-5|O75923-12|O75923-6|O75923-14|O75923|O75923-9|O75923-3|Q69ZN7-3|B7Z2R1|B7Z8G4	Myof	MYOF FER1L3 KIAA1207	caveola|nuclear envelope|nuclear membrane|nucleus|integral to membrane|centrosome|plasma membrane|cytoplasmic vesicle|cytoplasmic vesicle membrane|
Other		Isoform 2 of E3 ubiquitin-protein ligase UBR4	583.137	25	69500000	0.054	24	44	128000000	0.111	34	69	0.124	43	46	172000000	0.06	24	37	372000000	0.084	26	83	0.115	41	16.4	53	782.22	Q5T4S7-2	Q5T4S7-2|Q5T4S7|Q5T4S7-4|Q5T4S7-3|A2AN08-5|A2AN08|A2AN08-3|Q5T4S7-5|A2AN08-2|B3KMT2|A2AN08-4|B4DYV5|B3KM62|B4DPF6|Q5T4S7-6|Q5TBN9	Ubr4	UBR4 KIAA0462 KIAA1307 RBAF600 ZUBR1	integral to membrane|cytoskeleton|cytoplasm|nucleus|membrane|
Other		Glycogen phosphorylase, brain form	97.3788	78	425000000	0.423	47	56	370000000	0.357	35	134	0.502	62	68	997000000	0.419	35	70	2630000000	0.385	40	138	0.521	52	58.6	49	781.76	P11216	P11216|B4DSD8|Q3UYH9|Q8CI94|Q3V3U0|Q3TFQ8|Q3UGT5|P06737|B2R825|B4DUB7|Q9WUB3|Q3UKJ0|Q91WP9|Q9ET01|Q3TJQ7|Q3UEJ6|P11217|B2RB32|B4DRW6|A6NDY6|B4DRQ4	Pygb	PYGB	soluble fraction|cytoplasm|axon|
Core matrisome	Collagens	Collagen alpha-2(V) chain	146.043	89	998000000	0.328	29	135	6900000000	0.444	39	224	0.452	43	93	2330000000	0.362	32	75	3510000000	0.373	31	168	0.416	37	48.6	42	749.06	Q3U962	Q3U962|P05997|Q5PR22|D3DPH5|B4DNJ0|Q8BNA3	Col5a2	Col5a2	extracellular region|collagen type V|collagen|
Other		Elongation factor 2	96.3064	39	154000000	0.308	23	55	777000000	0.389	28	94	0.505	39	54	1320000000	0.371	23	88	5250000000	0.532	38	142	0.553	40	60.8	45	725.49	P13639	P13639|P58252|Q3UDC8|Q3TK17|Q3TX47|Q8BMA8|Q3UMI7|Q3UZ14|Q3TLB1|Q3TJZ1|Q3TWX1|Q8C153|Q3UBL9|Q3TW58|B4DPU3|B4DRE8|B4DMC6	Eef2	EEF2 EF2	cytoplasm|ribonucleoprotein complex|
Core matrisome	ECM Glycoproteins	Isoform 2 of Periostin	90.9381	68	489000000	0.421	26	102	1700000000	0.57	41	170	0.572	43	30	233000000	0.254	15	50	1860000000	0.41	25	80	0.419	26	57.2	41	706.4	Q62009-2	Q62009-2|Q62009-5|Q62009|Q62009-3|Q62009-4|Q3U4U1|Q6GUA3|Q15063|C0IMJ1|B1ALD8|B1ALD9|C0IMJ3|Q15063-3|Q15063-2|Q15063-4|C0IMJ2|C0IMJ4|B7Z4V4|B4E3A7|B7Z6G1	Postn	Postn Osf2	extracellular region|proteinaceous extracellular matrix|
Other		Isoform 2 of Coatomer subunit alpha	140.919	57	86400000	0.34	31	59	300000000	0.291	26	116	0.396	37	61	640000000	0.293	26	72	1520000000	0.329	29	133	0.378	35	45.1	42	703.59	P53621-2	P53621-2|P53621|Q8CIE6|Q8BTF0|Q8BTF3|Q3TAU7	Copa	COPA	membrane coat|cytoplasmic vesicle|cytosol|Golgi membrane|COPI vesicle coat|membrane|cytoplasm|COPI vesicle coat|endoplasmic reticulum|extracellular space|soluble fraction|microsome|extracellular region|Golgi apparatus|cytosol|
Other		Desmoplakin	334.221	29	22800000	0.1	23	45	157000000	0.12	25	74	0.173	40	24	55900000	0.072	14	30	229000000	0.124	23	54	0.151	29	21.1	46	677.53	P15924	P15924|P15924-2|B4E2A0|Q8BP77|Q6ZP16|D3YTG2|A8MUW8	Dsp	DSP	cornified envelope|cell junction|cytoplasm|mitochondrion|fascia adherens|basolateral plasma membrane|desmosome|plasma membrane|
Other		Kinesin-1 heavy chain	110.425	25	62400000	0.207	20	31	257000000	0.269	23	56	0.344	32	45	722000000	0.334	28	40	683000000	0.315	25	85	0.446	38	46.9	40	671.43	P33176	P33176|C1PHA2|D3DRX6|Q5BL10|Q61768|B4DS27|O60282|Q3TY51|Q6NXI9|P28738|B2RCP3|Q12840|P33175|B7Z2M7|O60282-2|B0I1S7|C9JWB9	Kif5b	KIF5B KNS KNS1	membrane-bounded organelle|microtubule|kinesin complex|neuron projection|perinuclear region of cytoplasm|cytoplasm|ciliary rootlet|cytoskeleton|
Other		Alpha-actinin-4	105.309	50	106000000	0.273	31	78	303000000	0.346	37	128	0.439	54	52	256000000	0.272	26	88	1620000000	0.48	47	140	0.497	53	58.3	42	664.33	O43707	O43707|P12814|Q1HE25|P57780|Q1A602|B7TY16|B3V8S3|Q3UDJ7|B4DHH3|B7Z565|Q7TPR4|A1BN54|B4E337|A4K467|B4DSX0|B4DFY0|B3KUX9|B7Z2W3|B4DRP5|O88990|Q08043|D3Z0L8|B2R8Y4|B2RCS5|P35609|B4DZQ2|Q8K3Q4|B7Z2N5|Q9JI91|Q5FW75|B7Z4K1|B7Z4P6|D3Z761|B7Z4V1|D3YY95|Q71S07|Q9H254|Q9H254-4|Q71S06|Q9H254-2|C9JRP8|Q8VIE5|Q91ZE6|B7Z4P8	Actn4	ACTN4	perinuclear region of cytoplasm|protein complex|cytoplasm|actin cytoskeleton|cytoplasm|stress fiber|nucleus|ribonucleoprotein complex|pseudopodium|cortical cytoskeleton|nucleolus|stress fiber|nucleus|
Other		Bifunctional aminoacyl-tRNA synthetase	172.185	17	11000000	0.141	15	38	127000000	0.251	27	55	0.299	33	43	291000000	0.215	24	43	685000000	0.278	31	86	0.349	40	39.2	41	657.56	P07814	P07814|B9EIU1|Q8CGC7|B4DP50|Q3TMX9|Q3UGD4	Eprs	EPRS GLNS PARS QARS QPRS PIG32	cytosol|cytosol|cytosol|cytoplasm|cytosol|soluble fraction|cytosol|cytosol|cytosol|
Other		Nucleoprotein TPR	267.687	13	12100000	0.084	13	12	36200000	0.071	10	25	0.134	21	44	238000000	0.19	31	34	391000000	0.165	27	78	0.224	40	24.4	44	643.79	P12270	P12270|Q99968|Q7M739|Q15624|Q8K2T9	Tpr	TPR	nucleus|membrane|nucleoplasm|nuclear envelope|nuclear pore|kinetochore|cytoplasm|nuclear membrane|nucleoplasm|
Other		Utrophin	396.684	21	17400000	0.061	15	25	78200000	0.089	23	46	0.111	29	25	113000000	0.094	22	32	346000000	0.112	26	57	0.159	38	17.8	43	640.88	P46939	P46939|O08614|Q5T097|Q61636|Q9D1Z0	Utrn	UTRN DMDL DRP1	neuromuscular junction|cytoplasm|membrane fraction|dystrophin-associated glycoprotein complex|cytoskeleton|cell junction|plasma membrane|postsynaptic membrane|
Other		ATP-dependent RNA helicase A	142.268	38	80900000	0.177	20	47	323000000	0.214	22	85	0.265	27	52	609000000	0.254	25	66	2580000000	0.34	33	118	0.377	39	37.7	37	632.28	Q08211	Q08211|O70133-2|O70133|B3KU66|O70133-3|Q12803	Dhx9	DHX9 DDX9 LKP NDH2	nucleus|ribonucleoprotein complex|centrosome|ribonucleoprotein complex|nucleolus|cytoplasm|intracellular|
Core matrisome	Collagens	Collagen alpha-1(VI) chain	109.629	74	614000000	0.308	29	66	1410000000	0.313	29	140	0.432	41	36	431000000	0.141	19	67	3860000000	0.366	33	103	0.381	37	50.2	36	626.93	Q04857	Q04857|P12109|Q8C6Y0|D3DSM7|B4DRR8|B4DQV1	Col6a1	Col6a1	proteinaceous extracellular matrix|extracellular matrix|sarcolemma|extracellular matrix|extracellular region|
Other		Tubulin beta chain	50.1264	243	3900000000	0.626	55	254	8550000000	0.738	51	497	0.747	67	267	27500000000	0.614	52	343	57200000000	0.756	68	610	0.763	78	76.3	33	624.76	P07437	P07437|P99024|Q8IZ29|P68371|P68372|Q8IWP6|Q9BVA1|Q9CWF2|Q8N6N5|Q13885|Q7TMM9|Q5JP53|B7ZAF0|B2R6L0|B4DY90|Q5ST81|P04350|Q9D6F9|B7ZAK1|Q9BUF5|Q2NKY5|Q922F4|B4DQN9|Q13509|Q9ERD7|B4DE77|B4E052|B4DMU8|B3KML9|B2RBD5|B7Z4N1|B3KS31|Q7KZS6|B4DP54|Q3U9U3|B4DXZ5|B4DJ43|A8K854|B4DMJ5|B4E386|Q1KSF8|B4DFH6|Q3ZCM7|A6NNZ2|C9JAA5|Q5SQY0|A2AQ07|Q99867|Q6P602|Q9H4B7|A6NKZ8|B4DNW1|C9JN87	Tubb	TUBB TUBB5 OK/SW-cl.56	cytosol|cytosol|microtubule|cytoskeleton|cytosol|cytosol|cytosol|
Other		Heat shock cognate 71 kDa protein	71.125	143	1630000000	0.408	62	209	7660000000	0.453	68	352	0.481	82	215	9000000000	0.541	78	190	22500000000	0.498	80	405	0.597	96	59.7	34	618.76	P11142	P11142|Q3UBA6|Q3TH56|P63017|Q3TQ13|Q3TZJ3|Q3U9L2|Q3TEK2|Q3ULM1|Q3TF16|Q504P4|Q3TRH3|P08107|P11021|Q3TWF2|P20029|Q2KHP4|Q3U9G2|Q9DC41|Q3TKF8|Q3TI47|B4DWK5|B4DNT8|P11142-2|B4E3B6|B3KTV0|D3Z6R4|B4DI39|B4DFN9|Q3U6V3|B4E1S9|B4E388|B4DVU9|Q5SP16|B3KTT5|B4E1Q1|B4DTX2|B4DEF7|B4E1T6|Q3TAI8|Q61696|P17879|A8K7Q2|A1E2B8|B4DNX1|P54652|P17156|B7U582|Q99KD7|B4DI54|P34931|P16627|B2CSK2|B2RCQ9|B4DXY3|C9JCM4|P1706…	Hspa8	HSPA8 HSC70 HSP73 HSPA10	ribonucleoprotein complex|melanosome|cell surface|intracellular|cytoplasm|
Other		Myosin-Ic	122.577	55	117000000	0.311	29	52	302000000	0.309	29	107	0.374	37	53	429000000	0.238	23	52	1640000000	0.317	30	105	0.345	34	39.7	38	617.49	O00159	O00159|O00159-3|B7Z3E5|O00159-2|D3DTH7|Q9WTI7|Q9WTI7-3|Q9WTI7-2|Q9WTI7-4|B7Z9C0	Myo1c	MYO1C	brush border|nucleolus|stereocilium membrane|stress fiber|nucleus|myosin I complex|nucleoplasm|plasma membrane|unconventional myosin complex|filamentous actin|cytoplasm|microvillus|basal plasma membrane|lateral plasma membrane|nuclear pore|
Other		Valyl-tRNA synthetase	141.729	23	43800000	0.17	17	40	225000000	0.226	21	63	0.285	27	39	421000000	0.198	22	41	1110000000	0.262	24	80	0.311	34	35.6	38	617.45	P26640	P26640|B0V043|Q7TPT7|Q9Z1Q9|Q3U3D3|B4DT32|B4DZ61	Vars	VARS G7A VARS2	mitochondrion|intracellular|cytoplasm|cytosol|
Core matrisome	ECM Glycoproteins	Fibrinogen, alpha polypeptide	61.838	104	2700000000	0.646	30	54	1160000000	0.362	17	158	0.651	31	157	24200000000	0.491	31	55	10800000000	0.429	17	212	0.626	34	66.7	39	612.91	Q99K47	Q99K47|P02671|P02671-2|A8K3E4|Q6NSD8		Fga
Other		Pyruvate carboxylase, mitochondrial	130.373	42	83000000	0.262	21	56	438000000	0.289	25	98	0.34	30	36	475000000	0.185	16	57	1700000000	0.318	27	93	0.359	32	41	36	601.59	P11498	P11498|Q3T9S7|Q3TCQ3|Q05920|Q3UFS6|B4DN00	Pc	PC	soluble fraction|mitochondrial inner membrane|mitochondrion|mitochondrial matrix|cytoplasm|
Matrisome-associated	ECM Regulators	Protein-glutamine gamma-glutamyltransferase 2	78.4685	71	302000000	0.387	32	78	1560000000	0.411	38	149	0.521	45	72	3910000000	0.409	34	104	10200000000	0.515	40	176	0.561	48	56.1	34	594.62	P21980	P21980|B4DIT7|B4DTN7|P21981|P21980-2|P21980-3	Tgm2	TGM2	mitochondrion|plasma membrane|
Other		Keratin, type I cytoskeletal 9	62.2915	50	487000000	0.47	23	48	959000000	0.642	24	98	0.704	32	35	462000000	0.558	21	25	941000000	0.465	17	60	0.629	24	75.1	35	590.22	P35527	P35527	Krt9	KRT9	keratin filament|perinuclear region of cytoplasm|
Other		E3 SUMO-protein ligase RanBP2	362.586	22	22900000	0.069	16	31	124000000	0.088	22	53	0.119	30	36	174000000	0.106	30	34	675000000	0.107	23	70	0.157	40	18.6	41	588.26	P49792	P49792|D3DX73|A6NKT7|B8ZZM4|Q9ERU9|Q7Z3J3|B9A029|O14715|Q99666|Q68DN6|B4DZH4|B4DYH0|C9JX22|B4DTT2|Q5JC45|Q5JC46|B4E0M7|Q68DN6-2|B4DTM4|C9J8M9|Q99666-2|C9JRL5|C9J149|Q7Z3J3-2	Ranbp2	RANBP2 NUP358	nucleus|nuclear pore|cytosol|cytosol|intracellular|
Core matrisome	ECM Glycoproteins	Putative uncharacterized protein	51.0332	147	5400000000	0.663	30	66	1450000000	0.487	18	213	0.724	31	135	10700000000	0.69	27	101	20100000000	0.638	23	236	0.742	29	77.6	34	586.64	Q3UER8	Q3UER8|Q8VCM7|C9JC84|P02679|C9JEU5|P02679-2|D3DP16|C9JU00|C9JPQ9	Fgg	Fgg	cell cortex|fibrinogen complex|
Other		Putative uncharacterized protein	42.1525	129	1910000000	0.685	35	151	11800000000	0.72	33	280	0.72	44	144	41900000000	0.65	30	175	68900000000	0.704	37	319	0.725	43	73.6	33	585.71	Q3UAF6	Q3UAF6|Q3UAF7|P63260|P63261|P60709|P60710|Q3U5R4|Q3U939|Q3UCF8|Q61276|B4E3A4|B4E335|Q3UA89|Q3TSB7|Q3U804|Q3UGS0|B4DVQ0|B4DW52|Q3UAA9|Q3UBP6|Q3TIJ9|Q3UBQ4|Q9QZ83|B1ATY0|B7ZAP6|B3KWQ3|Q3TG92|P68032|P68033|Q9CXK3|P62736|P62737|A8K3K1|Q3UIJ3|Q3U122|P63267|P63268|P68133|P68134|B3KW67|B7Z6P1|B4DUI8|B3KUD3|Q5T8M7|A6NL76|Q61852|Q5T8M8|D3YZY0|B4E315|Q7Z7J6|Q8BFZ3|Q562R1|B1ATY1|D3Z2K3|B3KPP5|Q6S8J3|B7Z6I1|…		Actb
Other		Programmed cell death 6-interacting protein	96.649	35	77300000	0.352	27	51	522000000	0.387	26	86	0.48	36	52	629000000	0.332	26	44	1420000000	0.35	24	96	0.406	32	51.8	38	584.31	Q8WUM4	Q8WUM4|Q6NUS1|Q4W4Y1|B7Z5C1|B8JJL8|Q9WU78-3|Q80Y09|Q3TED2|Q9WU78|B4DHD2|C5MQH7|Q9WU78-2|C9IZF9	Pdcd6ip	PDCD6IP AIP1 ALIX KIAA1375	cytoplasm|cytosol|melanosome|cytoskeleton|microtubule organizing center|
Core matrisome	Collagens	Collagen alpha-1(VII) chain	296.184	12	11200000	0.05	9	39	154000000	0.092	25	51	0.112	29	52	247000000	0.187	35	22	300000000	0.092	20	74	0.202	44	23.1	40	582.69	Q02388	Q02388|Q02388-2|Q63870|C9JBL3	Col7a1	COL7A1	collagen type VII|basement membrane|extracellular region|
Other		Isoform Beta-4A of Integrin beta-4	198.645	27	31100000	0.179	20	13	38600000	0.017	9	40	0.017	23	38	373000000	0.168	20	53	1200000000	0.005	33	91	0.005	36	32.5	38	581.99	P16144-2	B7ZLD8|A0AVL6|Q0VF97|P16144-2|B7ZLD5|P16144-4|P16144-3|P16144|A2A863-3|A2A864|A2A863|A2A863-2|P16144-5|B4E3N0|Q3UNP2|Q66JU8	Itgb4	ITGB4	plasma membrane|plasma membrane|integrin complex|plasma membrane|integral to membrane|plasma membrane|plasma membrane|plasma membrane|basal plasma membrane|
Other		6-phosphofructokinase type C	86.5074	88	141000000	0.329	40	113	861000000	0.385	42	201	0.438	56	123	817000000	0.289	40	109	3200000000	0.396	48	232	0.397	57	50.3	33	575.29	Q01813	Q01813|B3KS15|Q5VSR7|P17858|P17858-2|P08237|P08237-2|Q8C605|Q9WUA3|Q6ZTT1|Q8VDX7|B4E162|Q9WUA3-2|P12382|Q7KYX9|B1APP8|Q49A78|Q99K08|P47857|Q8CD98|B3KNQ7|Q9D255|D3YUA3|B4E108|Q7Z683|Q7Z3R9|Q6MZK4	Pfkp	PFKP PFKF	6-phosphofructokinase complex|cytoplasm|soluble fraction|cytosol|
Core matrisome	ECM Glycoproteins	Transforming growth factor-beta-induced protein ig-h3	75.3072	132	653000000	0.537	41	179	1880000000	0.572	44	311	0.616	48	84	758000000	0.452	29	150	11400000000	0.513	37	234	0.546	40	61.6	32	572.68	Q15582	Q15582|A1L354|P82198|Q3UXJ2|Q3UBG4|B9ZVW9	Tgfbi	TGFBI BIGH3	extracellular region|proteinaceous extracellular matrix|extracellular space|extracellular matrix|
Other		Matrin-3	95.135	56	118000000	0.279	17	50	369000000	0.273	20	106	0.317	24	56	756000000	0.308	19	80	4550000000	0.362	27	136	0.393	31	45.6	35	565.26	P43243	A8MXP9|P43243|Q8K310|Q3TTX0|Q4FJT0|Q68D11|Q9R0U5|B4DRS1|B7ZAV5|B3KM87|B4DF66|Q9H4N1|Q68E03	Matr3	MATR3 KIAA0723	nuclear matrix|nucleus|nuclear inner membrane|intracellular|
Other		Isoleucyl-tRNA synthetase, cytoplasmic	145.808	24	33600000	0.18	19	24	222000000	0.183	18	48	0.295	30	23	204000000	0.159	16	32	970000000	0.222	25	55	0.291	31	36.9	38	564	P41252	P41252|Q7Z3U5|Q7Z355|Q6P0M4|B4DVX2|Q6NXK4|Q8BU30|Q9P1N9|Q5TCC6	Iars	IARS	cytosol|cytosol|cytoplasm|cytosol|soluble fraction|cytosol|cytosol|cytosol|cytosol|
Other		C-1-tetrahydrofolate synthase, cytoplasmic	102.242	26	33000000	0.269	18	51	489000000	0.269	21	77	0.406	28	73	775000000	0.293	28	42	1030000000	0.284	23	115	0.386	35	49.7	35	561.9	P11586	P11586|B7Z809|Q922D8|Q8R013|Q3TW74|Q8BXX7	Mthfd1	MTHFD1 MTHFC MTHFD	cytoplasm|mitochondrion|
Other		Ubiquitin-like modifier-activating enzyme 1	118.931	35	27900000	0.204	16	65	902000000	0.324	24	100	0.366	29	85	1880000000	0.299	27	70	4160000000	0.293	27	155	0.346	33	40	30	553.55	P22314	P22314|Q02053|B4DDE4|B4DL67|B3KUJ2|Q5JRR6|P31254|Q8WY81	Uba1	UBA1 A1S9T UBE1
Other		Nestin, isoform CRA_c	177.88	7	17800000	0.043	7	4	7030000	0.037	3	11	0.08	10	15	55600000	0.117	12	49	1050000000	0.274	32	64	0.291	35	29.1	34	553.21	D3DVC4	D3DVC4|P48681|Q6P5H2|Q6P5H2-2|Q9H6U9		NES hCG_1999207
Other		Stress-70 protein, mitochondrial	73.9645	53	472000000	0.384	23	90	1400000000	0.428	26	143	0.435	29	79	2330000000	0.396	22	55	4090000000	0.418	24	134	0.458	28	46.9	30	550.2	P38646	P38646|B7Z4V2|P38647|Q3V015|Q7TSZ0|Q3TW93|B7Z1V7|B7Z4T3|A1XP52	Hspa9	HSPA9 GRP75 HSPA9B	cytoplasm|mitochondrion|mitochondrial nucleoid|mitochondrion|cell surface|mitochondrion|
Matrisome-associated	ECM Regulators	Plasminogen	93.5188	29	107000000	0.322	19	27	269000000	0.275	15	56	0.405	24	48	694000000	0.369	21	44	2210000000	0.483	28	92	0.545	34	56.4	36	548.23	P20918	P20918|Q3V1T9|Q6TCI0|P00747|B2R7F8|B4DPH4	Plg	Plg	extracellular region|extracellular space|microsome|
Other		Elongation factor 1-alpha 1	50.4823	164	1690000000	0.567	33	151	5510000000	0.556	26	315	0.627	37	122	6200000000	0.389	18	244	42900000000	0.629	35	366	0.629	36	65.3	31	543.42	P68104	P68104|Q6IPT9|A8K9C4|Q5VTE0|Q6IPN6|P10126|Q3UA81|Q3UZQ3|Q3TII3|Q6IQ15|Q96RE1|B4DV42|Q9H2I7|Q8IUB0|B4DNE0|Q504Z0|D3YZ68|Q05639|P62631|B7ZBW3|B4E2C5|D3Z3I8|Q16577|Q6NSH7|Q6NS35	Eef1a1	EEF1A1 EEF1A EF1A LENG7	eukaryotic translation elongation factor 1 complex|cytoplasm|cytosol|
Other		Proteasome-associated protein ECM29 homolog	206.113	23	8800000	0.099	14	39	109000000	0.171	23	62	0.215	29	29	134000000	0.146	18	40	757000000	0.188	25	69	0.22	28	27.6	35	542.75	Q5VYK3	Q5VYK3|B3KXF2|Q6PDI5-2|Q6PDI5|A2ALW0|A2ALV6|A2ALW1|Q5VYK5|Q8C9Q5	Ecm29	ECM29 KIAA0368	ER to Golgi transport vesicle|early endosome|cytoplasm|ER-Golgi intermediate compartment|cytoplasmic membrane-bounded vesicle|nucleus|late endosome|trans-Golgi network|proteasome complex|endoplasmic reticulum|cytoskeleton|centrosome|
Other		Tubulin alpha-1B chain	50.8354	194	2910000000	0.532	28	165	10100000000	0.509	28	359	0.636	35	158	23000000000	0.481	27	216	87000000000	0.583	32	374	0.611	38	68.2	29	542.07	P05213	P05213|P68363|B3KT06|P68369|Q71U36|A8JZY9|Q9BQE3|Q3TIZ0|P68373|B3KPS3|Q8WU19|B7Z1K5|P68366|P68368|A8MUB1|B4DQK4|P05214|Q13748|D3YXI3|B4DDU2|Q13748-2|Q8N532|Q6PEY2|Q9D9Y2|C9J2C0|Q9NY65|Q9JJZ2|B3KPW9|B4DN58|A6NCC1|B8ZZR4|A6NHY4|C9JDS9|C9JQ00|C9JJQ8|C9JEV8|A6NHL2|A6NHL2-2|C9JDL2|B9EJS3|Q3UX10|C9K0S6|C9JIF5|Q9H853	Tuba1b	Tuba1b Tuba2	microtubule|cytosol|
Other		Phosphoglycerate kinase 1	45.0133	60	517000000	0.558	19	127	4810000000	0.784	32	187	0.784	32	62	1470000000	0.551	22	71	7100000000	0.661	23	133	0.69	28	81.5	30	539.63	P00558	P00558|B7Z7A9|B4E1H9|P09411|B4DHM5|B4DHB3|B4DWQ3|P09041|Q5RKV3|P07205	Pgk1	PGK1 PGKA MIG10 OK/SW-cl.110	cytoplasm|
Other		Leucyl-tRNA synthetase, cytoplasmic	135.662	23	69800000	0.167	16	33	236000000	0.253	22	56	0.295	27	31	198000000	0.184	20	28	689000000	0.227	21	59	0.266	28	35.6	34	538.11	Q9P2J5	Q9P2J5|B2RCM2|B4E266|B4DER1|B4DJ10|Q9H8E3|Q2TU79|A2RRR4|Q9HAM7|Q8BMJ2|B3KXA9|Q9NVC0|Q9NVP8|Q9P0T1|Q99JK2	Lars	LARS KIAA1352	cytosol|cytosol|cytosol|cytosol|cytosol|cytosol|cytoplasm|cytosol|
Other		Poly [ADP-ribose] polymerase 1	113.88	27	54000000	0.202	15	28	233000000	0.248	16	55	0.329	22	29	393000000	0.165	14	37	670000000	0.326	24	66	0.346	28	41.2	33	529.46	P09874	P09874|B2R5W3|B4E0E1|P11103|Q3TX36|Q921K2|Q3TIV3|Q3TM68|Q3UJ03|Q3TF18|P11103-2|Q5VX85|Q5VX84	Parp1	PARP1 ADPRT PPOL	nucleoplasm|nucleolus|nucleolus|nucleus|nuclear envelope|transcription factor complex|intracellular|
Other		Structural maintenance of chromosomes protein 2	136.167	16	18700000	0.163	14	18	88100000	0.172	16	34	0.248	23	33	300000000	0.226	23	31	563000000	0.258	24	64	0.346	34	34.6	32	523.7	O95347	O95347|A8K984|B7ZLZ7|B3KMB1|O95347-2|Q2KQ72|Q3ULS2|Q52KE9|Q8CG48|Q3TT08	Smc2	SMC2 CAPE SMC2L1 PRO0324	nucleus|condensin complex|cytoplasm|condensin complex|condensed chromosome|cytoplasm|nuclear chromosome|
Other		Probable ATP-dependent RNA helicase DDX5	69.6603	74	209000000	0.364	41	93	530000000	0.41	44	167	0.493	57	102	980000000	0.415	45	105	4040000000	0.482	57	207	0.526	68	56.6	34	520.24	P17844	P17844|Q8BTS0|A1L333|B4DLW8|Q61656|Q3UXW3|B4DN41|B4DNG2|Q92841-4|Q3U741|Q92841-3|Q501J6|Q92841|C9J5E1|B1AHM1|C9JMU5|Q92841-2|O00571|B5BTY4|B4E3E8|Q62167|B7ZWF1|B9EKE9|Q3TU25|Q501J6-2|P16381|B4DZQ7|O15523|B4DXX7|Q62095|Q3U484|B4DLU5|B4E010|B4E132|C1IK54|B1ARB8|Q8K392|B4DK29|B4E3C4|C9J081|C9J8G5|Q9NQI0|Q9NQI0-2|Q3V086|Q61496|B3KSF4|Q9UQL5|Q78W10	Ddx5	DDX5 G17P1 HELR HLR1	nucleolus|nucleus|ribonucleoprotein complex|spliceosome|
Other		Coatomer subunit gamma	99.0288	45	40800000	0.299	24	72	271000000	0.342	29	117	0.466	40	60	430000000	0.318	28	53	1160000000	0.348	33	113	0.426	41	50.4	32	516.87	Q9Y678	Q9Y678|A8K6M8|B3KMF6|Q8BP96|Q9QZE5|B3KW21|Q9UBF2|Q9H9B7|Q2NLA0|Q9QXK3|Q9QXK3-4|B3KND4|Q9NUP3|Q9QXK3-3|Q9QXK3-2|Q7TNQ1	Copg	COPG COPG1	cytosol|Golgi apparatus|Golgi membrane|membrane coat|cytoplasm|Golgi-associated vesicle|cytosol|COPI vesicle coat|membrane|cytoplasmic vesicle|
Other		Eukaryotic initiation factor 4A-I	46.3814	66	326000000	0.418	26	93	846000000	0.625	35	159	0.689	42	57	505000000	0.403	28	85	3760000000	0.44	34	142	0.546	41	69.9	31	509.76	P60842	P60842|P60843|A8K7F6|Q3TFG3|Q3UXC2|A8K088|Q3TGK7|Q3TLL6|Q3U8I0|P10630-2|Q14240-2|P10630|Q14240|B4DNH2|P38919|Q91VC3|Q8BTU6|Q3TSJ4|Q9NZE6|D3YU49|B4E047|Q96B07|B4DKP9|B4DJX6|B4E102	Eif4a1	EIF4A1 DDX2A EIF4A	eukaryotic translation initiation factor 4F complex|cytosol|cytosol|
Other		Trifunctional enzyme subunit alpha, mitochondrial	83.7399	49	113000000	0.427	27	63	727000000	0.397	28	112	0.488	35	55	755000000	0.322	23	67	2120000000	0.423	34	122	0.5	41	53.3	30	509.7	P40939	P40939|B4DRH6|B4DDZ5|Q8BMS1|B4DYP2	Hadha	HADHA HADH	mitochondrial matrix|mitochondrial nucleoid|mitochondrial inner membrane|fatty acid beta-oxidation multienzyme complex|mitochondrion|
Other		5-aminoimidazole-4-carboxamide ribonucleotide formyltransferase/IMP cyclohydrolase, isoform CRA_g	65.022	34	64900000	0.346	19	49	448000000	0.429	20	83	0.522	26	67	353000000	0.499	31	55	1460000000	0.483	25	122	0.588	37	64.2	30	504.04	A8K202	A8K202|P31939|B2R7P8|B4DP06|Q9CWJ9|C9JLK0		ATIC hCG_16691
Other		Coatomer subunit beta	108.281	29	72300000	0.259	17	41	242000000	0.33	21	70	0.388	27	24	202000000	0.278	17	40	1570000000	0.28	19	64	0.349	25	42	30	498.3	P53618	P53618|Q9JIF7	Copb1	COPB1 COPB MSTP026	membrane|Golgi apparatus|cytosol|cytoplasmic vesicle|Golgi-associated vesicle|membrane coat|COPI vesicle coat|cytoplasm|cytosol|Golgi apparatus|Golgi membrane|
Other	no	X-ray repair cross-complementing protein 6	70.1271	41	171000000	0.359	22	32	430000000	0.303	18	73	0.392	26	35	637000000	0.33	19	32	2110000000	0.297	18	67	0.387	24	49.4	30	494.98	P12956	P12956|B1AHC9|B4DE32|B1AHC8|B2RDN9|B1AHC7|B4E356|Q6IC76|P23475	Xrcc6	XRCC6 G22P1	nucleoplasm|nonhomologous end joining complex|membrane fraction|cytoplasm|chromosome|Ku70:Ku80 complex|nucleoplasm|nuclear telomere cap complex|transcription factor complex|nucleus|DNA-dependent protein kinase-DNA ligase 4 complex|
Other	no	X-ray repair cross-complementing protein 5	83.2736	33	80500000	0.363	21	41	423000000	0.403	23	74	0.431	27	38	384000000	0.408	21	39	2050000000	0.319	19	77	0.478	27	52	33	492.09	P13010	P13010|C9JZ81|P27641	Xrcc5	XRCC5 G22P2	Ku70:Ku80 complex|nonhomologous end joining complex|nucleus|chromosome|cytoplasm|nuclear telomere cap complex|nuclear chromosome, telomeric region|nucleoplasm|nucleoplasm|
Other		Pericentrin	380.87	16	14200000	0.069	16	8	12000000	0.04	8	24	0.083	19	20	52200000	0.08	17	19	185000000	0.082	16	39	0.127	26	15.7	34	486.63	O95613	O95613	Pcnt	PCNT KIAA0402 PCNT2	centrosome|cytoskeleton|microtubule|cytosol|cytosol|centriole|cytoplasm|cytosol|cytosol|centrosome|cytosol|
Other		Structural maintenance of chromosomes protein 3	141.953	21	25300000	0.152	16	27	116000000	0.21	19	48	0.265	26	21	102000000	0.164	14	31	461000000	0.219	20	52	0.27	25	32.6	32	483.81	Q9CW03	Q9CW03|Q9UQE7|Q86VX4|B0AZQ4|Q6P5E5|Q6PFZ4	Smc3	Smc3 Bam Bmh Cspg6 Mmip1 Smc3l1 Smcd	nucleus|nuclear matrix|cytoplasm|spindle pole|lateral element|chromatin|chromosome|
Other		ATP synthase subunit alpha, mitochondrial	59.8637	45	258000000	0.399	18	45	838000000	0.392	20	90	0.518	26	52	1300000000	0.41	20	45	3410000000	0.432	21	97	0.493	24	56.4	29	482.79	P25705	P25705|A8K092|Q03265|D3Z6F5|B4DY56|B4DGW3|Q3U452	Atp5a1	ATP5A1 ATP5A ATP5AL2 ATPM	mitochondrial matrix|mitochondrial proton-transporting ATP synthase complex, catalytic core F(1)|mitochondrial proton-transporting ATP synthase complex|mitochondrial inner membrane|mitochondrion|plasma membrane|
Other		Isoform 2 of DNA repair protein RAD50	155.611	10	5800000	0.075	9	14	67800000	0.11	12	24	0.152	17	21	149000000	0.166	20	29	407000000	0.191	20	50	0.245	30	26.7	32	477.98	Q92878-2	Q92878-2|Q92878|Q92878-3|Q5SV02|P70388|P70388-2|C9JNH8|P70388-4|Q3UNL2|P70388-3	Rad50	RAD50	chromosome|nuclear chromosome, telomeric region|Mre11 complex|pronucleus|
Other		Probable transcription factor PML	99.2034	11	16800000	0.096	9	21	140000000	0.227	13	32	0.258	17	41	516000000	0.337	24	42	1540000000	0.392	23	83	0.452	31	46.3	30	476.18	P29590	P29590|P29590-7|P29590-5|Q15959|Q9BZX7|P29590-6|Q9BZX9|P29590-3|P29590-2|Q9BZY3|P29590-4|Q9BZY1|Q9BZY2|Q9BZX6|Q9BZY0|Q9BWP7|Q15156|Q9BZX8|Q9BPW2|B4DTK9|B4DV67|Q71RA7	Pml	PML MYL RNF71 TRIM19	PML body|nucleus|nuclear membrane|cytoplasm|cytoplasm|nucleus|cytoplasm|cytoplasm|PML body|nucleus|cytoplasm|nucleolus|nuclear matrix|PML body|intracellular|PML body|insoluble fraction|nucleus|PML body|PML body|nuclear membrane|cytoplasm|nucleoplasm|cytoplasm|PML body|nucleolus|nuclear matrix|nucleus|
Other		Regulator of nonsense transcripts 1	125.655	18	9320000	0.177	15	20	95600000	0.191	14	38	0.286	23	22	135000000	0.166	12	42	694000000	0.294	23	64	0.315	26	37.2	31	476.12	Q92900	Q92900|Q92900-2|Q9EPU0|Q9EPU0-2|B3KY55|Q6ZUC8	Upf1	UPF1 KIAA0221 RENT1	chromatin|cytoplasm|cytoplasmic mRNA processing body|
Core matrisome	ECM Glycoproteins	Peroxidasin homolog	167.896	15	12900000	0.125	13	8	10600000	0.048	5	23	0.165	17	24	121000000	0.161	15	41	413000000	0.213	22	65	0.284	30	30.6	31	475.37	Q92626	Q92626|Q92626-2|Q3UQ28|B2RX13|C9J4I9|D3Z5M7	Pxdn	PXDN KIAA0230 MG50 PRG2 VPO VPO1	endoplasmic reticulum|extracellular matrix|extracellular space|extracellular region|proteinaceous extracellular matrix|
Other		Glutaminyl-tRNA synthetase	88.71	20	33400000	0.245	18	19	176000000	0.228	14	39	0.362	25	18	211000000	0.216	14	35	601000000	0.316	20	53	0.398	26	47.4	32	472.18	P47897	P47897|A8K3A8|B4DWJ2|B4DNN3|B4DDN1|Q9H3A5|B7Z840|Q3TIN2|Q8BML9|Q8BU21|Q3TN94|D3Z158|C9J165|C9JSG9|Q8R1V9|B4DTH6	Qars	QARS	mitochondrial matrix|cytosol|cytosol|cytosol|cytosol|cytosol|cytosol|cytoplasm|cytosol|
Core matrisome	Collagens	Collagen alpha-2(IV) chain	168.52	53	181000000	0.244	27	88	1260000000	0.222	29	141	0.274	37	77	1180000000	0.187	26	71	2420000000	0.227	27	148	0.246	33	30.4	28	469.05	P08122	P08122|P08572|B4DH43|D3YV27	Col4a2	Col4a2	basement membrane|extracellular region|basement membrane|collagen type IV|basement membrane|collagen|
Other		Nucleolar RNA helicase 2	87.8563	32	27200000	0.25	19	35	273000000	0.309	24	67	0.381	31	35	345000000	0.315	27	36	793000000	0.291	25	71	0.408	38	45.3	31	467.52	Q9NR30	Q9NR30|Q9NR30-2|Q9JIK5|Q3TVJ3|Q6PCP0|Q9CWZ5|Q3ULC7|Q9BQ39|B4DW97|B4DED6|Q5BKP5|Q99MJ9|Q8BRU5|Q8NI92	Ddx21	DDX21	nucleus|nucleolus|
Other		Trifunctional purine biosynthetic protein adenosine-3	109.02	23	29800000	0.264	17	31	178000000	0.263	17	54	0.403	25	26	209000000	0.183	14	25	459000000	0.279	20	51	0.332	24	42.4	29	466.96	P22102	P22102|Q3B7A7|P22102-2|Q15374|B4DJ93|C9JTV6|C9JBJ1|C9JKQ7|C9JZG2|Q3TGI3|Q3UJP8|Q64737|Q3TH49|Q64737-2	Gart	GART PGFT PRGS	cytoplasm|
Other		Very long-chain specific acyl-CoA dehydrogenase, mitochondrial	70.7883	28	127000000	0.253	17	42	439000000	0.042	23	70	0.042	28	33	217000000	0.291	18	36	875000000	0.042	23	69	0.042	28	49	28	461.47	P49748	B4DEA8|P49748|P49748-2|B3KPA6|B4DEB6|B3KPX1|P50544|B1AR28|B4DYY0	Acadvl	ACADVL VLCAD	membrane|mitochondrial nucleoid|mitochondrion|mitochondrial inner membrane|
Other		Lamina-associated polypeptide 2, isoform alpha	76.0612	32	83400000	0.275	19	42	336000000	0.436	24	74	0.465	28	43	304000000	0.402	27	51	2240000000	0.399	23	94	0.501	35	53.1	29	461.41	P42166	P42166|P42167|P42167-2|Q3U7B3|Q3U955|Q3UCI5|Q3UR33|Q61029|Q3TNH0|Q61029-3|Q61029-2|Q61029-4|A2T926|Q61033|B2RUB9|Q61033-2|Q9P1N8|Q3TXQ1	Tmpo|Tmpo|Tmpo|Tmpo|Tmpo	TMPO LAP2	||chromatin|nucleus||chromosome||nuclear envelope|
Other		Keratin, type I cytoskeletal 10	59.0543	114	770000000	0.462	56	65	684000000	0.424	40	179	0.513	69	35	274000000	0.383	24	37	749000000	0.308	25	72	0.405	35	51.3	28	460.01	P13645	P13645|P08779|P02533|Q61781|Q9EQD6|Q9EQD7|Q3ZAW8|Q9Z2K1|P13646|P13646-3|P08730|O77727|B1AQ77|Q61414|A1A4E9|A8K2H9|P02535|P02535-2|A2A513|P02535-3|P13646-2|C9JA77|P08730-2|Q7Z3Y7|B4E204|Q7Z3Y8|Q7Z3Z0|Q9BGM5|Q2M2I5|Q7Z3Y9|Q9Z320|B2RU72|Q8VCW2|C9JT19|Q6ZPD6	Krt10	KRT10 KPP	intermediate filament|keratin filament|
Other		Nuclear pore complex protein Nup205	230.314	32	28600000	0.117	20	22	53600000	0.119	17	54	0.168	27	21	78400000	0.093	14	31	565000000	0.138	19	52	0.145	22	18.5	28	460.01	Q92621	Q92621|B4DE72|B9EJ54|Q9D6C1|B4DM61|Q3UFI7	Nup205	NUP205 C7orf14 KIAA0225	nucleus|nuclear envelope|nuclear pore|nuclear envelope|
Other		Isoform 3 of Nuclear pore complex protein Nup214	214.429	15	6670000	0.079	10	15	23300000	0.092	10	30	0.129	15	37	68600000	0.171	19	34	238000000	0.174	19	71	0.251	28	26	29	458.46	P35658-3	P35658-3|P35658|P35658-4|P35658-2|P35658-5|Q7Z3C4|Q80U93|B7ZAV2|B4DYZ6|B7ZAX0|Q8CHS9|B4DZN4	Nup214	NUP214 CAIN CAN KIAA0023	cytosol|nucleus|cytosol|nuclear pore|
Other		Glyceraldehyde-3-phosphate dehydrogenase	36.2237	76	840000000	0.588	21	161	6760000000	0.617	27	237	0.734	31	182	12900000000	0.62	31	146	22000000000	0.57	28	328	0.62	36	73.4	26	457.68	P04406	P04406|Q2TSD0|P16858|D3Z4M0|D3YYI5|B4DRV9|D3YUV0|D3YU05|D3Z1B7|D3Z0Z9|D3YV03|Q4VBD1|Q64467|Q8CEV2	Gapdh	GAPDH GAPD CDABP0047 OK/SW-cl.12	perinuclear region of cytoplasm|membrane|cytoplasm|
Other		Nuclear pore complex protein Nup155	156.794	17	33800000	0.152	15	14	77900000	0.074	8	31	0.169	17	20	85100000	0.076	7	30	596000000	0.25	23	50	0.25	23	28.6	27	456.82	O75694	O75694|B4DLT2|O75694-2|Q99P88|Q80X48|Q3UL43|B3KMK3	Nup155	NUP155 KIAA0791	nuclear envelope|nuclear pore|nuclear membrane|nuclear envelope|nucleus|membrane|
Matrisome-associated	ECM Regulators	Prothrombin	71.6938	27	127000000	0.302	14	6	7900000	0.126	4	33	0.302	14	69	951000000	0.446	25	46	3430000000	0.336	15	115	0.456	26	49.6	28	456.09	P19221	P19221|A2AGT7|P00734|B4DDT3|C9JV37	F2	F2 Cf2	extracellular space|extracellular space|extracellular region|
Other		Structural maintenance of chromosomes flexible hinge domain-containing protein 1	228.081	22	11200000	0.121	16	23	35200000	0.109	16	45	0.174	24	22	61500000	0.114	17	26	296000000	0.115	16	48	0.169	25	22.6	33	455.94	A6NHR9	A6NHR9|A6NHR9-2|A6NHR9-3|Q6P5D8	Smchd1	SMCHD1 KIAA0650	chromosome|Barr body|
Other		CCR4-NOT transcription complex subunit 1	269.273	15	4230000	0.07	13	22	26400000	0.079	12	37	0.109	19	27	75400000	0.091	14	34	286000000	0.14	25	61	0.163	29	17.6	32	454.16	A5YKK6	A5YKK6|Q6ZQ08-4|Q6ZQ08|A5YKK6-2|Q6ZQ08-2|B2RXR3|B7ZWL1|A5YKK6-3|A5YKK6-4|B4DYL7|B3KPW6|B4DTM8|Q6ZQ08-3|B7Z6X2|B3KS60|B5MDN3	Cnot1	CNOT1 CDC39 KIAA1007 NOT1 AD-005
Other		Sarcoplasmic/endoplasmic reticulum calcium ATPase 2	116.409	30	60200000	0.187	20	25	305000000	0.176	14	55	0.255	26	33	505000000	0.191	18	34	1430000000	0.268	22	67	0.29	30	31.1	28	454.09	P16615	P16615|A6NDN7|P16615-2|O55143|O55143-2|B4DF05|Q8R429|O14983|O14983-2|Q7Z675|B3KY17|Q8VD16|Q64518|Q64518-3|B1ATS5|Q8R0X5|Q64518-2|B1ATS4|A8MYK9|Q93084-5|Q93084-6|Q93084|Q93084-3|Q93084-2|Q93084-4|A8K9K1|B3KS35|Q62268	Atp2a2	ATP2A2 ATP2B	integral to plasma membrane|microsome|membrane|sarcoplasmic reticulum|sarcoplasmic reticulum membrane|endoplasmic reticulum membrane|membrane fraction|protein complex|
Other		Isoform 2 of Extended synaptotagmin-1	124.514	28	55500000	0.209	19	27	185000000	0.224	16	55	0.292	25	37	312000000	0.219	19	43	2240000000	0.296	23	80	0.32	27	37.7	28	454.08	Q9BSJ8-2	Q9BSJ8-2|Q9BSJ8|B3KMV5|B3KY56|Q3U7R1|Q3U7R1-2	Esyt1	ESYT1 FAM62A KIAA0747 MBC2	membrane|integral to membrane|
Other		Heterogeneous nuclear ribonucleoprotein M	77.7997	45	198000000	0.408	19	44	395000000	0.289	17	89	0.467	24	52	660000000	0.29	17	69	3750000000	0.408	21	121	0.476	27	52.1	29	452.8	P52272	P52272|P52272-2|Q7KYM9|Q9D0E1|Q9D0E1-2|Q3TW40|B8JK32|B8JK33|Q3TL61|B4DEG4	Hnrnpm	HNRNPM HNRPM NAGR1	paraspeckles|integral to plasma membrane|spliceosome|nuclear matrix|nucleoplasm|nucleus|nucleolus|
Other		T-complex protein 1 subunit beta	57.8295	30	59000000	0.362	16	35	200000000	0.506	20	65	0.543	24	25	246000000	0.362	13	38	1070000000	0.4	19	63	0.474	23	55.3	26	452.24	P78371	P78371|B5BTY7|A8K402|B7ZAT2|B7Z243|B7Z7K4|B7Z4R3|P80314|Q9JJD8|Q9H369	Cct2	CCT2 99D8.1 CCTB	cytoplasm|nucleus|cytosol|nucleolus|cytosol|chaperonin-containing T-complex|
Other		Keratin, type I cytoskeletal 19	44.0912	124	519000000	0.505	71	82	413000000	0.407	57	206	0.605	96	62	379000000	0.26	36	128	4130000000	0.635	59	190	0.635	73	71.5	28	448.89	P08727	P08727|B4DE59|P05783|B2RA03|Q04695|P14923|Q02257|P19001|Q9QWL7|C9JM50|Q6IFX2|Q61765|Q8K0Y2|Q9D646|P05784|B4DWU0|Q15323|Q61897|P19012|C9JKY1|C9JK18|C9J826|C9JTX4|B4E2J5|B3KVF5|P02534|B4DL17|A8MW45|C9JH30|B5BU28|Q3UZT7|P35222|Q02248|B4DGU4|B4DL06|Q92764|C4AM86|B4DSW9|O76009|Q14525|Q9CWC9|A8MT21|B3KRA2|O76013|O76013-2|Q497I4|D3Z6B1|B4E2P9|O76011|C4AMA3|D3YXP7|B1AQ75|C9JEA8|P25690|Q9D312|P35900|C9JAF…	Krt19	KRT19	intermediate filament|sarcolemma|Z disc|costamere|intermediate filament|
Core matrisome	Collagens	Collagen alpha-2(VI) chain	111.473	76	477000000	0.292	21	49	616000000	0.226	21	125	0.342	29	12	95400000	0.07	9	37	1510000000	0.242	20	49	0.259	23	36.6	27	447.68	Q02788	Q02788|D3Z7D5|P12110|P12110-2|P12110-3|Q9BUM6|C9JH44|Q6FHW5|Q7LCA7	Col6a2	Col6a2	extracellular matrix|sarcolemma|extracellular region|proteinaceous extracellular matrix|extracellular matrix|membrane|
Other		26S proteasome non-ATPase regulatory subunit 2	100.94	29	35300000	0.278	18	30	130000000	0.215	12	59	0.339	21	24	132000000	0.155	10	38	992000000	0.298	21	62	0.332	23	44.3	30	445.56	Q13200	Q53XQ4|Q13200|Q3TI61|Q8VDM4|Q3TXV1|B4DM22|Q3TIP0|Q3TW71|Q3U9Y8|Q3TWL6|B4DX07|B4DXY1|Q80V77|Q13041|C9JPC0	Psmd2	PSMD2 TRAP2	proteasome complex|proteasome regulatory particle|
Matrisome-associated	ECM-affiliated Proteins	Annexin A6	76.2143	32	69600000	0.353	21	26	132000000	0.31	19	58	0.447	28	18	234000000	0.184	13	29	956000000	0.31	20	47	0.356	25	50.9	30	444.56	P08133	P08133|A6NN80|A8K3Q7|B7Z8A7|B7Z582|Q99JX6|P14824|Q3UI56|Q8BSS4|Q3TUI1|Q3UDK4|Q3V2Z4|Q6ZP35|Q8CEX0	Anxa6	ANXA6 ANX6	apical plasma membrane|protein complex|perinuclear region of cytoplasm|melanosome|cytoplasm|
Other		Isoform F of Constitutive coactivator of PPAR-gamma-like protein 1	126.525	17	9020000	0.142	12	24	96700000	0.166	17	41	0.213	21	53	299000000	0.278	29	53	943000000	0.255	29	106	0.344	40	34.4	29	440.41	Q9NZB2-6	Q9NZB2-6|Q9NZB2|Q9NZB2-4|Q6A0A9|Q9NZB2-5|Q9NZB2-2|Q9NX05|C9JW42|Q8C3F2|B7ZW94|Q3U0F6|Q8C3F2-3|B1AQ10|Q3V3S0|Q9NX05-2|Q8C3F2-2|Q5T035	Fam120a	FAM120A C9orf10 KIAA0183 OSSA	plasma membrane|cytoplasm|
Other		Putative uncharacterized protein	51.2926	60	253000000	0.465	20	64	1200000000	0.428	20	124	0.508	24	79	2670000000	0.433	20	68	5110000000	0.471	21	147	0.547	28	54.7	26	440.11	Q3TL71	Q3TL71|Q3TUA1|P61978|P61979|P61978-2|P61979-2|Q3TJ38|B4DUQ1|P61979-3|Q5T6W5|B2M1R6|P61978-3|Q5EC54|Q3U6X2|Q3U9Q3|B4DFF1|D3YWG1|Q3TG17|D3Z5X4|Q5T6W1|B3KU16|Q8BT23		Hnrnpk Hnrpk
Other		Elongation factor Tu GTP binding domain containing 2	110.269	14	19200000	0.15	11	28	242000000	0.261	20	42	0.285	22	18	306000000	0.167	13	28	697000000	0.308	22	46	0.332	24	36.3	27	439.93	Q7TMX4	Q7TMX4|Q3U5Q3|A2AH85|A8KAP3|Q6IBM8|Q15029|O08810|Q3TMY8|B3KX19|B4DK30|B4DZB1|Q8IXJ3|B4DMC0|B3KWY2		Eftud2 Snrp116
Other		Isoform 3 of Cytoskeleton-associated protein 5	228.079	19	10400000	0.094	14	20	218000000	0.105	18	39	0.168	27	17	78400000	0.093	15	17	245000000	0.091	13	34	0.133	20	20.1	31	439.31	Q14008-3	Q14008-3|Q14008|Q14008-2|A2AGT5|A2AGT5-3|A2AGT5-2|Q8IYN5|Q4V782|Q8NAH3	Ckap5	CKAP5 KIAA0097	cytosol|centrosome|gamma-tubulin complex|cytosol|cytosol|cytosol|microtubule cytoskeleton|cytosol|
Other		Dynamin-2	98.4049	25	27600000	0.143	13	26	144000000	0.267	18	51	0.29	22	21	109000000	0.214	17	28	835000000	0.252	20	49	0.319	29	41.6	29	439.29	P50570	P50570|A8K1B6|P50570-2|Q3TCR7|P39054|Q3T9X3|P39054-2|Q3TBU6|B4DJ53|Q8BZ98|Q8BZ98-2|Q8BUT2|P39053-6|P39053|P39053-4|Q05193|P39053-2|Q05193-4|P39053-5|Q05193-3|C9JXE5|Q9UQ16-4|Q9UQ16|B5MDD8|Q9UQ16-3|Q9UQ16-2|D3Z6Q0|Q05193-2|P39053-3|Q05193-5|B4DK06|B7ZAC0|Q8N1K8|Q91Z39|A6NJ48|Q6P2G1|B3KPF2|B3KUU8|B4DHH5|Q6ZTU8|Q6ZV85|Q6ZSZ9|A8MZB0|B3KU80	Dnm2	DNM2 DYN2	cell junction|postsynaptic membrane|microtubule|cytoplasm|plasma membrane|postsynaptic density|cytoskeleton|synapse|
Other		Myosin-VI	151.058	26	51000000	0.187	20	22	54800000	0.171	18	48	0.245	27	19	134000000	0.139	15	19	338000000	0.165	17	38	0.221	25	27.8	30	438.88	Q9UM54	Q9UM54|Q9UM54-1|Q9UM54-4|Q9UM54-2|Q9UM54-5|B2RWR8|Q64331	Myo6	MYO6 KIAA0389	clathrin-coated endocytic vesicle|ruffle membrane|unconventional myosin complex|clathrin coated vesicle membrane|Golgi apparatus|DNA-directed RNA polymerase II, holoenzyme|endocytic vesicle|cytoplasm|cell cortex|nucleoplasm|perinuclear region of cytoplasm|filamentous actin|filamentous actin|cytoplasmic membrane-bounded vesicle|cytoplasm|cytosol|vesicle membrane|cell soma|coated pit|nucleus|nuclea…
Other		Staphylococcal nuclease domain-containing protein 1	102.68	28	41500000	0.2	14	41	206000000	0.208	14	69	0.27	20	41	377000000	0.203	16	32	753000000	0.252	17	73	0.324	23	41.3	28	434.02	Q7KZF4	Q7KZF4|B2R5U1|B3KU67|B4E299|Q78PY7|Q3UZI3|Q3TRW3|Q3TW51|Q3TJ56	Snd1	SND1 TDRD11	cytoplasm|melanosome|Golgi apparatus|nucleus|mitochondrion|RNA-induced silencing complex|
Other		Delta-1-pyrroline-5-carboxylate synthase	88.0424	25	24900000	0.245	15	26	93900000	0.322	17	51	0.386	22	15	67400000	0.15	9	27	535000000	0.245	16	42	0.266	19	43	27	433.07	P54886	P54886|P54886-2|Q9Z110|Q8BGM2|Q3TWN8|Q9Z110-2|Q3UZ27|D3Z0B4	Aldh18a1	ALDH18A1 GSAS P5CS PYCS	cytoplasm|membrane|mitochondrion|mitochondrial inner membrane|
Other		Elongation factor Tu, mitochondrial	49.883	32	114000000	0.411	17	29	464000000	0.546	19	61	0.617	26	30	540000000	0.391	18	44	2270000000	0.621	26	74	0.621	27	62.1	26	433.02	P49411	P49411|Q8BFR5|D3YVN7|Q8BFR5-2	Tufm	TUFM	mitochondrion|mitochondrion|mitochondrial nucleoid|intracellular|
Other		2-oxoglutarate dehydrogenase, mitochondrial	117.131	21	36700000	0.197	17	23	167000000	0.228	13	44	0.304	22	19	105000000	0.151	11	34	811000000	0.331	21	53	0.374	26	40.8	27	427.82	Q02218	Q02218|B4E2U9|B4DF00|Q60597-3|Q60597|B4DH65|Q60597-4|Q60597-2|B4DZ95|B4DK55|B4E3E9|Q96DD3|C9J4G7|Q6P8I7|B2RXT3|Q9ULD0|B4DKG2|B4E193	Ogdh	OGDH	mitochondrial membrane|mitochondrial matrix|mitochondrion|
Other		cDNA, FLJ92652, highly similar to Homo sapiens high density lipoprotein binding protein (vigilin)(HDLBP), mRNA	142.005	17	30400000	0.092	13	15	77000000	0.148	14	32	0.175	20	23	248000000	0.167	19	15	310000000	0.133	12	38	0.226	24	28	29	427.67	B2R5V9	B2R5V9|Q00341|B4DTQ2|Q8VDJ3|Q3V1M8|B4DKR8|Q8BX68|Q6ZS03|C9JIZ1|C9J5E5|C9JZI8|C9JES8|C9JHZ8|Q6ZN49|C9JHS7|C9JK79|C9JT62|C9JHN6|C9JKQ5|C9JEJ8|C9JBS3|C9JQ82|C9JMQ6|C9JEZ8
Other		Heterogeneous nuclear ribonucleoprotein U	91.3245	30	142000000	0.173	14	54	1230000000	0.301	21	84	0.332	23	75	1750000000	0.27	22	48	4870000000	0.296	23	123	0.335	27	38.1	27	425.7	Q00839	Q00839|Q00839-2|B4DLR3|B3KX72|O88568|Q3TXW2|Q3TVV6|Q8C290|Q8VEK3|Q3ULH5|Q96BA7|Q3TWN5|Q3TGN5|Q5RI19|Q7Z4Q5	Hnrnpu	HNRNPU HNRPU SAFA U21.1	ribonucleoprotein complex|cell surface|nucleus|cytoplasm|heterogeneous nuclear ribonucleoprotein complex|spliceosome|
Other		T-complex protein 1 subunit theta	60.1901	17	27000000	0.253	11	38	420000000	0.399	20	55	0.405	21	29	442000000	0.301	15	35	1040000000	0.355	20	64	0.392	22	47.2	26	424.45	P50990	P50990|B4DEM7|Q7Z759|B4DQH4|Q3UKQ2|P42932|Q8BVY8|Q9WVS5	Cct8	CCT8 C21orf112 CCTQ KIAA0002	cytosol|cytoplasm|cytoskeleton|nucleus|cytosol|microtubule organizing center|
Other		Putative pre-mRNA-splicing factor ATP-dependent RNA helicase DHX15	91.8041	38	67900000	0.024	24	51	285000000	0.035	24	89	0.06	36	49	563000000	0.032	24	42	1250000000	0.035	27	91	0.045	32	36.9	27	423.72	O35286	Q3TFE5|O35286|O43143|B4E0S6|Q497W9|O60231|B4DZ28|Q921Y1|A2A4P0|Q3UQQ4|A8K6J9|Q14562|Q86YB2|Q86X36|B7Z8F4|Q5JP46|Q9P186|Q5SQH5|Q05BH3|B4DFD7|Q8R214	Dhx15	Dhx15 Ddx15 Deah9	U12-dependent spliceosome|nucleus|
Other		Heterogeneous nuclear ribonucleoprotein U-like protein 1	96.3073	23	26500000	0.218	15	28	243000000	0.232	14	51	0.328	21	33	583000000	0.281	17	40	1500000000	0.314	20	73	0.337	22	36	25	422.58	Q9BUJ2	Q9BUJ2|A8K6U7|Q9BUJ2-2|B7Z4B8|A8K3W4|Q9BUJ2-4|A8K5K0|Q8VDM6|Q8VDM6-2|Q9BUJ2-3|B3KM60|Q8VDM6-3|Q9BUJ2-5|Q9BTB7	Hnrnpul1	HNRNPUL1 E1BAP5 HNRPUL1	nucleus|heterogeneous nuclear ribonucleoprotein complex|
Other		Methionyl-tRNA synthetase, cytoplasmic	102.312	29	20200000	0.236	16	29	162000000	0.217	13	58	0.31	22	31	214000000	0.222	16	38	848000000	0.287	19	69	0.32	24	35.7	27	420.91	P56192	A8K492|P56192|B3KVK7|B4DF61|B4E0E9|Q68FL6|A6NC17	Mars	MARS	cytosol|cytosol|cytosol|cytosol|cytosol|mitochondrion|cytoplasm|cytosol|cytosol|
Other		Protein AHNAK2	617.76	3	2400000	0.004	2	9	48000000	0.021	7	12	0.023	8	24	210000000	0.051	19	25	474000000	0.064	20	49	0.082	28	8.2	28	420.19	Q8IVF2	Q8IVF2|Q8IVF2-3|Q8IVF2-2	Ahnak2	AHNAK2 C14orf78 KIAA2019	nucleus|
Other		Ubiquitin-like modifier-activating enzyme 6	119.28	18	9370000	0.178	15	25	68800000	0.212	18	43	0.264	23	21	149000000	0.202	16	32	437000000	0.256	19	53	0.304	23	34.3	28	419.78	A0AVT1	A0AVT1|B3KSS1|A0AVT1-2|A0AVT1-3|Q8C7R4|D3Z061|A0AVT1-4	Uba6	UBA6 MOP4 UBE1L2	cytoplasm|
Other		Serine/arginine repetitive matrix protein 2	300.352	12	10300000	0.056	10	38	161000000	0.125	23	50	0.129	24	37	200000000	0.094	18	20	350000000	0.083	14	57	0.132	25	16	28	419	Q9UQ35	Q9UQ35|Q9UQ35-2|Q8BTI8-3|Q8BTI8|Q8BTI8-2|Q9UQ35-3	Srrm2	SRRM2 KIAA0324 SRL300 SRM300 HSPC075	Cajal body|nucleus|nuclear speck|spliceosome|
Other		ATP-citrate synthase	121.75	29	63500000	0.191	17	32	189000000	0.199	17	61	0.225	21	22	131000000	0.118	10	29	502000000	0.194	17	51	0.217	19	28.1	26	417.54	P53396	B4DIM0|P53396|Q3V117|Q91V92|Q3TED3|B4E3P0|Q8N9C4|Q3UVY4|Q3TS02|Q6P063	Acly	ACLY	cytoplasm|citrate lyase complex|cytosol|
Other		Antigen KI-67	360.912	17	8360000	0.054	13	9	24900000	0.041	9	26	0.087	20	17	75300000	0.073	15	13	164000000	0.048	10	30	0.105	22	13.5	30	417.17	P46013	P46013|P46013-2	Mki67	MKI67	condensed chromosome|chromosome, centromeric region|nucleus|nucleolus|cytoplasm|intracellular|nucleolus|
Other		T-complex protein 1 subunit alpha	60.856	15	39300000	0.208	9	54	588000000	0.535	21	69	0.573	22	50	550000000	0.526	21	27	981000000	0.399	17	77	0.616	24	61.6	24	415.09	P17987	P17987|P11983|P11983-2|A8XUW1	Tcp1	TCP1 CCT1 CCTA	cytoskeleton|chaperonin-containing T-complex|pericentriolar material|nuclear heterochromatin|cytoplasm|cytosol|microtubule organizing center|
Other		Arginyl-tRNA synthetase, cytoplasmic	76.1764	22	38400000	0.269	16	39	307000000	0.319	19	61	0.377	24	26	334000000	0.268	14	30	553000000	0.368	19	56	0.393	22	46.2	25	414.17	P54136	P54136|B2RBS9|P54136-2|B4DXW6|Q3U8R2|Q3TM73|Q9D0I9|Q3THP2	Rars	RARS	cytosol|cytosol|cytosol|cytosol|mitochondrion|cytosol|cytosol|aminoacyl-tRNA synthetase multienzyme complex|nucleus|cytosol|nucleolus|soluble fraction|cytoplasm|
Other		Coatomer subunit beta'	103.341	19	16800000	0.177	13	23	181000000	0.271	17	42	0.342	22	18	290000000	0.201	14	26	733000000	0.291	18	44	0.334	21	42.7	27	414.02	P35606	P35606|B4DZI8|O55029|B4E2C9	Copb2	COPB2	membrane|COPI vesicle coat|COPI vesicle coat|cytosol|Golgi apparatus|cytoplasmic vesicle|Golgi membrane|cytoplasm|cytosol|membrane coat|
Other		AP-2 complex subunit alpha-1	108.628	37	20100000	0.235	26	37	90000000	0.182	24	74	0.282	35	29	89100000	0.185	22	39	503000000	0.221	28	68	0.308	37	36.9	29	409.47	O95782	O95782|O95782-2|P17426|P17426-2|O94973|B7Z5S9|O94973-2|Q8C2J5|Q6PEE6|Q3U7X9|P17427|Q8N9K4|B7Z1Q4|O94973-3|C9J1S3|B4DXJ6|Q8N2F8|B3KMI7	Ap2a1	AP2A1 ADTAA CLAPA1	plasma membrane|coated pit|AP-2 adaptor complex|membrane coat|cytosol|cytosol|plasma membrane|endocytic vesicle membrane|clathrin coat of trans-Golgi network vesicle|
Other		Isoform 2 of Chromodomain-helicase-DNA-binding protein 4	222.428	21	11600000	0.064	12	6	224000000	0.044	5	27	0.086	14	14	108000000	0.09	10	30	279000000	0.132	23	44	0.18	30	20.3	28	409.24	Q14839-2	Q14839-2|Q14839|B3KY63|Q6PDQ2|B1AR17|Q12873|Q12873-2|Q8TDI0|B4DLC6|A2A8L1|B1AK51|Q5TG85|B4DKV1|Q6ZU36|B3KWV4|B3KRD4|Q8K0T3|Q3UFM8|A6NMM4|Q6ZSZ4|Q4QQN1|Q7TML9	Chd4	CHD4	chromatin|NuRD complex|nucleus|
Other		Oxysterol-binding protein-related protein 3	102.192	15	7360000	0.184	11	24	81800000	0.239	16	39	0.317	22	17	82700000	0.234	14	21	229000000	0.209	13	38	0.272	20	37.4	26	409.07	Q9H4L5	Q9H4L5|Q9H4L5-2|Q9H4L5-3|Q9H4L5-4|Q9H4L5-5|Q9H4L5-6|Q9H4L5-7|Q9H4L5-8|Q80UX3|D3YTT6|Q9DBS9|D3Z194|Q9BZF3-5|Q9BZF3-3|Q9BZF3|Q9BZF3-4|Q9BZF3-2|Q8BXR9|Q8BXR9-2|Q8R1X8|A2A716	Osbpl3	OSBPL3 KIAA0704 ORP3 OSBP3
Other		T-complex protein 1 subunit delta	58.4367	34	60900000	0.018	21	87	592000000	0.018	32	121	0.018	38	77	684000000	0.018	32	65	1860000000	0.521	36	142	0.018	47	55.8	23	407.53	P50991	A8K3C3|P50991|B5MCQ1|B7Z9L0|B7Z2Z8|Q3TII0|P80315|Q3UJZ8|P48643|B4DXI1|B4DZT5|B4DDU6|B7ZAR1|B7Z8B1|B4DE30|B4DYD8|A8K2X8|B4DYC8|B7Z2F4|B4DX08|P80316|B4DZY9|Q9HB74	Cct4	CCT4 CCTD SRB	chaperonin-containing T-complex|cytoskeleton|microtubule organizing center|melanosome|cytoplasm|cytosol|
Other		Nuclear receptor corepressor 2	275.541	15	8470000	0.079	12	9	17300000	0.055	9	24	0.105	16	22	73500000	0.1	17	26	302000000	0.12	17	48	0.171	26	18.9	28	406.5	Q9Y618	Q9Y618|Q9Y618-3|C9J0Q5|Q9Y618-4|C9J7T7|Q9Y618-5|C9J239|C9JE98|Q9Y618-2|C9JJF6|C9JQE8|Q9WU42|Q9WU42-2|D3Z2J5|C9J330	Ncor2	NCOR2 CTG26	histone deacetylase complex|nucleus|nucleus|nucleus|nucleus|nuclear body|transcriptional repressor complex|nucleolus|
Other		HEAT repeat-containing protein 1	244.534	19	7280000	0.102	15	9	20300000	0.044	7	28	0.116	17	8	11800000	0.048	7	26	150000000	0.106	16	34	0.117	18	18	28	405.83	Q9H583	Q9H583|B2RWN5|Q5T3Q7|B3KWS1|B4E263|B7ZAU8|Q8N7L7|Q96ES5|Q6P664|Q8CCT5|Q8VCK1	Heatr1	HEATR1 BAP28	nucleolus|ribonucleoprotein complex|nucleus|
Other		Isoform 2 of Extended synaptotagmin-2	99.4133	15	22300000	0.182	11	21	71600000	0.254	15	36	0.33	20	32	158000000	0.29	18	30	704000000	0.29	18	62	0.36	25	40	26	405.1	A0FGR8-2	A0FGR8-2|A0FGR8-6|A0FGR8|A0FGR8-5|A0FGR8-4|C9JGI7|Q3TZZ7|A6NFV7|Q3TZZ7-2	Esyt2	ESYT2 FAM62B KIAA1228	integral to membrane|plasma membrane|
Other		Eukaryotic translation initiation factor 3 subunit A	166.966	25	30800000	0.157	17	33	173000000	0.134	16	58	0.218	25	17	91400000	0.089	11	26	513000000	0.15	16	43	0.167	19	23.4	28	404.89	Q14152	Q14152|Q24JU4|P23116|B4DYS1	Eif3a	EIF3A EIF3S10 KIAA0139	cytosol|cytoplasm|eukaryotic translation initiation factor 3 complex|eukaryotic translation initiation factor 3 complex|nucleus|eukaryotic translation initiation factor 3 complex|
Other		Protein RRP5 homolog	210.066	19	12500000	0.104	14	17	44300000	0.088	13	36	0.14	21	23	79400000	0.095	16	30	306000000	0.132	19	53	0.148	24	16.8	27	404.46	Q14690	Q14690|B4DES7|Q6NS46	Pdcd11	PDCD11 KIAA0185	nucleus|cytosol|nucleolus|intracellular|
Other		Nuclear pore complex protein Nup153	155.533	14	5020000	0.137	10	14	44900000	0.139	11	28	0.2	16	29	89300000	0.192	14	28	282000000	0.235	18	57	0.307	23	34.1	26	403.83	P49790	P49790|Q7Z743|B4DIK2|Q80WR0	Nup153	NUP153	nucleus|nuclear pore|nucleoplasm|nucleoplasm|intracellular|
Other		Transitional endoplasmic reticulum ATPase	90.0049	16	12900000	0.129	9	38	402000000	0.377	22	54	0.433	27	26	151000000	0.251	15	27	842000000	0.3	18	53	0.3	20	45.5	27	403.46	P55072	P55072|Q01853|Q8BNF8|Q0IIN5|B7ZNK9|Q3UMC0|C9IZA5|C9JUP7|Q8IYT4|Q9D3R6|D3Z4J2|Q8IYT4-2|Q9D3R6-3|D3Z0U5	Vcp	VCP	proteasome complex|nucleus|nucleus|nucleolus|cytosol|endoplasmic reticulum|microsome|cytosol|cytoplasm|nucleus|
Other		5'-nucleotidase	63.9371	27	238000000	0.285	12	9	65400000	0.17	6	36	0.365	14	12	140000000	0.217	8	52	2510000000	0.498	23	64	0.513	24	55.2	24	403.44	P21589	B2RBH2|P21589|Q53Z63|Q6NZX3|B3KQI8|Q96B60|B3KQK1|Q61503|Q8C8G9	Nt5e	NT5E NT5 NTE	anchored to membrane|plasma membrane|membrane fraction|
Other		FACT complex subunit SPT16	120.482	28	30900000	0.201	18	35	246000000	0.189	16	63	0.289	24	17	190000000	0.121	11	32	546000000	0.225	18	49	0.259	22	30.2	27	403.05	Q9Y5B9	Q9Y5B9|Q920B9	Supt16h	SUPT16H FACT140 FACTP140	chromosome|nucleus|nucleoplasm|
Other		Golgin subfamily B member 1	377.439	12	3700000	0.042	10	7	12200000	0.025	5	19	0.057	13	16	36100000	0.062	13	23	119000000	0.092	17	39	0.123	24	13.9	28	401.76	Q14789	Q14789|B2ZZ91|B2RWW2	Golgb1	GOLGB1	Golgi stack|Golgi membrane|ER-Golgi intermediate compartment|Golgi apparatus|integral to membrane|membrane|
Other		EH domain-containing protein 1	60.6828	50	109000000	0.271	31	41	330000000	0.265	27	91	0.374	46	36	398000000	0.22	21	84	2560000000	0.464	44	120	0.501	49	55	25	401.51	Q9H4M9	Q9H4M9|B4DR44|B4DMV9|Q9WVK4|B4DZH9|Q3TUW9|Q3TGS1|B4DTR4|Q9H223|A8K9B9|Q3TIT3|C9JC03|Q9EQP2|Q91VL7|Q3TWP9|Q9NZN4|C9J2Z4|Q8BH64|B4DLA1|Q8NCJ3|Q8R2X0|B4DNU6|C9JDQ8|B3KUH4|Q9NZN3|Q9QXY6|C9IZH1|C9JIJ3|B7ZAY3|B4DU62|B4DFR5|B4DE23|D3Z7U7	Ehd1	EHD1 PAST PAST1 CDABP0131	plasma membrane|early endosome membrane|recycling endosome membrane|endocytic vesicle|lipid particle|platelet dense tubular network membrane|
Other		Isoform TB of Hexokinase-1	103.934	35	58400000	0.184	22	45	189000000	0.238	31	80	0.301	39	33	189000000	0.122	22	58	1130000000	0.268	37	91	0.275	47	32.5	26	401.28	P19367-3	P19367-3|P19367|A8K7J7|P19367-2|B4DG62|P19367-4|B3KXY9|P52789|A8K2U2|Q68E10|O08528|B3KRA9|P17710|P17710-2|D3Z2I0|P17710-4|Q6GQU1|P17710-3|Q3UPC4|Q3TJE3|Q3TVQ4|Q149C8|Q3TRM8|Q3TBG9|Q3TQE0|Q08EC2|Q3TCB2|Q91W97|B3KT70|A8K4Q9|Q2TB90|P52790|B5MDN9|Q2TB90-2|Q2TB90-3|B4E0J9|D3Z2E4	Hk1	HK1	mitochondrial outer membrane|mitochondrion|membrane|
Other		ATP-dependent RNA helicase DDX1	83.4006	16	24700000	0.217	12	23	128000000	0.294	17	39	0.386	22	28	153000000	0.314	17	34	822000000	0.321	18	62	0.408	24	45.6	26	401.27	Q92499	Q92499|B4DME8|Q91VR5|Q922B8|B4DPN6|Q3V1Z7	Ddx1	DDX1	stress granule|ribonucleoprotein complex|
Other		Dolichyl-diphosphooligosaccharide--protein glycosyltransferase subunit 1	68.6822	33	53300000	0.392	21	21	63900000	0.22	10	54	0.443	24	23	121000000	0.212	14	34	1140000000	0.319	18	57	0.337	20	48.9	23	399.54	P04843	Q6IBR0|P04843|B4DL99|Q91YQ5|Q3U900|Q8BMR3|B7Z4L4|B4DNJ5	Rpn1	RPN1	melanosome|rough endoplasmic reticulum membrane|integral to membrane|endoplasmic reticulum|oligosaccharyltransferase complex|endoplasmic reticulum membrane|membrane|
Matrisome-associated	ECM-affiliated Proteins	Isoform 2 of Annexin A2	40.6957	30	514000000	0.4	17	36	724000000	0.436	16	66	0.467	22	35	877000000	0.521	18	38	7800000000	0.49	19	73	0.585	24	58.5	23	397.83	P07355-2	P07355-2|P07355|P07356|Q9CZI7|Q3UCD3|B4DNH8|A6NMY6|Q99KH3|B3KRQ1	Anxa2	ANXA2 ANX2 ANX2L4 CAL1H LPC2D	cytoplasm|sarcolemma|protein complex|melanosome|plasma membrane|cytoplasm|soluble fraction|perinuclear region of cytoplasm|extracellular region|basement membrane|early endosome|
Other		Dedicator of cytokinesis protein 7	244.439	16	5870000	0.052	11	17	24600000	0.1	16	33	0.129	23	21	45200000	0.088	19	40	406000000	0.144	32	61	0.168	39	18.6	29	397.66	Q96N67	Q96N67|Q96N67-5|Q96N67-6|Q96N67-2|Q96N67-3|Q96N67-4|Q8R1A4|Q8R1A4-2|A2A9M5|B3KRG0|B4DSH0|Q96NI0|B9EJ70|Q8C147|C9IZV6|Q96HP0|Q8NF50|Q8NF50-2|D3DRH1|A2A369|B7ZLP0|B7Z9U8|B4DIL4|Q8C147-2|Q8VDR9|B4DDV8|Q86XD0|A2A351|Q8N227	Dock7	DOCK7 KIAA1771	axon|growth cone|neuron projection|basal part of cell|
Other		Ribosome-binding protein 1	152.869	36	21900000	0.111	16	18	25000000	0.055	8	54	0.117	18	51	260000000	0.175	24	35	508000000	0.096	13	86	0.204	30	25.1	26	397.34	Q9P2E9	A7BI36|Q9P2E9|Q9P2E9-2|Q9P2E9-3|A1A5C4|A1A5C5|Q99PL5|A2AVJ7|B3KSG1|Q99PL5-2|Q99PL5-3|Q99PL5-4|Q99PL5-5|Q99PL5-7|Q99PL5-6|Q99PL5-8|Q99PL5-9|Q99PL5-10|Q99PL5-11|Q99PL5-12|Q3ULC0	Rrbp1	RRBP1 KIAA1398	ribosome|integral to membrane|endoplasmic reticulum membrane|endoplasmic reticulum|integral to endoplasmic reticulum membrane|membrane|
Core matrisome	ECM Glycoproteins	Latent-transforming growth factor beta-binding protein 1	195.237	5	1880000	0.035	4	19	102000000	0.102	14	24	0.112	15	26	412000000	0.115	15	36	739000000	0.217	21	62	0.238	26	23.8	24	391.25	Q14766	Q14766|Q14766-2|Q14766-3|B7ZLY3|C9JD84|B4DST8|Q8CG19|D3Z605|Q8CG19-2|Q8CG19-3|B4DNR7|B4DZD1|C9JDW2|B4DRF7|Q8C6S0	Ltbp1	LTBP1	proteinaceous extracellular matrix|extracellular matrix|extracellular region|
Other		Aspartyl-tRNA synthetase, cytoplasmic	57.5346	24	48900000	0.317	13	42	330000000	0.437	18	66	0.536	23	36	247000000	0.371	14	35	1650000000	0.457	18	71	0.497	20	57.6	25	390.8	P14868	P14868|D3DP78|Q68CR9|Q3TF87|Q8BK18|Q3U987|Q922B2|Q3TMC5|Q3UJQ3|C9JLC1|C9J7S3|C9JQM9|Q8BJY7	Dars	DARS PIG40	cytosol|soluble fraction|cytosol|cytoplasm|cytosol|cytosol|cytosol|cytosol|cytosol|
Other		T-complex protein 1 subunit eta	59.8791	18	22400000	0.298	13	46	224000000	0.469	21	64	0.519	23	42	279000000	0.375	16	33	532000000	0.421	20	75	0.453	21	51.9	24	388.96	Q99832	Q99832|B8ZZC9|B7Z4T9|Q6IBT3|B7Z4Z7|B7Z7I4|B7Z1C9|Q3THH8|P80313|Q8C5Q5|A8MWI8|Q3TJN2|Q3UIJ0|Q3TET0	Cct7	CCT7 CCTH NIP7-1	chaperonin-containing T-complex|mitochondrion|cytoplasm|cytosol|
Other		Heat shock 70 kDa protein 4	95.1851	35	31400000	0.159	20	94	510000000	0.277	41	129	0.316	47	55	334000000	0.201	29	46	1170000000	0.304	28	101	0.317	40	39.5	23	388.4	P34932	P34932|B4DH02|Q92598|Q92598-2|Q92598-3|B4DYH1|O14992|B4DUS3|B4DZB4|Q3U2G2|Q61316|Q99L75|B4DF68|B4DIZ3|B4DT47|Q61699|Q61699-2|B4E354|A2ICT2|Q53ZP9|O95757|B4E0H6|B4DY72|B4DZR0|P48722|B4DXT2|P48722-2|D3Z3I9|Q9BUK9|B4DZP3|D3Z027|B4DSE8|B0AZU6|B0AZS1	Hspa4	HSPA4 APG2	cytoplasm|nucleus|cytoplasm|
Other		Isoform ADIR2 of Nuclear pore complex protein Nup98-Nup96	196.955	13	134000000	0.066	10	10	25700000	0.055	8	23	0.108	16	11	141000000	0.089	8	24	403000000	0.143	20	35	0.202	24	23.1	28	387.5	P52948-5	P52948-5|P52948-6|P52948|P52948-2|A8KA17|P52948-3|P52948-4|B4DWF8|Q6PFD9|B2RQL0|B7ZN81|Q3UJE5|Q3TPG3	Nup98	NUP98 ADAR2	Nup107-160 complex|kinetochore|nucleoplasm|nuclear envelope|nuclear envelope|membrane|nucleus|nuclear membrane|nuclear pore|Nup107-160 complex|nuclear pore|nuclear envelope|
Other		Eukaryotic translation initiation factor 4 gamma 1	176.23	25	30300000	0.028	17	30	189000000	0.028	18	55	0.028	28	35	316000000	0.028	19	25	560000000	0.12	16	60	0.028	27	23.2	26	386.77	Q04637	B2RU10|B2RU06|Q04637|B4DGF1|Q04637-3|Q04637-4|Q04637-5|Q04637-6|D3DNT2|B4DSI9|Q6NZJ6|Q6NZJ6-2|C9JF13|Q96I65|C9J6B6|C9K073|B9EGQ7|O43432|C9J2Z7|Q80XI3-3|Q80XI3|A2AMI2|Q80XI3-4|Q80XI3-2|Q504Z1|B4DH17|B4DZE1|Q8K0J8|B1AN89|O43432-2|B4DXR2|A2AMI6|Q8BQR8	Eif4g1	EIF4G1 EIF4F EIF4G EIF4GI	eukaryotic translation initiation factor 4F complex|cytosol|cytosol|cytosol|cytoplasm|
Other		Moesin	67.933	31	117000000	0.261	20	38	240000000	0.306	21	69	0.41	30	27	109000000	0.221	17	38	672000000	0.363	27	65	0.417	31	46.6	26	386.18	P26038	P26038|P26041|Q3TZQ2|P15311|Q6NUR7|B7Z5V2|B2R6J2|P26040|Q3TCP5|Q3UXR4|Q3UL48|B7Z437|P26043|Q3TS85|A7YIJ8|P35241|Q7TSG6|B7Z9U6|B7Z2S7|B7Z4C7|B7Z9R6|A7YIK0	Msn	MSN	cytoskeleton|microvillus|microvillus membrane|nucleolus|cytoplasm|apical plasma membrane|internal side of plasma membrane|filopodium|apical part of cell|plasma membrane|basolateral plasma membrane|nucleus|uropod|extrinsic to membrane|
Other		60 kDa heat shock protein, mitochondrial	61.2247	18	53500000	0.242	11	35	320000000	0.422	21	53	0.495	25	20	147000000	0.328	12	28	728000000	0.335	17	48	0.431	20	54.1	25	386.03	P10809	P10809|B3GQS7|B7Z597|B7Z5E7|P63038|B7Z4F6|B7Z532|P63038-2|D3Z2F2|Q96RI4|C9JL25|B7Z712|D3Z7J9|Q96RI3|C9JCQ4|C9JL19|C9J0S9	Hspd1	HSPD1 HSP60	coated vesicle|lipopolysaccharide receptor complex|plasma membrane part|extracellular space|mitochondrion|mitochondrion|cytosol|cell surface|mitochondrion|cytosol|cytoplasm|mitochondrial matrix|coated pit|secretory granule|cyclin-dependent protein kinase activating kinase holoenzyme complex|cell surface|mitochondrion|cell surface|mitochondrial inner membrane|cytosol|early endosome|
Other		Serine/threonine-protein phosphatase 2A 65 kDa regulatory subunit A alpha isoform	66.1062	29	58800000	0.324	15	30	185000000	0.346	17	59	0.393	19	36	364000000	0.331	20	40	949000000	0.368	18	76	0.446	26	46.6	23	385.75	P30153	P30153|A8K3H8|B4DDF7|Q76MZ3|Q8C2E1|B4DE69|B4DQY1|Q7TMX2|Q8NB89|B3KQV6|P30154-2|A8K8B0|A8MY67|P30154|B4DGQ6|Q3TTF6|B4DWW5|Q8BIX1|Q7TNP2|B4E1Q0|B4DK91|B7Z1G3|C9J9C1	Ppp2r1a	PPP2R1A	soluble fraction|cytosol|cytosol|chromosome, centromeric region|cytosol|nucleus|protein phosphatase type 2A complex|protein phosphatase type 2A complex|cytosol|mitochondrion|microtubule cytoskeleton|protein phosphatase type 2A complex|cytosol|membrane|cytosol|
Other		Splicing factor 3B subunit 1	146.57	12	28900000	0.106	11	11	66200000	0.105	10	23	0.134	13	18	136000000	0.155	15	28	485000000	0.194	17	46	0.266	25	27.7	26	385.55	O75533	O75533|Q99NB9|Q8C839	Sf3b1	SF3B1 SAP155	nucleus|spliceosome|nuclear speck|
Other		Catenin delta-1	108.739	14	15300000	0.132	10	18	44600000	0.194	13	32	0.207	15	24	106000000	0.179	15	30	504000000	0.24	20	54	0.322	27	33.1	26	385.14	O60716	O60716|O60716-2|O60716-4|C9JKX3|O60716-6|O60716-3|O60716-5|O60716-7|C9JZR2|O60716-9|O60716-8|O60716-10|O60716-12|O60716-14|O60716-11|O60716-13|O60716-15|O60716-16|O60716-17|O60716-18|O60716-20|O60716-22|O60716-19|O60716-21|O60716-23|O60716-24|Q68DU0|O60716-25|O60716-26|O60716-28|O60716-30|O60716-27|O60716-29|Q7KZJ3|O60716-31|O60716-32|P30999|P30999-3|P30999-2|D3Z2H2|D3Z7H6|D3Z2H7	Ctnnd1	CTNND1 KIAA0384	nucleus|lamellipodium|cytoplasm|plasma membrane|membrane fraction|plasma membrane|plasma membrane|
Other		Inosine-5'-monophosphate dehydrogenase 2	56.2604	27	51000000	0.334	15	30	206000000	0.336	16	57	0.379	21	22	141000000	0.284	14	55	1720000000	0.361	24	77	0.414	27	43.7	23	384.69	P12268	P12268|Q3UPJ2|P24547|Q3U9N8|B7Z1G4|Q5H9Q6|A4D0Z6|C9JV30|P20839-3|Q6ZNB1|B3KVM8|B3KRZ3|B4DNJ7|P20839|P50096|Q7TSG7|C9J381|B4DE09|P20839-2|C9K0R9	Impdh2	IMPDH2 IMPD2	cytosol|
Other		Importin subunit beta-1	98.4807	39	98600000	0.24	15	33	211000000	0.253	15	72	0.316	19	30	231000000	0.167	11	40	857000000	0.229	15	70	0.264	18	33.7	22	384.65	Q14974	B2RBR9|Q14974|Q6GTI5|Q7TSZ6|P70168|Q3TFE8|Q3UHW8|B7ZAV6|B7Z752|B7Z5M1	Kpnb1	KPNB1 NTF97	nuclear pore|cytosol|cytosol|cytoplasm|cytosol|nucleus|nucleoplasm|nucleoplasm|nucleoplasm|nucleoplasm|cytosol|
Other		Isoform DLP1c of Dynamin-1-like protein	81.0477	17	13200000	0.206	11	31	67100000	0.339	15	48	0.384	18	23	74200000	0.292	13	23	306000000	0.274	14	46	0.373	18	49.6	23	381.69	O00429-2	O00429-2|D3DUW7|O00429-4|D3DUW5|O00429-6|O00429|B4DYR6|D3DUW6|O00429-3|O00429-5|Q8K1M6|Q8K1M6-2|Q8K1M6-3|Q8K1M6-4|B4DGC9|B4DPZ9|Q8K1M6-5|B4DDQ3|B7WPJ0	Dnm1l	DNM1L DLP1 DRP1	cytoplasm|endomembrane system|cis-Golgi network|cytosol|mitochondrial outer membrane|membrane|endoplasmic reticulum|
Other		Isoform 3 of Rho guanine nucleotide exchange factor 1	104.749	20	16900000	0.222	14	23	85400000	0.259	14	43	0.33	21	22	93700000	0.23	14	24	264000000	0.2	16	46	0.304	22	38.9	24	381.46	Q92888-3	Q92888-3|Q92888|Q92888-2|Q6NX52|Q61210|Q61210-4|Q61210-5|Q61210-2|Q61210-3|Q49AN3	Arhgef1	ARHGEF1	intracellular|plasma membrane|plasma membrane|cytoplasm|
Other		ATP synthase subunit beta, mitochondrial	56.5589	44	200000000	0.442	18	27	222000000	0.446	16	71	0.517	20	23	323000000	0.304	12	60	5910000000	0.534	21	83	0.534	21	53.4	20	379.03	P06576	P06576|P56480	Atp5b	ATP5B ATPMB ATPSB	mitochondrion|mitochondrial proton-transporting ATP synthase complex|cell surface|mitochondrial membrane|mitochondrial matrix|mitochondrial nucleoid|mitochondrion|plasma membrane|mitochondrial matrix|mitochondrial proton-transporting ATP synthase, catalytic core|
Other		Cytoskeleton-associated protein 4	66.1354	34	93800000	0.408	21	23	86200000	0.295	13	57	0.433	22	32	212000000	0.403	17	36	1320000000	0.411	23	68	0.461	26	49	23	376.25	Q07065	Q07065|Q07065-2|B3KVX6|Q8BMK4	Ckap4	CKAP4	integral to membrane|endoplasmic reticulum|membrane fraction|ER-Golgi intermediate compartment membrane|membrane|
Other		Signal transducer and activator of transcription 3	88.865	12	7130000	0.245	10	11	48500000	0.155	7	23	0.271	12	14	129000000	0.205	10	22	521000000	0.027	16	36	0.027	22	44.2	22	376.03	P40763	Q3U6S9|Q3ULI4|P40763|Q3U5Q4|P42227|P40763-2|P42227-3|B5BTZ6|P42227-2|A8K7B8|B7ZC18|B4DVR6|B4DNP0|B7ZA24|Q8CFJ6	Stat3	STAT3 APRF	nucleolus|cytoplasm|nucleus|cytoplasm|nucleus|nucleus|plasma membrane|
Other		Transcription intermediary factor 1-beta	90.3168	18	29300000	0.159	10	23	123000000	0.316	15	41	0.33	16	33	342000000	0.329	16	35	1530000000	0.35	15	68	0.425	20	42.5	20	374.68	Q13263	Q13263|B2R8R5|Q13263-2|Q62318|Q62318-2	Trim28	TRIM28 KAP1 RNF96 TIF1B	intracellular|nucleoplasm|nuclear euchromatin|nuclear heterochromatin|nucleus|chromatin|
Other		Isoform 2 of Myb-binding protein 1A	150.334	17	26400000	0.139	15	16	58300000	0.117	11	33	0.198	21	17	62400000	0.128	11	21	445000000	0.159	16	38	0.211	21	24.8	26	374.31	Q9BQG0-2	Q9BQG0-2|Q9BQG0|B4DZZ1|B4DE42|B4DWP5	Mybbp1a	MYBBP1A P160	NLS-dependent protein nuclear import complex|nucleolus|nucleus|cytoplasm|
Other		Calpain-2 catalytic subunit	80.8637	16	39200000	0.195	12	38	258000000	0.325	17	54	0.331	19	22	135000000	0.252	14	43	1540000000	0.328	18	65	0.361	21	36.8	21	373.59	P17655	P17655|B2RCM3|B4E1R7|B7ZA96|B4DN77|B3KUH9|Q3U8S5|O08529|Q3U3A8|Q6ZVC6|Q8BPV9	Capn2	CAPN2 CANPL2	soluble fraction|insoluble fraction|plasma membrane|cytoplasm|intracellular|
Other		Uveal autoantigen with coiled-coil domains and ankyrin repeats	163.644	4	1060000	0.035	3	3	2900000	0.035	3	7	0.07	6	19	61800000	0.128	14	23	224000000	0.166	17	42	0.235	25	25	26	373.39	Q9BZF9	B7ZKM6|Q9BZF9|B7ZKM7|Q8CIA8|Q8CGB3-3|Q8CGB3|Q8CGB3-2	Uaca	UACA KIAA1561	membrane fraction|nuclear envelope|nucleus|apoptosome|cytosol|cytoskeleton|cytoplasm|extracellular region|soluble fraction|perinuclear region of cytoplasm|
Core matrisome	Collagens	Collagen type V alpha 3 chain	172.707	31	99700000	0.096	9	67	2690000000	0.179	22	98	0.189	23	39	848000000	0.117	13	29	1600000000	0.137	13	68	0.174	20	21.6	24	372.64	Q9JLI2	Q9JLI2|Q920S4|P25940	Col5a3	Col5a3 mCG_67925	collagen type V|collagen|
Other		Probable ATP-dependent RNA helicase DDX46	117.96	18	31600000	0.191	15	23	121000000	0.164	14	41	0.243	20	10	116000000	0.105	9	19	255000000	0.18	15	29	0.229	20	28.9	26	372.23	Q569Z5	A8K6X3|Q569Z5|Q7L014|Q569Z5-2|D3DQA6	Ddx46	Ddx46 Kiaa0801	nucleus|Cajal body|nuclear speck|
Other	no	Protein flightless-1 homolog	146.232	22	10900000	0.138	13	29	110000000	0.134	14	51	0.175	17	24	125000000	0.165	17	28	335000000	0.155	13	52	0.211	21	25.2	22	371.74	Q13045	Q13045|B4DIX0|B4DIL0|Q9JJ28|B4DNA8	Flii	FLII FLIL	nucleolus|nucleus|cytoplasm|cytoskeleton|centrosome|
Other		Niban-like protein 1	83.1953	23	39700000	0.26	14	24	191000000	0.289	15	47	0.351	19	34	555000000	0.302	13	30	1180000000	0.329	15	64	0.392	18	45.1	22	371.62	Q96TA1	Q5VVW7|Q96TA1|Q8BQ71|Q8R1F1|Q3UC84|Q3UDW4|Q3U8I3|Q3TCV6|Q8CC78|Q3UIE4|Q9H8K1|Q9H6L6	Fam129b	FAM129B C9orf88
Other		Dihydropyrimidinase-related protein 2	62.7489	21	84200000	0.318	14	42	377000000	0.375	22	63	0.479	27	55	580000000	0.486	25	39	1740000000	0.503	24	94	0.529	28	55.4	21	371.32	Q16555	Q16555|B4DR31|O08553|Q86U75|Q8NAN9|B3SXQ8|Q6DEN2|Q8IXW6|Q14195|Q62188|Q3TT92|D3YUS0|Q3TAS8|B4DLZ4|Q6P1J1|A0EJG6|B3KXQ5|Q14194|P97427|B3KV96|D3Z567|B3KT07|Q3TY94	Dpysl2	DPYSL2 CRMP2 ULIP2	synaptosome|cell soma|terminal button|microtubule cytoskeleton|growth cone|cytoplasm|cell soma|mitochondrion|protein complex|soluble fraction|axon|dendrite|dendrite|
Other		Structural maintenance of chromosomes protein 4	147.864	13	13200000	0.079	9	9	41600000	0.093	8	22	0.144	15	19	143000000	0.134	13	24	266000000	0.204	19	43	0.25	25	27	26	370.88	Q9NTJ3	Q9NTJ3|B3KXX5|Q9NTJ3-2|B3KVJ5|Q8CG47|Q6P7V9|C9JR83|C9JJ64|C9IYK2|C9JWF0|C9J9E4|C9J578|C9JVD8	Smc4	SMC4 CAPC SMC4L1	cytoplasm|condensin complex|nucleus|chromosome|condensin complex|
Other		Dynactin subunit 1	142.434	18	8280000	0.134	12	17	26300000	0.132	14	35	0.197	20	15	72000000	0.116	11	20	213000000	0.113	12	35	0.171	18	25.4	24	369.93	Q14203	A8MY36|A8MWX9|Q14203|Q6MZZ3|B4DM45|Q14203-2|Q6IQ37|O08788|Q6NZM3|O08788-2|Q3T9V8|Q3TB96|D3YX34|Q6AWB3|Q6AWB1|D3YYG9|D3Z2M9|C9JKG6|C9JJD0|C9JJN7|C9JTE5|C9JJW7|C9J1B7	Dctn1	DCTN1	microtubule|cytosol|cytoplasm|cytosol|cytosol|spindle pole|dynein complex|cytosol|cytosol|kinetochore|cytoskeleton|
Other		Peroxisomal multifunctional enzyme type 2	80.1413	17	8900000	0.203	11	29	78700000	0.298	14	46	0.351	18	27	132000000	0.243	12	32	507000000	0.289	18	59	0.342	22	38.4	21	369.59	P51659	P51659|B2R659|B4DNV1|B4DVS5|B4DDM5|B4DSD0|B4DI68|B3KSP2|Q3TT11|P51660|Q3UHW2	Hsd17b4	HSD17B4 EDH17B4	peroxisome|peroxisomal matrix|
Other		Isoform p205 of Supervillin	202.384	3	2350000	0.034	3	16	35700000	0.132	13	19	0.132	13	26	121000000	0.177	20	16	156000000	0.119	12	42	0.214	24	21.4	24	368.79	O95425-2	O95425-2|D3DRW9|O95425|B4E3H1|B4E3N7|B4DXQ4|Q8K4L3|Q8K4L2|B4DZ11	Svil	SVIL	costamere|actin cytoskeleton|podosome|cell projection|cytoplasm|plasma membrane|nucleus|
Other		Condensin complex subunit 1	158.606	19	11500000	0.113	12	11	12400000	0.1	8	30	0.183	17	19	57500000	0.13	12	31	574000000	0.161	16	50	0.222	22	24.7	25	368.75	Q15021	Q15021|D3DUR4|B3KMS0|B3KY03|B4E0B7|Q6ZV00|Q8K2Z4-2|Q8K2Z4	Ncapd2	NCAPD2 CAPD2 CNAP1 KIAA0159	condensin core heterodimer|cytoplasm|condensin complex|condensed chromosome|condensin complex|pronucleus|nucleus|cytoplasm|nuclear chromosome|membrane coat|
Other		Inverted formin-2	136.934	8	8670000	0.075	7	18	32900000	0.146	13	26	0.19	17	18	116000000	0.208	14	21	298000000	0.187	14	39	0.295	21	33.2	24	368.65	Q27J81	Q27J81|Q27J81-2|A8MSL0|Q0GNC1|Q0GNC1-3|Q27J81-3|C9JAR5	Inf2	INF2 C14orf151 C14orf173	cytoplasm|perinuclear region of cytoplasm|
Other		Structural maintenance of chromosomes 1A	143.86	8	9330000	0.047	5	8	25700000	0.082	8	16	0.111	11	19	106000000	0.163	15	26	380000000	0.214	20	45	0.246	25	25.7	27	367.82	A2AFQ5	A2AFQ5|Q14683|Q9CU62|B7Z709|Q7Z4C6	Smc1a	Smc1a RP23-419G22.4-001	nucleus|chromosome|cytoplasm|kinetochore|
Other		Peptide-N(4)-(N-acetyl-beta-D-glucosaminyl)asparagine amidase F	39.4307	75	3470000000	0.714	18	80	13400000000	0.742	19	155	0.793	21	68	6520000000	0.548	15	52	10600000000	0.627	15	120	0.655	16	79.3	21	367.2	P21163	P21163
Other		Synemin	173.107	5	4960000	0.025	3	4	12100000	0.032	4	9	0.032	4	17	58100000	0.122	14	24	333000000	0.165	18	41	0.216	24	21.6	24	365.88	O15061	O15061|O15061-2|C9JIE4|O15061-3|C9JCJ1|Q70IV5|Q70IV5-2|Q70IV5-3|Q05CE2	Synm	SYNM DMN KIAA0353 SYN	intermediate filament|costamere|neurofilament cytoskeleton|intermediate filament|costamere|membrane fraction|cytoplasm|cell junction|adherens junction|cytoskeleton|
Core matrisome	ECM Glycoproteins	Laminin subunit alpha-5	412.344	15	7300000	0.034	14	18	25800000	0.025	14	33	0.041	22	16	33300000	0.039	14	28	207000000	0.059	25	44	0.083	34	10.3	26	365.41	O15230	O15230|A2ABW7|Q61001|B0YJ32|Q16787|Q6VU67|Q5JTP4|Q5U4N9|B0YJ33|Q16787-1|Q6VU69	Lama5	LAMA5 KIAA0533 KIAA1907	extracellular region|basal lamina|laminin-5 complex|laminin-1 complex|extracellular region|extracellular region|extracellular space|laminin-10 complex|basement membrane|extracellular matrix|laminin-10 complex|laminin-11 complex|
Other		DNA mismatch repair protein Msh6	154.609	19	17200000	0.177	15	19	71400000	0.147	12	38	0.222	19	19	144000000	0.14	12	20	309000000	0.179	15	39	0.205	18	27.1	24	364.99	P52701	P52701|B4DF41|B4E3I4|P52701-2|Q1L838|Q6GTK8|Q8C2N9|P54276|Q6LAI4|C9J7Y7|C9J8Y8|C9JH55	Msh6	MSH6 GTBP	nuclear chromatin|MutSalpha complex|nucleus|
Other		Dynamin-binding protein	178.827	10	49600000	0.063	7	16	58300000	0.104	11	26	0.141	15	18	104000000	0.112	12	24	341000000	0.176	20	42	0.208	23	23.2	25	364.07	Q6XZF7	Q5SVK8|Q6XZF7|Q6XZF7-2|A8MU01|B3KY33|Q6TXD4|Q6TXD4-2|B4E0Q3	Dnmbp	DNMBP KIAA1010	cytoplasm|Golgi apparatus|cytoskeleton|Golgi stack|synapse|cell junction|intracellular|
Other		Enhancer of mRNA-decapping protein 4	153.085	10	4040000	0.084	8	26	53300000	0.193	14	36	0.225	18	28	85800000	0.222	20	22	183000000	0.148	13	50	0.241	24	27.3	24	363.65	Q6P2E9	Q6P2E9|Q6P2E9-2|Q3UJB9|Q3UJB9-2|B7Z7V8	Edc4	EDC4 HEDLS	cytoplasmic mRNA processing body|nucleus|cytoplasm|
Other		Far upstream element-binding protein 2	73.4874	18	30000000	0.171	9	31	207000000	0.345	15	49	0.374	17	28	348000000	0.307	13	22	467000000	0.256	15	50	0.435	21	46.4	22	362.05	Q92945	Q92945|Q92945-2|Q3U0V1|B4DV73	Khsrp	KHSRP FUBP2	cytoplasm|nucleus|
Other		cDNA FLJ61310, highly similar to Zinc finger protein 185	74.5241	6	5430000	0.113	5	13	72400000	0.221	8	19	0.252	10	27	367000000	0.311	14	26	552000000	0.353	14	53	0.482	21	50.1	21	358.81	B4DLE9	B4DLE9|A4FTV3|B8K2M1|B8K2M0|B8K2L9|B8K2M2|O15231|O15231-2|B7Z771|B4E2L1|Q8N1R8|Q7Z3Q8|B3KPM4
Other		Nicotinamide phosphoribosyltransferase	55.8054	23	52400000	0.321	13	25	158000000	0.403	15	48	0.501	19	17	134000000	0.256	10	24	873000000	0.45	15	41	0.511	17	62.1	22	358.78	P43490	P43490|Q3TLX1|Q99KQ4|B7Z8W6|A8MU66	Nampt	NAMPT PBEF PBEF1	cytosol|cytoplasm|
Other		T-complex protein 1 subunit gamma	61.1034	20	54700000	0.333	13	38	413000000	0.352	16	58	0.385	17	25	289000000	0.33	15	30	1270000000	0.431	19	55	0.458	22	45.8	21	358.51	P49368	P49368|Q5SZY0|B3KX11|A6NE14|B4DUR8|Q2TU64|P80318|Q3U0I3|Q3UJP4|Q3TBM6	Cct3	CCT3 CCTG TRIC5	cytoskeleton|chaperonin-containing T-complex|cytosol|cytoplasm|
Core matrisome	ECM Glycoproteins	Laminin, beta 2	203.707	22	14700000	0.11	19	13	45500000	0.074	12	35	0.165	28	5	10300000	0.021	5	17	124000000	0.088	16	22	0.102	19	19.3	25	358.08	Q8R0Y0	Q8R0Y0|Q61292|P55268|Q8N9Q8|A4D0S4-2|B7ZMJ6|A4D0S4|A4D0S4-3|B4DTV7|C9JM08	Lamb2	Lamb2 mCG_16501	laminin-3 complex|endoplasmic reticulum|basement membrane|
Other		Hypoxia up-regulated protein 1	111.562	17	31000000	0.143	10	18	52800000	0.145	11	35	0.203	15	17	77800000	0.139	10	24	427000000	0.246	17	41	0.293	21	32.8	23	358.05	Q9Y4L1	Q9Y4L1|B3KXH0|B7Z2N4|B7Z766|Q6IN67|B7Z602|B7Z909|Q9JKR6|Q8VCI2|B7Z4E6|Q9BST8	Hyou1	HYOU1 GRP170 ORP150	endoplasmic reticulum lumen|endoplasmic reticulum|
Other		Neutral alpha-glucosidase AB	107.328	22	31700000	0.2	14	15	65400000	0.183	13	37	0.278	20	11	46800000	0.139	10	31	512000000	0.229	18	42	0.27	21	31.5	23	358	Q14697	B4DJ30|Q14697|B4DSM6|Q14697-3|Q14697-2|B4DIW2|B4DZ53|Q8BHN3-2|Q8BHN3|Q8BHN3-3	Ganab	GANAB G2AN KIAA0088	Golgi apparatus|melanosome|endoplasmic reticulum|
Other		DNA replication licensing factor MCM3	91.6068	13	5360000	0.086	7	15	29100000	0.166	12	28	0.189	14	24	121000000	0.209	16	21	200000000	0.2	14	45	0.32	24	35.2	24	357.89	P25205	B4DWW4|B2R7C5|P25205|Q8NHX6|B4DUQ9|Q3ULD6|P25206|Q3UZH2|B4DS46	Mcm3	MCM3	centrosome|alpha DNA polymerase:primase complex|nucleoplasm|nucleus|nucleoplasm|nucleoplasm|nucleoplasm|cytoplasm|nucleoplasm|nucleoplasm|nucleoplasm|nucleolus|
Other		WD repeat-containing protein 1	66.8769	20	62500000	0.341	12	20	383000000	0.237	10	40	0.438	15	37	769000000	0.305	16	23	1620000000	0.343	14	60	0.367	19	51.8	20	355.72	O75083	O75083|A8MVA9|O88342|B3KXN4|Q9DBM8|Q9DC08|Q3TNK2|O75083-3|B4DY05|B4DS71|B4DZX5|C9JJS2|Q9BZT4|A6NLT4	Wdr1	WDR1	extracellular region|cytosol|cytosol|cytoplasm|extracellular region|cytoskeleton|
Other		Polyadenylate-binding protein 1	70.8978	39	99300000	0.234	21	50	402000000	0.259	23	89	0.284	29	65	439000000	0.338	28	38	1330000000	0.268	21	103	0.356	31	37.2	22	355.58	P11940	P11940|Q99L36|Q8BN32|P29341|Q3U8U8|P11940-2|B4DZW4|B3KT93|B4DQX0|Q4VC03|Q6IQ30|Q13310|Q13310-2|B1ANR0|Q6PHQ9|Q99LF8|A3KFU8|A3KFU5|Q91YZ8|D3Z5M2|Q3UX16|Q9D4E6|Q3ZCS4|Q9H361|Q9DBE3|Q62029|Q792Y0|Q4VXU2|Q4VY17|Q147Y3|Q5JQF8|A2A5N3|B2RXY9|Q3TUS5|Q8C7D3|Q96DU9|B4DM75|Q3TSA5	Pabpc1	PABPC1 PAB1 PABP1 PABPC2	spliceosome|cytosol|cytoplasm|ribonucleoprotein complex|nucleus|
Other		Sodium/potassium-transporting ATPase subunit alpha-1	114.206	15	13100000	0.145	12	12	100000000	0.025	10	27	0.025	17	7	63000000	0.086	6	35	1110000000	0.259	22	42	0.259	22	26.7	23	355.31	P05023	B7Z2T5|P05023|B7Z3U6|Q8VDN2|Q3TXF9|P05023-2|Q8VCE0|B7Z401|B7Z9V4|B7Z2T0|P13637|Q6PIC6|B7Z1Q9|Q6PIE5|D3YYN7|B7Z3F8|B3KV59|B7Z1N5|B2RAQ4|P50993|B1AKY9|B3KRI1|B3KX35|B3KSY7|B3KNQ8|B4DIQ8|Q8K2R2|B3KW93|Q9WV27|Q13733|Q7Z4I9|D3YVX6|B4DHD7|P20648|Q64436|Q91WH7|P54707-2|P54707|Q32MR8|Q9Z1W8|B4E0R9	Atp1a1	ATP1A1	sarcolemma|sodium:potassium-exchanging ATPase complex|basolateral plasma membrane|membrane fraction|melanosome|microsome|integral to membrane|
Other		Glucosamine--fructose-6-phosphate aminotransferase [isomerizing] 2	77.728	23	15400000	0.123	14	33	144000000	0.134	20	56	0.209	27	51	388000000	0.255	23	44	815000000	0.271	27	95	0.363	36	40.7	24	355.07	O94808	O94808|B3KMR8|B2RB90|Q06210|Q06210-2|P47856|P47856-2|B4DN38|Q9Z2Z9|Q3V0X4|B3KM63	Gfpt2	GFPT2	cytoplasm|
Other		cDNA, FLJ94136, highly similar to Homo sapiens synaptotagmin binding, cytoplasmic RNA interacting protein (SYNCRIP), mRNA	69.8286	30	81400000	0.207	20	60	601000000	0.268	27	90	0.317	32	45	756000000	0.229	24	50	2850000000	0.316	27	95	0.346	31	40.9	22	352.47	B2R8Z8	B2R8Z8|Q7TMK9|O60506|O60506-2|O43390|Q3UMT8|Q8VHM5|Q3U8W9|Q7TMK9-2|O60506-3|O60506-4|O43390-2|B2R7W4|B4DMB1|Q2L7G6|B7Z645|B4DT28|O60506-5|B4DMD1|B7Z213|Q7Z334
Other		Sulfide:quinone oxidoreductase, mitochondrial	50.2451	31	27300000	0.44	17	29	236000000	0.448	18	60	0.537	24	11	66000000	0.108	6	32	681000000	0.388	18	43	0.402	19	56.8	23	351.99	Q9Y6N5	Q9Y6N5|B2R7T6|Q9UHS8|Q9R112|Q8BW20|Q3UDS4	Sqrdl	SQRDL CGI-44	mitochondrial inner membrane|mitochondrion|
Other		Long-chain-fatty-acid--CoA ligase 4	80.2707	32	24900000	0.189	20	33	163000000	0.255	19	65	0.279	27	32	299000000	0.147	18	41	1290000000	0.295	29	73	0.319	32	44.1	23	351.42	O60488	O60488|O60488-2|Q8TAF6|B4DH39|O95573|B2RBE0|B3KN05|Q5D071|Q8BW44|Q91YN3|B3KMA6|Q9QUJ7|Q9QUJ7-2|Q8K1J7|Q9CZW4|D3Z4I4	Acsl4	ACSL4 ACS4 FACL4 LACS4	mitochondrion|peroxisome|peroxisomal membrane|cell soma|endoplasmic reticulum membrane|microsome|membrane|integral to membrane|endoplasmic reticulum|mitochondrial outer membrane|
Other		Splicing factor 3B subunit 3	136.659	14	13200000	0.137	12	20	87500000	0.127	13	34	0.215	20	20	162000000	0.143	14	21	391000000	0.178	18	41	0.215	22	24.4	24	351.35	Q15393	Q15393|Q921M3|A8K6V3|Q921M3-2|B3KQH1|B3KM77|Q15393-3|Q15393-2	Sf3b3	SF3B3 KIAA0017 SAP130	nucleus|spliceosome|small nuclear ribonucleoprotein complex|
Other		Isoform 3 of Importin-5	127.026	12	11900000	0.096	8	27	132000000	0.21	16	39	0.243	19	5	23400000	0.046	4	18	183000000	0.186	15	23	0.187	16	29.4	22	351.04	O00410-3	O00410-3|O00410|O00410-2|Q8BKC5|Q8BKC5-2|B4E0R6|B3KWG6|Q3TT04|Q9CYG6|O60518|C9JMV5|Q8BIV3|B4DTX6|C9JZ53|C9JQT6|C9J875|C9JZD8	Ipo5	IPO5 KPNB3 RANBP5	nucleus|nuclear pore|nucleolus|cytoplasm|
Other		Transportin-1	103.837	15	25400000	0.131	10	24	131000000	0.195	14	39	0.237	17	14	104000000	0.118	8	43	1240000000	0.32	23	57	0.321	24	33.4	23	350.81	Q92973	Q92973|Q92973-2|Q8BFY9|Q8BFY9-2|Q92973-3|Q99LG2|Q6IN77|B4DRY5|Q3U1S0|Q3U316|O14787|O14787-2|B3KPC8|B4DSC0	Tnpo1	TNPO1 KPNB2 MIP1 TRN	cytoplasm|nucleus|
Other		Sister chromatid cohesion protein PDS5 homolog A	152.368	23	18800000	0.1	17	13	28600000	0.095	12	36	0.152	24	16	79400000	0.124	13	43	603000000	0.172	29	59	0.225	34	25.5	23	350	Q29RF7	Q29RF7|Q9NTI5|Q9NTI5-2|B7Z5S1|Q6A026|Q4VA53-3|Q4VA53|Q8VDS0|Q9NTI5-3|Q29RF7-3|Q4VA53-2|B3KMN2|Q9D337|Q9NTI5-4|Q9NTI5-5	Pds5a	PDS5A KIAA0648 PDS5 PIG54	chromatin|nucleus|
Core matrisome	ECM Glycoproteins	EMILIN-1	108.895	21	28000000	0.195	14	20	206000000	0.213	15	41	0.278	20	11	114000000	0.116	7	15	90500000	0.134	9	26	0.178	11	35.2	23	349.96	Q99K41	Q99K41|Q3U254|Q3UUU0|Q9Y6C2|Q96IH6	Emilin1	Emilin1	extracellular region|proteinaceous extracellular matrix|
Matrisome-associated	ECM-affiliated Proteins	Annexin A1	38.9418	41	86500000	0.312	20	53	359000000	0.442	23	94	0.445	29	73	891000000	0.465	31	51	1820000000	0.43	25	124	0.58	41	58	21	349.54	P04083	P04083|B5BU38|B7STB7|P10107|Q4FK88|Q3U5N9|Q3US43|P48036|B4DL19|Q05BR2	Anxa1	ANXA1 ANX1 LPC1	basolateral plasma membrane|cytoplasm|cilium|cornified envelope|cytoplasm|nucleus|extracellular region|sarcolemma|plasma membrane|
Other		Exportin-2	111.213	21	30900000	0.17	14	38	299000000	0.248	17	59	0.276	21	25	164000000	0.167	12	28	1020000000	0.205	16	53	0.217	17	30.3	24	349.24	P55060	P55060|P55060-3|Q9ERK4|A3RLL6|B4DM31|B4DUC5|B4DPS6|B4DM67|B4DS32|P55060-2	Cse1l	CSE1L CAS XPO2	nucleus|cytoplasm|
Other		E3 ubiquitin/ISG15 ligase TRIM25	72.6427	22	28200000	0.323	14	14	97900000	0.219	10	36	0.382	17	28	1430000000	0.282	13	37	10100000000	0.346	18	65	0.423	21	46.8	22	348.88	Q14258	Q14258|D3DTY9|B2KGS5|Q3U3X7|Q61510|B2KGS6|Q922N9|Q5SU70|Q5SU71|Q3TU94	Trim25	TRIM25 EFP RNF147 ZNF147	focal adhesion|nucleus|nucleolus|cytoplasm|cell junction|
Other		Heterogeneous nuclear ribonucleoprotein U-like protein 2	85.6737	23	18300000	0.132	11	30	174000000	0.179	15	53	0.196	16	29	328000000	0.147	14	30	877000000	0.2	18	59	0.235	22	23.5	22	348.03	Q1KMD3	Q1KMD3|Q00PI9	Hnrnpul2	HNRNPUL2 HNRPUL2	nucleus|
Other		Mitochondrial inner membrane protein	84.0758	31	33000000	0.218	14	21	86200000	0.147	9	52	0.253	18	40	197000000	0.164	11	58	1590000000	0.299	20	98	0.308	21	38.3	22	347.23	Q16891	B2R5N6|Q16891|Q16891-2|B4DS66|B9A067|B4DQY2|C9J406|Q16891-3|B4DKR1|B8ZZQ7|B4DT20|Q8CAQ8-5|Q8CAQ8|Q8CAQ8-2|Q3U7N2|Q8CAQ8-3|Q3TEY5|Q3TVZ5|B4E2B5|B7WPJ1|Q3B7X4|C9JTQ4|Q8CAQ8-4|Q80SU3	Immt	IMMT HMP PIG4 PIG52	membrane|integral to membrane|integral to mitochondrial inner membrane|mitochondrion|mitochondrial inner membrane|
Other		Vesicle-fusing ATPase	83.1064	17	27500000	0.185	12	19	105000000	0.2	13	36	0.268	18	26	212000000	0.26	17	23	816000000	0.228	13	49	0.315	21	34	22	346.44	P46459	P46459|B7Z5J7|B4DGR3|B4DSK5|B4DH19|B7Z9U2|B4DFA2|P46460|D3DXJ4	Nsf	NSF	cytosol|dendritic shaft|cytoplasm|
Other		Cullin-associated NEDD8-dissociated protein 1	138.085	16	9080000	0.125	12	20	120000000	0.144	15	36	0.192	20	5	9870000	0.059	5	14	124000000	0.107	10	19	0.134	12	24.8	24	345.47	Q86VP6	Q86VP6|A8K8U1|Q6ZQ38|Q86VP6-2|B3KMG3|Q86VP6-3|B3KM30|D3YWC5	Cand1	CAND1 KIAA0829 TIP120 TIP120A	ubiquitin ligase complex|nucleus|
Other		Nuclear pore complex protein Nup107	107.114	15	14300000	0.134	12	9	70000000	0.118	8	24	0.176	14	11	75300000	0.15	9	21	406000000	0.205	16	32	0.274	20	29.8	24	345.12	P57740	P57740|B4DZ67|Q6PJE1|B3KMK0|Q8BH74|Q569X8|Q3TT06	Nup107	NUP107	nuclear pore|nucleus|condensed chromosome kinetochore|kinetochore|Nup107-160 complex|nuclear envelope|nuclear envelope|nuclear pore|Nup107-160 complex|Nup107-160 complex|
Other		Nuclear pore complex protein Nup93	94.0001	14	20400000	0.14	10	13	69000000	0.201	12	27	0.238	15	12	86900000	0.21	11	22	579000000	0.279	16	34	0.307	18	33.9	22	341.99	Q8N1F7	Q8N1F7|A8K897|B3KPQ8|Q8BJ71|Q8BJ71-2	Nup93	NUP93 KIAA0095	nuclear envelope|nuclear pore|nucleus|nuclear envelope|
Other		SUN domain-containing protein 1	90.8611	22	42700000	0.19	13	27	181000000	0.201	13	49	0.244	17	21	191000000	0.193	12	29	524000000	0.24	16	50	0.271	19	32.5	19	341.52	O94901	A4D2Q0|O94901|O94901-5|A7MCZ7|A5PL20|B4DZF7|B4E278|O94901-3|O94901-2|C9JK55|C9K051|Q9D666|Q3TV96|Q3TIW3|Q9D666-3|Q6B4H0|Q9D666-2|D3Z0V9|C9JJU6|C9JS54|O94901-4|C9JR15	Sun1	SUN1 KIAA0810 UNC84A	integral to membrane|nucleus|nuclear envelope|nuclear inner membrane|nuclear membrane|SUN-KASH complex|membrane|intracellular membrane-bounded organelle|
Other		Far upstream element-binding protein 3	61.9816	7	12800000	0.164	5	18	63500000	0.372	12	25	0.389	13	39	233000000	0.482	16	31	795000000	0.533	17	70	0.55	19	59.2	20	341.21	Q96I24	Q96I24|A6NJ37|Q96I24-2|Q3TIX6|Q3ULP9|A2AJ72	Fubp3	FUBP3 FBP3	nucleus|
Other		DNA replication licensing factor MCM2	102.579	13	4900000	0.097	7	22	81600000	0.215	13	35	0.28	18	24	170000000	0.182	12	27	499000000	0.259	17	51	0.304	20	30.4	21	337.33	P49736	P49736|B3KXZ4|B7Z8Z6|B4DSV5|Q3UJN1|P97310|Q3UK39	Mcm2	MCM2 BM28 CCNL1 CDCL1 KIAA0030	nuclear origin of replication recognition complex|nucleoplasm|nucleoplasm|nucleus|nucleoplasm|nucleoplasm|nucleoplasm|nucleoplasm|chromatin|nucleoplasm|
Other		Nucleoporin NUP188 homolog	198.493	12	5430000	0.07	9	9	17500000	0.062	8	21	0.109	14	11	29600000	0.068	10	26	218000000	0.128	16	37	0.152	20	18.1	23	335.64	Q5SRE5	Q5SRE5|Q5SRE5-2|Q6ZQH8|A2AWI5	Nup188	NUP188 KIAA0169	nuclear envelope|nuclear envelope|nucleus|nuclear pore|
Other		DNA mismatch repair protein Msh2	105.483	16	9810000	0.158	11	15	36100000	0.154	11	31	0.229	17	21	68900000	0.171	12	20	306000000	0.2	12	41	0.275	18	32.8	23	335.38	P43246	P43246|B4E2Z2|B4DN49|B4DL39|B4DSB9|Q80V79|P43247|C9J809	Msh2	MSH2	MutSbeta complex|MutSalpha complex|nucleus|
Core matrisome	Collagens	Collagen alpha-1(V) chain	184.358	22	242000000	0.114	16	72	4340000000	0.171	27	94	0.219	35	47	1430000000	0.12	19	30	2540000000	0.126	19	77	0.155	28	24.8	21	333.64	O88207	O88207|P20908|B2ZZ86|Q61245|Q61245-2|Q80WR4|P12107-2|D3DT72|D3DT73|P12107|D3DT71|P12107-3|Q149N0|C9J3N1|Q5STP6|P13942|P13942-3|P13942-2|A6NI54|C9J8W5|P13942-5|P13942-4|P13942-7|P13942-6|B0UXE9|P13942-8|Q64739|Q64739-3|Q64739-4|Q64739-6|Q64739-5|Q64739-1|Q64739-7|Q96HC0|C9JMN2		Col5a1
Other	no	Complement C4-B	194.536	22	14400000	0.112	12	5	5230000	0.048	4	27	0.138	14	24	76500000	0.01	14	10	75700000	0.005	8	34	0.016	17	18.1	22	333.41	P01029	B2RXW7|P01029|B2RWX2|B9EIU2|B0UZ83|B0V2C8|B7ZVZ6|B2RUT6|Q5JNX2|A6H8M8|A7E2V2|A2BHY4|Q6U2E9|B0UZ85|Q6P4R1|P0C0L4|P0C0L5|B7Z1F8|B4E344|B4DIE5|B4DDH0	C4b	C4b C4	extracellular space|extracellular region|
Other		Isoleucyl-tRNA synthetase, mitochondrial	114.759	12	7690000	0.13	9	16	95100000	0.167	12	28	0.248	17	11	43300000	0.1	8	26	392000000	0.283	17	37	0.303	19	34.6	23	331.83	Q9NSE4	Q9NSE4|A8K5W7|Q8BIJ6|Q8BIL6	Iars2	IARS2	cytoplasm|mitochondrion|mitochondrial matrix|
Other		Nuclear pore complex protein Nup133	130.004	17	6210000	0.109	8	9	16200000	0.092	7	26	0.14	10	16	24300000	0.132	10	26	340000000	0.208	16	42	0.224	18	23.7	19	330.65	Q8WUM0	Q8WUM0|A6NGS4|B4E206|B4E3T7|Q5T8N1|Q5TDI3|Q8R0G9|Q8CDZ5	Nup133	NUP133	outer kinetochore of condensed chromosome|condensed chromosome kinetochore|Nup107-160 complex|Nup107-160 complex|nuclear pore|nucleus|nuclear pore|nuclear pore|nuclear envelope|Nup107-160 complex|nuclear envelope|
Other		N-acetyltransferase 10	116.615	13	10800000	0.078	7	29	107000000	0.179	14	42	0.197	17	23	79200000	0.198	15	21	306000000	0.169	12	44	0.245	18	26.6	21	330.56	Q9H0A0	Q9H0A0|B4DFD5|Q8K224|D3Z2Z4	Nat10	NAT10 ALP KIAA1709	nucleolus|nucleus|
Other		Ubiquitin carboxyl-terminal hydrolase 5	96.6974	18	27900000	0.167	13	15	155000000	0.158	9	33	0.233	16	20	271000000	0.223	14	17	277000000	0.178	10	37	0.283	17	30	20	329.53	P45974	P45974|P45974-2|P56399|Q3U4W8|D3YYA5|D3Z4K7|Q92995|A8K2S3|B4DYF3	Usp5	USP5 ISOT	lysosome|
Other		Major vault protein	99.6103	9	6180000	0.152	9	5	13900000	0.087	4	14	0.22	12	11	46900000	0.146	9	22	477000000	0.234	15	33	0.287	19	34.6	22	328.6	Q14764	Q14764|B4DXN0|B4DDR2|B4DP93|Q8C2S9|Q3THX5|Q9EQK5|Q922X6|D3Z2N7	Mvp	MVP LRP	nucleus|nuclear pore|ribonucleoprotein complex|intracellular membrane-bounded organelle|cytoplasm|
Other		Isoform 2 of Putative ATP-dependent RNA helicase DHX30	137.14	9	6020000	0.088	8	15	38000000	0.145	14	24	0.184	17	15	44000000	0.109	11	17	204000000	0.166	15	32	0.207	19	24.9	23	328.4	Q7L2E3-2	Q7L2E3-2|Q7L2E3|C9JC37|Q7L2E3-3|Q99PU8|Q99PU8-3|Q99PU8-2|D3Z2J3|C9JDC4|D3Z1G8|D3YXL7	Dhx30	DHX30 DDX30 KIAA0890	mitochondrion|mitochondrial nucleoid|cytoplasm|
Other		Ribonuclease inhibitor	51.7983	21	41500000	0.414	11	40	381000000	0.511	14	61	0.559	16	29	417000000	0.433	13	40	2270000000	0.451	13	69	0.505	16	59.2	18	328.29	P13489	P13489|Q8IZK8|Q9BQ80	Rnh1	RNH1 PRI RNH	angiogenin-PRI complex|cytoplasm|
Other		Isoform 2 of Ribonucleoprotein PTB-binding 1	78.3716	14	5170000	0.188	7	11	16100000	0.209	7	25	0.27	9	23	56200000	0.362	13	35	489000000	0.408	19	58	0.456	22	47.9	21	328.25	Q8IY67-2	Q8IY67-2|Q8IY67|Q9CW46|Q8IY67-3|Q9CW46-2	Raver1	RAVER1 KIAA1978	cytoplasm|nucleus|
Matrisome-associated	ECM Regulators	Inter-alpha-trypsin inhibitor heavy chain H1	101.537	30	53600000	0.207	17	25	129000000	0.179	13	55	0.232	21	5	9440000	0.048	3	4	115000000	0.031	2	9	0.08	5	23.2	21	327.88	Q61702	Q61702|Q3UEI9|Q8K159		Itih1
Other		Threonyl-tRNA synthetase, cytoplasmic	84.3464	13	13400000	0.179	10	21	148000000	0.217	11	34	0.244	14	28	238000000	0.24	13	22	754000000	0.24	13	50	0.338	19	40.9	24	326.86	P26639	P26639|B2RDX5|B4DEG8|B3KTN2|B4DKZ9|Q9D0R2|Q3U630	Tars	TARS	cytoplasm|cytosol|
Other		Interferon, gamma-inducible protein 16, isoform CRA_a	82.8779	11	12600000	0.182	10	18	301000000	0.195	10	29	0.289	16	22	257000000	0.234	12	23	647000000	0.251	14	45	0.334	19	38.1	22	323.67	D3DUZ3	D3DUZ3|B4DJT8|Q16666|Q16666-2|Q16666-3|Q16666-5|C9JXU0|Q6K0P9|Q6K0P9-2|Q6K0P9-3|Q6K0P9-4|Q6K0P9-5|Q6K0P9-6		IFI16 hCG_1995098
Other		UDP-N-acetylglucosamine--peptide N-acetylglucosaminyltransferase 110 kDa subunit	118.178	9	5350000	0.138	9	16	33800000	0.128	10	25	0.215	16	10	39900000	0.107	8	24	236000000	0.187	13	34	0.222	16	26.2	20	323.46	O15294	O15294|Q8CGY8|O15294-3|Q8CGY8-2|O15294-2|Q3TQV0|Q8C676|B4DTL6|C9JZL3|Q80XU6|Q9H5T3	Ogt	OGT	nucleus|cytoplasm|cytosol|
Other		Eukaryotic translation initiation factor 4 gamma 2	102.874	13	11200000	0.131	11	9	30700000	0.079	7	22	0.154	14	15	183000000	0.13	8	17	191000000	0.18	14	32	0.242	18	32.3	23	323.37	P78344	B4DZF2|P78344|P78344-2|Q62448|A0JNY7|Q62448-2|Q2TU89	Eif4g2	EIF4G2 DAP5 OK/SW-cl.75	eukaryotic translation initiation factor 4F complex|cytoplasm|
Other		Non-POU domain-containing octamer-binding protein	54.3447	10	41200000	0.193	8	23	141000000	0.314	10	33	0.371	13	37	280000000	0.356	13	23	1020000000	0.348	12	60	0.503	19	55.2	20	322.84	Q15233	A8K525|Q15233|B7Z4C2|Q3UM20|Q99K48|Q3TFC2|Q3TMM5|Q3TTV7|C9JYS8|Q99K48-2|C9IZL7|C9J4X2	Nono	NONO NRB54	nuclear matrix|paraspeckles|nucleus|
Other		NAD(P) transhydrogenase, mitochondrial	114.635	15	7950000	0.137	10	25	61300000	0.176	13	40	0.209	16	13	39900000	0.127	10	38	751000000	0.214	19	51	0.223	20	24.7	21	322.64	Q13423	Q13423|Q2TB59|Q8C1W8|Q922E1|Q61941|Q3TWH2|Q3TGH1|Q8BGK0|Q8C9V5|Q8C3H2|Q8C337|B4DMN9|B4DS88	Nnt	NNT	mitochondrial inner membrane|mitochondrion|mitochondrial respiratory chain|membrane|integral to membrane|
Core matrisome	ECM Glycoproteins	Thrombospondin-1	133.374	23	43900000	0.129	12	42	208000000	0.181	21	65	0.192	22	28	133000000	0.136	14	17	284000000	0.097	11	45	0.173	19	20.6	20	322.51	P07996	P07996|B4E3J7|Q8CGB2|P35441|Q80YQ1|Q3TR40|P35442	Thbs1	THBS1 TSP TSP1	extracellular matrix|extracellular space|platelet alpha granule lumen|extracellular region|extracellular matrix|platelet alpha granule|external side of plasma membrane|extracellular space|extracellular region|extracellular region|secretory granule|fibrinogen complex|
Other		Nuclear pore complex protein Nup160	164.458	17	10700000	0.118	12	21	30400000	0.102	9	38	0.151	15	14	43500000	0.056	6	28	266000000	0.163	16	42	0.171	17	21	21	322.3	Q12769	Q12769|C9JIP0|Q9Z0W3|Q12769-3|C9J0U6|Q12769-2|Q9Z0W3-2	Nup160	NUP160 KIAA0197 NUP120	nuclear pore|Nup107-160 complex|nuclear envelope|nuclear pore|nuclear pore|Nup107-160 complex|nucleus|nuclear envelope|kinetochore|Nup107-160 complex|
Other		Tyrosyl-tRNA synthetase, cytoplasmic	59.4847	12	28200000	0.185	10	17	123000000	0.359	16	29	0.414	19	8	107000000	0.159	8	14	270000000	0.272	12	22	0.339	16	48.8	22	321.71	P54577	P54577|A2A7S7|Q91WQ3	Yars	YARS	cytoplasm|nucleus|extracellular space|soluble fraction|
Other		Microtubule-associated protein 1B	271.814	12	11900000	0.032	7	22	47600000	0.068	14	34	0.072	15	18	66600000	0.064	11	18	196000000	0.095	14	36	0.126	19	13.4	21	321.21	P46821	P46821|A2BDK6|P14873|B2RQQ5|P78559|Q3UPV4|A2ARP8|Q9QYR6-2|Q9QYR6	Map1b	MAP1B	postsynaptic density|cytosol|dendrite|perinuclear region of cytoplasm|microtubule|plasma membrane|axon|growth cone|perikaryon|microtubule associated complex|soluble fraction|cytoskeleton|
Other		SWI/SNF-related matrix-associated actin-dependent regulator of chromatin subfamily A member 5	122.588	30	29500000	0.153	19	13	37500000	0.073	10	43	0.173	23	17	96200000	0.088	12	32	415000000	0.167	23	49	0.2	28	24.6	24	321.07	O60264	O60264|B7ZAX9|B4DZC0|Q91ZW3|B7ZLQ5|P28370|P28370-2|Q6PGB8-2|Q6PGB8|B1AUP9|Q8BS67|B2RT32|Q3URV3	Smarca5	SMARCA5 SNF2H WCRF135	nucleoplasm|chromatin silencing complex|condensed chromosome|nucleus|nucleus|RSF complex|nuclear replication fork|nucleolus|
Other		Exportin-1	124.525	21	16700000	0.133	12	26	119000000	0.182	14	47	0.209	18	11	50100000	0.114	10	23	297000000	0.152	11	34	0.209	16	25.3	20	320.74	O14980	O14980|Q6P5F9|B7ZB16|B3KWD0|B4DR01|C9JKM9|Q921J0|C9J673|C9J1G5|C9JV99|C9JQ02|C9IZS4|C9JTM6|C9IYM2|C9JF49	Xpo1	XPO1 CRM1	nucleus|nucleoplasm|kinetochore|nucleolus|Cajal body|annulate lamellae|ribonucleoprotein complex|cytosol|nuclear envelope|nucleoplasm|cytoplasm|
Other		GMP synthase [glutamine-hydrolyzing]	77.4557	10	7490000	0.167	7	17	76900000	0.253	12	27	0.323	16	19	80900000	0.288	15	19	275000000	0.277	13	38	0.353	20	40.5	22	320.73	P49915	P49915|B4DUT7|B4DXV7|Q3THK7	Gmps	GMPS	cytosol|cytoplasm|
Other		DNA topoisomerase 2-beta	184.234	24	28600000	0.081	18	24	109000000	0.098	20	48	0.125	26	28	201000000	0.081	19	39	815000000	0.116	30	67	0.141	37	16.1	23	319.78	Q02880	Q02880|Q02880-2|Q64511|C9J4C3|P11388-4|C9J5P2|P11388-3|P11388-2|C9JGD1|P11388|Q01320|Q6W6M6|B7ZB27|B4DLV2	Top2b	TOP2B	heterochromatin|chromosome|nucleolus|nucleus|cytoplasm|cytosol|nucleoplasm|
Matrisome-associated	ECM Regulators	Alpha-2-macroglobulin	167.247	23	26800000	0.182	17	7	26400000	0.057	5	30	0.191	18	14	34800000	0.109	9	7	27600000	0.076	5	21	0.143	11	22.2	20	318.88	Q61838	D3YW52|Q61838|D3YUI3		A2m Pzp
Other		Isoform 2 of Importin-4	120.44	9	3860000	0.113	8	21	78100000	0.179	11	30	0.233	16	8	39500000	0.066	5	19	225000000	0.208	14	27	0.218	15	27.5	20	317.54	Q8TEX9-2	Q8TEX9-2|Q8TEX9|B3KQ33|B3KTB3|D3DS63|B3KPS9|B3KT38|B3KSQ4|Q6I9Y8|B3KPY9|B4DXR7|Q8VI75|Q5U4C5	Ipo4	IPO4 IMP4B RANBP4	cytoplasm|nuclear pore|nucleus|
Other		Nesprin-3	112.842	5	2780000	0.073	5	1	3360000	0.011	1	6	0.085	6	10	56600000	0.096	8	25	311000000	0.254	20	35	0.269	22	26.9	22	317.36	Q6ZMZ3	Q6ZMZ3|A6H8H3|Q6ZMZ3-2|Q6ZMZ3-3|Q4FZC9|Q4FZC9-2|Q6P714	C14orf49	C14orf49	membrane|nucleus|nuclear outer membrane|integral to membrane|SUN-KASH complex|
Other		40S ribosomal protein S3	26.859	21	138000000	0.555	12	36	432000000	0.559	13	57	0.6	15	43	822000000	0.489	15	30	1840000000	0.563	14	73	0.625	18	66.2	18	316.36	P23396	P23396|P62908|Q3UCL7|Q9CZP6|Q3UK56|Q9D0A2|D3YV43	Rps3	RPS3 OK/SW-cl.26	nucleus|cytosol|cytosolic small ribosomal subunit|cytosol|ribonucleoprotein complex|nucleus|cytoplasm|ruffle membrane|cytosolic small ribosomal subunit|ribosome|intracellular|
Other		Heterogeneous nuclear ribonucleoproteins A2/B1	37.4861	44	159000000	0.373	20	34	306000000	0.362	17	78	0.444	28	45	264000000	0.396	18	54	1120000000	0.436	22	99	0.526	27	57.7	19	314.74	P22626	P22626|O88569|P22626-2|O88569-2|B7ZP22|B8ZZ37|O88569-3|Q5EBP8|Q3UK83|P09651|Q3U7F3|P09651-2|P49312|Q3TIK8|P09651-3|P0C7M2|C9JCD7|P49312-2|Q0VAC0|Q6IPF2|Q3TFB1|Q32P51|B4DP35|C9JV67|B4E0B5|B7ZWG9	Hnrnpa2b1	HNRNPA2B1 HNRPA2B1	nucleus|nucleolus|heterogeneous nuclear ribonucleoprotein complex|cytoplasm|spliceosome|nucleoplasm|ribonucleoprotein complex|
Other		Plasma membrane calcium-transporting ATPase 1	139.723	5	2650000	0.054	5	13	31300000	0.093	9	18	0.131	13	27	229000000	0.189	21	26	296000000	0.174	22	53	0.231	29	24.9	21	314.29	P20020	P20020|P20020-4|P20020-3|P20020-6|P20020-2|P20020-5|P23634|P23634-8|Q68DH9|P23634-6|P23634-7|P23634-2|A7E2D8|P23634-3|P23634-4|P23634-5|A8K8U3|Q6Q477|D1FNM8|Q32ME1|Q01814|D3Z0Z7|Q01814-5|Q01814-6|Q9R0K7|Q3UHH0|Q0VF55|Q16720|Q16720-4|Q01814-2|Q01814-3|A2ALL9|Q16720-2|Q16720-5|Q01814-4|Q16720-3|Q16720-6|Q8C048|Q16720-7|Q16720-8|Q0VF54|A1L3B5	Atp2b1	ATP2B1 PMCA1	plasma membrane|integral to plasma membrane|
Other		UDP-glucose 6-dehydrogenase	55.7077	8	8770000	0.194	7	15	84800000	0.291	11	23	0.398	15	25	237000000	0.437	15	15	371000000	0.352	12	40	0.516	18	51.8	19	314.07	O60701	O60701|B3KUU2|B4DN25|O70475|Q3UIZ1|Q3TJE8|Q3TJ71|D3Z3F7|D3YXP9	Ugdh	UGDH	cytosol|
Other		Lon protease homolog, mitochondrial	107.001	19	16100000	0.13	11	16	59800000	0.154	10	35	0.196	13	10	69800000	0.109	8	30	772000000	0.231	17	40	0.246	18	26.7	19	313.83	P36776	P36776|B3KXS5|Q8N8K8|B3KU28|B3KPH8|B4DPX0|Q3V2D0|Q8CGK3	Lonp1	LONP1 PRSS15	mitochondrion|mitochondrion|mitochondrial matrix|mitochondrial nucleoid|
Other		UPF0027 protein C22orf28	55.7228	10	15900000	0.17	7	25	173000000	0.348	15	35	0.394	17	25	158000000	0.386	15	19	481000000	0.318	12	44	0.445	18	44.7	19	313.74	Q9Y3I0	Q9Y3I0|Q3TJ01|Q99LF4|B4DNA0|B4DNG5|B4DXF1	C22orf28	C22orf28 HSPC117	cellular_component|
Other		RNA-binding protein 14	69.6616	20	31800000	0.231	14	35	174000000	0.198	14	55	0.249	17	41	557000000	0.279	15	40	1870000000	0.327	19	81	0.376	20	38.8	18	312.51	Q96PK6	Q96PK6|Q8C2Q3|Q3U6A2|Q8C2Q3-2|Q62019|B0LM41|Q96PK6-2|B0LM42|B4DNG4|B8ZZ74|Q2PYN1	Rbm14	RBM14 SIP	Srb-mediator complex|nucleolus|transcription factor complex|ribonucleoprotein complex|transcription factor complex|nucleus|
Other		Isoform 2 of Dynamin-like 120 kDa protein, mitochondrial	116.104	15	15500000	0.149	11	7	9840000	0.076	6	22	0.173	13	6	33000000	0.089	6	22	304000000	0.217	17	28	0.267	20	28.6	22	311.82	P58281-2	P58281-2|P58281|O60313-2|O60313|Q8BK99|Q6PEK6	Opa1	Opa1	integral to membrane|mitochondrion|mitochondrial inner membrane|mitochondrion|mitochondrion|mitochondrion|mitochondrial crista|membrane|mitochondrial outer membrane|mitochondrial intermembrane space|dendrite|
Other		Putative uncharacterized protein KIF13B	202.559	13	3240000	0.066	11	15	18800000	0.097	13	28	0.113	19	35	112000000	0.11	27	25	162000000	0.111	20	60	0.153	39	17.2	21	311.31	C9JK41	C9JK41|D3DSU3|Q9NQT8|Q9P2P6|Q9H1H9|Q9H1H9-2|Q9H1H9-4|Q9H1H9-3|O43896|O35071|O60333-4|O60333|Q60575|Q4R9M9|Q4R9M8|Q4R9M7|O60333-2|Q60575-2|O14782|Q7Z2W5|B7ZM25|Q8VI89|A2CF97|Q9EQW7|B7Z484|Q9BVG8|Q9BVG8-2|Q96L93-2|A7E2A8|C9JI52|Q96L93|Q96L93-4|C9JSM8|C9JWJ7|Q96L93-5|C9JDN5|Q3UH55|O35066|B4DEQ1|O60333-3|Q60575-3|A2AH75|O35231|B7Z5U4|B7Z808|O35231-2|A8K6S2|B7Z8X8|B7Z896|B7Z3I6|Q9P2P6-3|Q3V3Y9|Q9H6Z3|…		KIF13B
Other		Isoform 4 of Acetyl-CoA carboxylase 1	271.706	7	3390000	0.046	7	19	35300000	0.08	12	26	0.103	16	13	51600000	0.061	9	13	90200000	0.071	10	26	0.107	16	14.3	22	311.17	Q13085-4	Q13085-4|Q13085|Q13085-2|Q13085-3|Q5SWU9-2|Q5SWU9|B4DIR2|B4DWK9|B4DIW1|B4DIG6|A6NLM9|O00763|Q6JIZ0|O00763-2|D3Z0B3|B4DK31|A8MYL5|Q3UHC8|Q4G170|B4DYJ7|D3YTJ0	Acaca	ACACA ACAC ACC1 ACCA	cytoplasm|soluble fraction|mitochondrion|
Other		Nucleolar protein 58	60.0906	25	26400000	0.294	12	20	154000000	0.355	13	45	0.444	17	11	33000000	0.215	9	26	679000000	0.393	15	37	0.417	17	48.2	18	310.66	Q9Y2X3	Q9Y2X3|B3KN82|Q6DFW4|B4DUY3	Nop58	NOP58 NOL5 NOP5 HSPC120	box C/D snoRNP complex|Cajal body|nucleolus|nucleus|small nucleolar ribonucleoprotein complex|nucleolus|nucleolus|
Other		Heterogeneous nuclear ribonucleoprotein L	64.7592	24	38100000	0.31	10	42	422000000	0.438	16	66	0.438	16	47	694000000	0.351	14	46	1580000000	0.393	17	93	0.41	18	43.9	16	309.42	P14866	P14866|B2R959|Q8R081|Q3UMT7|A6NIT8|Q8BI42|B4DPK8|B4DVF8	Hnrnpl	HNRNPL HNRPL P/OKcl.14	heterogeneous nuclear ribonucleoprotein complex|nucleus|ribonucleoprotein complex|nucleoplasm|cytoplasm|
Other		Nucleolin	76.6701	21	47400000	0.146	13	22	277000000	0.216	15	43	0.233	19	31	210000000	0.212	18	21	343000000	0.152	13	52	0.243	20	27	18	309.16	P19338	P19338|B3KTP9|Q6ZS99|B3KM80|Q8CD23|Q3TGR3|Q3TL52|P09405|Q3TT41|Q8CE30|Q9BQ02	Ncl	NCL	ribonucleoprotein complex|cell cortex|nucleolus|nucleoplasm|nucleus|ribonucleoprotein complex|cytoplasm|nucleolus|
Other		SUN domain-containing protein 2	80.5377	15	23400000	0.242	11	15	29000000	0.176	8	30	0.264	13	19	44800000	0.168	9	31	628000000	0.255	14	50	0.272	16	38.3	19	309.08	Q9UH99	B4E2A6|B0QY62|Q9UH99|B4DIU6|Q504T5|Q2T9F7|A8K129|Q3U160|Q6B4H2|Q3TBU0|Q8BJS4|Q4QQM3	Sun2	SUN2 FRIGG KIAA0668 RAB5IP UNC84B	nucleus|membrane|condensed nuclear chromosome|nuclear inner membrane|nuclear envelope|nuclear envelope|nuclear envelope|endosome membrane|SUN-KASH complex|endosome|nuclear chromosome, telomeric region|integral to membrane|nuclear membrane|
Other		ATP-binding cassette sub-family E member 1	68.283	18	21900000	0.24	11	24	115000000	0.263	13	42	0.345	17	24	142000000	0.258	14	31	1020000000	0.283	13	55	0.322	17	35.5	19	309.01	P61221	P61221|P61222|Q3TJM9|Q3TIU8	Abce1	ABCE1 RLI RNASEL1 RNASELI RNS4I OK/SW-cl.40	mitochondrion|cytoplasm|
Other		26S proteasome non-ATPase regulatory subunit 1	106.861	6	3650000	0.059	4	21	67300000	0.235	15	27	0.275	18	13	89400000	0.131	8	20	333000000	0.231	13	33	0.267	17	34.3	22	308.05	Q99460	Q99460|B2R6D0|Q3TXS7|Q99460-2|C9J9M4	Psmd1	PSMD1	proteasome regulatory particle|proteasome complex|
Other		Kinectin	156.558	12	11500000	0.085	9	8	15700000	0.073	7	20	0.103	11	11	32500000	0.1	10	21	279000000	0.176	17	32	0.192	19	20.1	20	304.7	Q86UP2	Q86UP2|B4DZ88|Q86UP2-2|Q17RZ5|Q61595|Q61595-11|Q61595-7|Q61595-10|Q61595-5|Q61595-15|Q61595-13|Q61595-8|Q61595-9|Q61595-4|Q61595-6|Q61595-14|Q61595-3|Q61595-16|Q61595-12|Q61595-2|B7Z6P3|B3KWP6	Ktn1	KTN1 CG1 KIAA0004	endoplasmic reticulum|integral to membrane|endoplasmic reticulum membrane|integral to plasma membrane|membrane|membrane fraction|
Other		T-complex protein 1 subunit zeta	58.4796	21	33700000	0.193	8	31	294000000	0.374	15	52	0.374	15	26	229000000	0.35	15	21	818000000	0.263	13	47	0.387	19	43.8	18	304.43	P40227	P40227|B2R9K8|B4DPJ8|Q3TIX8|Q52KG9|P80317|A6NCD2|Q3TW97|Q3TI62|B4DN39|Q8VEI1|Q61390|Q92526|B4DYB0|B4DX20|B1AT05|Q8BVT1	Cct6a	CCT6A CCT6 CCTZ	cytosol|cytoplasm|chaperonin-containing T-complex|
Other		Succinate dehydrogenase [ubiquinone] flavoprotein subunit, mitochondrial	73.7172	18	12400000	0.266	10	14	33400000	0.185	9	32	0.334	14	6	33200000	0.066	5	37	1230000000	0.414	17	43	0.414	18	47.5	19	303.6	P31040	P31040|B4DJ60|B3KT34|Q8IW48|B4DYN5|Q8K2B3|B3KYA5|B7Z6J5|B4DNB2	Sdha	SDHA SDH2 SDHF	mitochondrial respiratory chain complex II|mitochondrion|mitochondrial inner membrane|membrane|mitochondrial inner membrane|mitochondrial inner membrane|mitochondrial respiratory chain complex II|mitochondrion|
Other		Importin-7	120.827	8	5770000	0.077	6	27	91900000	0.15	11	35	0.15	11	21	78100000	0.092	6	25	324000000	0.176	17	46	0.201	18	21.6	19	302.48	O95373	O95373|Q9EPL8|B3KQG6|B3KNG9	Ipo7	IPO7 RANBP7	nucleus|soluble fraction|cytoplasm|nuclear pore|
Other		Serine/threonine-protein phosphatase PP1-beta catalytic subunit	37.9849	34	88300000	0.461	19	30	168000000	0.532	21	64	0.587	23	19	179000000	0.412	15	36	1480000000	0.529	18	55	0.529	20	58.7	17	301.28	P62140	P62140|P62141|Q3TBE5|Q3TL90|B4DJ75|Q8C285|Q9DBY2|P36873-2|P63087-2|Q3U7K1|P36873|P63087|Q07161|P62136|B7ZB67|B3KXM2|P62137|Q3U8W0|A6NNR3|B4E163|C9JP48|C9J9S3|B4DNE3	Ppp1cb	PPP1CB	nucleus|nucleoplasm|protein phosphatase type 1 complex|glycogen granule|nucleolus|cytoplasm|
Other		Proliferation-associated protein 2G4	44.1284	19	51900000	0.403	12	28	406000000	0.423	14	47	0.454	15	23	428000000	0.467	15	27	1390000000	0.378	12	50	0.469	16	50	18	300.95	Q9UQ80	Q9UQ80|Q3UMW2|P50580|D3YVH7	Pa2g4	PA2G4 EBP1	nucleus|nucleolus|cytoplasm|ribonucleoprotein complex|
Other		Isoform 1 of Core histone macro-H2A.1	39.3539	27	93100000	0.409	14	25	158000000	0.411	12	52	0.512	17	19	240000000	0.3	9	39	4730000000	0.56	17	58	0.585	18	62.3	18	300.67	O75367-2	O75367-2|O75367|O75367-3|Q9QZQ8|Q9QZQ8-2|B4DJC3|Q8CA90|Q8CCK0|Q9P0M6|Q8BP16|Q9HA11|Q9D3V6|Q9D3U7	H2afy	H2AFY MACROH2A1	condensed chromosome|nucleus|nucleosome|Barr body|
Other	no	Titin	3935.74	24	50900000	0.005	20	12	22000000	0.003	11	36	0.008	30	8	35900000	0.004	8	9	121000000	0.002	8	17	0.006	15	1.3	30	300.59	A2ASS6	A2ASS6|A2ASS6-2|D3DPG0|Q8WZ42-8|Q8WZ42|Q8WZ42-2|Q8WZ42-7|Q8WZ42-4|C0JYZ2|Q8WZ42-5|Q8WZ42-3|D3DPF9|A2ASS6-3|A6NKB1|Q8C139	Ttn	Ttn	myofibril|cytoplasm|intracellular|nucleus|I band|
Other		Phospholipase A-2-activating protein	88.696	5	1380000	0.088	4	16	60900000	0.198	11	21	0.269	14	15	114000000	0.168	9	20	224000000	0.283	14	35	0.314	17	36.9	20	300.19	Q9Y263	Q9Y263|P27612|A4QPD6	Plaa	PLAA PLAP
Other		DNA replication licensing factor MCM4	97.1268	12	9480000	0.147	10	9	35300000	0.128	7	21	0.194	13	14	115000000	0.132	10	16	551000000	0.158	11	30	0.187	16	25	20	300.14	P33991	B3KMX0|P33991|B4DLA6|P49717|Q921D5|Q8C1Z0|Q9D077|Q3UA65|Q3UXG9	Mcm4	MCM4 CDC21	nucleoplasm|nucleoplasm|nucleoplasm|nucleoplasm|nucleus|nucleolus|nucleus|nucleoplasm|nucleoplasm|nucleoplasm|
Other		cDNA FLJ61233, highly similar to Kinesin light chain 1	65.9232	17	10400000	0.177	12	34	129000000	0.302	22	51	0.342	26	37	197000000	0.31	26	23	271000000	0.173	17	60	0.343	34	42.7	21	299.94	B4DGB3	B4DGB3|Q07866-9|Q07866-4|Q7RTP8|Q07866-6|Q7RTQ0|Q07866-5|Q7RTQ1|Q7RTQ3|Q7RTQ8|Q7RTQ2|Q07866-7|Q07866|B5BU63|Q07866-3|Q07866-2|Q07866-8|Q7RTQ7|Q7RTQ9|Q7RTQ4|B4DS14|Q9NSK0-3|Q9NSK0|Q8CD76|D3Z5T6|Q7TNF4|Q5UE59|Q9H0B6|B4DME9|Q7M700|Q7M6Z9|Q7M6Z7|Q7M701|Q7M702|Q7M6Z8|O88447|A8MXL7|Q91YS4|D3YXZ3|O88448|Q96EG6|C9J8T5|A8MZ87|Q9DBS5|A8MX29|C9JHT2|C9JZE5|Q99JQ9|D3Z5Y7|Q6P597-3|Q9NSK0-2|C9K0D5|C9JQU1|C9JXT5…
Other		Sialoadhesin	185.367	14	6990000	0.103	10	0	0	0	0	14	0.103	10	9	22700000	0.059	6	32	450000000	0.188	19	41	0.201	21	20.1	19	299.9	Q62230	Q62230|D3YVZ3|Q62230-3|D3YVZ4|Q62230-2	Siglec1	Siglec1 Sa Sn	plasma membrane|integral to membrane|extracellular region|
Other		Guanine nucleotide-binding protein subunit beta-2-like 1	35.5325	25	140000000	0.498	11	46	425000000	0.634	14	71	0.634	14	33	389000000	0.608	13	41	3240000000	0.69	16	74	0.69	17	69	17	299.72	P63244	P63244|P68040|B4DVD2|B4E0C3|B4DWC6	Gnb2l1	GNB2L1 HLC7 PIG21	cytoplasm|cell soma|plasma membrane|
Matrisome-associated	Secreted Factors	Host cell factor 1	210.726	7	3550000	0.053	6	20	70000000	0.096	11	27	0.13	15	33	198000000	0.132	14	18	340000000	0.114	12	51	0.165	18	16.9	19	299.01	P51610	P51610|A6NEM2|P51610-2|B1AUX1|Q61191|B1AUX2|P51610-3	Hcfc1	HCFC1 HCF1 HFC1	nucleus|nucleus|cytoplasm|nucleus|
Other		RRP12-like protein	145.126	14	4970000	0.1	8	11	28300000	0.114	8	25	0.169	13	9	13500000	0.108	8	17	202000000	0.151	13	26	0.186	16	22.8	20	298.94	Q5JTH9	Q5JTH9|B3KMR5|Q5JTH9-2|B4DK00|B3KY97|Q6P5B0|B3KPQ2	Rrp12	RRP12 KIAA0690	membrane|integral to membrane|nucleolus|nucleus|nuclear membrane|
Other	no	Complement component 3	188.021	16	17800000	0.1	13	10	24300000	0.047	7	26	0.125	17	16	148000000	0.097	11	10	164000000	0.067	8	26	0.126	15	18.3	23	298.36	Q80XP1	Q80XP1|P01027|P01027-2|P01024|B4E216|B4DR57	C3	C3	extracellular space|extracellular region|
Other		Isoform 6 of Ankyrin-1	210.743	18	7140000	0.09	16	13	22700000	0.043	10	31	0.116	23	29	125000000	0.104	20	14	75100000	0.062	11	43	0.134	25	18.9	20	297.84	Q02357-6	Q02357-6|Q02357-4|Q0VGY9|D3Z5M4|D3YTV8|Q02357-3|Q02357|B7ZW98|Q02357-2|Q02357-5|P16157-14|P16157-12|P16157-21|P16157|P16157-3|P16157-16|P16157-5|P16157-8|P16157-15|P16157-10|P16157-13|P16157-4|P16157-7|P16157-6|P16157-9|P16157-11|P16157-2|B3KX39|Q12955|B4DIL1|Q7Z3G4|Q5CZH9|Q8VC68|Q01484-2|Q01484-5|Q4U205|Q6ZT73|Q61307|Q8CBN3|B1AQT2|A8KA62|Q4U206|Q4U260|Q9QXH1|Q9H0P5|Q01484-4|Q01484|Q13484|B7Z2H4|…	Ank1	Ank1 Ank-1	sarcoplasmic reticulum|membrane|cytoplasm|cortical cytoskeleton|
Other		Triple functional domain protein	349.975	6	2630000	0.028	6	8	9040000	0.038	8	14	0.058	12	10	19400000	0.052	9	12	67600000	0.055	10	22	0.079	15	10.7	21	297.84	O75962	O75962|O75962-4|O75962-5|O75962-2|D3DTD2|Q0KL02-4|Q0KL02|Q0KL02-3|Q0KL02-2|B4E3M5|O60229|A2CG49-7|A2CG49|A2CG49-2|O60229-2|A2CG49-8|C9IZQ6|A2CG49-9|A2CG49-5|D3Z559|O60229-3|D3Z560|Q7Z2K2	Trio	TRIO	cytoplasm|cytosol|intracellular|cytosol|
Matrisome-associated	ECM Regulators	Serpin H1	46.5538	30	96200000	0.284	14	33	163000000	0.356	12	63	0.399	19	22	162000000	0.294	12	39	1260000000	0.385	21	61	0.404	23	44.4	17	297.8	P50454	P50454|A8K259|B4DN87|P19324|Q3TJK3|Q5U4D0|Q3TWG9|Q8BV87|Q8BVU9|Q3TMD2	Serpinh1	SERPINH1 CBP1 CBP2 HSP47 SERPINH2 PIG14	endoplasmic reticulum lumen|cytoplasm|ER-Golgi intermediate compartment|endoplasmic reticulum|
Other		Triosephosphate isomerase	26.9543	19	39800000	0.335	8	45	615000000	0.632	15	64	0.681	17	37	571000000	0.545	12	26	1380000000	0.52	11	63	0.643	15	78.3	16	296.94	P60174	D3DUS9|P60174|P60174-2|B4DUI5|B7Z5D8|P17751|Q7Z6K2	Tpi1	TPI1 TPI	soluble fraction|nucleus|cytosol|
Other		60S ribosomal protein L3	46.3933	11	40500000	0.25	9	14	58300000	0.332	11	25	0.334	13	19	175000000	0.287	11	23	888000000	0.357	14	42	0.389	18	40.6	18	295.74	P39023	P39023|A6NHB7|Q3U9L3|Q3UB67|Q3UB15|Q3T9U9|Q91VJ6|Q3UB90|B3KS36|P27659|Q96QL0|D3YZ47|B5MCW2|Q49AJ9|B4DN06|Q92901|B2R7Y3|Q9CQ09	Rpl3	RPL3 OK/SW-cl.32	nucleolus|ribosome|cytosolic large ribosomal subunit|cytosol|cytoplasm|intracellular|
Other		Atlastin-3	60.9973	17	23500000	0.275	12	20	84600000	0.221	10	37	0.36	16	27	310000000	0.229	8	33	865000000	0.316	15	60	0.369	17	45.6	18	295.29	Q6DD88	Q6DD88|B4DXC4|C9JUU1|Q6DD88-2|Q91YH5|Q91YH5-2	Atl3	ATL3	endoplasmic reticulum|membrane|endoplasmic reticulum membrane|integral to membrane|
Other		60S ribosomal protein L4	47.9818	21	126000000	0.365	12	24	169000000	0.25	9	45	0.391	14	31	226000000	0.257	9	37	2750000000	0.353	16	68	0.379	18	42.6	19	295.28	P36578	P36578|Q9D8E6|B4DMJ6|B4DMJ2|Q9CSM5|B4DFI6|B4DP82	Rpl4	RPL4 RPL1	cytosol|ribosome|cytosolic large ribosomal subunit|ribonucleoprotein complex|intracellular|
Other		Isoform 2 of Protein ELYS	258.05	4	3290000	0.021	4	9	41500000	0.055	8	13	0.059	9	13	33400000	0.066	10	20	229000000	0.106	17	33	0.123	20	12.9	20	295.06	Q8WYP5-2	Q8WYP5-2|Q8WYP5|Q8CJF7|C9J5C5	Ahctf1	AHCTF1 ELYS TMBS62 MSTP108	Nup107-160 complex|nuclear matrix|nucleoplasm|cytoplasm|condensed chromosome kinetochore|chromatin|nuclear pore|nucleus|
Other		General transcription factor II-I	112.928	7	6380000	0.073	6	14	49600000	0.152	12	21	0.196	15	16	136000000	0.145	12	18	264000000	0.171	13	34	0.225	18	23.7	19	294.91	P78347	P78347|B4DH52|P78347-3|A8K9W7|P78347-4|P78347-2|Q499G6|Q9ESZ8|Q9ESZ8-2|Q9ESZ8-6|Q9ESZ8-3|Q3UHU8|Q9ESZ8-4|Q9ESZ8-5|B4DRA9|Q86U51|B4DM07	Gtf2i	GTF2I BAP135 WBSCR6	cytoplasm|nucleus|
Other		26S proteasome non-ATPase regulatory subunit 11	47.7482	22	56100000	0.353	15	15	93700000	0.3	10	37	0.428	18	13	54000000	0.206	7	24	965000000	0.407	14	37	0.433	15	51.1	20	294.48	O00231	O00231|Q8BG32|Q3UWW9|Q497E8|Q3THG2|Q8BK73|B4DTS5	Psmd11	PSMD11	proteasome complex|
Other		Isoform 2 of Spliceosome RNA helicase BAT1	51.1349	40	101000000	0.365	16	49	257000000	0.37	20	89	0.442	23	39	126000000	0.261	13	34	1880000000	0.352	18	73	0.417	21	46	17	294.09	Q13838-2	Q13838-2|Q9Z1N5|Q13838|O00148|B4DX78|Q3U837|Q3T9L0|Q3UVN0|Q8VDW0|Q5STU3|Q3TPL7|Q3TIE4|B4DP52|Q8N5M0|Q3TB18|B1Q2N1|Q3UAF1|B4DIJ6|B4DIZ8|Q8VDW0-2|B4DH55|B4DF34	Bat1	BAT1 UAP56	transcription export complex|snRNP U6|nucleus|transcription export complex|snRNP U4|nuclear speck|spliceosome|
Other		Glutamate dehydrogenase 1, mitochondrial	61.7391	20	44500000	0.275	11	13	142000000	0.197	10	33	0.329	15	20	328000000	0.254	15	23	848000000	0.306	13	43	0.37	20	40.1	19	294.08	P00367	P00367|B4DMF5|B4E0N9|B4DMG8|P26443|B4DGN5|B3KT18|B3KV55|P49448|Q9BSD0	Glud1	GLUD1 GLUD	cytoplasm|mitochondrion|mitochondrial matrix|
Other		Rho guanine nucleotide exchange factor 2	112.454	5	1350000	0.044	4	14	24100000	0.18	12	19	0.195	14	13	41200000	0.116	9	18	123000000	0.154	14	31	0.194	18	24.8	20	294.08	Q92974	D3DVA5|Q5VY93|Q92974|Q92974-2|Q92974-3|D3DVA6|B7Z977|B4DJ49|Q60875|Q60875-4|Q60875-5|Q60875-3|Q60875-2	Arhgef2	ARHGEF2 KIAA0651 LFP40	microtubule|cytoskeleton|cell junction|cytoplasm|plasma membrane|ruffle membrane|cell projection|intracellular|cytosol|Golgi apparatus|spindle|tight junction|
Other		Signal recognition particle 68 kDa protein	71.2418	10	7500000	0.218	9	12	69600000	0.205	11	22	0.333	16	16	69400000	0.228	14	9	98300000	0.164	7	25	0.274	16	39.8	20	293.61	Q9UHB9	Q9UHB9|B4DVI7|B3KWY7|Q8BMA6|A2AAN1|Q9UHB9-2|A2AAN2|B3KMI9|Q96K98|Q96K97|B3KUU5|Q8K258	Srp68	SRP68	nucleus|ribosome|nucleolus|signal recognition particle, endoplasmic reticulum targeting|endoplasmic reticulum|cytoplasm|
Other		Isoform 2 of AP-2 complex subunit beta	106.633	12	5850000	0.062	8	21	75700000	0.209	17	33	0.21	20	20	110000000	0.133	15	44	449000000	0.243	19	64	0.274	26	30.4	19	293.4	Q9DBG3-2	Q9DBG3-2|A8K916|P63010-2|Q68DI0|Q9DBG3|P63010|Q7Z451|A8K0G3|B4DWG4|B4E261|O35643|Q3TXG4|Q3TVN4|Q5SVG4|Q5SVG5|Q8CC13|Q3U1K9|Q86X54|Q10567|Q10567-2|Q10567-3|B4DIL5|B4DG47|B4DS79|C9J1E7|B4DKH5|Q7Z3M8	Ap2b1	Ap2b1 Clapb1	trans-Golgi network|coated pit|plasma membrane|clathrin adaptor complex|membrane coat|
Other		Dolichyl-diphosphooligosaccharide--protein glycosyltransferase subunit 2	69.3968	33	60900000	0.244	17	15	40100000	0.209	9	48	0.285	19	14	91700000	0.177	8	39	1560000000	0.335	18	53	0.343	20	35	17	293.37	P04844	B2RE46|P04844|Q5JYR6|A6NKT1|Q9DBG6|A2ACG7|Q61833|B4DJL0|C9IYE3|C9J2G8	Rpn2	RPN2	membrane|integral to membrane|endoplasmic reticulum|oligosaccharyltransferase complex|
Other		26S protease regulatory subunit 8	45.7964	22	37300000	0.201	13	34	139000000	0.389	23	56	0.438	27	46	343000000	0.433	26	41	1090000000	0.359	20	87	0.495	31	52.9	18	292.07	P62195	P62195|P62196|A8K3Z3|Q8K1K2|P62191|P62192|Q6NW36|B4DR63|Q8NB90|C9JT97|Q8NB90-2|Q8NB90-3	Psmc5	PSMC5 SUG1	nucleus|cytoplasm|nucleus|cytoplasm|nucleolus|proteasome complex|
Other		tRNA (cytosine-5-)-methyltransferase NSUN2	87.2679	15	12400000	0.125	8	13	54600000	0.152	8	28	0.229	13	16	33300000	0.189	12	15	206000000	0.2	10	31	0.301	18	34.4	20	291.33	Q08J23	Q08J23|B4DQW2|A8K529|B3KP09|Q1HFZ0|Q1HFZ0-2	Nsun2	NSUN2 SAKI TRM4	nucleus|cytoplasm|nucleolus|
Other		Putative uncharacterized protein	50.8945	19	15700000	0.237	7	36	129000000	0.388	14	55	0.39	15	29	154000000	0.416	15	33	699000000	0.372	13	62	0.416	16	41.9	17	290.68	Q8BUP7	B7ZCF1|Q8BUP7|Q99JN8|O88685|P17980|Q3U8Y7|Q3THI5|A2AGN7|Q3TKC2|A8K781	Psmc3	Psmc3	nucleus|cytoplasm|
Other		Voltage-dependent anion-selective channel protein 1	30.8861	52	434000000	0.469	20	31	207000000	0.554	20	83	0.625	25	38	374000000	0.413	17	98	9850000000	0.621	27	136	0.621	27	62.5	16	290.45	P21796	P21796|Q60932|Q60932-2|B3KTS5|Q3TIG8|Q3THL7|Q3U6K8|Q60931|Q3TTN3|Q9Y277|Q5EBQ0|Q9Y277-2|C9JI87|B4DEI3	Vdac1	VDAC1 VDAC	mitochondrial inner membrane|mitochondrial outer membrane|mitochondrion|pore complex|membrane|mitochondrial nucleoid|plasma membrane|
Other		14-3-3 protein zeta/delta	27.9158	36	146000000	0.306	23	89	1930000000	0.506	48	125	0.506	52	80	1580000000	0.44	46	52	1440000000	0.334	33	132	0.469	52	61.2	17	290.13	P63104	P63104|P63101|P27348|B4DMT8|B0AZS6|P68254|P68254-2|P31947|Q04917|P68510|B7Z2E6|B4DY04|B5BU24|P31946|P31946-2|P62258|P62259|Q4VJB6|B7Z465|P31947-2|Q9CQV8|Q9CQV8-2|Q8BPH1|O70456|Q3TEZ1|Q9H4N8|B7ZA86|Q9JJ20|P61981|P61982|B3KNB4|B4DHC4|Q8BWN0|D3YXN6|C9JAV0|B4DE78|B2R6N6|B4DJB0|B4DJF2|D3YXF4|B3KT37	Ywhaz	YWHAZ	nucleus|soluble fraction|melanosome|mitochondrion|protein complex|cytoplasm|postsynaptic density|mitochondrion|
Other		D-3-phosphoglycerate dehydrogenase	57.3912	21	17200000	0.309	11	19	74800000	0.238	10	40	0.382	14	32	548000000	0.337	14	33	739000000	0.362	14	65	0.401	17	40.1	17	290.11	O43175	O43175|Q5SZU1|B3KSC3|Q61753|Q8C5X4	Phgdh	PHGDH PGDH3
Other		3-hydroxyacyl-CoA dehydrogenase type-2	27.1508	41	63200000	0.693	13	57	565000000	0.793	15	98	0.793	17	62	847000000	0.609	14	58	1880000000	0.739	16	120	0.739	18	79.3	15	289.93	Q99714	Q99714|Q99714-2|Q5H928|A2AFQ2|Q99N15|Q9CYT3|O08756	Hsd17b10	HSD17B10 ERAB HADH2 MRPP2 SCHAD XH98G2	cytoplasm|mitochondrion|plasma membrane|
Other		Transducin beta-like protein 3	90.4023	17	9700000	0.227	12	18	61400000	0.251	12	35	0.32	16	13	37000000	0.159	9	21	222000000	0.277	14	34	0.308	16	34.9	18	289.03	Q12788	Q12788|Q8C4J7|Q8CE86	Tbl3	TBL3 SAZD	small-subunit processome|nucleolus|nucleus|
Other		Isoform sNORPEG of Ankycorbin	111.048	6	1510000	0.081	5	10	19100000	0.089	6	16	0.138	9	16	50400000	0.133	10	17	145000000	0.173	13	33	0.252	19	27.7	20	288.16	Q9P0K7-2	Q9P0K7-2|Q9P0K7|Q9P0K7-3|Q9EP71|B3KMZ9	Rai14	RAI14 KIAA1334 NORPEG	cell cortex|cytoplasm|cytoskeleton|
Other		Tensin-3	156.461	12	6920000	0.122	10	17	59600000	0.175	15	29	0.196	17	21	101000000	0.134	17	19	169000000	0.142	16	40	0.224	28	24.4	18	287.91	Q68CZ2	Q68CZ2|Q68CZ2-2|Q5SSZ5|Q0VG55|Q9HBL0|B2RU35|Q0VG54|Q9H8D5|Q5SSZ5-2|C9JHU5|Q68CZ2-3|Q68CZ2-4|Q9H757|Q7TPM8|Q9DBT6|Q63HR2-4|Q8CGB6-3|A7E2A6|Q63HR2|Q63HR2-6|Q8CGB6|Q8CGB6-4|Q8CGB6-2|Q63HR2-2|Q63HR2-5|C9JTD0|C9JWN9|C9JVR1|Q63HR2-3|B3KYA3	Tns3	TNS3 TEM6 TENS1 TPP	cell junction|focal adhesion|
Other		Isoform Long of Probable ubiquitin carboxyl-terminal hydrolase FAF-X	294.719	13	8860000	0.048	11	12	26000000	0.042	9	25	0.065	15	9	31500000	0.035	8	15	150000000	0.058	13	24	0.073	17	9.6	20	287.89	Q93008-2	Q93008-2|Q93008|D3DWB6|A2AD18|P70398|Q4FE56|Q91XW2|O00507|O00507-2|B4DGX9	Usp9x	USP9X DFFRX FAM USP9	cytoplasm|
Other		DNA replication licensing factor MCM7	81.9341	19	17600000	0.183	11	15	45200000	0.169	9	34	0.253	15	17	111000000	0.166	10	30	674000000	0.254	17	47	0.268	18	29.2	18	287.65	P33993	P33993|B2RBA6|C6EMX8|B3KUD7|A4D2A2|B4DDF5|Q3V122|Q61881|Q3UDI8|Q9H4N9|P33993-2|C9J8M6|D3Z6N3	Mcm7	MCM7 CDC47 MCM2	chromatin|nucleoplasm|nucleus|nucleoplasm|nucleoplasm|nucleoplasm|MCM complex|nucleoplasm|nucleoplasm|nucleoplasm|cytoplasm|
Other		60S acidic ribosomal protein P0	34.4441	24	38000000	0.507	10	47	664000000	0.589	13	71	0.593	15	33	554000000	0.296	6	49	1470000000	0.593	14	82	0.593	14	61.1	16	287.55	P05388	P05388|A8K4Z4|Q3B7A4|Q6NSF2|P14869|Q5FWB6|B4E3D5|D3YVM5|Q8NHW5	Rplp0	RPLP0	cytosolic large ribosomal subunit|ribosome|cytosol|cytoplasm|ribonucleoprotein complex|intracellular|
Other		Isoform Long of Glucose-6-phosphate 1-dehydrogenase	64.3391	10	8020000	0.151	7	8	60400000	0.181	7	18	0.279	12	12	150000000	0.155	9	27	422000000	0.329	18	39	0.347	21	39.3	19	287.07	P11413-2	P11413-2|P11413-3|A8K8D9|P11413|B4DYA7|Q00612|Q3TNL1|P97324|A0FF38	G6pd	G6PD	cytoplasm|centrosome|cytosol|intracellular membrane-bounded organelle|internal side of plasma membrane|cytoplasm|
Other		Serine hydroxymethyltransferase, mitochondrial	56.4484	24	90900000	0.267	11	35	255000000	0.275	12	59	0.371	16	23	255000000	0.192	8	26	1020000000	0.309	12	49	0.309	13	41.2	17	287.04	P34897	P34897|Q5HYG8|B7Z9F1|Q8N1A5|B4DW25|B4DJQ3|B4E1G2|B4DP88|Q99K87|Q9CZN7|Q3TFD0|B4DWA7|B4DJ63|B4DLV4|D3DXD0|P34896|D3DXC9|P34896-2|A8MYA6|P34896-3|B4DPM9|B4DZB5|Q9CWR5|Q8R0X9|P50431	Shmt2	SHMT2	mitochondrial matrix|mitochondrion|mitochondrion|mitochondrial nucleoid|
Other		Aconitate hydratase, mitochondrial	86.1655	9	12500000	0.152	7	18	119000000	0.226	13	27	0.252	14	12	129000000	0.156	8	21	402000000	0.285	15	33	0.288	16	32.3	18	287	Q99798	A2A274|Q99798|B2RBW5|B4DZ08|B4DJW1|B4DLY4|Q71UF1|Q99KI0|B4DEC3|B4DW08	Aco2	ACO2	mitochondrion|nucleus|
Other		Serine/threonine-protein kinase MRCK beta	196.309	5	2040000	0.026	5	5	7040000	0.037	5	10	0.047	8	19	48800000	0.073	18	17	131000000	0.121	17	36	0.155	31	16.3	22	286.54	Q9Y5S2	Q9Y5S2|A9JR72|Q5VT25-6|Q5VT25-2|Q5VT25|Q5VT25-5|B9EGA7|Q5VT25-4|Q5VT25-3|Q8IWQ7|Q7TT50|B2RQQ7|B2RXX8|Q3UU96|D3YYN8|D3Z2X6|Q3UU96-2|Q5HYB0|Q3TSA3|P54265-8|Q09013|P54265-9|Q09013-6|Q09013-15|P54265|P54265-3|Q09013-9|Q09013-11|Q09013-7|Q6DI71|P54265-2|Q09013-5|Q09013-13|P54265-10|P54265-7|Q09013-8|Q05CL1|P54265-5|B4DM55|P54265-6|Q09013-10|B4DZE2|Q09013-2|Q09013-12|P54265-4	Cdc42bpb	CDC42BPB KIAA1124	cell-cell junction|cytoplasm|cytoskeleton|cell leading edge|
Matrisome-associated	ECM Regulators	Procollagen-lysine,2-oxoglutarate 5-dioxygenase 1	84.1192	22	16200000	0.171	13	15	44000000	0.133	10	37	0.245	20	8	29200000	0.083	6	22	506000000	0.174	13	30	0.174	13	36.3	19	286.47	Q02809	B4DR87|Q02809|B2R5M9|B4DGN8|B4DHT1|Q9R0E1|Q9R0E2|Q3UE11|Q5JXB9|Q91Z26	Plod1	PLOD1 LLH PLOD	membrane|endoplasmic reticulum|rough endoplasmic reticulum membrane|
Other		Seryl-tRNA synthetase, cytoplasmic	59.2897	8	21400000	0.175	7	15	90900000	0.352	12	23	0.375	13	18	116000000	0.32	14	16	664000000	0.328	11	34	0.434	17	47.6	18	286.34	P49591	Q5T5C7|P49591|Q0VGA5|Q8C483|P26638|Q3U6F6|Q3U8N1	Sars	SARS SERS	cytosol|cytoplasm|
Other		Signal recognition particle 72 kDa protein	75.1754	7	5710000	0.117	5	12	42000000	0.18	9	19	0.211	10	14	34600000	0.211	11	21	358000000	0.295	12	35	0.365	17	39.6	18	286.32	O76094	O76094|Q71V07|O15302	Srp72	SRP72	cytoplasm|signal recognition particle, endoplasmic reticulum targeting|
Other		Putative uncharacterized protein	53.3221	10	25800000	0.162	7	21	237000000	0.292	12	31	0.334	14	18	341000000	0.246	12	22	679000000	0.345	14	40	0.402	19	40.2	19	285.38	Q8BVQ9	Q8BVQ9|Q3U5V3|P46471|P35998|Q3UIH5|B7Z5E2|C9JLS9|B7Z571	Psmc2	Psmc2	cytoplasm|proteasome complex|
Other		E1A-binding protein p400	345.037	1	32500	0.003	1	3	2980000	0.02	3	4	0.024	4	16	34700000	0.084	12	10	41900000	0.072	8	26	0.143	18	14.7	17	284.93	Q96L91	Q96L91|Q96L91-2|A6NJX1|A8MSW4|Q96L91-3|C9JIQ8|Q96L91-4|Q6ZTU2-6|Q6ZTU2|Q6ZTU2-2|Q8CHI8|Q8CHI8-4|Q8CHI8-2|Q8CHI8-3|Q8CHI8-5|Q6ZTU2-5|D3Z6R8|Q641K9|C9JIE5|Q6ZTU2-4	Ep400	EP400 CAGH32 KIAA1498 KIAA1818 TNRC12	nucleus|NuA4 histone acetyltransferase complex|nucleolus|
Other		Centrosomal protein of 170 kDa	175.689	13	12000000	0.104	12	13	25000000	0.102	11	26	0.159	18	19	43600000	0.107	11	14	181000000	0.089	10	33	0.147	16	19	20	284.12	Q5SW79	Q5SW79|B2RTS4|Q5SW79-3|A6H8X9|Q5SW79-2|Q6A065|B3KME6|Q96L14|Q6A065-3|B4DS35|Q9NSN9|B2R9B7|Q6A065-2	Cep170	CEP170 FAM68A KAB KIAA0470	cytoplasm|microtubule|spindle|cytoskeleton|centriole|
Other		Calnexin	68.0235	20	112000000	0.232	12	16	209000000	0.196	10	36	0.291	15	28	371000000	0.24	15	34	1580000000	0.28	18	62	0.325	22	36.1	18	284.05	P27824	B4DGP8|P27824|B4E2T8|P35564|Q3TXE5|Q6ZP56	Canx	CANX	endoplasmic reticulum membrane|dendritic spine|ribosome|cytoplasm|cell soma|endoplasmic reticulum|integral to membrane|rough endoplasmic reticulum|membrane|axon|dendrite cytoplasm|melanosome|endoplasmic reticulum|
Other		HLA class I histocompatibility antigen, A-2 alpha chain	41.2064	19	20700000	0.223	11	10	28800000	0.175	8	29	0.293	14	20	180000000	0.185	10	51	1140000000	0.49	25	71	0.49	26	49.8	16	283.53	P01892	A9R9N7|P01892|Q5MAG5|P10316|Q95J05|Q9TQ73|D5H3T4|D5H3T6|A5A4G3|Q3LRR6|C5IWX5|Q52QV5|C5IWX9|Q9TQB6|B2LT55|Q2LC95|Q8HWQ8|Q52YL7|Q8WUX3|O78126|Q9TQ65|C5IWX6|Q3LRR7|A5JUX0|Q8HWQ9|D5H3T1|P79603|Q704F3|D0V481|A9R9N8|D5H3T9|Q9MYB7|Q29757|P01891|Q1ELT0|A0N0E2|Q8MGT5|P30447|P05534|B3KW54|B4DVY0|A2ABE7|A2AEA4|A2ABE6|A2AEA2|A2ABE5|Q6R742|D3K0R2|B2ZSE2|Q85ZX8|C1K0Y0|Q64EU5|O19617|Q3KT81|Q27W00|A4Q9R6|C1K0X7|…	Hla-a|Hla-a|Hla-a|Hla-a|Hla-a|Hla-a|Hla-a|Hla-a|Hla-a	HLA-A HLAA	||early endosome membrane||integral to membrane|MHC class I protein complex||membrane||||Golgi membrane|
Other		Protein KIAA1967	103.527	16	14000000	0.19	13	14	50800000	0.164	10	30	0.222	15	25	246000000	0.216	13	22	278000000	0.161	11	47	0.244	16	27.6	17	282.42	Q8N163	B3KTJ9|Q8N163|Q8N163-2|Q8VDP4	Kiaa1967	KIAA1967 DBC1	nucleus|cytoplasm|nucleus|mitochondrial matrix|
Other		Isoform 4 of Ankyrin repeat and KH domain-containing protein 1	271.347	11	2480000	0.028	6	12	19000000	0.049	7	23	0.065	11	34	82300000	0.091	21	15	97700000	0.089	12	49	0.122	25	13.6	19	282.33	Q8IWZ3-4	Q8IWZ3-4|Q8IWZ2|Q8IWZ3|O75179|O75179-2|Q99NH0|Q99NH0-3|Q99NH0-2|O75179-4|B4DR08|O75179-3|C9JRC1|B5MEE3|O75179-5|Q8IWZ3-2|Q8IWZ3-5|Q8IWG5|Q9H7X4|Q8IWZ3-3|B3KU50|Q8C5C5	Ankhd1	ANKHD1 KIAA1085 MASK VBARP PP2500	cytoplasm|
Other		60S ribosomal protein L7	29.2823	28	146000000	0.491	14	31	301000000	0.362	13	59	0.512	18	36	406000000	0.346	13	41	2720000000	0.483	15	77	0.524	18	54	19	281.96	P18124	P18124|A8MUD9|P14148|Q3UBI6|Q3TK73|O95036|D3Z6N4|C9JIJ5|C9JZ88	Rpl7	RPL7	cytosolic large ribosomal subunit|ribosome|cytosol|ribonucleoprotein complex|intracellular|
Other		Interleukin enhancer-binding factor 3	95.7361	9	10700000	0.124	7	18	85800000	0.162	12	27	0.2	13	24	134000000	0.234	14	14	259000000	0.192	13	38	0.275	18	28.7	18	281.64	Q12906	Q12906|Q12906-3|C9JFV5|A8K590|Q12906-2|Q12906-5|Q12906-6|Q12906-4|Q9Z1X4-3|Q9Z1X4|Q9Z1X4-2|Q45VK5|B4DFG4|B4DDF3|Q91WM1|Q96SI9|Q96SI9-2|Q91WM1-2|Q8C5B7	Ilf3	ILF3 DRBF MPHOSPH4 NF90	cytoplasm|nucleus|mitochondrion|ribonucleoprotein complex|nucleolus|nucleus|nucleus|nucleus|intracellular|
Other		Glycerol-3-phosphate dehydrogenase, mitochondrial	81.3648	18	35500000	0.253	14	7	13500000	0.132	7	25	0.299	16	5	6500000	0.093	5	20	381000000	0.284	14	25	0.309	15	37.9	18	281.47	P43304	P43304|P43304-2|A8K1Z2|B7Z601|A2AQR0|Q64521|Q8WUQ0	Gpd2	GPD2	mitochondrion|glycerol-3-phosphate dehydrogenase complex|
Other		Acetyl-CoA acetyltransferase, mitochondrial	45.484	13	12600000	0.227	8	47	262000000	0.494	16	60	0.517	18	30	135000000	0.362	13	47	845000000	0.419	17	77	0.487	18	53.8	17	281.3	P24752	P24752|Q8QZT1|Q3TQP7|Q96FG8	Acat1	ACAT1 ACAT MAT	mitochondrial matrix|mitochondrial inner membrane|mitochondrion|mitochondrial matrix|
Other		5'-3' exoribonuclease 2	109.493	11	7640000	0.112	8	10	42600000	0.125	7	21	0.175	11	14	40600000	0.177	11	13	245000000	0.183	11	27	0.268	16	29.3	19	280.26	Q9H0D6	B3KMC9|Q9H0D6|B4DZC3|Q9H0D6-2|B4E0B9|Q9DBR1|Q9DBR1-2	Xrn2	XRN2	intracellular|nucleolus|nucleus|
Other		NADH-cytochrome b5 reductase 3	34.4625	31	114000000	0.341	11	27	187000000	0.353	9	58	0.374	13	22	556000000	0.236	7	44	2220000000	0.616	16	66	0.619	17	68.7	16	279.66	P00387	B7Z7L3|P00387|P00387-2|Q6ZVI6|Q9DCN2|Q9CY59|Q9DCN2-2	Cyb5r3	CYB5R3 DIA1	membrane|endoplasmic reticulum membrane|mitochondrion|mitochondrial outer membrane|endoplasmic reticulum|mitochondrial inner membrane|hemoglobin complex|cytoplasm|
Other		Alpha-enolase	47.5104	27	26400000	0.366	14	31	463000000	0.421	16	58	0.46	20	16	209000000	0.288	11	20	409000000	0.331	11	36	0.412	16	53.4	18	279.49	P06733	P06733|P17182|P06733-2|Q6PHC1|Q8CF78|P21550|Q4FK59|D3DTL2|P13929|P13929-3|D3DTL4|P13929-2|Q3UJ20|P17183|P09104|B7Z2X9|B4DUJ6|A8K3B0|D3Z2S4|D3Z6E4|D3YVD3	Eno1	ENO1 ENO1L1 MBPB1 MPB1	phosphopyruvate hydratase complex|cytoplasm|plasma membrane|nucleus|M band|
Core matrisome	ECM Glycoproteins	Nidogen-1	139.473	18	38000000	0.15	15	22	65000000	0.102	14	40	0.189	22	7	20800000	0.032	6	30	337000000	0.12	21	37	0.13	22	21.1	18	279.28	P10493	P10493|Q3TKX9|Q3TPN0|Q8R5G0|Q7TQF0|Q8CFA3|Q3US45|O88322|Q8C6Z2|Q14112|Q14112-2|Q8IV28|P14543|P14543-2|B4DPX8|B4DM05	Nid1	Nid1 Ent	membrane|basement membrane|extracellular region|
Other		Alanyl-tRNA synthetase, cytoplasmic	107.55	5	2920000	0.046	4	20	75300000	0.212	12	25	0.244	15	19	135000000	0.161	10	10	123000000	0.14	8	29	0.203	13	27	17	278.97	P49588	P49588|B4DR45|Q6XMP4|Q8BGQ7|Q3UD67|Q3TZ32	Aars	AARS	cytoplasm|soluble fraction|
Other		Myosin-Ib	133.01	20	15500000	0.164	15	11	30100000	0.088	8	31	0.164	15	18	85900000	0.111	11	21	291000000	0.141	13	39	0.165	16	21.2	19	277.64	O43795	O43795|O43795-2|Q7TQD7|Q80VD8|P46735|P46735-2|B3KQI2|D3YV80|O88329|B2R643|Q9UBC5|A8MWW5|C9JYW1|B4DTV4|C9JUP5	Myo1b	MYO1B	myosin complex|
Other		Isoform 2 of Alpha-aminoadipic semialdehyde dehydrogenase	55.8789	16	15700000	0.272	10	30	186000000	0.381	13	46	0.44	16	23	140000000	0.285	10	22	711000000	0.395	13	45	0.412	14	46.9	17	276.96	P49419-2	P49419-2|P49419|B4DMA0|P49419-3|Q9DBF1|Q9DBF1-2	Aldh7a1	ALDH7A1 ATQ1	nucleus|cytoplasm|mitochondrion|cytosol|cellular_component|
Other		Serine/threonine-protein phosphatase 6 regulatory ankyrin repeat subunit A	118.309	7	3010000	0.112	7	14	19800000	0.168	11	21	0.215	14	14	44000000	0.1	11	26	167000000	0.183	14	40	0.224	21	26.7	18	276.87	O15084	O15084|Q505D1|B4DES5|B4DIW9|C9JBB9|O15084-2|Q8N8A2-2|Q8N8A2|Q8N8A2-4|B2RXR6|Q8N8A2-3|B7Z6Z7|Q8N8A2-5|B4DS25|Q8BYT6	Ankrd28	ANKRD28 KIAA0379	nucleus|nucleoplasm|
Other		Isoform 4 of Tubulin-specific chaperone D	140.721	15	10000000	0.153	13	11	19400000	0.086	8	26	0.169	15	16	24900000	0.094	9	15	260000000	0.136	13	31	0.184	16	24.1	20	276.51	Q9BTW9-4	Q9BTW9-4|Q9BTW9|Q9BTW9-5|B4DE53|C9J1U4|Q9BTW9-3|A6NE57|Q8BYA0	Tbcd	TBCD KIAA0988 SSD1 TFCD PP1096	microtubule|
Other		Isoform 2 of Eukaryotic translation initiation factor 3 subunit B	99.7693	15	26100000	0.132	11	14	70000000	0.122	10	29	0.177	14	15	79000000	0.144	11	14	266000000	0.115	11	29	0.194	16	26.4	19	276.39	P55884-2	P55884-2|P55884|A4D210|B4DV79|Q8CIJ3|Q8JZQ9|B4DXN6|C9JZG1|C9JQN7	Eif3b	EIF3B EIF3S9	eukaryotic translation initiation factor 3 complex|cytosol|eukaryotic translation initiation factor 3 complex|cytoplasm|eukaryotic translation initiation factor 3 complex|eukaryotic translation initiation factor 3 complex|
Other		Protein transport protein Sec23A	87.0721	14	10200000	0.177	11	32	105000000	0.231	17	46	0.279	20	16	83500000	0.107	10	34	720000000	0.253	20	50	0.266	22	34.5	18	275.76	Q15436	Q15436|B4DSQ5|Q01405|Q8C1E4|B4DF60|B3KXI2|B4E0Q9|Q15437|B4DRA5|B4DJW8|Q9D662|Q3TYS4|Q3TIS3|Q3UKB4|Q3TAW4|B4DS04|Q8CDS4|Q3U2Q0	Sec23a	SEC23A	perinuclear region of cytoplasm|endoplasmic reticulum|Golgi membrane|COPII vesicle coat|Golgi apparatus|membrane|cytosol|smooth endoplasmic reticulum membrane|
Other		26S protease regulatory subunit 10B	44.4575	25	26300000	0.344	12	23	206000000	0.287	9	48	0.372	14	26	172000000	0.336	12	25	1300000000	0.442	14	51	0.48	16	52.4	17	275.58	P62333	P62333|P62334|B4DR91	Psmc6	PSMC6 SUG2	cytoplasm|proteasome complex|nucleus|
Other		Cytoplasmic FMR1-interacting protein 1	146.834	8	12400000	0.062	7	16	84100000	0.099	11	24	0.108	12	10	78200000	0.08	9	17	279000000	0.126	14	27	0.142	16	15.9	17	275.15	Q7L576	Q7L576|Q7TMB8|B3KWV6|Q7TMB8-2|Q7L576-2|Q96F07-2|Q5SQX6|B7Z3H2|B7Z4I3|Q96F07|B7Z8N7|Q6PGK0|B7Z217|Q7L576-3|B3KWT5|Q8C8R2	Cyfip1	CYFIP1 KIAA0068	ruffle|lamellipodium|cytoplasm|synapse|perinuclear region of cytoplasm|synaptosome|mRNA cap binding complex|cell junction|
Other		ATP-binding cassette sub-family F member 1	96.3804	7	9150000	0.076	5	15	61500000	0.189	10	22	0.211	12	13	78700000	0.179	10	15	239000000	0.191	12	28	0.208	13	24.9	16	273.52	Q8NE71	Q8NE71|Q8NE71-2|Q6P542|Q5RL55|B4DNU2|Q5STZ7	Abcf1	ABCF1 ABC50	ribosome|
Other		FYVE and coiled-coil domain-containing protein 1	168.663	2	1330000	0.009	2	3	6660000	0.03	3	5	0.039	5	21	71100000	0.145	16	4	34600000	0.048	4	25	0.16	17	18	20	273.24	Q9BQS8	B7ZKT7|Q9BQS8|Q9BQS8-2|Q9BQS8-3|Q8VDC1|C9J2W6	Fyco1	FYCO1 ZFYVE7
Other		Poly(rC)-binding protein 1	38.0107	76	135000000	0.398	15	107	1420000000	0.57	18	183	0.623	21	96	1930000000	0.584	19	87	6050000000	0.617	21	183	0.688	25	68.8	15	272.94	P60335	P60335|Q15365|A8K7X6|Q61990|B2M1R7|Q6IPF4|Q15366|Q61990-3|Q61990-2|Q68Y55|Q3TF69|Q32Q82|B4DLC0|B4DRD7|B4DXP5|Q3TT81|P57721|P57721-4|P57722|P57722-2|Q5MJP6|P57721-5|Q8CFQ6|A8MX33|P57721-3|P57721-2	Pcbp1	Pcbp1	ribonucleoprotein complex|nucleus|
Other		Neuropathy target esterase	151.476	7	5540000	0.057	5	15	53700000	0.109	11	22	0.13	13	14	41000000	0.114	10	15	179000000	0.145	12	29	0.211	18	22	18	272.74	Q8IY17	Q8IY17|Q8IY17-3|Q8IY17-2|B4DFB9|B7Z7T2|Q3TRM4|Q3TRM4-3|Q3TRM4-2|Q3TRM4-4|B4DEV3	Pnpla6	PNPLA6 NTE	endoplasmic reticulum membrane|integral to membrane|endoplasmic reticulum|membrane|
Other		Polypyrimidine tract-binding protein 1	57.3915	39	56900000	0.384	11	43	246000000	0.365	10	82	0.418	12	49	505000000	0.429	11	75	3400000000	0.474	14	124	0.474	14	56.1	14	272.64	P26599	P26599|Q9BUQ0|P26599-2|Q922I7|Q5RJV5|Q3T984|Q8BGJ5|P17225|Q3TQW3|Q3U5I2|Q8CB58|Q8K144|Q80T07|Q8R509|Q3UBR5|Q6NZB8|Q8C2R5|A6NLN1|Q923A7	Ptbp1	PTBP1 PTB	nucleolus|nucleus|nucleoplasm|heterogeneous nuclear ribonucleoprotein complex|
Other		Isoform 2 of Liprin-beta-1	113.75	7	4620000	0.075	6	1	942000	0.018	1	8	0.075	6	15	90400000	0.15	11	21	244000000	0.198	14	36	0.243	19	25.8	19	272.47	Q86W92-2	Q86W92-2|Q86W92|Q86W92-4|Q86W92-3|Q8C8U0-3|Q8C8U0|Q3U417|Q3UJ84|Q8C8U0-2|Q6IQY8|Q86W92-5	Ppfibp1	PPFIBP1 KIAA1230	plasma membrane|
Matrisome-associated	ECM Regulators	ADAMTS-like protein 1	199.397	9	3120000	0.055	7	7	182000000	0.019	5	16	0.055	9	19	160000000	0.059	10	30	390000000	0.127	14	49	0.132	17	15	17	271.65	Q8N6G6	Q8N6G6|A2A344|Q8N6G6-4|Q8BLI0|Q8N6G6-6|A6PVN1|B7ZCH8|A8K3Q2|Q8N6G6-1|Q8N6G6-2|A2A343|Q8N6G6-5|A8MRB9|Q8BSM2|Q14B74|Q8BLI0-2	Adamtsl1	ADAMTSL1 ADAMTSR1 C9orf94 UNQ528/PRO1071	extracellular region|proteinaceous extracellular matrix|
Other		Nucleolar protein 56	66.4481	16	26400000	0.235	10	23	115000000	0.311	13	39	0.335	15	22	234000000	0.265	11	28	863000000	0.319	13	50	0.377	16	40	18	271.22	O00567	O00567|A8K9K6|Q9D6Z1|Q3UJZ7|Q9BSN3	Nop56	NOP56 NOL5A	box C/D snoRNP complex|nucleolus|small nucleolar ribonucleoprotein complex|nucleus|
Core matrisome	Collagens	Collagen, type XVIII, alpha 1, isoform CRA_b	154.448	6	4090000	0.049	6	8	14500000	0.042	8	14	0.065	11	28	360000000	0.149	14	28	667000000	0.162	17	56	0.217	22	22.1	18	270.21	D3DSM5	D3DSM5|D3DSM4|P39060|P39060-1|P39060-2|P39061|P39061-1|P39061-2|Q8NG19|D3Z5C2		COL18A1 hCG_1647196
Other		Sideroflexin-3	35.845	37	77000000	0.384	13	25	54800000	0.273	10	62	0.483	19	25	85100000	0.203	9	78	2240000000	0.603	26	103	0.603	28	63.8	16	269.89	Q9BWM7	A6NCZ6|Q9BWM7|B4DRS6|Q9H9B4|Q91V61|Q91V61-2|Q3U4F0|Q99JR1	Sfxn3	SFXN3	integral to membrane|mitochondrion|membrane|mitochondrial membrane|
Other		Lupus La protein	47.0074	14	16800000	0.294	12	14	61400000	0.269	9	28	0.416	16	11	84400000	0.215	7	10	224000000	0.174	6	21	0.247	8	44.6	17	269.39	P05455	P05455|P32067|Q3TG93|Q8BTU4|Q9CYB9	Ssb	SSB	nucleus|nucleolus|nucleolus|cytoplasm|ribonucleoprotein complex|
Other		Fascin	55.1566	13	24300000	0.202	8	17	151000000	0.196	7	30	0.288	11	27	407000000	0.271	9	21	794000000	0.336	13	48	0.365	15	42.5	17	268.85	Q16658	Q16658|B3KTA3|Q61553|B3KTM9|C9JFI7|C9JFC0|C9JPH9|D3Z1X1	Fscn1	FSCN1 FAN1 HSN SNL	filopodium|cytoplasm|actin cytoskeleton|
Other		WD repeat-containing protein 36	106.347	11	9660000	0.173	11	10	30700000	0.118	9	21	0.206	14	7	36600000	0.068	6	14	123000000	0.185	10	21	0.228	14	29.2	18	268.14	Q8NI36	Q8NI36|Q505Q0|Q3TAQ9|Q3TA68|Q8BHI6	Wdr36	WDR36	cellular_component|small-subunit processome|
Other		Ankyrin repeat and FYVE domain-containing protein 1	129.994	13	6030000	0.153	12	10	34200000	0.114	8	23	0.213	16	16	67800000	0.084	8	33	415000000	0.211	19	49	0.222	20	24.4	18	268.11	Q9P2R3	Q9P2R3|Q9P2R3-2|B1ATS3|B7ZP20|Q810B6|Q5RKV4|Q810B6-2|B4DZ21	Ankfy1	ANKFY1 ANKHZN KIAA1255	endosome|membrane|cytoplasm|endosome membrane|
Matrisome-associated	ECM Regulators	Prolyl 4-hydroxylase subunit alpha-1	61.3334	7	14200000	0.123	5	12	57200000	0.202	9	19	0.228	11	16	275000000	0.239	13	16	510000000	0.254	12	32	0.359	19	38.5	18	267.99	P13674	P13674|P13674-2|C9JL12|Q60715-2|Q60715|Q3TN84|Q3UF16|Q3TTT2	P4ha1	P4HA1 P4HA	mitochondrion|endoplasmic reticulum|endoplasmic reticulum lumen|
Other		Breast cancer anti-estrogen resistance protein 3	93.5338	5	2950000	0.098	5	7	6090000	0.065	4	12	0.151	8	12	36600000	0.145	9	19	203000000	0.264	13	31	0.327	17	36	19	267.82	O75815	O75815|B3KP06|Q5TEW3|B3KNL6|O75815-2|B4DWK2|Q9QZK2|Q9QZK2-2	Bcar3	BCAR3 NSP2 SH2D3B UNQ271/PRO308	intracellular|
Other		Nucleophosmin	32.7456	25	312000000	0.248	5	56	1360000000	0.574	11	81	0.574	11	36	1100000000	0.54	12	42	2450000000	0.431	9	78	0.588	14	61.2	15	267.78	P06748	P06748|P06748-2|A4ZU86|Q9BYG9|Q5U438|Q61937|Q5SQB0|Q3U536|Q9NX34|Q5SQB5|Q9DAY9|Q5BL09	Npm1	NPM1 NPM	nucleoplasm|cytosol|nucleus|nucleolus|nucleolus|ribonucleoprotein complex|large ribosomal subunit|nucleus|nucleolus|cytoplasm|nucleolus|granular component|nuclear speck|centrosome|nucleolus|spindle pole centrosome|nucleolus|small ribosomal subunit|
Other		Pericentriolar material 1 protein	230.184	10	5750000	0.039	7	7	11800000	0.032	5	17	0.059	10	17	48000000	0.074	12	18	193000000	0.096	13	35	0.136	21	13.8	21	267.56	Q15154	Q15154|D3DSQ0|B9EIS5|A6NNN6|Q15154-2|C9JGS5|A2RUU9|B4DJ00|Q9R0L6-2|Q9R0L6|Q15154-3|C9JBL6|B4DYD5|B4DWY1	Pcm1	PCM1	cytosol|cytosol|cytosol|centriolar satellite|nonmotile primary cilium|pericentriolar material|cytoskeleton|cytosol|centrosome|cytosol|cytoplasm|
Other		Exosome complex exonuclease RRP44	110.085	8	7530000	0.091	8	10	42500000	0.116	9	18	0.173	14	13	96000000	0.117	9	10	136000000	0.153	10	23	0.184	13	25.3	19	267.46	Q9Y2L1	A8QI98|Q9Y2L1|Q9Y2L1-2|Q49AG4|Q9CSH3|B3KM83|D3YX81|Q8R2P7	Dis3	DIS3 KIAA1008 RRP44	nucleus|cytoplasm|exosome (RNase complex)|nucleolus|
Other		Actin-related protein 3	47.8267	15	17200000	0.265	8	25	213000000	0.476	14	40	0.497	15	17	103000000	0.255	7	22	1020000000	0.413	12	39	0.437	13	49.7	16	266.21	P61158	P61158|Q3TGW0|Q99JY9|Q3TWJ4|B4DXW1|Q3TGE1|B4DTI0|B4DT29|B4E1U3|Q9P1U1|Q9P1U1-2|B7Z9W3|Q641P0|Q96BT2|Q641P0-2|C9IZN3|Q9C0K3|B3KM55	Actr3	ACTR3 ARP3	lamellipodium|hemidesmosome|Golgi membrane|cytoplasm|actin filament|Arp2/3 protein complex|actin cytoskeleton|podosome|lamellipodium|excitatory synapse|
Other		Protein transport protein Sec24C	119.863	8	4100000	0.087	7	18	66600000	0.177	12	26	0.198	14	18	198000000	0.142	12	15	278000000	0.109	8	33	0.157	14	22.3	17	265.34	P53992	P53992|B4DSN3|Q8CGF4|B4DZT4|B7ZAY6|B4DQ22	Sec24c	SEC24C KIAA0079	COPII vesicle coat|Golgi apparatus|membrane|Golgi membrane|cytoplasm|endoplasmic reticulum membrane|endoplasmic reticulum|perinuclear region of cytoplasm|
Other		Early endosome antigen 1	163.433	0	0	0	0	3	3150000	0.028	3	3	0.028	3	16	45300000	0.121	14	8	25300000	0.067	7	24	0.161	19	16.1	18	263.79	Q15075	Q15075|C9JSL9|Q8BL66	Eea1	EEA1 ZFYVE2	early endosome|early endosome|early endosome|cytoplasm|intracellular|serine-pyruvate aminotransferase complex|early endosome|early endosome membrane|cytosol|early endosome|membrane fraction|extrinsic to plasma membrane|early endosome|membrane|
Other		Guanine nucleotide-binding protein G(i) subunit alpha-2	41.0207	33	76300000	0.152	21	29	182000000	0.042	18	62	0.042	29	39	268000000	0.042	22	58	2710000000	0.042	37	97	0.042	42	50.7	15	263.63	P04899	Q6B6N3|P04899|Q96C71|Q3TXK7|B3KTZ0|P04899-2|B4DYA0|B4E2X5|B3KX51|P08752|B3KP24|Q14344|P08754|Q6R0H7|Q6R0H7-4|Q5JWF2|Q5JWF2-2|A6NI00|P63092|P63094|P63092-2|P63094-2|Q5FWY2|P63092-3|B4DWV9|P27601|Q3UE40|P63094-3|B0AZR9|Q3TJH1|Q9DC51|B7Z7R0|B2RSH2|P63096|Q6LCB5|Q8JZT4|Q9D034|C9J3A4|B4E2V1|P09471|P09471-2|B3KP89|P18872|P18872-2|C9JPP4|Q8N6I9|O60726|D3Z2M7|Q86XU3|Q66L47|P38405|Q8CGK7|Q3TY78|Q03113|P27…	Gnai2	GNAI2 GNAI2B	plasma membrane|membrane raft|plasma membrane|membrane fraction|plasma membrane|plasma membrane|cytosol|plasma membrane|nucleus|
Other		SAM domain and HD domain-containing protein 1	72.9409	9	4790000	0.164	8	7	27500000	0.148	7	16	0.244	12	11	102000000	0.198	11	21	389000000	0.325	16	32	0.397	22	39.7	19	263.42	Q9Y3Z3	Q9Y3Z3|Q9Y3Z3-2|Q60710|Q8C5C0|Q3TCJ7|Q6ZQM3|B4E3N3|Q3UBG9	Samhd1	SAMHD1 MOP5	intracellular|nucleus|nucleus|
Other		DNA replication licensing factor MCM6	93.8575	15	24300000	0.144	11	9	34600000	0.093	6	24	0.177	13	18	139000000	0.155	12	15	318000000	0.158	12	33	0.23	18	25.9	18	263.03	Q14566	Q14566|P97311|Q3UC10|Q3ULG5|B4E0N7	Mcm6	MCM6	nucleoplasm|nucleoplasm|nucleoplasm|nucleoplasm|nucleoplasm|nucleoplasm|nucleoplasm|nucleus|nucleus|
Other		Isoform 5 of Protein transport protein Sec16A	237.232	1	274000	0.007	1	2	2780000	0.024	2	3	0.031	3	21	68100000	0.102	12	11	166000000	0.111	11	32	0.165	19	16.5	18	262.78	O15027-5	O15027-5|O15027|O15027-3|O15027-4|O15027-2|A2AIX1|C9JVR0|Q8N9G1|Q8N2P2|B4DY06|B4DW51	Sec16a	SEC16A KIAA0310 SEC16 SEC16L	endoplasmic reticulum|Golgi apparatus|Golgi membrane|endoplasmic reticulum membrane|membrane|
Other		Vinculin	124.368	10	12800000	0.08	6	34	164000000	0.108	9	44	0.137	11	49	226000000	0.162	13	26	460000000	0.126	9	75	0.204	16	20.4	16	262.26	P18206	P18206|P18206-2|B3KXA2|Q64727|B4E3Q9|B4DKC9|B4DTM7	Vcl	VCL	adherens junction|extracellular region|extracellular region|cytosol|plasma membrane|costamere|cell-substrate junction|cell-cell junction|focal adhesion|protein complex|stress fiber|cytoplasm|costamere|actin filament|cytoskeleton|cytosol|fascia adherens|
Other		Ran GTPase-activating protein 1	63.9972	7	9450000	0.102	6	14	90800000	0.214	10	21	0.231	12	13	168000000	0.158	7	14	229000000	0.212	11	27	0.304	15	32.8	17	262.08	P46060	P46060|B4DY16|B4E0U0|P46061|Q8C2E3|Q7TMW1|Q6NZB5|Q91YS2|Q3ULJ9|Q3UZD8	Rangap1	RANGAP1 KIAA1835 SD	spindle pole|perinuclear region of cytoplasm|cytoplasm|soluble fraction|nuclear membrane|kinetochore|nucleus|nuclear pore|condensed chromosome kinetochore|cytoskeleton|membrane|
Other		Ras-related protein Rab-7a	23.7746	11	38200000	0.41	7	17	187000000	0.647	11	28	0.724	12	25	368000000	0.521	10	23	985000000	0.613	13	48	0.642	14	78.7	16	261.8	P51149	P51149|P51150|B4DPH9|C9J8S3|C9J4V0|C9J592|C9J4S4|C9JUH2|C9IZZ0|C9J7D1	Rab7a	RAB7A RAB7	cytoplasmic vesicle|phagocytic vesicle|Golgi apparatus|late endosome|cytoplasm|intracellular membrane-bounded organelle|lysosome|melanosome|
Other		Monofunctional C1-tetrahydrofolate synthase, mitochondrial	106.701	14	9830000	0.144	11	12	58500000	0.141	10	26	0.197	15	5	65300000	0.056	5	13	250000000	0.124	10	18	0.143	12	23.3	18	261.51	Q6UB35	B7ZM99|Q6UB35|B2RD24|Q3V3R1|Q6UB35-2	Mthfd1l	MTHFD1L FTHFSDC1	mitochondrion|
Other		E3 ubiquitin-protein ligase UBR5	312.542	2	55900	0.012	2	8	5350000	0.041	6	10	0.048	7	22	32800000	0.062	9	16	93900000	0.076	13	38	0.11	18	11.6	19	261.43	O95071	O95071|Q80TP3	Ubr5	UBR5 EDD EDD1 HYD KIAA0896	intracellular|nucleus|soluble fraction|
Other		Absent in melanoma 1 protein	190.213	10	6660000	0.048	6	10	28800000	0.047	6	20	0.069	9	22	194000000	0.092	12	21	515000000	0.094	12	43	0.114	15	12.3	16	261.21	Q9Y4K1	Q9Y4K1|B4DU04|B7ZAH2|B4DLI1|Q8C2S1	Aim1	AIM1 CRYBG1	cellular_component|
Other		Heterogeneous nuclear ribonucleoprotein L-like	60.9379	2	1740000	0.053	2	15	42900000	0.357	11	17	0.357	11	16	64600000	0.376	13	17	372000000	0.356	12	33	0.446	15	47	16	260.69	Q8WVV9	Q8WVV9|C9J9G0|Q8WVV9-4|A8K894|Q5JB52|B7WPG3|Q921F4|C9IYN3|Q8WVV9-2|Q8WVV9-3|Q921F4-4|C9JJZ7|Q3TBR4|Q921F4-5	Hnrpll	HNRPLL SRRF BLOCK24	nucleus|ribonucleoprotein complex|
Other		Clusterin	52.2823	11	62900000	0.185	8	2	5640000	0.049	2	13	0.185	8	26	411000000	0.301	14	18	679000000	0.267	10	44	0.345	15	36.6	16	260.18	Q06890	Q06890|Q9JK98	Clu	Clu Apoj Msgp-2	perinuclear region of cytoplasm|aggresome|spherical high-density lipoprotein particle|extracellular region|mitochondrion|extracellular space|
Other		Plastin-2	70.7756	10	5220000	0.052	9	25	164000000	0.265	18	35	0.279	23	20	89700000	0.101	14	22	393000000	0.168	19	42	0.168	23	33.9	17	260.08	Q61233	Q3U6N7|Q3U6Z1|Q61233|Q3TJX0|Q3U9M7|P13797|B4DGB4|B4DPW9|B7Z6M1|B1AX58|Q3UJG9|Q99K51|Q3UKB1|P13796|B4DG31|B4DI60|Q3V0K9|Q14651|B3KUI1|B4DPU6|C9JAM8|B4DUA0|D3Z311|D3Z7D9|D3YVW8|D3YZ25	Lcp1	Lcp1 Pls2	plasma membrane|ruffle|cytoplasm|cytosol|actin filament|phagocytic cup|actin filament|cytoskeleton|cell junction|ruffle membrane|
Other		Epidermal growth factor receptor	137.698	11	11800000	0.09	9	12	78600000	0.071	7	23	0.121	12	5	31000000	0.041	4	17	337000000	0.128	10	22	0.134	11	19	17	259.79	P00533	Q2TTR7|A9CB80|P00533|A8K2T7|Q504U8|B7Z2I3|P00533-3|P00533-4|Q01279|Q9EP98|P00533-2|Q147T7|Q9WVF5|Q9ERV6|C9JYS6|Q61527-3|B2KGF6|Q15303|Q15303-2|B2KGF5|Q61527|Q15303-3|B7ZLE3|Q61527-2|P70424|P04626|P04626-4|B4DTR1|P04626-2|P04626-3	Egfr	EGFR ERBB1	membrane|plasma membrane|plasma membrane|plasma membrane|plasma membrane|endocytic vesicle|extracellular space|plasma membrane|endocytic vesicle|basolateral plasma membrane|integral to membrane|plasma membrane|plasma membrane|endosome|plasma membrane|plasma membrane|plasma membrane|cytoplasm|plasma membrane|plasma membrane|plasma membrane|plasma membrane|plasma membrane|intracellular|apical plasm…
Other		Calcium-binding mitochondrial carrier protein Aralar2	74.5736	33	18300000	0.242	18	14	12300000	0.094	7	47	0.242	18	10	5940000	0.032	4	33	421000000	0.27	17	43	0.27	18	34	16	259.61	Q9UJS0	Q546F9|Q9UJS0|B7Z2E2|Q9QXX4|Q8C140|Q8BH59|B3KMV8|O75746|Q91YK1|B3KR64|B4DGK6	Slc25a13	SLC25A13 ARALAR2	mitochondrion|mitochondrion|integral to plasma membrane|mitochondrion|membrane|mitochondrial inner membrane|
Other		AP-3 complex subunit beta-1	121.888	9	6730000	0.097	8	20	48300000	0.151	13	29	0.178	15	16	82000000	0.095	9	19	240000000	0.123	11	35	0.161	14	20.2	17	259.59	O00203	O00203|A8K586|B4E0B2|Q9Z1T1|B7ZKS0|Q9JME5|Q13367|B7ZKR7|B3KUS4	Ap3b1	AP3B1 ADTB3A	clathrin coated vesicle membrane|membrane coat|membrane|cytoplasmic vesicle|Golgi apparatus|
Other		Coatomer subunit delta	57.6658	15	15500000	0.166	10	18	118000000	0.222	12	33	0.24	14	18	158000000	0.206	10	24	311000000	0.242	13	42	0.288	16	31.1	16	259.37	P48444	B0YIW6|Q6MZV5|P48444|Q91W48|Q5XJY5|Q3U4S9|B4E1X2|Q8C0G7|Q6P1Q5	Arcn1	ARCN1 COPD	cytoplasm|membrane|Golgi membrane|cytosol|clathrin adaptor complex|Golgi apparatus|cytosol|cytoplasmic vesicle|COPI vesicle coat|
Core matrisome	ECM Glycoproteins	Laminin subunit beta-3	133.45	13	8580000	0.093	7	13	23500000	0.104	7	26	0.162	11	20	52600000	0.12	8	17	145000000	0.134	10	37	0.206	14	23.6	16	259.36	Q13751	Q13751|D3DT88|B4DL55	Lamb3	LAMB3 LAMNB1	extracellular region|extracellular region|extracellular region|extracellular region|basement membrane|
Core matrisome	ECM Glycoproteins	Elastin	72.0511	9	7950000	0.253	7	56	241000000	0.479	13	65	0.479	13	44	135000000	0.309	9	24	283000000	0.395	9	68	0.416	11	55.3	15	259.15	Q8C9L8	Q8C9L8|P54320	Eln	Eln mCG_16716	proteinaceous extracellular matrix|insoluble fraction|mitochondrion|extracellular region|
Other		Splicing factor proline/glutamine-rich (Polypyrimidine tract binding protein associated)	76.3012	16	121000000	0.162	9	23	141000000	0.23	11	39	0.281	14	28	423000000	0.2	11	28	1070000000	0.26	14	56	0.308	17	30.8	15	259.04	Q86VG2	Q86VG2|P23246|P23246-2|Q8VIJ6		SFPQ
Other		Eukaryotic translation initiation factor 5B	139.281	15	19100000	0.117	10	11	68000000	0.073	8	26	0.142	14	7	28900000	0.069	6	11	306000000	0.084	7	18	0.114	10	17.1	17	258.24	O60841	O60841|Q8N5A0|D3DVI5|B3KM86|Q05D44|Q7TPC0	Eif5b	EIF5B IF2 KIAA0741	cytoplasm|
Other		Girdin	216.722	10	7190000	0.055	8	7	13900000	0.052	7	17	0.091	13	8	19800000	0.064	7	6	54100000	0.036	5	14	0.092	11	12.9	18	257.74	Q3V6T2	Q3V6T2|Q3V6T2-2|B7ZM78|Q5SNZ0|Q5SNZ0-2|Q5SNZ0-3|Q9UI01|C9JG83|D3Z2B7|Q9NW05|B4DSN0|B3KW94|C9J225	Ccdc88a	CCDC88A APE GRDN KIAA1212	endoplasmic reticulum|cytoplasmic vesicle|membrane|cytoplasmic membrane-bounded vesicle|cytoplasm|Golgi apparatus|plasma membrane|cytosol|lamellipodium|membrane|
Other		cDNA FLJ39243 fis, clone OCBBF2008283, highly similar to Protein NDRG1	38.9725	35	75600000	0.365	7	53	703000000	0.353	8	88	0.455	10	31	277000000	0.314	8	51	2030000000	0.637	12	82	0.685	15	68.5	14	257.17	B3KU62	B3KU62|Q92597|Q597H1|Q8N959|B7Z446|B3KR80|B7Z505|B3KWB2|B7Z4H0|B7Z5Z7|Q3TD08|Q62433|B7ZWC0|Q3TSR4
Other		Isoform 2 of FACT complex subunit SSRP1	81.816	11	21700000	0.107	7	15	73800000	0.2	9	26	0.249	12	13	89400000	0.14	8	18	471000000	0.231	13	31	0.242	14	30	16	256.6	Q08943-2	Q08943-2|Q08945|Q08943	Ssrp1	Ssrp1	nucleus|chromosome|cytoplasm|
Other		RuvB-like 1	50.5694	20	33100000	0.219	7	25	116000000	0.317	10	45	0.368	12	24	123000000	0.324	11	29	784000000	0.359	12	53	0.392	14	42.1	15	256.43	Q9Y265	Q9Y265|P60122|Q3UJN2|Q9Y265-2|B3KRS7|D3YW60|Q05CB6	Ruvbl1	RUVBL1 INO80H NMP238 TIP49 TIP49A	NuA4 histone acetyltransferase complex|NuA4 histone acetyltransferase complex|nucleus|cytoskeleton|nuclear matrix|membrane|nucleoplasm|cytoplasm|microtubule organizing center|
Other		Beta-globin	15.8048	47	522000000	0.687	13	35	1030000000	0.693	11	82	0.897	16	49	5180000000	0.693	12	37	3190000000	0.775	11	86	0.775	13	89.7	14	256.3	A8DUK4	A8DUK4|A8DUK7|A8DUK2|A8DUQ1|A8DUN2|A8DUP0|A8DUQ5|A8DUL0|A8DUL2|A8DUM2|P02088|A8DUP7|A8DUL7|A8DUP3|B1Q450|A8DUP5|A8DUL5|P02089|A8DV41|A8DV59|D0U293|Q14473|P02042|P68871|C8C504|B3VL86|Q9BWV6|P02100|D3GKD9|D3GKD8|P69891|P02104|P69892|Q9UP81|A8MUF7|A9YUX2		Hbb-b1 Hbbt1 Hbbt2
Other		Adenylyl cyclase-associated protein	51.9574	9	17800000	0.16	7	15	185000000	0.303	12	24	0.303	13	28	264000000	0.444	20	19	294000000	0.225	11	47	0.444	21	46.7	16	255.81	D3DPU2	D3DPU2|B2RDY9|B4DI38|B4DNW7|B4DNY3|B4DNA3|Q01518|Q01518-2|P40124|Q8BPT7|Q3UVJ2|Q3TC53|Q3UNQ0|B4DUZ8		CAP1 hCG_2033246
Other		Small subunit processome component 20 homolog	321.004	10	6580000	0.044	9	8	33800000	0.034	7	18	0.074	15	7	31500000	0.026	5	9	82000000	0.036	9	16	0.057	13	10	21	255.55	O75691	O75691|Q5XG71|B4DN27	Utp20	UTP20 DRIM	nucleus|nucleoplasm|nucleolus|nucleolus|small-subunit processome|90S preribosome|preribosome, small subunit precursor|cytoplasm|
Other		Pre-mRNA-processing factor 19	55.6362	12	22900000	0.18	7	23	160000000	0.444	13	35	0.474	15	23	253000000	0.315	11	36	1460000000	0.466	14	59	0.517	16	53.5	15	253.86	Q9UMS4	Q9UMS4|Q99KP6-2|Q99KP6|Q99KP6-3	Prpf19	PRPF19 NMP200 PRP19 SNEV	spliceosome|lipid particle|nucleoplasm|nuclear speck|nucleus|cytoplasm|ubiquitin ligase complex|
Other		Squamous cell carcinoma antigen recognized by T-cells 3	110.788	6	1370000	0.052	5	8	25600000	0.102	8	14	0.14	12	12	73100000	0.117	9	12	133000000	0.148	10	24	0.171	14	20.9	17	253.83	Q15020	Q15020|B7ZKM0|B4DYA2|Q9JLI8|B4E3R6|Q9JLI8-2|Q15020-2	Sart3	SART3 KIAA0156 TIP110	nuclear speck|nucleus|cytoplasm|intracellular|
Core matrisome	ECM Glycoproteins	Tenascin-X	454.285	18	21400000	0.03	13	15	28000000	0.041	12	33	0.065	23	0	0	0	0	3	11100000	0.01	3	3	0.01	3	6.5	20	253.37	O54796	O54796|O35452|Q3V5L4|Q3TAQ2|P22105|B0V046|B0UYX3|P22105-3|P22105-2|B6RHJ5|C9J7W4|Q16473	Tnxb	Tnxb Tnx	extracellular region|proteinaceous extracellular matrix|fibrillar collagen|fibrillar collagen|extracellular space|intracellular|
Other		Flap endonuclease 1	42.9345	15	33300000	0.339	8	18	247000000	0.321	10	33	0.45	12	19	397000000	0.234	9	23	671000000	0.392	11	42	0.444	14	46	15	252.75	P39748	P39748|B4DWZ4|Q8C5X6|Q91Z50|Q3TGH6|Q8R069|Q8C952|P39749|Q99M86	Fen1	FEN1 RAD2	nucleus|mitochondrion|nucleus|nucleus|
Other		Transketolase	68.5611	12	8140000	0.232	11	23	253000000	0.267	11	35	0.326	16	19	225000000	0.161	11	15	215000000	0.247	11	34	0.288	17	35.9	16	252.62	P29401	B4DE31|P29401|B4E022|P40142|B3KSI4|B4DVU1|B3KPZ8	Tkt	TKT	cytosol|
Other		MYO9B variant protein	244.994	10	3300000	0.057	8	10	17200000	0.044	8	20	0.074	12	21	60300000	0.059	10	21	144000000	0.079	14	42	0.108	19	12.6	19	252.52	B0I1T6	B0I1T6|Q13459|Q13459-2|Q9QY06-2|Q9QY06|B9EHV1|Q9QY06-3|D3Z3A8|B2RTY4-4|Q8C170-2|B2RTY4|Q8C170|B2RTY4-2|B2RTY4-5
Other		Thyroid receptor-interacting protein 11	228.267	3	547000	0.014	3	5	3280000	0.038	4	8	0.043	6	12	39300000	0.075	8	18	129000000	0.14	15	30	0.161	17	16.1	16	252.45	Q15643	B2RUT2|Q15643|B2RY51	Trip11	TRIP11 CEV14	membrane|Golgi apparatus|cytoplasm|nucleus|cytoskeleton|
Core matrisome	Collagens	Collagen alpha-1(XIV) chain	194.207	15	9560000	0.072	10	15	54400000	0.095	11	30	0.134	17	6	14500000	0.031	3	4	46000000	0.027	3	10	0.038	4	14.1	17	251.73	Q80X19	D3YVZ6|Q80X19|B7ZNH7|Q80X19-2|Q05707|Q05707-2|Q05707-3|Q4G0W3	Col14a1	Col14a1	proteinaceous extracellular matrix|extracellular region|
Other		U4/U6 small nuclear ribonucleoprotein Prp4	59.1328	8	6250000	0.157	7	8	24800000	0.149	7	16	0.195	9	5	42600000	0.124	5	16	248000000	0.373	13	21	0.444	16	46.7	17	251.66	O43172	B2R7V4|O43172|O43172-2|Q6IAP9|Q9DAW6|Q8BTJ0	Prpf4	PRPF4 PRP4	spliceosome|nucleus|spliceosome|Cajal body|nuclear speck|nucleolus|
Other		NADH-ubiquinone oxidoreductase 75 kDa subunit, mitochondrial	80.4931	20	18300000	0.194	10	12	35900000	0.13	6	32	0.255	13	12	35300000	0.117	6	32	772000000	0.265	16	44	0.265	17	29	16	251.45	P28331	B4DJA0|P28331|B4DIN9|B4DUC1|B4DPG1|B4DJ81|Q3UQ73|Q3UIQ2|Q91VD9|Q3TIU7|Q9P1A0|C9JPQ5	Ndufs1	NDUFS1	mitochondrial respiratory chain complex I|mitochondrial intermembrane space|mitochondrial inner membrane|mitochondrial respiratory chain complex I|mitochondrial respiratory chain complex I|membrane|respiratory chain|mitochondrion|
Other		Acyl-coenzyme A thioesterase 9, mitochondrial	50.3002	12	7870000	0.223	9	12	66500000	0.186	7	24	0.339	14	11	39400000	0.227	8	20	510000000	0.3	12	31	0.325	13	47.1	19	251.17	Q9Y305	Q9Y305|Q9Y305-2|Q9Y305-3|Q96EA2|C9J7L8|Q9H2R8|Q9R0X4|Q32MW3	Acot9	ACOT9 CGI-16	mitochondrion|
Other		Puromycin-sensitive aminopeptidase	103.959	8	2480000	0.076	6	25	60100000	0.18	14	33	0.18	14	3	13800000	0.028	2	16	125000000	0.146	11	19	0.146	11	21.1	16	250.86	P55786	P55786|B7Z899|B7Z4B2|Q5PR74|B7Z463|Q11011|B3KU93|B7Z1H4|B7Z1V9|B3KTP2|A6NEC2|B7Z6T6|A6NEC2-3|A2A9T3|A6NEC2-2	Npepps	NPEPPS PSA	cytoplasm|nucleus|cytosol|
Other		26S proteasome non-ATPase regulatory subunit 3	61.0906	15	12000000	0.232	11	12	30000000	0.164	8	27	0.264	13	9	52900000	0.159	7	14	224000000	0.249	11	23	0.28	13	35.9	17	250.66	O43242	O43242|Q6IBN0|Q8N9M2|Q96N86|B4DEB0|B3KNN7|B4DV84|B4DPM7|Q8BK46|Q3TP95|P14685|B4DT72|Q3ULJ5|Q3U5M8|O95325	Psmd3	PSMD3	proteasome complex|
Other		Eukaryotic translation initiation factor 3 subunit D	64.5992	11	8270000	0.228	7	25	93200000	0.312	12	36	0.395	14	19	55700000	0.22	9	20	227000000	0.204	8	39	0.313	12	41.2	15	250.19	O15371	O15371|B4DTF8|B4DVY1|A8MWD3|O70194|D3YWS6|B4E1K8	Eif3d	EIF3D EIF3S7	eukaryotic translation initiation factor 3 complex|eukaryotic translation initiation factor 3 complex|cytosol|eukaryotic translation initiation factor 3 complex|cytoplasm|
Other		Protein disulfide-isomerase A3	57.1807	14	21900000	0.162	11	19	132000000	0.259	14	33	0.304	19	9	115000000	0.188	9	19	419000000	0.263	14	28	0.316	18	33.2	16	249.92	P30101	P30101|B3KQT9|B3KQT2|P27773|B4DDM1|B4DJ98	Pdia3	PDIA3 ERP57 ERP60 GRP58	endoplasmic reticulum lumen|endoplasmic reticulum|melanosome|endoplasmic reticulum|
Other		Isoform 8 of Protein transport protein Sec31A	135.467	11	9110000	0.085	10	19	87700000	0.107	10	30	0.125	14	24	118000000	0.088	10	24	361000000	0.131	16	48	0.15	19	16.8	17	249.91	O94979-8	O94979-8|O94979|O94979-2|B4DIW6|O94979-4|B7ZL00|O94979-3|O94979-6|O94979-7|C9JEA2|Q3UPL0|Q3UPL0-2|O94979-5|Q3UPL0-3	Sec31a	SEC31A KIAA0905 SEC31L1 HSPC275 HSPC334	COPII vesicle coat|cytoplasmic vesicle|cytoplasm|intracellular membrane-bounded organelle|endoplasmic reticulum|endoplasmic reticulum membrane|cytoplasm|membrane|perinuclear region of cytoplasm|
Other		40S ribosomal protein S4, X isoform	29.8254	21	74400000	0.296	8	25	342000000	0.399	11	46	0.437	12	37	486000000	0.433	13	28	2120000000	0.376	10	65	0.46	14	52	16	248.78	P62701	P62701|P62702|Q3UXQ6|Q545F8|D3Z2I5|Q3V1Z5|A6NH36|Q8TD47|P22090|Q496E4|C9JEH7|B7Z1M6|C9JQ55	Rps4x	RPS4X CCG2 RPS4 SCAR	ribosome|cytosolic small ribosomal subunit|polysome|cytosolic small ribosomal subunit|ribonucleoprotein complex|small ribosomal subunit|cytosol|cytosolic small ribosomal subunit|cytoplasm|intracellular|
Other		Prolyl endopeptidase	81.6109	9	2980000	0.128	7	16	60700000	0.183	9	25	0.209	11	6	21800000	0.069	4	10	112000000	0.171	9	16	0.207	11	29	15	248.73	P48147	B2RAH7|Q9UM02|P48147|Q8C6A3|Q9QUR6|Q3TCS0	Prep	PREP PEP	cytosol|cytoplasm|nucleus|
Other		Insulin-like growth factor 2 mRNA-binding protein 3	64.0462	16	19300000	0.203	15	28	199000000	0.31	22	44	0.352	25	24	182000000	0.222	18	31	444000000	0.253	21	55	0.312	27	38.3	18	248.46	O00425	O00425|Q9Y6M1|Q9Y6M1-1|Q9Y6M1-4|C9JLA6|Q9Y6M1-3|Q9Y6M1-5|Q5SF07|Q9CPN8|Q5SF07-2|A6X8Z3|B4DKT5|O00425-2|Q9NZI8|C9JT33|D3DTW3|O88477	Igf2bp3	IGF2BP3 IMP3 KOC1 VICKZ3	cytoplasm|nucleus|cytoplasm|
Other		Ornithine aminotransferase, mitochondrial	48.8763	16	24500000	0.298	10	11	83500000	0.246	8	27	0.412	13	7	68500000	0.164	6	14	310000000	0.298	10	21	0.298	11	44.4	16	248.19	P04181	P04181|Q68CS0|Q3UJK5|P29758|Q3UKT3	Oat	OAT	cytoplasm|mitochondrial matrix|mitochondrion|mitochondrion|
Other		Isoform 2 of KN motif and ankyrin repeat domain-containing protein 2	92.7184	6	2620000	0.054	4	7	6230000	0.073	5	13	0.096	7	22	52500000	0.203	14	9	74100000	0.175	9	31	0.275	19	27.5	17	247.69	Q63ZY3-2	Q63ZY3-2|Q63ZY3|Q63ZY3-3|Q8BX02|Q9NXX5|A8KAC4|Q14678|D3DRH3|A2A2W8|Q6PIB3|Q8BX02-2|Q5W0W1|A8K1W3|Q6AXG6|Q6PDJ3|Q5W0W3|Q810T9|Q5W0W2		KANK2 ANKRD25 KIAA1518 MXRA3 SIP
Other		Serum albumin	70.7452	22	75900000	0.282	14	8	113000000	0.1	5	30	0.282	15	10	120000000	0.115	7	12	478000000	0.261	11	22	0.291	14	37.5	18	247.68	P07724	P07724|A6NBZ8|B4DPP6|B2RBS8|P02768|A8K9P0|Q56G89|Q8IUK7|P02769|B4DPR2|B7WNR0|P02768-2|C9JKR2	Alb	Alb Alb-1 Alb1	extracellular region|cytoplasm|cytoplasm|basement membrane|protein complex|cytoplasm|extracellular space|cytoplasm|
Other	no	Murinoglobulin-1	166.721	9	2650000	0.075	8	9	12100000	0.066	8	18	0.113	13	20	59600000	0.123	12	7	64200000	0.069	7	27	0.131	13	16.2	16	247.42	P28665	P28665|D3Z3P6|P28666	Mug1	Mug1 Mug-1	extracellular space|extracellular region|
Other		Microtubule-associated protein 1S	113.179	17	17700000	0.118	10	20	54100000	0.137	10	37	0.196	15	7	24500000	0.045	6	20	258000000	0.158	10	27	0.18	13	23.4	16	246.7	Q66K74	A8K940|Q66K74|B4DH53|B2RWW1|Q8C052	Map1s	MAP1S BPY2IP1 C19orf5 MAP8 VCY2IP1	cytoskeleton|synapse|perinuclear region of cytoplasm|dendrite|spindle|cytoplasm|nucleus|cytosol|cell soma|cell projection|microtubule|microtubule|
Other		Signal recognition particle receptor subunit alpha	70.2664	4	503000	0.112	4	14	39000000	0.242	10	18	0.302	12	15	68100000	0.241	10	26	288000000	0.257	12	41	0.318	15	38	17	245.03	P08240	P08240|Q6IAX9|B4E0H3|Q9DBG7	Srpr	SRPR	endoplasmic reticulum|endoplasmic reticulum membrane|membrane|integral to membrane|signal recognition particle receptor complex|
Other		Cytosol aminopeptidase	56.5647	9	3500000	0.173	6	33	114000000	0.248	9	42	0.312	11	33	150000000	0.321	12	16	165000000	0.26	9	49	0.348	13	40	15	244.92	P28838	P28838|P28838-2|B4DQG5|Q9CPY7|Q9CPY7-2	Lap3	LAP3 LAPEP PEPS	mitochondrion|cytoplasm|intracellular|
Other		Serine/threonine-protein phosphatase 2A 56 kDa regulatory subunit delta isoform	70.3328	12	15600000	0.166	10	17	84100000	0.269	13	29	0.338	18	14	54900000	0.147	10	15	372000000	0.214	12	29	0.232	17	35.8	18	244.67	Q14738	Q14738|B4DSD7|Q99PC9|Q7TNL5|Q91V89|Q14738-2|Q14738-3|A8K6Y2|Q16537|Q562F2|B7Z5X1|B7ZKK9|Q6ZN33|Q13362|Q60996|Q7L7W2|Q60996-4|Q13362-3|Q60996-3|Q96L52|Q60996-2|Q13362-2|Q96L51|Q61151|Q3UZJ4|Q96B13|B5BTZ7|B4DYJ8|B7ZAW5|B7Z7C0|B4DI74|Q62305|Q3V3S8|Q6PD28|Q15173|Q15173-2	Ppp2r5d	PPP2R5D	nucleus|protein phosphatase type 2A complex|cytoplasm|
Other		Vacuolar protein sorting-associated protein 35	92.5041	22	19300000	0.131	9	18	123000000	0.135	9	40	0.163	11	11	57000000	0.087	6	21	689000000	0.169	11	32	0.201	13	24.2	16	244.44	Q96QK1	Q96QK1|Q9EQH3|Q3TJ43|Q3TKU6	Vps35	VPS35 MEM3 TCCCTA00141	cytoplasm|cytosol|endosome|membrane|
Other		General vesicular transport factor p115	108.806	7	1580000	0.079	5	9	70600000	0.117	8	16	0.147	11	16	100000000	0.158	11	12	195000000	0.106	6	28	0.183	13	20.8	15	244.42	O60763	O60763|O60763-2|Q9Z1Z0|Q9Z1Z0-2|Q9Z1Z0-3|Q9Z1Z0-4	Uso1	USO1 VDP	cytoplasm|Golgi apparatus|microsome|perinuclear region of cytoplasm|membrane|Golgi membrane|cytosol|
Other	no	Leucine-rich repeat-containing protein 47	64.0423	6	3570000	0.087	5	9	44200000	0.205	7	15	0.217	9	19	83400000	0.31	12	17	292000000	0.272	11	36	0.375	15	38.7	16	243.64	Q8N1G4	Q8N1G4|Q505F5	Lrrc47	LRRC47 KIAA1185
Other		Cytochrome b-c1 complex subunit 1, mitochondrial	53.3295	14	26500000	0.335	11	4	18500000	0.106	4	18	0.366	12	3	11200000	0.07	3	18	692000000	0.433	12	21	0.433	12	46.2	14	243.37	P31930	P31930|B4DUL5|Q3TV75|Q3THM1|Q9CZ13|Q3TIC8|B4DZB9|Q8K2S8	Uqcrc1	UQCRC1	membrane|mitochondrial respiratory chain|mitochondrion|mitochondrial respiratory chain complex III|
Other		Phenylalanyl-tRNA synthetase beta chain	66.742	19	26400000	0.196	10	25	84700000	0.286	15	44	0.303	16	18	72500000	0.179	10	14	246000000	0.173	9	32	0.212	12	32.4	16	243	Q9NSD9	Q9NSD9|A8K666|B4DFM0|B7ZB32|Q3TI98|Q9CWZ8|Q9CZU5|Q8C644|Q9WUA2|Q3UYC2|Q3TMX6	Farsb	FARSB FARSLB FRSB HSPC173	cytosol|cytoplasm|soluble fraction|
Other		PDZ and LIM domain protein 7	50.9278	9	14500000	0.227	6	10	75900000	0.207	6	19	0.363	9	25	240000000	0.393	12	19	566000000	0.426	12	44	0.503	16	50.3	16	242.56	Q9NR12	Q9NR12|Q9NR12-2|Q3TJD7|Q9NR12-4|Q9NR12-6|Q9NR12-5|Q9NR12-3|Q8BVJ7|B8JJB3|Q3TJD7-2|Q3TJD7-3	Pdlim7	PDLIM7 ENIGMA	cytoplasm|stress fiber|ruffle|focal adhesion|actin cytoskeleton|cell junction|
Other		DNA replication licensing factor MCM5	83.0828	8	7970000	0.102	6	12	44800000	0.166	9	20	0.204	12	20	77700000	0.237	15	20	271000000	0.167	13	40	0.287	21	32.2	17	242.49	P33992	P33992|A8K521|B1AHB1|B4DQ39|B3KVF0|Q52KC3|P49718|Q8BQ03|B4DVK5|C9JMJ8	Mcm5	MCM5 CDC46	nucleoplasm|nucleoplasm|nucleoplasm|nucleoplasm|nucleoplasm|nucleus|nucleoplasm|nucleoplasm|
Other		Kinesin-like protein KIF11	120.184	12	8610000	0.113	11	15	32600000	0.162	13	27	0.198	17	14	30900000	0.14	11	6	37200000	0.073	6	20	0.162	13	21.2	18	242.29	P52732	P52732|B2RAM6|Q6P9P6|Q8BQH0	Kif11	KIF11 EG5 KNSL1 TRIP5	spindle pole|spindle|spindle microtubule|kinesin complex|chromatin remodeling complex|
Other		Chloride intracellular channel protein 1	27.2645	12	145000000	0.331	8	27	752000000	0.502	12	39	0.502	13	15	375000000	0.394	8	26	1450000000	0.659	14	41	0.659	14	65.9	14	241.23	O00299	O00299|Q3TIP8|Q9Z1Q5	Clic1	CLIC1 NCC27	nucleus|membrane fraction|chloride channel complex|nuclear envelope|integral to membrane|plasma membrane|cytoplasm|brush border|nuclear membrane|soluble fraction|
Other		PDZ and LIM domain protein 5	65.1991	2	1970000	0.02	1	11	21100000	0.134	7	13	0.134	7	22	119000000	0.317	13	13	202000000	0.12	7	35	0.382	17	38.2	15	241.18	Q96HC4	Q96HC4|B7Z481|B7Z8X5|Q8CI51|Q3UGD0|Q2Q7P0|A6NFZ5|D3YTJ1|Q96HC4-2|Q96HC4-3|Q9P1D1|Q8CI51-2|Q9CRA2|Q8CI51-3	Pdlim5	PDLIM5 ENH L9	postsynaptic density|cell junction|postsynaptic membrane|synaptosome|membrane fraction|cytosol|cytosol|actin cytoskeleton|cytoplasm|plasma membrane|synapse|
Other		Heterogeneous nuclear ribonucleoprotein H1	51.5022	54	429000000	0.288	18	54	1270000000	0.298	22	108	0.341	24	72	2230000000	0.343	24	82	6460000000	0.385	25	154	0.398	27	39.8	13	240.97	Q8C2Q7	Q8C2Q7|P31943|O35737|P55795|P70333|P52597|B4DKS8|B4DFK9|Q9Z2X1|Q9Z2X1-2|B4DP00|B4DP51	Hnrnph1	Hnrnph1 Hnrph1 RP23-121P11.1-006	ribonucleoprotein complex|
Other		Carbonyl reductase [NADPH] 1	30.6597	14	29800000	0.324	8	34	312000000	0.642	19	48	0.646	20	27	269000000	0.487	15	29	824000000	0.512	17	56	0.638	23	64.6	14	240.58	P16152	P16152|O75828|A8MTM1|B4DFK7|P48758|Q8K354	Cbr1	CBR1 CBR CRN	cytoplasm|
Other		GTP-binding nuclear protein Ran	24.5938	20	82700000	0.407	9	24	459000000	0.339	10	44	0.42	13	33	853000000	0.3	9	21	2510000000	0.347	10	54	0.42	13	45.3	14	240.31	P62826	B5MDF5|P62826|P62827|Q3ULW0|Q14AA6|B4DV51|Q61820|Q96QB7|Q0EFC9	Ran	RAN ARA24 OK/SW-cl.81	cytosol|nucleoplasm|nucleoplasm|chromatin|cytoplasm|nuclear pore|nucleus|melanosome|
Other		Protein transport protein Sec24B	138.613	11	4410000	0.059	6	19	23200000	0.079	10	30	0.084	11	28	72400000	0.13	14	26	203000000	0.016	15	54	0.016	21	21.9	17	240.26	O95487	B7ZKM8|O95487|O95487-2|B4DTM6|B4E2E1|Q80ZX0|Q6PFZ1|O95486|B4E205|Q3U2P1|A2AA71|O95486-2	Sec24b	SEC24B	COPII vesicle coat|endoplasmic reticulum|cytoplasm|perinuclear region of cytoplasm|Golgi membrane|membrane|endoplasmic reticulum membrane|Golgi apparatus|
Other		Isoform GAC of Glutaminase kidney isoform, mitochondrial	66.2576	13	14600000	0.193	9	18	128000000	0.24	10	31	0.339	16	3	56100000	0.051	2	8	74200000	0.13	5	11	0.147	6	33.9	15	239.93	O94925-3	O94925-3|A8K132|O94925|D3Z7P3|D3Z7P4|B8ZZA8|B8ZZC5|D3Z7P5|O94925-2|B7Z509	Gls	GLS GLS1 KIAA0838	mitochondrion|
Other		Peroxiredoxin-1	22.3382	32	130000000	0.467	15	61	590000000	0.492	21	93	0.613	26	69	849000000	0.532	26	51	3030000000	0.557	25	120	0.698	38	69.8	15	239.9	Q06830	Q06830|P35700|B2R4P2|Q3U9J9|Q13162|P32119|B4DF70|O08807|A6NIW5|Q61171|A6NG45|D3Z4A4|Q5M9N9|A6NJJ0|A8K0C0|Q9D634	Prdx1	PRDX1 PAGA PAGB TDPX2	mitochondrion|melanosome|nucleus|cytoplasm|
Other		Isoform 3 of Myosin-Va	220.315	11	5050000	0.039	8	6	5940000	0.029	5	17	0.053	11	10	37900000	0.056	8	14	114000000	0.095	12	24	0.117	15	13.5	17	239.29	Q9Y4I1-3	Q9Y4I1-3|Q9Y4I1|Q9Y4I1-2|A8CDT9|Q99104|D3Z4J3|B8JK03|B8JK04|D3YZ62|Q9NQX4|Q99KW2|Q6P1W8|B4DVH2|Q9ULV0|P21271-3|P21271|B3KSA2|Q7Z7A5|D3YVV2|B4E268	Myo5a	MYO5A MYH12	cytoplasm|myosin complex|growth cone|neuron projection|ruffle|
Other		Isoform 2 of Oxysterol-binding protein-related protein 8	100.34	14	19800000	0.107	8	14	17900000	0.12	8	28	0.193	14	13	21700000	0.086	9	22	356000000	0.139	10	35	0.173	15	25.1	16	239.2	Q9BZF1-2	Q9BZF1-2|Q5HYM3|Q9BZF1|Q68D75|B9EJ86|Q96N80|Q9ER64|B4E033|Q9H0X9|Q8N596|A8KAD5|B4DVB0|B3KP32|B4DMI4|Q6ZME5|D3YWU9|B3KWF0	Osbpl8	OSBPL8 KIAA1451 ORP8 OSBP10
Core matrisome	ECM Glycoproteins	Laminin B1 subunit 1	209.715	3	1910000	0.011	3	12	38000000	0.011	12	15	0.011	13	7	19400000	0.017	7	12	121000000	0.026	11	19	0.033	14	11.5	17	239.14	B9EKB0	Q3UHL7|B9EKB0|P02469|P07942|Q3UR38|Q0V927|C9J296	Lamb1-1	Lamb1-1	laminin-10 complex|basement membrane|basement membrane|basement membrane|basement membrane|basement membrane|laminin-1 complex|proteinaceous extracellular matrix|basement membrane|basal lamina|laminin-10 complex|
Other		Eukaryotic peptide chain release factor subunit 1	49.2582	14	7080000	0.199	6	16	47600000	0.336	12	30	0.409	14	6	28200000	0.155	6	18	108000000	0.324	11	24	0.347	12	45.3	15	239.08	P62495	P62495|Q8BWY3|Q3TF02|Q3TDF8|Q3TL10|B7Z7P8|Q96CG1|Q3U6V5	Etf1	ETF1 ERF1 RF1 SUP45L1	cytoplasm|
Other		Fructose-bisphosphate aldolase	45.5759	20	25900000	0.397	14	15	111000000	0.265	10	35	0.516	18	10	75300000	0.167	9	21	250000000	0.267	12	31	0.267	14	51.9	14	238.49	A6ZI44	A6ZI44|P04075|P05064|Q6NY00|D3YWI1|D3YV98|B7Z3K9|P09972|B7Z1Y2|B7Z1N6|D3Z510|A6ZI47|P05063|B7Z3K7|A6ZI46|Q9CPQ9|A8MVZ9|B7Z1Z9|C9J8F3|B7Z1H6	Aldoa	Aldoa mCG_22383	cytoplasm|flagellum|mitochondrion|
Other		Replication protein A 70 kDa DNA-binding subunit	68.7646	10	20400000	0.201	8	13	121000000	0.233	9	23	0.326	13	9	315000000	0.165	5	10	266000000	0.185	9	19	0.259	11	35.3	16	238.12	P27694	P27694|Q3U8B3|Q5SWN2|Q8VEE4	Rpa1	RPA1 REPA1 RPA70	nucleoplasm|nucleoplasm|actin cytoskeleton|DNA replication factor A complex|PML body|nucleus|nucleoplasm|male germ cell nucleus|nucleoplasm|condensed nuclear chromosome|cytoplasm|
Other		Serine/threonine-protein kinase Nek9	108.935	6	5030000	0.089	6	9	31800000	0.084	7	15	0.137	10	11	127000000	0.109	8	15	278000000	0.227	13	26	0.247	15	24.7	15	238.09	Q8TD19	Q8TD19|Q148U2|Q8K1R7|B3KY50	Nek9	NEK9 KIAA1995 NEK8 NERCC	cytoplasm|mitochondrion|nucleus|
Other		Tubulin--tyrosine ligase-like protein 12	75.201	12	5840000	0.209	8	17	43000000	0.277	12	29	0.316	13	12	112000000	0.24	9	17	379000000	0.281	11	29	0.335	13	35.7	14	237.6	Q14166	Q14166|B1AH89|Q3UDE2	Ttll12	TTLL12 KIAA0153
Other		Golgi-specific brefeldin A-resistance guanine nucleotide exchange factor 1	208.496	6	4510000	0.023	4	11	18300000	0.065	9	17	0.072	10	8	17500000	0.047	7	16	106000000	0.087	12	24	0.108	15	12.3	17	237.27	Q92538	Q92538|Q149P1|Q149P0|Q6DFZ1|Q6PB54|Q3UPP2|Q504U7|Q8BY52	Gbf1	GBF1 KIAA0248	Golgi membrane|intracellular|
Other		RING finger protein 213	378.709	7	2790000	0.032	7	5	7490000	0.022	5	12	0.036	8	15	42800000	0.034	9	13	111000000	0.037	10	28	0.059	16	7	18	236.08	Q63HN8	Q63HN8|Q63HN8-2|Q6ZRW9	Rnf213	RNF213 C17orf27 KIAA1554
Other		Pre-mRNA-processing factor 6	107.722	12	12700000	0.099	8	11	58000000	0.106	9	23	0.147	12	7	114000000	0.069	6	16	220000000	0.15	12	23	0.17	14	19.5	16	235.9	O94906	O94906|B2RAR5|B3KMC6|Q91YR7|Q3ULJ7|Q91YR7-2	Prpf6	PRPF6 C20orf14	U4/U6 x U5 tri-snRNP complex|nucleus|spliceosome|snRNP U5|intracellular|
Other		Septin-7	50.9643	23	28200000	0.295	18	29	110000000	0.24	20	52	0.366	28	28	119000000	0.247	22	39	565000000	0.258	26	67	0.308	32	41.1	14	235.18	Q16181	Q16181|O55131|Q16181-2|A8K3D0|Q3LIE9|Q8C2A3|Q3UNN1|Q8TC62|B4DUD6|B4DNE4|B4DPQ6|Q9NVA2-2|Q9NVA2|Q8C1B7|Q8C1B7-2|Q8C1B7-3|B4DZW0|Q6B514|Q14141|B1AMS2|Q14141-4|Q14141-2|Q92599|A6NFQ9|C9J9B6|A6NMH6|Q92599-2|B7ZVZ1|D3Z7J0|Q6NT82|Q96KC0|B1AQZ0|B1AQY9|B7ZC46|D3Z4H1|Q8CHH9-2|Q8CHH9|Q9R1T4|Q9R1T4-3|Q3UUU4|Q9R1T4-2|B4E049|B4DPT4|B5ME97|Q9P0V9-2|Q9P0V9|A8K7M3|B3KRQ9|Q92599-3|Q14141-3|D3Z395|Q3UGE0|B7Z371|C9…	2012-09-07	SEPT7 CDC10	spindle|nucleus|cytoskeleton|condensed chromosome kinetochore|cytoplasm|septin complex|stress fiber|
Other		Eukaryotic translation initiation factor 3 subunit C	106.027	12	12700000	0.088	7	20	121000000	0.163	12	32	0.173	13	7	107000000	0.064	5	9	171000000	0.087	7	16	0.098	8	19.6	15	235.14	Q99613	B5ME19|A1KYQ7|Q99613|B4E1D5|B4DVQ5|B4DDN4|C9J1F3|B4DVU3|C9JJ55|B4DRU0|B4E2Z6|Q8R1B4|B3KNZ4|P97398	Eif3c	EIF3C EIF3S8| EIF3CL	cytoplasm|eukaryotic translation initiation factor 3 complex|eukaryotic translation initiation factor 3 complex|eukaryotic translation initiation factor 3 complex|cytosol|
Other	no	Integrin alpha-2	130.548	7	3900000	0.056	5	1	1550000	0.007	1	8	0.056	5	6	13200000	0.072	5	16	243000000	0.175	14	22	0.193	15	20.4	17	234.94	P17301	P17301|Q6P1C7|Q62469	Itga2	ITGA2 CD49B	plasma membrane|perinuclear region of cytoplasm|cell outer membrane|nerve terminal|external side of plasma membrane|cell projection|integral to membrane|integrin complex|axon|plasma membrane|nucleus|focal adhesion|
Other		Focal adhesion kinase 1	120.03	2	3950000	0.028	2	12	24100000	0.129	9	14	0.14	10	7	21300000	0.088	6	11	97600000	0.129	10	18	0.152	12	21.3	15	234.91	Q05397	Q658W2|B4E2N6|Q05397|Q8IYN9|A8MYY5|Q05397-2|C9JYH6|B4DH13|Q8N9D7|P34152|P34152-2|P34152-4|P34152-3|B4DWJ1|P34152-5|P34152-6|Q05397-3|Q05397-4|P34152-7|P34152-8	Ptk2	PTK2 FAK FAK1	cell junction|apical plasma membrane|cytosol|cytosol|cytoplasm|focal adhesion|cytoskeleton|lamellipodium|plasma membrane|cytosol|
Other		Beta-2-syntrophin	58.405	10	8400000	0.2	9	11	22400000	0.222	8	21	0.305	12	9	75100000	0.181	7	12	290000000	0.275	11	21	0.298	13	34.6	15	234.87	Q13425	Q13425|B7ZNU9|Q3V2N5|Q61235|C9JMY8|Q13425-2	Sntb2	SNTB2 D16S2531E SNT2B2 SNTL	cytoplasmic vesicle|membrane|cell junction|transport vesicle membrane|membrane fraction|cytoskeleton|cytoplasm|dystrophin-associated glycoprotein complex|synapse|microtubule|
Other		Isoform 2 of Tumor suppressor p53-binding protein 1	216.167	3	2330000	0.023	3	3	11000000	0.023	3	6	0.03	4	11	62700000	0.092	11	11	169000000	0.059	8	22	0.118	15	12.4	16	234.3	Q12888-2	Q12888-2|Q12888|A6NNK5|B7Z3E7|A2AU91|P70399|A2AU89|P70399-3|B3KVT9|P70399-2|Q8C0U1|C9JXV0	Tp53bp1	TP53BP1	nucleoplasm|intracellular|nucleus|cytoplasm|replication fork|condensed chromosome kinetochore|chromosome, telomeric region|
Other	no	Beta-2-glycoprotein 1	39.9304	11	17500000	0.249	6	4	7120000	0.139	3	15	0.249	6	20	112000000	0.35	10	37	2640000000	0.536	14	57	0.579	16	57.9	16	234.2	Q01339	Q01339|Q9CY42|P02749|B4DPN0	Apoh	Apoh B2gp1	very-low-density lipoprotein particle|extracellular space|extracellular region|chylomicron|high-density lipoprotein particle|cell surface|
Other		RUN and FYVE domain-containing protein 1	80.9005	8	6150000	0.112	7	12	66800000	0.158	9	20	0.18	11	13	107000000	0.172	11	16	170000000	0.203	11	29	0.244	15	27.1	15	233.7	Q96T51	Q96T51|A8MSJ1|Q96T51-2|A8K7B1|Q8BIJ7|Q96T51-3|B3KSL1	Rufy1	RUFY1 RABIP4 ZFYVE12	membrane|endosome|early endosome membrane|cytoplasm|
Other		Inorganic pyrophosphatase	33.1159	13	12500000	0.276	11	21	174000000	0.415	12	34	0.574	18	20	143000000	0.359	11	26	563000000	0.487	16	46	0.602	21	71.6	15	233.34	Q15181	Q15181|Q9H2U2-2|Q9H2U2|Q9D819|Q8BTY3|B4DR66|Q3UA53|Q5SQT6|B4DFH3|Q9H2U2-3|A8K0P2|A6NKL9|Q9H2U2-4	Ppa1	PPA1 IOPPP PP	cytoplasm|
Other		Septin-9	65.6856	7	15200000	0.131	7	14	102000000	0.233	10	21	0.273	12	15	172000000	0.208	8	10	313000000	0.156	8	25	0.281	12	37.7	16	233.25	Q9UHD8	Q9UHD8|Q9UHD8-5|Q9UHD8-2|Q9UHD8-7|Q9UHD8-3|Q9UHD8-9|Q9UHD8-8|Q9UHD8-4|Q80UG5|Q80UG5-3|A2A6U3|Q80UG5-2|Q3TDR9|Q9UHD8-6|B4DTL7	2012-09-09	SEPT9 KIAA0991 MSF	microtubule|perinuclear region of cytoplasm|cytoplasm|cytoskeleton|stress fiber|
Other		Nesprin-1	1017.69	6	4750000	0.006	6	5	2800000	0.008	4	11	0.015	10	5	8620000	0.009	5	11	44100000	0.023	11	16	0.027	14	3.1	17	233.13	Q8NF91	B7ZBC3|Q8NF91|Q7RTM4|Q5JV23|Q8NF91-4|Q8NF91-2|Q8NF91-8|Q8NF91-7|Q6ZWR6|Q6ZWR6-4|B3KV58|Q6ZWR6-2|Q6ZWR6-3|Q7TQH5|B3W695|Q8NF91-3|Q8NF91-9|Q5JV20|B7Z9Y6|B4E3R1|Q8NF91-6|Q8NF91-5|Q6ZWR6-5	Syne1	SYNE1 C6orf98 KIAA0796 KIAA1262 KIAA1756 MYNE1	Golgi apparatus|integral to membrane|nucleus|sarcomere|cytoskeleton|nuclear envelope|cytoplasm|nuclear outer membrane|SUN-KASH complex|postsynaptic membrane|
Other		Zinc finger CCCH-type antiviral protein 1	103.198	8	3890000	0.069	5	7	43900000	0.074	5	15	0.131	9	8	95800000	0.139	8	11	180000000	0.167	10	19	0.223	13	27.4	17	232.45	Q7Z2W4	Q7Z2W4|A8K9U6|C9J6P4|Q7Z2W4-2|Q7Z2W4-3|Q7Z2W4-4|Q7Z2W4-5	Zc3hav1	ZC3HAV1 ZC3HDC2 PRO1677	cytoplasm|nucleus|
Other	no	Prolow-density lipoprotein receptor-related protein 1	523.675	6	7140000	0.021	6	1	969000	0.003	1	7	0.021	6	7	17300000	0.011	4	17	173000000	0.045	13	24	0.047	14	6	17	231.64	Q91ZX7	Q91ZX7|Q07954|Q3U5J2|Q6PJ72|Q7Z7K9|Q86SW0|D3Z5M3		Lrp1 A2mr
Other		Isoform B of Fragile X mental retardation syndrome-related protein 1	76.6051	9	27500000	0.132	7	9	68300000	0.155	8	18	0.202	11	9	98000000	0.147	8	15	370000000	0.22	10	24	0.243	12	29.6	15	231.53	Q61584-3	Q61584-3|Q61584|Q61584-4|P51114|B4DXZ6|P51114-2|Q61584-6|Q61584-5|Q61584-2|Q61584-7|B4DM21|B4DM78|P51114-3|B4DGH9|C9JAJ4|C9JY20|C9JZE0|C9IZ22	Fxr1	Fxr1 Fxr1h	costamere|cytoplasm|polysome|nucleus|cytoplasm|
Other		Malate dehydrogenase, mitochondrial	35.9591	16	40900000	0.393	9	26	280000000	0.494	12	42	0.526	13	34	339000000	0.109	14	21	820000000	0.467	11	55	0.109	15	52.6	13	231.5	P40926	Q6FHZ0|P40926|B4DE44|P08249|B3KTM1	Mdh2	MDH2	mitochondrion|mitochondrial inner membrane|mitochondrion|mitochondrial matrix|
Other		Glycyl-tRNA synthetase	83.8797	22	20400000	0.221	12	32	150000000	0.194	11	54	0.289	16	12	36400000	0.112	6	15	237000000	0.159	9	27	0.159	9	28.9	15	230.78	P41250	P41250|Q9CZD3	Gars	GARS	cytosol|cytoplasm|mitochondrion|mitochondrial matrix|secretory granule|soluble fraction|
Other		Cytochrome b-c1 complex subunit 2, mitochondrial	48.6133	18	20600000	0.331	10	5	19300000	0.181	5	23	0.331	10	6	39000000	0.189	5	29	927000000	0.401	16	35	0.401	16	40.1	13	230.75	P22695	P22695|Q9DB77	Uqcrc2	UQCRC2	mitochondrial inner membrane|respiratory chain|mitochondrial respiratory chain complex III|mitochondrion|membrane|nucleus|
Other		Gem-associated protein 5	170.925	3	1260000	0.022	3	9	49800000	0.086	9	12	0.109	12	8	48700000	0.055	7	9	86700000	0.073	8	17	0.104	12	13.5	15	230.65	Q8TEQ6	Q8TEQ6|B7ZLC9|B7ZN04|B2RQ83|Q3UPH2|Q8BX17|A2AFQ9	Gemin5	GEMIN5	cytoplasm|spliceosome|nucleoplasm|cytosol|nuclear body|Cajal body|nucleoplasm|nucleus|
Other		Protein disulfide-isomerase	57.5147	11	8950000	0.155	9	14	42000000	0.253	9	25	0.314	14	8	18000000	0.208	7	14	108000000	0.267	9	22	0.326	12	37.7	15	230.65	P07237	P07237|B4DNL5|B4DUA5|B4DLN6|P09103|Q3UBY9|Q3U738|Q3TF72|Q3THC3|Q3TWE3|Q922C8|Q3URP6|Q3TIM0|Q3TGS0|Q3UA23|Q3UJA8|B4DJS0|B3KTQ9|B4DNP9	P4hb	P4HB ERBA2L PDI PDIA1 PO4DB	melanosome|endoplasmic reticulum|ER-Golgi intermediate compartment|extracellular region|endoplasmic reticulum lumen|plasma membrane|cell surface|microsome|
Other		Cytoplasmic aconitate hydratase	98.9106	8	2290000	0.105	6	16	47000000	0.175	10	24	0.265	15	3	7730000	0.033	2	11	61800000	0.15	7	14	0.15	7	28.1	16	230.63	P21399	P21399|Q9HBB2|P28271|Q8VDC3|Q3TQ15|Q5VZA6	Aco1	ACO1 IREB1	cytoplasm|Golgi apparatus|cytosol|endoplasmic reticulum|
Other		Basic leucine zipper and W2 domain-containing protein 1	48.2135	19	31100000	0.021	10	18	74200000	0.064	14	37	0.064	18	8	28200000	0.166	8	17	391000000	0.047	13	25	0.047	16	38.6	17	230.49	Q7L1Q6	B4DLZ8|B4DWF7|Q7L1Q6|Q9CQC6|D3DN77|P0C7T9|Q7L1Q6-2|C9IZ80|B3KU41|C9JFN4|B3KM68|Q9Y6E2|Q91VK1|B7Z4K8|B5MCH7|B5MCE7|Q05D83|Q3TRM2|C9JWF5|C9J188|C9JV57	Bzw1	BZW1 BZAP45 KIAA0005	cytoplasm|
Other		Tyrosine-protein phosphatase non-receptor type 1	50.5365	6	14300000	0.147	5	9	64400000	0.232	8	15	0.257	9	14	90000000	0.25	10	21	683000000	0.367	13	35	0.395	16	39.5	13	229.65	P18031	P18031|B4DSN5|P35821|Q3UCZ5	Ptpn1	PTPN1 PTP1B	membrane|endoplasmic reticulum|endoplasmic reticulum membrane|cytoplasmic vesicle|cytosol|insoluble fraction|
Other		RuvB-like 2	51.3268	10	10900000	0.19	7	11	52700000	0.239	9	21	0.302	12	9	112000000	0.149	6	13	249000000	0.265	11	22	0.341	14	38.2	16	229.09	Q9Y230	Q9Y230|Q3UXP2|Q9WTM5|B3KNL2|B3KQ59|B4DW30|D3YXQ8	Ruvbl2	RUVBL2 INO80J TIP48 TIP49B CGI-46	cytoplasm|NuA4 histone acetyltransferase complex|ribonucleoprotein complex|NuA4 histone acetyltransferase complex|nuclear matrix|membrane|nucleus|intracellular|nucleoplasm|
Other		Histone H4	11.3671	96	8590000000	0.582	12	57	2360000000	0.572	10	153	0.582	12	55	1200000000	0.563	9	98	76700000000	0.533	9	153	0.572	10	58.2	12	228.88	P62805	P62805|P62806|Q0VAS5	Hist1h4a	HIST1H4A H4/A H4FA| HIST1H4B H4/I H4FI| HIST1H4C H4/G H4FG| HIST1H4D H4/B H4FB| HIST1H4E H4/J H4FJ| HIST1H4F H4/C H4FC| HIST1H4H H4/H H4FH| HIST1H4I H4/M H4FM| HIST1H4J H4/E H4FE| HIST1H4K H4/D H4FD| HIST1H4L H4/K H4FK| HIST2H4A H4/N H4F2 H4FN HIST2H4| HIST2H4B H4/O H4FO| HIST4H4	nucleus|chromosome|nucleoplasm|nucleosome|
Other		Protein RCC2	56.8252	8	4840000	0.199	7	15	53400000	0.25	11	23	0.319	13	10	42700000	0.151	7	13	134000000	0.208	10	23	0.281	13	34.6	15	228.84	Q9P258	Q9P258|Q8BK67	Rcc2	RCC2 KIAA1470 TD60	cytoskeleton|spindle|chromosome, centromeric region|microtubule|nucleolus|nucleus|cytoplasm|
Other		Heterogeneous nuclear ribonucleoprotein A3	39.8795	20	100000000	0.269	8	10	75700000	0.211	7	30	0.327	12	13	149000000	0.208	6	22	600000000	0.324	12	35	0.335	13	33.7	14	228.68	Q8BG05	Q3UZG3|Q8BG05|P51991|A2AL12|Q6P6I7|D3YYL9|Q8BG05-2|P51991-2|B2RXM2|B4E3E6|Q5U3M2|Q65ZQ3|C9J4H1|D3YWQ5|B4E036	Hnrnpa3	Hnrnpa3 Hnrpa3	nucleus|spliceosome|
Other		Elongation factor 1-gamma	50.4602	17	57900000	0.168	10	20	279000000	0.234	12	37	0.25	13	20	230000000	0.221	11	19	641000000	0.213	12	39	0.26	15	31.8	15	228.36	P26641	B4DTG2|P26641|Q9D8N0|Q8R1N8|B4DUP0|B4DUK7|B4DSR4	Eef1g	EEF1G EF1G PRO1608	intracellular|cytosol|eukaryotic translation elongation factor 1 complex|
Other		Phosphoserine aminotransferase	40.8213	6	4150000	0.137	6	12	46600000	0.32	10	18	0.383	13	23	147000000	0.303	11	12	84600000	0.284	9	35	0.409	15	52.4	16	228.16	Q9Y617	B4DHQ3|Q9Y617|Q9Y617-2|B4DHX7|Q8BTJ1|Q99K85|Q3ULZ3|Q3U6K9	Psat1	PSAT1 PSA
Other		Transmembrane protein 43	44.9318	20	103000000	0.442	13	14	20800000	0.19	6	34	0.442	13	11	30900000	0.137	3	34	1330000000	0.397	13	45	0.397	13	46.2	14	228.06	Q9BTV4	Q9BTV4|Q9DBS1	Tmem43	TMEM43 UNQ2564/PRO6244	membrane|integral to membrane|Golgi apparatus|nucleus|nuclear inner membrane|endoplasmic reticulum|
Other		Heterochromatin protein 1-binding protein 3	61.4911	5	3860000	0.092	5	7	41300000	0.122	5	12	0.159	8	13	40100000	0.291	12	15	397000000	0.166	9	28	0.341	16	35	16	227.85	Q5SSJ5	Q5SSJ5|Q5SSJ5-2|Q5SSJ5-3|Q3TEA8|Q3TEA8-2|Q3TEA8-3|D3Z0C6|B4E0N8|Q5SSJ5-5	Hp1bp3	HP1BP3	nucleosome|nucleus|chromosome|
Other		ADP/ATP translocase 2	33.1589	45	89500000	0.436	16	28	129000000	0.298	10	73	0.436	16	15	79500000	0.204	7	69	3000000000	0.392	20	84	0.392	20	47.3	14	227.65	P51881	P51881|P05141|P12236|P12235|B2RCV1|A8K787|P48962|Q8BVI9|Q3V132|Q9H0C2	Slc25a5	Slc25a5 Ant2	integral to membrane|mitochondrial inner membrane|membrane|mitochondrion|mitochondrial nucleoid|
Other		26S proteasome non-ATPase regulatory subunit 5	56.5941	6	2940000	0.105	4	11	49300000	0.214	8	17	0.244	9	6	42300000	0.142	5	20	409000000	0.363	14	26	0.363	14	38.2	15	227.15	Q16401	A8K4T6|Q16401|B4DZM8|Q8BJY1|Q4VXH0|Q4VXG9	Psmd5	PSMD5 KIAA0072	proteasome complex|proteasome regulatory particle, base subcomplex|proteasome regulatory particle, base subcomplex|
Other		Protein unc-45 homolog A	104.33	9	6940000	0.08	6	7	21300000	0.078	6	16	0.13	10	13	101000000	0.102	8	17	186000000	0.148	12	30	0.158	13	20.1	16	227.12	Q9H3U1	Q9H3U1|Q9H3U1-2|Q99KD5|B4DZL0|B4DLE6|Q9H3U1-3|B4DEA9|D3YZN8	Unc45a	UNC45A SMAP1	nucleus|cytoplasm|perinuclear region of cytoplasm|
Other		Methylmalonate-semialdehyde dehydrogenase [acylating], mitochondrial	58.2952	11	5740000	0.095	5	21	81200000	0.19	8	32	0.252	12	23	55400000	0.177	8	23	337000000	0.213	11	46	0.256	13	29.9	14	227.06	Q02252	Q02252|B4DFS8|Q9EQ20|Q8K0L1	Aldh6a1	ALDH6A1 MMSDH	mitochondrion|
Other		Isoform 2 of Electron transfer flavoprotein subunit beta	37.7761	10	29100000	0.254	9	14	124000000	0.254	9	24	0.369	14	15	139000000	0.26	10	20	673000000	0.303	12	35	0.381	16	40.1	15	226.7	P38117-2	P38117-2|A8K766|P38117|Q9DCW4	Etfb	ETFB FP585	mitochondrion|mitochondrial matrix|
Other		Eukaryotic peptide chain release factor GTP-binding subunit ERF3A	56.3825	8	5460000	0.134	6	10	35500000	0.162	7	18	0.236	10	6	12200000	0.12	6	16	275000000	0.172	9	22	0.216	11	41.8	15	226.5	P15170	Q96GF2|P15170|Q7KZX8|B2RCT6|A8K2W7|Q8K2E1|Q8R050|Q8CCV1|Q8IYD1|B4DQM6|Q149F3	Gspt1	GSPT1 ERF3A	intracellular|
Other		Isoform 3 of Protein unc-13 homolog D	129.958	10	8030000	0.098	9	4	14800000	0.053	4	14	0.142	12	7	34000000	0.07	5	17	214000000	0.165	13	24	0.165	13	17.5	15	226.13	Q70J99-3	Q70J99-3|Q70J99|B4DTQ6|B2RUP2|B2RUP2-2|Q70J99-2	Unc13d	UNC13D	lysosome|exocytic vesicle|cytoplasm|recycling endosome|late endosome|membrane|
Other		Isoform 6 of GTPase-activating protein and VPS9 domain-containing protein 1	167.649	4	2580000	0.049	4	9	26700000	0.092	8	13	0.092	8	14	71900000	0.102	9	15	291000000	0.143	12	29	0.159	14	15.9	14	226.1	Q14C86-6	Q14C86-6|Q14C86|Q14C86-2|Q14C86-5|Q14C86-4|Q14C86-3|B5MDH9|Q6PAR5-4|Q6PAR5|Q6PAR5-6|Q6PAR5-2|C9IZ08|Q6PAR5-5|B3KN67|B4DGD8|B0QZ65|B3KTX2|Q6PAR5-3|C9IZX9|B3KMM3	Gapvd1	GAPVD1 GAPEX5 KIAA1521 RAP6	cytosol|endosome|membrane|intracellular|
Core matrisome	ECM Glycoproteins	Laminin subunit gamma-1	182.944	14	40600000	0.06	10	19	169000000	0.097	15	33	0.12	20	13	85700000	0.038	11	13	268000000	0.065	10	26	0.065	15	12	15	225.15	P02468	P02468|P11047|Q3UNG0|Q6NVY8|Q9Y6N6|Q4VAI3|Q9R0B6|B1APY0|Q8N2D6		Lamc1 Lamb-2 Lamc-1
Other		Isoform C1 of Heterogeneous nuclear ribonucleoproteins C1/C2	32.394	25	114000000	0.32	8	21	237000000	0.255	9	46	0.32	10	17	187000000	0.375	10	24	1190000000	0.313	11	41	0.378	14	44.3	13	224.54	P07910-2	P07910-2|B4DY08|B2R5W2|P07910|A8K9A4|B2R603|P07910-4|Q9Z204-2|Q9Z204-3|Q9Z204-4|Q3U6P5|Q9Z204|Q9Z204-5|P07910-3|B3KX96|B4DQQ2|B7ZW38|O60812|B7ZW41|B2RXH8|D3DPI2|B4DSU6|B4DMJ1|Q569J8|A2BDX3	Hnrnpc	HNRNPC HNRPC	nucleus|spliceosome|
Other		Putative uncharacterized protein Gm5459	30.2193	16	43900000	0.312	8	35	568000000	0.33	12	51	0.375	14	38	896000000	0.327	11	30	2530000000	0.357	13	68	0.375	14	37.5	14	224.52	D3YXT4	D3YXT4|Q6P1A9|P62424|P12970|D3Z3R0|Q5EBG5|D3YU93|D3YVE6|D3YXK3|Q5T8U2|D3YZW5|D3Z0C5|Q8CDE3|D3YWA7	Gm5619	Gm5459	ribonucleoprotein complex|
Other		Prohibitin	29.8766	14	17600000	0.341	7	12	74500000	0.294	6	26	0.496	10	19	140000000	0.367	9	19	2310000000	0.419	10	38	0.459	12	62.1	13	223.54	Q6PUJ7	Q6PUJ7|P35232|P67778|C9JW96|C9JZ20|Q3V2K0|A8MUL1|B4DY47|Q9BSE8|C9K0S8
Other		Isoform 5 of AP-3 complex subunit delta-1	137.79	3	965000	0.035	3	8	22600000	0.073	7	11	0.093	9	9	22200000	0.094	8	13	142000000	0.102	11	22	0.134	14	16.1	15	223.39	O14617-5	O14617-5|O14617|O14617-4|O14617-2|O14617-3|O54774|B0AZV8|B3KSV6	Ap3d1	AP3D1 PRO0039	membrane coat|Golgi apparatus|membrane|cytoplasm|Golgi membrane|
Other		Paraspeckle component 1	58.8567	6	18200000	0.145	5	13	78200000	0.256	9	19	0.256	9	15	79400000	0.237	9	12	308000000	0.185	9	27	0.298	13	36.9	14	222.3	Q8WXF1	Q8WXF1|Q8R326|Q8R326-2|B4DWI8|Q8WXF1-2|Q3TEB0	Pspc1	PSPC1 PSP1	nucleus|paraspeckles|nucleolus|nuclear matrix|cytoplasm|nucleoplasm|
Other		Peroxisomal 3,2-trans-enoyl-CoA isomerase	43.9837	10	9380000	0.324	7	10	71100000	0.309	9	20	0.411	12	7	35900000	0.215	5	15	208000000	0.411	10	22	0.477	12	49.4	14	222.24	O75521	O75521|O75521-2|Q6IBN4|B4DLL3|Q5JYK4|C9JB63|Q9NYD2|C9J000|Q9WUR2|Q3TCD4|Q9WUR2-2	Peci	PECI DRS1 HCA88	mitochondrion|peroxisome|peroxisomal matrix|intracellular membrane-bounded organelle|
Other		Nodal modulator 2	140.52	5	5210000	0.053	5	1	362000	0.017	1	6	0.053	6	7	50100000	0.081	6	15	143000000	0.151	14	22	0.188	17	19.6	16	222.2	Q5JPE7	Q5JPE7|Q5JPE7-2|Q15155|P69849|Q4G177|Q6GQT9|Q8BJM8|Q8BJM1|Q8K074|Q9H049|Q8R1I7	Nomo2	NOMO2	endoplasmic reticulum membrane|integral to membrane|endoplasmic reticulum|membrane|
Other		Isoform 4 of Pleckstrin homology domain-containing family A member 5	135.332	0	0	0	0	0	0	0	0	0	0	0	13	57600000	0.117	11	15	174000000	0.128	11	28	0.169	16	16.9	15	220.7	Q9HAU0-4	Q9HAU0-4|Q9HAU0-2|Q9HAU0|Q9HAU0-5|B4DGS1|A0JP02|Q9HAU0-3|Q8CIA7|Q86ST7|C9J4X3|Q91YS3|Q8VDM7	Plekha5	PLEKHA5 KIAA1686 PEPP2	cellular_component|
Other		NHL repeat-containing protein 2	80.2979	6	3370000	0.108	6	18	80400000	0.246	12	24	0.263	13	11	68500000	0.195	8	15	156000000	0.203	9	26	0.269	12	29.4	14	220.57	Q8NBF2	Q8NBF2|Q8NBF2-2|Q8BZW8|Q8C1S8	Nhlrc2	NHLRC2
Other		Ras-related protein Rab-14	24.1247	62	177000000	0.562	36	62	348000000	0.493	34	124	0.697	48	66	505000000	0.446	35	75	1910000000	0.641	42	141	0.711	52	77.2	13	220.32	P61106	P61106|Q91V41|Q50HX2|Q50HX0|Q6FIG4|Q9H0U4|Q9D1G1|P62820|P62821|Q5SW88|Q50HX3|Q50HX1|Q3V3C2|Q3UB66|P61026|Q50HW9|B7Z8M7|P62820-2|Q5SW87|D3YX72|P55258|P61006|Q3UHW5|Q92930|P61027|P61028|Q92928|A2AL34|Q15286|Q6PHN9|B4DEK7|Q3U621|B4DMS1|B4E390|Q9H1C9|P20340|P35279|Q6FGX3|P20340-2|P35279-2|P51153|P62820-3|Q5SW86|D3Z5G6|Q8BKQ0|Q9DD03|Q0PD42|D3DV69|P61294|Q9NRW1|B7Z772|B7Z5Z9|B3KTE3|B4DTA6|Q6AZ91|Q6IQ22…	Rab14	RAB14	plasma membrane|rough endoplasmic reticulum|trans-Golgi network transport vesicle|cytosol|lamellar body|apical plasma membrane|Golgi stack|lysosome|intracellular|early endosome|membrane fraction|perinuclear region of cytoplasm|late endosome|nuclear envelope-endoplasmic reticulum network|
Other		Heat shock protein beta-1	22.8391	14	97300000	0.556	9	18	631000000	0.409	6	32	0.556	10	17	900000000	0.453	7	22	1150000000	0.751	11	39	0.751	11	75.1	13	219.98	P04792	P04792|B4DL87|P14602|P14602-2|P14602-3|D3YZ06|C9J3N8	Hspb1	HSPB1 HSP27 HSP28	cytoskeleton|proteasome complex|insoluble fraction|intracellular|spindle|soluble fraction|nucleus|cell surface|plasma membrane|contractile fiber|cytoplasm|Z disc|
Other		TBC1 domain family member 9B	141.663	1	35000	0.016	1	7	15100000	0.067	6	8	0.067	6	10	62100000	0.08	8	10	109000000	0.093	9	20	0.164	15	18.4	16	219.95	Q66K14	Q66K14|B9A6K8|Q66K14-2|A1L3A9|Q5SVR0|Q5SVR0-2|B3KM54|B3KQE0|Q9BW24|Q6ZT07|B3KW15|B3KMA7|Q3UYK3|B4E3K0	Tbc1d9b	TBC1D9B KIAA0676	intracellular|integral to membrane|membrane|
Other		Electron transfer flavoprotein subunit alpha, mitochondrial	35.4213	11	27200000	0.315	8	18	214000000	0.492	15	29	0.492	15	21	202000000	0.363	12	26	731000000	0.426	14	47	0.48	15	49.2	12	219.72	P13804	P13804|B4DT43|Q99LC5	Etfa	ETFA	mitochondrial matrix|mitochondrion|
Other		2',5'-phosphodiesterase 12	68.2631	6	5250000	0.108	5	17	76200000	0.256	10	23	0.272	11	14	106000000	0.224	8	7	100000000	0.128	6	21	0.295	11	38.2	14	219.66	Q6L8Q7	Q6L8Q7|Q6L8Q7-2|Q3TIU4	Pde12	PDE12	mitochondrion|
Other		Mitochondrial import receptor subunit TOM70	68.1383	6	3830000	0.097	4	14	47300000	0.208	9	20	0.268	11	12	52800000	0.203	9	14	332000000	0.197	10	26	0.225	11	28.9	13	219.39	O94826	O94826|B4DZ87|Q8BNI6|Q3TSX8|Q9CZW5|B3KQK5|B3KQK0	Tomm70a	TOMM70A KIAA0719	integral to membrane|cytoplasm|mitochondrial outer membrane translocase complex|membrane|mitochondrion|
Other		Rab3 GTPase-activating protein non-catalytic subunit	157.579	9	1540000	0.053	5	10	13600000	0.077	7	19	0.121	11	9	33200000	0.065	6	8	45600000	0.078	7	17	0.122	12	15.6	15	219.36	Q9H2M9	Q9H2M9|B3KNG8|Q8BMG7|Q8BMG7-2	Rab3gap2	RAB3GAP2 KIAA0839	cytoplasm|soluble fraction|
Other		rRNA 2'-O-methyltransferase fibrillarin	34.4203	19	67900000	0.293	8	11	116000000	0.262	8	30	0.425	14	9	150000000	0.226	6	18	1060000000	0.29	8	27	0.406	11	42.5	14	219.36	P35550	Q3UJS2|P35550|P22087|B4DLD4|Q80WS3|A6NHQ2	Fbl	Fbl	nucleolus|nucleolus|Cajal body|Cajal body|nucleus|nucleolus|nucleolus|ribonucleoprotein complex|granular component|nucleolus|
Matrisome-associated	ECM-affiliated Proteins	Annexin A3	36.5458	9	10700000	0.182	8	15	97500000	0.356	11	24	0.442	15	8	35600000	0.204	7	15	135000000	0.3	12	23	0.34	15	47.6	15	218.37	P12429	P12429|Q3UBI0|O35639|Q3U737|Q8C1X9|Q3TLP4|Q3TFK4|P97384|Q921F1|Q3TET3	Anxa3	ANXA3 ANX3	membrane|cytoplasm|cell soma|axon|dendrite|specific granule|plasma membrane|phagocytic vesicle membrane|
Other		Isoform TM30nm of Tropomyosin alpha-3 chain	29.2604	13	13400000	0.29	12	9	56200000	0.161	8	22	0.383	18	12	81900000	0.302	10	14	229000000	0.322	11	26	0.427	16	50	14	218.31	P06753-2	P06753-2|P21107-2|Q5VU66|B2RDE1|Q5HYB6|Q5VU59|P06753-3|Q5VU58|Q8C7C3|Q5VU72|D3Z6I8|D3Z2H9|Q3TJ53|P67936|Q8K0Z5|Q5VU61|P21107|P06753|B4DVY2|B4DWT5|P67936-2|Q8NAG3|B4DTB1|Q8BP43|P58771-2|Q8BSH3|P58771|Q8NAH0|Q5VU70|B4DQ80|Q5VU63|B7ZNL3|B7Z596|B7Z722|Q1ZYL5|P09493-5|Q6ZN40|P09493-3|P09493-4|C9IZA2|P09493|Q15657|Q5TCU8|P07951|P58774|Q9D1R6|Q5TCU3|Q61344|Q9Y427|P09493-6|P09493-2|Q5VU62|Q91VH3|A7XZE4|A…	Tpm3	TPM3	muscle thin filament tropomyosin|podosome|cytoskeleton|cytoskeleton|cytoplasm|growth cone|filamentous actin|cortical cytoskeleton|cleavage furrow|
Other		Isoform 3 of Large proline-rich protein BAT3	122.796	11	7120000	0.078	7	3	6430000	0.036	3	14	0.103	9	12	37300000	0.138	8	12	142000000	0.126	8	24	0.179	12	20.9	14	217.49	P46379-3	P46379-3|P46379|B0UX83|P46379-2|B4E3V4|B4DZ12|Q9Z1R2|Q3UF95|C9JAY9	Bat3	BAT3 G3	nucleus|
Other		Ras GTPase-activating protein 1	117.314	10	5310000	0.093	8	17	72700000	0.096	8	27	0.152	13	8	36600000	0.085	6	12	141000000	0.126	9	20	0.137	10	17.6	14	217.33	P20936	P20936|B4DTX4|B4DTL2|P20936-2|B4DTL8|Q91YX7|Q3V090|Q68CU6	Rasa1	RASA1 RASA	cytoplasm|intracellular|ruffle|plasma membrane|
Other		ATP-dependent DNA helicase Q1	74.483	1	123000	0.012	1	4	4510000	0.067	3	5	0.08	4	15	70600000	0.184	8	24	311000000	0.229	12	39	0.283	15	28.3	15	217.31	P46063	P46063|Q9Z129|Q3TPI5|Q91YU1|Q3UFL0|Q9Z129-2|Q3UUK0|D3Z6T0	Recql	RECQL RECQ1 RECQL1	nucleus|
Other		Metastasis-associated protein MTA2	75.7635	15	15000000	0.221	13	9	48800000	0.128	7	24	0.221	14	18	90900000	0.169	15	19	168000000	0.191	15	37	0.245	19	32.1	16	217.2	O94776	O94776|Q3TZP3|Q9R190|Q13330|Q8K4B0|Q2KHS8|Q68DB1|Q13330-2|Q9BTC8|Q924K8|Q3UII8|Q9BTC8-2|Q3UKM9|Q3U3A7|Q924K8-2|A4FTZ3|Q3TY62|Q9BRL8	Mta2	MTA2 MTA1L1 PID	NuRD complex|histone deacetylase complex|nucleolus|nucleus|
Other		Trifunctional enzyme subunit beta, mitochondrial	51.5788	14	54000000	0.24	10	16	163000000	0.179	9	30	0.276	13	10	141000000	0.158	7	20	485000000	0.246	13	30	0.263	14	28.4	14	217.12	P55084	P55084|B4E2W0|B4DY96|B4DDC9|B5MD38|Q99JY0|C9JE81|C9JEY0|C9K0M0|D3YXU1	Hadhb	HADHB MSTP029	mitochondrion|mitochondrial inner membrane|mitochondrial nucleoid|mitochondrial envelope|mitochondrial matrix|fatty acid beta-oxidation multienzyme complex|
Other		Intron-binding protein aquarius	172.376	9	3050000	0.061	6	6	9810000	0.053	6	15	0.103	11	9	24300000	0.041	5	10	94400000	0.068	8	19	0.079	9	14.1	15	217.09	O60306	A8K6F0|O60306|Q8CFQ3|A2AQA7	Aqr	AQR KIAA0560	nucleus|spliceosome|
Other		Kinesin-like protein KIFC1	74.3168	9	2850000	0.148	6	9	17800000	0.169	6	18	0.222	9	13	78400000	0.222	9	10	176000000	0.197	8	23	0.255	11	29.4	13	217.01	Q9BW19	Q9BW19|B4E063|B4DMA8|Q9QWT9|Q9QWT9-2|Q9QWT9-3|D3Z3F2|D3Z174|Q5BJ94	Kifc1	KIFC1 HSET KNSL2	early endosome|microtubule organizing center|cytoskeleton|cytoplasm|nucleus|microtubule associated complex|spindle|microtubule|
Other		Transcription elongation factor SPT5	121.397	1	33000	0.012	1	13	20400000	0.101	8	14	0.101	8	12	16700000	0.125	10	9	71100000	0.09	8	21	0.163	14	18.4	15	216.91	O00267	O00267|O00267-2|B4DZJ7|B4E0Q4|O55201|B4DJK4|O55201-2	Supt5h	SUPT5H SPT5 SPT5H	nucleoplasm|nucleoplasm|nucleoplasm|nucleus|
Other		Calcium-binding mitochondrial carrier protein SCaMC-1	53.5817	14	8590000	0.096	5	8	7590000	0.052	2	22	0.121	6	3	1440000	0.052	2	27	371000000	0.412	13	30	0.412	13	43.1	14	216.87	Q6NUK1	B7ZB41|Q6NUK1|B4E290|Q6NUK1-2|Q8BMD8	Slc25a24	SLC25A24 APC1 MCSC1 SCAMC1	integral to membrane|mitochondrion|mitochondrial inner membrane|membrane|
Other		Isoform 2 of Pleckstrin homology-like domain family B member 1	145.707	1	209000	0.008	1	8	7940000	0.102	7	9	0.11	8	19	45500000	0.183	12	9	36800000	0.096	7	28	0.192	13	20	14	216.49	Q86UU1-2	Q86UU1-2|Q86UU1|Q86UU1-3|Q6ZUD6|B0YJ65|Q8NC75|Q96SW0|D3Z0X5|D3Z4N0|Q6PDH0|B4DK17|B7Z2B9|Q6PDH0-2|Q8BWJ2|B4DIX4|Q68CT9|B3KQD4|Q8R3A3|Q96C94		PHLDB1 KIAA0638 LL5A DLNB07
Other		Exportin-T	111.217	8	3800000	0.085	6	14	31800000	0.14	10	22	0.165	12	8	26000000	0.065	5	15	218000000	0.138	9	23	0.16	11	20.4	14	216.15	O43592	O43592|A8KA19|Q9CRT8	Xpot	XPOT	cytoplasm|nucleoplasm|nuclear pore|nucleus|
Other		Probable ATP-dependent RNA helicase DDX58	108.081	9	5130000	0.107	8	15	37600000	0.117	8	24	0.166	12	13	37100000	0.104	7	14	146000000	0.139	10	27	0.175	13	18.9	14	215.98	O95786	O95786|O95786-2|B3KWW1|A2A376|B4DWT9|B3KN51	Ddx58	DDX58	cytoplasm|
Other		Cofilin-1	18.7304	9	90000000	0.469	6	21	528000000	0.469	10	30	0.469	10	21	1390000000	0.421	10	33	3180000000	0.506	13	54	0.542	15	54.2	12	215.66	P23528	P23528|P18760|B4E112|Q9CX22|Q9Y281|P45591	Cfl1	CFL1 CFL	cortical actin cytoskeleton|nuclear matrix|nucleus|cytoplasm|cytoskeleton|intracellular|
Other		CUB domain-containing protein 1	94.3264	12	9610000	0.107	7	10	24300000	0.119	8	22	0.142	10	3	20900000	0.025	2	16	256000000	0.141	10	19	0.143	11	19.2	16	215.46	Q9H5V8	Q9H5V8|Q9H5V8-2|Q9H5V8-3|Q5U462	Cdcp1	CDCP1 TRASK UNQ2486/PRO5773	integral to membrane|plasma membrane|extracellular region|
Other		Active breakpoint cluster region-related protein	98.2657	13	18400000	0.133	7	12	19800000	0.103	8	25	0.133	10	23	110000000	0.108	16	21	364000000	0.175	12	44	0.218	24	24.5	15	215.4	Q12979	Q12979|D3DTH3|Q12979-2|B3KW89|B7Z2X0|B7Z7Z1|Q5SSL4-2|Q5SSL4|Q5SSL4-4|B7Z683|Q5SSL4-3|Q6ZT60|P11274|P11274-2|A9UEZ6|B7Z6H7|B4E065|A9UF02|Q6PAJ1|A2RRK7|A9UF07|A9UEZ5|A9UEZ7|P00519-2|P00519|A9UF00|A9UEZ8|A9UF06|P42684|P42684-3|B7UEF4|P42684-2|D1MPS6|B7UEF3|B7UEF5|B7UEF2|P42684-4|A9UF05|A9UF01|A9UF03|A9UF04|A9UEZ9|A9UEZ4|A9UF08|Q4JIM5|B7ZMZ2|B2RQ57|B4DH91|B4DLK4|P00520-4|P00520|P00520-3|P00520-2|B5ME…	Abr	ABR	cytosol|intracellular|
Other		60S ribosomal protein L6	32.7844	28	49900000	0.138	12	16	55500000	0.033	8	44	0.172	16	16	99200000	0.097	12	18	1130000000	0.064	10	34	0.097	14	42	14	215.39	Q02878	Q9HBB3|Q8TBK5|Q02878|Q8N5Z7|B2R4K7|B4DRX3|P47911|Q3UFI4|D3Z4I7	Rpl6	RPL6 TXREB1	ribosome|cytosol|cytosolic large ribosomal subunit|intracellular|
Other		Putative uncharacterized protein	88.7266	10	11100000	0.09	8	9	29500000	0.046	6	19	0.123	11	23	138000000	0.178	14	15	317000000	0.12	11	38	0.226	19	23.8	15	214.68	Q8C8M3	Q8C8M3|Q8C3V4|Q3TW11|Q8C497|Q9D323|P42225|Q99K94|P42224|P42224-2|D3Z5X3|D2KFR9	Stat1	Stat1	nucleus|dendrite|nucleolus|axon|cytoplasm|cytoplasm|cytoplasm|
Other		Cold shock domain-containing protein E1	89.7389	11	15600000	0.13	9	8	28000000	0.108	7	19	0.174	12	8	62700000	0.108	7	15	219000000	0.148	11	23	0.159	12	20.9	15	214.25	O75534	Q68DF1|O75534|O75534-2|Q9GZV0|Q96L66|Q91W50|Q8JZN2|Q3U4S7|Q3TXH7|Q3U672|Q05C63|Q3UJ74	Csde1	CSDE1 D1S155E KIAA0885 NRU UNR	cytoplasm|
Other		Coronin-7	101.687	10	7670000	0.141	6	12	31100000	0.193	8	22	0.214	9	12	58100000	0.104	8	13	145000000	0.178	9	25	0.232	14	29.6	13	214.06	P57737	P57737|B4DFD6|B4DKU9|P57737-2|B3KSY4|B3KUH7|Q9D2V7|B4E0F2|Q8CAT3	Coro7	CORO7	integral to membrane of membrane fraction|membrane|soluble fraction|cytosol|cytoplasmic membrane-bounded vesicle|Golgi apparatus|cytoplasm|Golgi membrane|
Other		Isoform HCC1.3 of RNA-binding protein 39	59.0551	11	21000000	0.124	5	16	136000000	0.188	7	27	0.236	9	18	351000000	0.181	7	22	425000000	0.322	11	40	0.36	13	36	12	213.99	Q8VH51-2	Q8VH51-2|Q3U313|Q14498-2|B4DRA0|Q8VH51|Q5RJI0|Q14498|B4E1M7|A2RRD3|B3KWX7|B4DLM0|Q8VH51-3|Q0VGU9|Q6N037|Q7Z3L0|B7Z4L7|Q6MZY7|Q86U06|B2RDP1|Q86U06-2|Q6IA98|Q86U06-5|Q86U06-4|B3KWQ8|Q86U06-3|B7Z8M4	Rbm39	Rbm39 Caper Rnpc2	nucleus|cytoskeleton|
Other		CTP synthase 1	67.3738	7	6230000	0.135	7	13	66900000	0.189	9	20	0.26	13	10	56700000	0.169	8	11	94600000	0.16	10	21	0.258	14	29.6	14	213.68	P17812	P17812|P70698|B4DMB5|B4E1E0|B7Z9C4|B4DR64|Q9NRF8|P70303|P70303-2|P70303-3	Ctps	CTPS	cellular_component|
Other		Stress-induced-phosphoprotein 1	63.2658	6	6760000	0.09	5	17	189000000	0.195	11	23	0.204	12	17	47300000	0.219	10	16	200000000	0.171	9	33	0.241	13	25.7	14	213.16	P31948	A8K690|P31948|Q3ZCU9|B4DM70|Q60864|Q3THQ5	Stip1	STIP1	cytoplasm|Golgi apparatus|nucleus|
Other		RNA-binding protein Raly	32.5196	9	23900000	0.205	6	14	87600000	0.503	13	23	0.503	14	24	96900000	0.496	12	15	666000000	0.372	8	39	0.496	13	52.2	13	213.08	Q9UKM9	Q9UKM9|Q9UKM9-2|A8K4T9|B4DSJ1|A2AU63|Q64012|Q3U3F6|Q3TGD3|Q64012-2|Q8BTF8|B3KSX3|Q86SE5|B3KT61|Q8BJ85	Raly	RALY HNRPCL2 P542	nucleus|spliceosome|heterogeneous nuclear ribonucleoprotein complex|
Other		Protein arginine N-methyltransferase 1	43.0624	7	5260000	0.191	5	26	115000000	0.358	11	33	0.39	12	21	120000000	0.256	8	14	228000000	0.363	10	35	0.433	13	46.6	14	212.46	Q9JIF0	Q9JIF0|Q99873|Q80WV6|B4E3C3|Q9JIF0-2|Q99873-2|Q99873-3|Q9JIF0-3|Q8C2D7|D3Z0A2|Q5U8W9|D3YYM2|Q3TPF5|D3Z3N0|B4DJ87|Q9CX58|Q9NR22|Q6PAK3|Q9NR22-2	Prmt1	Prmt1 Hrmt1l2 Mrmt1	nucleus|cytoplasm|
Other		Succinyl-CoA ligase [GDP-forming] subunit beta, mitochondrial	46.8521	7	6390000	0.152	6	27	297000000	0.289	10	34	0.34	13	24	149000000	0.252	8	16	582000000	0.291	11	40	0.291	11	34	13	212.18	Q96I99	Q96I99|C9JVT2|B7Z2D5|Q9Z2I8|C6EQH3|Q9Z2I8-2	Suclg2	SUCLG2	mitochondrion|
Other		Phosphoribosylformylglycinamidine synthase	146.376	3	734000	0.048	3	14	51300000	0.123	10	17	0.136	11	6	12200000	0.068	5	6	46600000	0.068	6	12	0.115	10	17.5	14	211.85	O15067	A8K8N7|O15067|A8K9T9|B4DJ26|Q5SUR0|Q3UTT7	Pfas	PFAS KIAA0361	cytoplasm|
Other		Prohibitin-2	33.2958	22	82300000	0.364	9	6	18300000	0.167	4	28	0.404	10	8	18000000	0.217	6	31	1620000000	0.481	12	39	0.481	12	52.5	13	211.58	O35129	O35129|Q99623|B4DP75|B4DW05|Q3V2V2	Phb2	Phb2 Bap Bcap37 Rea	mitochondrial inner membrane|nucleus|mitochondrion|mitochondrion|membrane|cytoplasm|mitochondrion|
Core matrisome	Collagens	Collagen alpha-1(IV) chain	161.817	27	125000000	0.092	11	47	1640000000	0.155	21	74	0.165	26	54	1890000000	0.061	14	39	3250000000	0.106	15	93	0.106	22	17.9	14	211.46	P02463	P02463|P02462|P02462-2|Q9QZS0|P29400-2|P29400|Q9ESQ2|Q63ZW6|A7MBN3|Q80V57|Q01955|Q3TP61|Q01955-2|Q01955-3|Q01955-4|Q01955-5|A5PKV2|B4DFF0|Q49AM6	Col4a1	Col4a1	collagen type IV|extracellular region|basement membrane|basement membrane|basement membrane|collagen|basement membrane|
Other		Desmoglein-2	123.091	8	13000000	0.076	5	8	27100000	0.118	6	16	0.165	9	15	50700000	0.172	9	11	134000000	0.113	7	26	0.22	12	24.2	14	211.22	Q14126	Q14126|O55111|A2RRJ0|Q811I1|Q8VCE3	Dsg2	DSG2 CDHF5	integral to membrane|cell junction|plasma membrane|desmosome|plasma membrane|cell-cell junction|
Other		ERO1-like protein alpha	55.2474	9	11100000	0.19	7	10	134000000	0.228	7	19	0.365	12	5	218000000	0.106	4	14	284000000	0.282	11	19	0.282	11	40.3	14	210.93	Q96HE7	Q96HE7|Q8R180|Q4FJZ3	Ero1l	ERO1L UNQ434/PRO865	membrane fraction|microsome|endoplasmic reticulum|membrane|endoplasmic reticulum membrane|
Other		ATP-dependent RNA helicase DDX19B	54.3823	8	4110000	0.169	6	9	20600000	0.227	6	17	0.298	9	7	22400000	0.233	7	11	244000000	0.217	8	18	0.298	12	37.9	13	210.83	Q9UMR2	Q9UMR2|Q9NUU7|B4DS24|Q9HBZ9|B4DXS6|Q9UMR2-2|Q96KE7|B4DRZ7|Q68DY7|Q7Z4W5|Q543M2|Q61655|B4DL69|Q8BZY3|Q8R3C7|Q9QY15|Q9UHL0|B4DHI6|Q9QY15-2|Q9UHL0-2	Ddx19b	DDX19B DBP5 DDX19	nucleus|membrane|cytoplasm|nuclear membrane|nuclear pore|
Other		Acyl-CoA synthetase short-chain family member 3, mitochondrial	75.4044	5	2600000	0.144	5	5	5310000	0.094	5	10	0.196	8	12	19200000	0.142	7	19	150000000	0.214	11	31	0.272	13	29.8	14	210.59	Q9H6R3	Q9H6R3|Q9H6R3-2|Q14DH7|Q14DH7-2	Acss3	ACSS3	mitochondrion|
Matrisome-associated	ECM Regulators	Isoform A of Procollagen-lysine,2-oxoglutarate 5-dioxygenase 2	87.8384	5	2500000	0.069	5	9	79100000	0.137	7	14	0.186	11	4	73400000	0.075	4	8	125000000	0.125	7	12	0.125	7	23.7	14	210.21	O00469-2	O00469-2|B4DHG3|O00469|Q3U055|Q9R0B9|B3KWS3|C9JXZ0	Plod2	PLOD2	rough endoplasmic reticulum membrane|endoplasmic reticulum|membrane|
Other		Interferon-induced, double-stranded RNA-activated protein kinase	62.5496	15	7800000	0.188	8	9	13000000	0.181	7	24	0.215	9	10	17300000	0.161	7	18	174000000	0.181	8	28	0.235	11	28.4	13	209.97	P19525	P19525|B7ZKK7|Q7Z6F6|C9JZT2	Eif2ak2	EIF2AK2 PKR PRKR	intracellular|
Other		Eukaryotic translation initiation factor 2 subunit 1	36.3968	7	16400000	0.177	5	15	59900000	0.241	7	22	0.304	9	10	52200000	0.2	7	15	240000000	0.358	11	25	0.434	14	46	14	209.43	P05198	P05198|Q6ZWX6	Eif2s1	EIF2S1 EIF2A	eukaryotic translation initiation factor 2 complex|cytoplasm|polysome|nucleus|eukaryotic translation initiation factor 2B complex|cytosol|cytosol|
Core matrisome	ECM Glycoproteins	Isoform 4 of Extracellular matrix protein 1	65.2168	7	3460000	0.169	5	3	14000000	0.102	3	10	0.169	5	10	255000000	0.204	8	21	647000000	0.248	8	31	0.368	14	36.8	14	209.36	Q16610-4	Q16610-4|Q16610|C8CHS3|Q16610-2|Q16610-3|B7ZAS5	Ecm1	ECM1	proteinaceous extracellular matrix|extracellular region|
Other		NADH dehydrogenase [ubiquinone] flavoprotein 1, mitochondrial	51.5008	6	4960000	0.224	6	6	14800000	0.198	5	12	0.331	9	4	5300000	0.17	3	20	308000000	0.403	13	24	0.403	13	42.4	13	208.71	P49821	P49821|P49821-2|B4DE93|Q91YT0|D3YUM1|D3Z1U9|B4DUN7|D3Z0K1|D3YXX5	Ndufv1	NDUFV1 UQOR1	mitochondrial respiratory chain complex I|membrane|mitochondrion|mitochondrial inner membrane|respiratory chain|mitochondrial respiratory chain complex I|mitochondrial respiratory chain complex I|
Other		DnaJ homolog subfamily C member 13	256.709	11	2590000	0.045	10	4	3210000	0.028	4	15	0.07	13	1	1060000	0.006	1	17	90000000	0.077	12	18	0.084	13	10.5	14	208.57	O75165	A7E2Y5|O75165|D4AFX7|C9J2J7|B3KN02|Q8N7A5	Dnajc13	DNAJC13 KIAA0678 RME8
Other		STE20-like serine/threonine-protein kinase	143.32	8	5260000	0.056	8	16	59700000	0.083	12	24	0.109	15	23	106000000	0.111	18	22	222000000	0.093	14	45	0.156	25	15.6	14	208.38	Q9H2G2	Q9H2G2|Q9H2G2-2|O94804|Q6NSK0|O54988|O54988-2|B3KMY1|A1A553|B1ATW8|Q3UG53|O55098	Slk	SLK KIAA0204 STK2	cytoplasm|plasma membrane|
Core matrisome	Collagens	Collagen alpha-1(X) chain	66.8313	14	123000000	0.086	3	7	798000000	0.11	5	21	0.114	7	34	742000000	0.339	15	10	1170000000	0.188	8	44	0.366	17	36.6	14	208.16	Q05306	Q05306|Q03692	Col10a1	Col10a1	cell cortex|extracellular region|proteinaceous extracellular matrix|
Other		Probable E3 ubiquitin-protein ligase MYCBP2	518.177	3	518000	0.008	3	6	8000000	0.015	5	9	0.022	7	12	35200000	0.029	10	5	22600000	0.018	5	17	0.042	13	4.6	14	208.12	O75592	O75592|O75592-2|Q7TPH6|Q7TPH6-2	Mycbp2	MYCBP2 KIAA0916 PAM	anaphase-promoting complex|axon|nucleus|microtubule cytoskeleton|
Other		Thymidylate kinase	23.9901	11	30700000	0.377	7	7	32000000	0.283	6	18	0.561	11	4	20600000	0.127	3	13	340000000	0.363	8	17	0.452	10	60.3	14	208.12	P23919	P23919|B7ZW70|P97930|D3Z3R3|P97930-2	Dtymk	DTYMK CDC8 TMPK TYMK	cytosol|
Other	no	Copine-3	60.9853	12	20000000	0.128	8	18	122000000	0.219	13	30	0.268	18	14	108000000	0.158	9	28	419000000	0.281	18	42	0.303	20	31.2	14	207.82	O75131	O75131|Q3UJS6|Q8BT60|Q86YQ8|P59108|Q3TVB2|Q8QZU9|B2RS65|Q9DC53|Q05D94|Q86VY2|A8K8A4|Q96FN4|B2RD40|Q719H8|A2AGJ1|Q9HCH3|Q8JZW4|Q7Z6C8|Q9UBL6|B7Z1M3|B7Z370|Q96A23-2|Q8BLR2|Q96A23|O95741|Q9UBL6-2|Q0VE82|Q9Z140|Q3UYN2|A1L430|Q1RLL3|A8MSP8|Q8BRJ6|Q9D6C8|B3KWK1|Q8BIJ1|Q4G168	Cpne3	CPNE3 CPN3 KIAA0636	cytosol|cytoplasm|
Other		Condensin complex subunit 3	115.416	7	3540000	0.065	5	5	19700000	0.064	5	12	0.113	9	8	36100000	0.081	6	9	97900000	0.109	8	17	0.132	10	16.5	14	207.76	Q9BPX3	Q9BPX3|Q6NUR1|B2RQA7	Ncapg	NCAPG CAPG NYMEL3	condensin complex|cytoplasm|nucleus|
Other		Forkhead box protein K1	75.9124	9	4100000	0.167	6	17	26600000	0.18	7	26	0.248	10	28	75700000	0.226	10	24	159000000	0.215	14	52	0.294	18	31.3	14	207.59	P85037	P85037|A4D1Z4|P85037-2|B4DY33|P42128|B3KV39|O43299|O43299-2|O43299-3	Foxk1	FOXK1 MNF	nucleolus|intracellular membrane-bounded organelle|nucleus|nucleolus|
Other		Ubiquitin carboxyl-terminal hydrolase 24	297.384	7	672000	0.039	5	4	7300000	0.017	3	11	0.057	8	8	15600000	0.04	5	13	51100000	0.076	11	21	0.095	13	10.1	15	207.57	Q9UPU5	Q9UPU5|B7WPF4|B1AY13|B1AY13-2	Usp24	USP24 KIAA1057
Other		Integrin alpha-6	127.828	13	16800000	0.1	9	3	2860000	0.028	2	16	0.1	9	8	30100000	0.076	6	19	417000000	0.164	13	27	0.164	13	17.8	15	207.36	P23229	P23229|P23229-6|P23229-9|P23229-3|P23229-5|C9JK10|P23229-2|P23229-4|P23229-7|Q6PEE8|A2AU04|Q8CC06|Q61739|Q61739-2|C9JXX7	Itga6	ITGA6	plasma membrane|plasma membrane|basement membrane|plasma membrane|integral to membrane|plasma membrane|basolateral plasma membrane|plasma membrane|cell-cell adherens junction|plasma membrane|plasma membrane|integrin complex|external side of plasma membrane|
Other		40S ribosomal protein SA	32.9676	24	203000000	0.433	10	30	479000000	0.396	8	54	0.433	10	29	803000000	0.318	8	34	2490000000	0.355	10	63	0.355	11	43.3	12	207.33	P08865	P08865|D3YTT7|P14206|C9J9K3|Q96RS2|A6NE09|C9JKH4|C9JQR9	Rpsa	RPSA LAMBR LAMR1	cytosolic small ribosomal subunit|cytosol|plasma membrane|cytoplasm|ribosome|nucleus|intracellular|
Other		Vitamin D-binding protein	55.1969	2	661000	0.048	2	1	220000	0.029	1	3	0.048	2	5	10700000	0.098	4	25	507000000	0.394	13	30	0.394	13	41.3	14	207.3	P21614	P21614	Gc	Gc	extracellular region|axon|cytosol|perinuclear region of cytoplasm|extracellular space|
Core matrisome	ECM Glycoproteins	Vitronectin	55.6468	18	255000000	0.207	8	12	74200000	0.175	6	30	0.292	10	42	1360000000	0.317	12	19	2490000000	0.284	10	61	0.317	12	31.7	12	207.21	P29788	P29788|Q9D080|Q91X32		Vtn
Other		Aldo-keto reductase family 1 member C3	37.2429	19	18900000	0.445	11	8	6530000	0.179	5	27	0.473	12	22	49400000	0.247	8	23	345000000	0.328	10	45	0.356	11	47.3	12	206.67	P42330	P42330|Q2XPP3|B4DL37|Q04828|P17516|A6NHU4|B4E0M1|B4DKT3|P52895|B4DK69|Q8K023|Q8K023-2|B5ME26|Q91WR5|D3YWM3|P70694|B4DKR9|P51857|Q8VCX1|Q80W25|Q3UXL1|B4DPN3|D3Z3P8|Q96LK9	Akr1c3	AKR1C3 DDH1 HSD17B5 KIAA0119 PGFS	intracellular|cytoplasm|
Other		60S ribosomal protein L8	28.2524	7	23700000	0.26	6	13	53000000	0.229	5	20	0.307	8	23	144000000	0.33	10	15	462000000	0.373	7	38	0.49	14	50.5	14	206.59	P62917	P62917|P62918|Q3UJS0|Q3THC7|B4DVG7	Rpl8	RPL8	cytosolic large ribosomal subunit|ribosome|cytosol|cytoplasm|intracellular|
Core matrisome	ECM Glycoproteins	Putative uncharacterized protein	64.4856	19	51900000	0.194	9	8	16700000	0.171	7	27	0.22	10	21	132000000	0.252	10	19	215000000	0.237	9	40	0.32	13	34.5	14	206.12	Q3U5Q5	Q3U5Q5|Q3TDX7|Q3TXB7|B7ZNR0|Q9QX30|Q61508|Q9Z2R8|Q61508-2|D3YV64|D3Z0U9|D3Z038|D3YV22|D3YZV0|D3Z772	Ecm1	Ecm1	extracellular space|extracellular region|
Other		Mitochondrial import receptor subunit TOM34	34.9581	8	11300000	0.236	5	17	141000000	0.469	10	25	0.469	10	18	226000000	0.491	12	16	304000000	0.391	9	34	0.491	13	52.7	12	205.51	Q15785	Q15785|B4DXU3|Q6ZPD0|Q9CYG7-2|Q9CYG7	Tomm34	TOMM34 URCC3	mitochondrial outer membrane|integral to membrane|cytoplasm|membrane|mitochondrion|
Other		Tyrosine-protein phosphatase non-receptor type 23	179.94	3	475000	0.044	3	12	40800000	0.096	9	15	0.109	10	10	41800000	0.072	7	5	36500000	0.073	5	15	0.114	10	14.1	13	205.5	Q9H3S7	Q9H3S7|B4DST5|B4DJ12|B4DJ21|Q6PB44|Q6PB44-2|C9JD91	Ptpn23	PTPN23 KIAA1471	cytoplasmic membrane-bounded vesicle|
Other		Histone H2B type 1-B	13.9499	60	5330000000	0.563	15	32	1660000000	0.412	9	92	0.563	15	26	2300000000	0.484	11	57	14800000000	0.547	14	83	0.603	16	66.6	14	205.49	P33778	P33778|Q16778|P23527|P06899|Q99879|B4DR52|D3Z004|B4DLA9|D3Z010|P10854|P58876|Q99877|Q5QNW6|Q64478|Q64525|P62807|Q6ZWY9|Q93079|O60814|P57053|Q8CGP2-2|Q921L4|D3YZK2|D3YZ88|Q8CBB6|D3YZM4|D3YV02|Q8CGP2|Q99880|Q64475|P10853|Q8CGP1|Q0D2M2|A8K9J7|Q64524|P70696|A0JNS9|Q9D2U9|Q8CGP0|Q8N257|Q96A08|Q8VEE3|Q6DN03|Q6DRA6|Q8C622	Hist1h2bb	HIST1H2BB H2BFF	nucleosome|nucleus|chromosome|
Other		NADH dehydrogenase [ubiquinone] 1 alpha subcomplex subunit 9, mitochondrial	42.6799	13	11600000	0.275	8	3	5450000	0.111	3	16	0.302	9	0	0	0	0	16	371000000	0.355	12	16	0.355	12	45.8	14	205.41	Q16795	Q16795|A8K4V2|Q6GTD3|Q9DC69	Ndufa9	NDUFA9 NDUFS2L	mitochondrial inner membrane|mitochondrial respiratory chain complex I|mitochondrial respiratory chain complex I|mitochondrial matrix|mitochondrial membrane|mitochondrial respiratory chain complex I|respiratory chain|mitochondrion|
Other		Activity-dependent neuroprotector homeobox protein	124.93	2	1300000	0.031	2	9	12300000	0.103	8	11	0.135	10	12	28200000	0.105	8	11	66600000	0.14	10	23	0.172	13	18.6	14	205.12	Q9H2P0	Q9H2P0|B2RBM8|Q6DHZ8|A2BDX0|Q3UYC8|Q9Z103	Adnp	ADNP ADNP1 KIAA0784	cell soma|dendrite|extracellular space|axon|nucleus|nucleolus|extracellular space|cytoplasm|intracellular|
Other		Lysyl endopeptidase	28.3024	35	270000000	0.386	11	34	851000000	0.36	8	69	0.386	11	19	327000000	0.289	6	27	965000000	0.315	9	46	0.315	9	38.6	11	205.07	Q7M135	Q7M135
Other		40S ribosomal protein S3a	30.1726	12	61200000	0.242	6	12	104000000	0.325	9	24	0.325	9	16	122000000	0.428	11	15	680000000	0.28	7	31	0.428	12	43.5	13	205.04	P61247	Q6NXR8|P61247|Q3UAC2|P97351|Q3U5P8|D3Z6C3|A8K4W0|Q9D1S3|B7Z3M5|D3Z7W7|Q3UJU5|C9JC00	Rps3a	RPS3A FTE1 MFTL	nucleus|cytosolic small ribosomal subunit|cytosol|cytoplasm|cytosol|ribosome|ribonucleoprotein complex|ribonucleoprotein complex|nucleolus|cytosolic small ribosomal subunit|intracellular|
Other		ATP-dependent RNA helicase DHX29	156.317	6	1760000	0.025	5	13	11300000	0.095	11	19	0.102	14	11	10000000	0.085	8	10	31800000	0.051	4	21	0.112	10	14.3	13	204.93	Q7Z478	Q7Z478|Q6PGC1|Q6P158|Q6P5D3|Q6P5D3-2|Q6P5D3-3|Q6P158-2|Q6P5D3-4	Dhx29	DHX29 DDX29	mitochondrion|cytoplasm|
Other		Golgin subfamily A member 3	167.865	1	84000	0.015	1	1	553000	0.008	1	2	0.024	2	12	33200000	0.086	11	7	32700000	0.064	7	19	0.132	16	13.2	14	204.76	Q08378	Q08378|C9J4D0|Q08378-2|Q08378-4|P55937|P55937-1	Golga3	GOLGA3	Golgi cisterna membrane|membrane|ER-Golgi intermediate compartment|cytoplasm|Golgi transport complex|Golgi apparatus|Golgi membrane|
Other		Isoform 2 of ATPase family AAA domain-containing protein 3A	66.3312	11	10900000	0.138	7	11	33800000	0.112	7	22	0.216	12	9	25700000	0.087	5	13	154000000	0.156	7	22	0.189	10	28.3	15	204.75	Q9NVI7-2	Q9NVI7-2|Q9NVI7|B3KPB3|Q96T67|Q5T9A4|Q5T9A4-3|Q925I1|Q3TA78|Q5T2N8|A8MSP6|Q925I1-2|A6NFL3|Q9H834|A6NMA2|Q5T9A4-2|D3YTB2|Q5T9A2	Atad3a	ATAD3A
Other		Thioredoxin reductase 1, cytoplasmic	71.7247	12	7320000	0.186	8	16	35700000	0.212	10	28	0.255	14	12	31400000	0.169	11	15	154000000	0.169	10	27	0.254	15	31.8	13	204.74	Q16881	Q16881|B7Z904|Q16881-3|Q16881-4|B7Z2S5|Q16881-6|Q16881-2|Q16881-5|B2R5P6|B7Z1F4|B7Z3Y8|Q6ZR44|Q9JMH6|Q9JMH6-2|Q17RE6|D3YTF9|Q9NNW7|A8MPV2|D3YTF8|Q9NNW7-2|A8MYX6|Q6M1B7|A4FTY4|B3KUQ5|Q9NNW7-3|D3Z6K1|Q9JLT4|D3Z0K3|Q9JLT4-2|Q9JLT4-4|D3Z0K8|Q9JLT4-3|Q9D8I4|Q9NNW7-4	Txnrd1	TXNRD1 GRIM12 KDRF	mitochondrion|nucleus|cytosol|cytoplasm|
Other		MMS19 nucleotide excision repair protein homolog	114.999	10	4210000	0.104	6	6	11100000	0.088	5	16	0.112	7	5	3910000	0.062	3	16	134000000	0.176	11	21	0.176	11	20	13	204.49	Q96T76	B4DQX2|Q96T76|D3DR55|B4E2I3|Q96T76-4|Q96T76-5|B3KPE5|Q9D071|Q96T76-2|Q9D071-2	Mms19	MMS19 MMS19L	nucleus|holo TFIIH complex|
Other		Aldehyde dehydrogenase, mitochondrial	57.05	10	6800000	0.029	6	20	77900000	0.154	14	30	0.154	15	29	249000000	0.183	16	21	522000000	0.088	11	50	0.183	18	38.1	13	204.18	P47738	Q3TVM2|P47738|Q3UJW1|Q3U9J7|Q3U6I3|P05091|B4DW54|D3YYF3	Aldh2	Aldh2 Ahd-1 Ahd1	mitochondrial matrix|mitochondrion|mitochondrion|
Other		Regulation of nuclear pre-mRNA domain-containing protein 2	156.473	4	960000	0.045	4	5	17800000	0.06	5	9	0.106	9	11	26600000	0.126	11	7	44700000	0.082	6	18	0.165	14	17.3	15	204.08	Q5VT52	Q5VT52|Q5VT52-3|Q5VT52-2|B4E2Q6|Q6NXI6|Q6NXI6-2|Q9D4Z4|Q5VT52-4	Rprd2	RPRD2 KIAA0460 HSPC099
Other		Elongator complex protein 1	151.906	4	1530000	0.032	3	10	24600000	0.095	9	14	0.11	10	6	49900000	0.057	5	14	133000000	0.097	9	20	0.119	11	14.2	13	203.82	O95163	O95163|Q8N516|B4E3I9|B3KXE7|Q68DI5|B3KNB2|B3KMT0|B3KVS1|Q7TT37	Ikbkap	IKBKAP ELP1 IKAP	nucleus|nucleolus|cytoplasm|transcription elongation factor complex|cytoplasm|transcription elongation factor complex|DNA-directed RNA polymerase II, holoenzyme|
Other		cDNA FLJ37456 fis, clone BRAWH2011096, highly similar to 26S proteasome non-ATPase regulatory subunit 13	43.284	9	8150000	0.272	8	16	83100000	0.28	9	25	0.338	11	11	65800000	0.227	7	7	181000000	0.246	6	18	0.343	9	39.6	13	203.69	B3KT15	B3KT15|B2RBM7|Q9UNM6|Q9Y6E3|B4DJ66|Q9WVJ2
Other		ATP-dependent Clp protease ATP-binding subunit clpX-like, mitochondrial	69.9642	6	3970000	0.072	4	12	38000000	0.214	10	18	0.214	10	17	48800000	0.221	10	8	141000000	0.17	7	25	0.282	13	28.2	13	203.64	O76031	O76031|Q9H072|Q9JHS4|Q6P8N8|Q3TNL0	Clpx	CLPX	mitochondrial endopeptidase Clp complex|mitochondrial inner membrane|mitochondrion|mitochondrion|mitochondrial nucleoid|
Other		Coiled-coil and C2 domain-containing protein 1A	104.46	9	6300000	0.107	7	11	19900000	0.147	7	20	0.196	11	11	34800000	0.105	5	10	114000000	0.097	6	21	0.145	8	23.6	13	203.25	Q6P1N0	Q6P1N0|Q6P1N0-2|Q9NX28|Q6P1N0-3|C9J1T8|Q8K1A6|Q8K2N4|Q9H8P7	Cc2d1a	CC2D1A	nucleus|nucleolus|cytoplasm|
Other		Probable cation-transporting ATPase 13A1	134.607	7	5840000	0.083	7	7	30100000	0.074	7	14	0.094	8	17	81500000	0.083	9	20	343000000	0.134	12	37	0.151	15	17.1	14	203.04	Q9HD20	Q9HD20|Q9HD20-2|B2RS54|Q6ZMG7|Q9EPE9|Q8NC73|Q6ZUA1|Q9HD20-3	Atp13a1	ATP13A1 ATP13A KIAA1825 CGI-152	integral to membrane|cellular_component|membrane|
Other		Lysine-specific demethylase 3B	193.319	3	1490000	0.032	3	11	12100000	0.084	9	14	0.102	11	11	10400000	0.095	7	19	92600000	0.106	10	30	0.15	14	16	16	202.95	Q7LBC6	Q7LBC6|Q7LBC6-2|B9EKS2|Q6ZPY7|B4E2P8|Q7LBC6-3|Q6ZPY7-2	Kdm3b	KDM3B C5orf7 JHDM2B JMJD1B KIAA1082	nucleolus|nucleus|
Other		Isoform 4 of Double-stranded RNA-specific adenosine deaminase	142.048	7	3890000	0.059	5	17	80100000	0.074	6	24	0.092	8	18	137000000	0.082	9	16	319000000	0.113	10	34	0.122	13	15.2	14	202.5	P55265-4	P55265-4|P55265|P55265-5|B7Z8Y3|P55265-2|P55265-3|D3DV75|Q99MU3|Q99MU3-5|Q3UH31|Q99MU3-2|Q4FJS9|Q99MU3-4|Q99MU3-3	Adar	ADAR ADAR1 DSRAD G1P1 IFI4	cytoplasm|intracellular|nucleus|nucleus|nucleolus|
Other		Pyruvate dehydrogenase E1 component subunit beta, mitochondrial	39.575	16	27400000	0.27	8	23	172000000	0.345	10	39	0.442	12	21	219000000	0.281	9	26	445000000	0.456	13	47	0.487	14	48.7	12	202.49	P11177	P11177|P11177-2|B4DDD7|Q9D051|C9J634	Pdhb	PDHB PHE1B	pyruvate dehydrogenase complex|mitochondrion|mitochondrial matrix|mitochondrion|
Other		Exportin-5	138.42	18	4550000	0.096	9	8	21700000	0.083	7	26	0.151	14	1	10400000	0.009	1	6	36600000	0.053	5	7	0.062	6	16.1	15	201.87	Q9HAV4	Q9HAV4|A8K5Y7|C9J4N8|B3KPQ5|B3KNC6|Q9H8N6|Q924C1|A2RRJ4|Q924C1-3	Xpo5	XPO5 KIAA1291 RANBP21	nucleolus|nucleus|cytoplasm|
Other		Perilipin-3	47.2172	5	849000	0.094	2	16	36000000	0.267	7	21	0.267	7	29	78200000	0.373	11	22	259000000	0.368	10	51	0.417	13	41.7	11	201.87	O60664	O60664|O60664-2|Q9DBG5|Q2XSQ4	Plin3	PLIN3 M6PRBP1 TIP47	endosome membrane|Golgi apparatus|endosome|membrane|lipid particle|cytoplasm|intracellular membrane-bounded organelle|
Other		DNA-(apurinic or apyrimidinic site) lyase	35.9532	11	13400000	0.399	9	17	199000000	0.468	10	28	0.531	12	10	97700000	0.276	6	14	227000000	0.427	9	24	0.427	10	53.1	12	201.63	P27695	P27695|P28352|D3Z124	Apex1	APEX1 APE APEX APX HAP1 REF1	intracellular|nucleoplasm|perinuclear region of cytoplasm|nucleoplasm|nucleus|nucleus|centrosome|endoplasmic reticulum|ribosome|nucleoplasm|cytoplasm|
Other		Dedicator of cytokinesis protein 5	216.332	10	4760000	0.027	9	21	28000000	0.058	13	31	0.074	18	11	37500000	0.025	9	20	90100000	0.072	15	31	0.085	20	10.3	15	201.45	Q9H7D0	Q9H7D0|D3DSS6|A8MU08|Q14185|Q8BUR4|Q8BUR4-2|B2RY04|B2RUU3|Q6ZP32|Q8BK93|Q9H7D0-2	Dock5	DOCK5	cytoplasm|cytoplasm|
Other		U4/U6 small nuclear ribonucleoprotein Prp31	55.6833	11	2890000	0.194	6	20	82300000	0.23	7	31	0.266	9	20	75800000	0.242	8	17	197000000	0.292	8	37	0.362	11	39.2	13	201.43	Q8WWY3	Q8WWY3|Q8CCF0|Q8CCF0-3|B4DWW8|Q8CCF0-2|Q8WWY3-2|Q8WWY3-3|Q8CCF0-4|Q8CCF0-5	Prpf31	PRPF31 PRP31	Cajal body|snRNP U4|snRNP U4atac|nucleus|U2-dependent spliceosome|U4/U6 x U5 tri-snRNP complex|nuclear speck|
Matrisome-associated	ECM Regulators	Putative uncharacterized protein	83.7183	28	67700000	0.207	11	8	34400000	0.116	6	36	0.241	12	13	204000000	0.102	6	16	338000000	0.121	7	29	0.142	8	28.5	14	201.33	Q3V3W7	Q8BH61|Q3V3W7|Q9DBT1|Q3TQH1|Q3TC79|Q3TDG1|Q3TBF3|P00488|B2R6V9|B4E2L8	F13a1	F13a1
Other		Serine-threonine kinase receptor-associated protein	38.7799	8	12900000	0.112	4	11	73400000	0.297	8	19	0.297	9	14	74600000	0.327	9	18	480000000	0.231	8	32	0.358	12	41.4	12	201.25	Q9Y3F4	B4DNJ6|Q9Y3F4|Q9Z1Z2|B0AZV0	Strap	STRAP MAWD UNRIP	spliceosome|nucleus|cytoplasm|
Other		Synaptic vesicle membrane protein VAT-1 homolog	42.1477	10	9080000	0.208	6	15	157000000	0.229	7	25	0.246	9	16	227000000	0.3	7	16	449000000	0.338	8	32	0.366	9	38.1	11	200.88	Q99536	Q99536|B3KUF8|B4DPX4|B0AZP7|Q3TXD3|Q62465|Q3U331	Vat1	VAT1	integral to membrane|cytoplasm|
Other		Serotransferrin	78.8905	8	47200000	0.117	7	2	824000	0.03	1	10	0.147	8	5	21600000	0.063	3	9	49100000	0.077	5	14	0.14	8	24.2	14	200.82	Q921I1	Q921I1|D3YYR8	Tf	Tf Trf	recycling endosome|perinuclear region of cytoplasm|endosome|coated pit|recycling endosome|extracellular region|early endosome|basal plasma membrane|apical plasma membrane|late endosome|endocytic vesicle|endosome|endosome|
Other		Splicing factor 3B subunit 2	100.34	3	4240000	0.026	3	1	16700000	0.012	1	4	0.039	4	9	69100000	0.097	7	9	46600000	0.136	8	18	0.2	13	21.1	14	200.45	Q13435	Q13435|Q3UBH2|Q3UJB0|Q3UAI4|Q80W39	Sf3b2	SF3B2 SAP145	nucleus|spliceosome|
Other		Acetolactate synthase-like protein	68.4941	18	6960000	0.213	9	13	21100000	0.191	7	31	0.273	12	12	63200000	0.104	4	37	266000000	0.316	11	49	0.349	13	37	12	200.36	A1L0T0	A1L0T0|Q8BU33|Q8BU33-2|Q8BU33-3|A1L0T0-2|C9JNI8	Ilvbl	ILVBL AHAS	membrane|cellular_component|integral to membrane|
Other		Isoform 2 of Septin-2	45.7454	11	12800000	0.265	6	19	140000000	0.272	8	30	0.33	9	23	231000000	0.3	9	19	661000000	0.315	8	42	0.376	11	43.4	12	199.49	Q15019-2	Q15019-2|Q15019|P42208|B5MCX3|D3Z3C0|D3YYB1|C9JB25|C9J938|C9J2Q4|D3Z1S1|C9IZU3|C9IY94|D3YZU7|B5MC08|C9JZI2|C9JQJ4|D3YV76|C9JFT1|B5MD47|C9JSE7|C9JT15	2012-09-02	SEPT2 DIFF6 KIAA0158 NEDD5	exocyst|cytoplasm|synaptosome|cell projection|perinuclear region of cytoplasm|nucleus|nucleus|cell surface|actin cytoskeleton|septin complex|spindle|plasma membrane|nucleolus|cytoplasm|
Other	no	Complement component factor h	143.814	3	2560000	0.023	2	6	12500000	0.049	4	9	0.049	4	16	151000000	0.11	9	17	319000000	0.129	11	33	0.175	14	17.5	13	199.39	Q6NZK3	Q6NZK3|P06909|Q8R0I8|Q4LDF6|Q61405	Cfh	Cfh
Other		Neuroblastoma-amplified sequence	271.875	8	1780000	0.034	6	1	2150000	0.005	1	9	0.034	6	6	15300000	0.04	6	9	42200000	0.059	9	15	0.071	11	8.9	14	199.14	A2RRP1	A2RRP1|A2RRP1-2|Q6PGH6		NBAS NAG
Other		Actin-binding protein anillin	125.566	9	5120000	0.095	9	7	14500000	0.076	5	16	0.153	13	9	16600000	0.083	6	7	45500000	0.064	7	16	0.139	12	17	14	199.05	Q9NQW6	Q9NQW6|Q9NQW6-2|A8K5D9|B4DSL6|Q8K298|C9JJT6	Anln	ANLN	nucleus|cytoplasm|contractile ring|actin cytoskeleton|cell cortex|
Other		Golgin subfamily A member 2	113.712	6	1720000	0.03	5	9	30700000	0.057	8	15	0.067	10	13	52200000	0.136	11	15	164000000	0.121	12	28	0.2	18	21	13	198.99	Q08379	Q08379|Q08379-2|Q9NVV4-2|Q9NVV4|Q5HYE0|Q9D0D3|Q921M4|Q921M4-2	Golga2	GOLGA2	Golgi apparatus|membrane|Golgi apparatus|Golgi cisterna membrane|
Other		Perilipin-2	48.3028	3	1520000	0.135	3	14	32900000	0.205	5	17	0.274	7	9	33500000	0.292	7	14	86400000	0.343	9	23	0.372	10	44.1	12	198.91	Q99541	Q99541|B4DJK9|B4DNH6|Q5SYF4|Q5SYF3	Plin2	PLIN2 ADFP	endoplasmic reticulum|cytoplasm|lipid particle|plasma membrane|extracellular region|lipid particle|nucleus|
Other		Signal-induced proliferation-associated 1-like protein 3	195.919	4	370000	0.024	3	5	3070000	0.037	4	9	0.057	6	11	24900000	0.067	7	10	115000000	0.083	8	21	0.108	12	12.8	14	198.82	O60292	B2RWP0|O60292|Q8BGC2	Sipa1l3	SIPA1L3 KIAA0545 SPAL3	intracellular|
Other		ATP-dependent RNA helicase DDX54	98.8783	5	1960000	0.073	5	8	24200000	0.095	6	13	0.138	9	7	16700000	0.088	5	14	150000000	0.168	10	21	0.168	10	20.5	13	198.22	Q8TDD1	B9ZVP3|Q8TDD1|Q8CD14|Q8K4L0|Q8CD39	Ddx54	DDX54	nucleus|nucleolus|
Other		Peroxisomal proliferator-activated receptor A-interacting complex 285 kDa protein	298.514	3	345000	0.016	3	5	10100000	0.039	5	8	0.05	7	10	30800000	0.049	7	9	28500000	0.059	9	19	0.08	13	9.2	15	198.11	Q9BYK8	Q9BYK8|Q9BYK8-4|A7E2C9|Q9BYK8-2	Pric285	PRIC285 KIAA1769	intracellular|nucleus|
Other		6-phosphogluconate dehydrogenase, decarboxylating	53.6525	3	3170000	0.064	3	16	157000000	0.3	10	19	0.316	11	10	113000000	0.175	8	9	231000000	0.198	6	19	0.275	11	31.6	12	197.8	P52209	P52209|B4DQJ8|B4E2U0|B4DL86|Q91V28|Q9DCD0|Q3UAG2|Q91YT9|B4DV68|A9Z1X1	Pgd	PGD PGDH	cytoplasm|
Other		HBS1-like protein	75.985	9	2610000	0.109	6	10	19500000	0.173	8	19	0.225	11	10	22300000	0.172	8	11	74500000	0.143	7	21	0.217	11	27.1	12	197.65	Q9Y450	A8K9E1|Q9Y450|B3KNB9|B7Z365|B7Z524|B7Z1K2|Q9Y450-3|Q69ZS7|Q3TGM7|Q3UJ02|Q69ZS7-2|Q9NSX9|Q9Y450-2	Hbs1l	HBS1L HBS1 KIAA1038
Other		Rho GTPase-activating protein 1	50.4918	13	12400000	0.232	7	5	49100000	0.145	5	18	0.246	8	9	101000000	0.164	7	14	268000000	0.23	9	23	0.275	12	35	13	197.42	Q07960	Q07960|B4DPZ4|Q8BQW4|A2AGT9|Q5FWK3|Q8C5A0	Arhgap1	ARHGAP1 CDC42GAP RHOGAP1	cytoplasm|intracellular membrane-bounded organelle|centrosome|intracellular|
Other		Regulator of chromosome condensation	45.4247	6	3920000	0.163	5	17	156000000	0.236	7	23	0.318	9	15	157000000	0.258	7	13	382000000	0.393	10	28	0.393	10	48.6	12	197.4	P18754	Q6NT97|P18754|C9JW69|C9JQZ4|C9J3R0|C9JMJ4|C9JRH2|Q6PFB2|Q3U6D2|Q8VE37	Rcc1	RCC1 CHC1	nuclear chromatin|cytoplasm|condensed nuclear chromosome|nucleus|
Other	no	Isoform 3 of Protein scribble homolog	178.661	9	27900000	0.08	6	10	84000000	0.112	9	19	0.141	12	9	95900000	0.078	7	10	205000000	0.087	7	19	0.122	12	14.9	15	197.23	Q14160-3	Q14160-3|Q14160|Q14160-2|Q80U72-3|Q80U72-2|Q80U72-4|Q80U72|Q6P9N3	Scrib	SCRIB CRIB1 KIAA0147 LAP4 SCRB1 VARTUL	cell leading edge|cytoplasm|postsynaptic membrane|cell-cell adherens junction|cell-cell junction|plasma membrane|presynaptic membrane|
Other		Band 4.1-like protein 2	113.1	10	7530000	0.075	9	7	32300000	0.078	5	17	0.111	10	11	83000000	0.107	8	16	216000000	0.169	11	27	0.179	14	19.8	13	197.17	O43491	O43491|B4DHI8|Q68DV2|Q3UNQ6|Q80UE3|B6ZHD0|O70318|Q80UE5|B6ZHC5|Q80UE4|B6ZHC7|Q811B2|B6ZHC6|B4DJ76|Q6R5J7|B7Z4I5|Q9Y2J2-2|A8K968|B3KY28|Q9Y2J2-3|B2RB02|Q9Y2J2|Q9WV92-8|Q9WV92-2|Q9WV92|Q9WV92-3|D0VYV6|Q9WV92-5|Q9WV92-4|Q9WV92-6|A7YY80|Q9WV92-7|D0VYV7|Q8BGK4|Q6ZSX4|Q9UG62	Epb41l2	EPB41L2	plasma membrane|cytoskeleton|cytoplasm|spectrin|extrinsic to membrane|
Other		Transgelin-2	22.5622	8	17500000	0.351	5	36	346000000	0.673	12	44	0.673	12	17	91600000	0.512	8	14	304000000	0.447	8	31	0.628	11	67.3	11	196.94	P37802	P37802|Q9WVA4|Q9UI15|Q9R1Q8|Q9D6K2|C9J5W6	Tagln2	TAGLN2 KIAA0120 CDABP0035	nuclear membrane|plasma membrane|
Other		Gelsolin	86.0953	11	12700000	0.159	10	9	55000000	0.122	7	20	0.187	11	21	176000000	0.132	8	19	618000000	0.161	11	40	0.161	12	22.6	13	196.26	P06396	P06396|B7Z6N2|B7Z9A0|B7Z373|P06396-2|B7Z992|B7Z2X4|B7Z4U6|B7Z5V1|P13020|Q3TGJ9|P13020-2|Q5T0H9|Q3UCW8|Q3U9Q8|Q5T0H8|B3KS49|Q5T0H7	Gsn	GSN	protein complex|perinuclear region of cytoplasm|extracellular region|lamellipodium|extracellular region|cytoplasm|extracellular space|cytosol|actin cytoskeleton|
Other		Isoform 2 of Protein TANC2	222.282	1	94200	0.009	1	1	443000	0.007	1	2	0.017	2	7	17600000	0.087	7	8	31300000	0.077	8	15	0.136	13	14.3	14	196.11	Q9HCD6-2	Q9HCD6-2|Q9HCD6|A2A690-2|A2A690|D3YYM3|Q9HCD6-4|Q9HCD6-3|D3DU10|A2A689|Q8BUK5	Tanc2	TANC2 KIAA1148 KIAA1636
Other		Pogo transposable element with ZNF domain	157.452	2	8180000	0.019	2	10	34500000	0.105	7	12	0.124	9	14	64600000	0.116	9	12	74100000	0.116	9	26	0.148	12	16.1	13	196.07	Q7Z3K3	Q7Z3K3|Q7Z3K3-3|Q7Z3K3-2|Q7Z3K3-5|B7ZBY5|B4DTP8|B4DYL9|B4DSK8|Q8BZH4|D3YUX1|D3YUW8|Q0VGT3|Q3TSQ2|Q7Z3K3-4	Pogz	POGZ KIAA0461 Nbla00003	intracellular|nucleus|cytoplasm|intracellular membrane-bounded organelle|
Matrisome-associated	ECM-affiliated Proteins	Annexin A5	35.9932	19	45600000	0.287	9	18	218000000	0.231	8	37	0.375	11	14	129000000	0.203	6	15	381000000	0.296	8	29	0.35	10	40.3	12	195.74	P08758	P08758|B4DNG6	Anxa5	ANXA5 ANX5 ENX2 PP4	cytoplasm|intracellular|
Other		DNA polymerase delta catalytic subunit	125.112	7	1310000	0.092	7	6	7010000	0.067	6	13	0.138	11	4	17100000	0.053	4	10	116000000	0.108	9	14	0.125	10	18.6	15	195.56	P28340	Q308M6|P28340|Q3TFX6|P52431|Q8C2N0|Q91VT0	Pold1	POLD1 POLD	nucleoplasm|nucleoplasm|nucleus|
Other		Protein diaphanous homolog 1	142.03	12	5270000	0.085	8	11	30000000	0.081	8	23	0.12	12	8	13000000	0.06	5	7	43800000	0.072	7	15	0.099	9	13.9	14	195.43	O60610	O60610|Q6URC4|Q17RN4|B9ZVX0|O60610-2|A0RZB8|O08808|Q6NS79|B4DVR3|Q3U104|D3Z074|Q7KZJ7|B4E2I7	Diaph1	DIAPH1 DIAP1	ruffle membrane|cell projection|cytoplasm|cytoskeleton|plasma membrane|
Other		26S proteasome non-ATPase regulatory subunit 12	53.3029	6	13300000	0.129	5	12	96700000	0.232	8	18	0.274	10	11	116000000	0.162	7	8	141000000	0.201	8	19	0.285	12	32.8	13	195.27	O00232	O00232|A6NP15|Q9CQT4|Q3U8F5|Q9D8W5|Q3TRH2|B1AT36	Psmd12	PSMD12	proteasome regulatory particle|proteasome complex|
Other		Phosphoglycerate mutase 1	28.9175	12	35200000	0.035	8	13	117000000	0.464	8	25	0.035	12	5	38300000	0.181	3	9	152000000	0.37	6	14	0.413	7	62.9	12	195.25	P18669	Q9DBJ1|Q6P6D7|P18669|Q0D2Q6|Q6FHK8|B4DKL5|B4DMJ7|B4DJA4|B7Z9E5|P15259|Q8N0Y7|O70250|A4D2J6|B7ZW15	Pgam1	PGAM1 PGAMA CDABP0006	cytosol|
Other		E3 ubiquitin-protein ligase HECTD1	292.556	2	180000	0.014	2	5	4030000	0.012	2	7	0.026	4	13	25900000	0.056	7	7	27200000	0.041	7	20	0.082	12	8.9	13	195.18	Q9ULT8	Q9ULT8|D3DS86|B3KWT6|C9JT50	Hectd1	HECTD1 KIAA1131	intracellular|
Other		Protein DEK	42.9588	4	14800000	0.128	4	11	96100000	0.224	8	15	0.242	9	5	71900000	0.12	4	14	576000000	0.197	10	19	0.221	11	28.2	13	195.16	P35659	P35659|B4DNW3|B4DFG0|B4DN37|Q7TNV0|D3YVJ6|Q6MZJ9|Q3UR53	Dek	DEK	nucleus|
Other		DNA-directed RNA polymerase II subunit RPB2	135.335	5	1190000	0.045	4	5	13000000	0.057	5	10	0.08	7	8	39800000	0.092	7	9	145000000	0.109	8	17	0.148	11	17.9	14	194.9	Q8CFI7	Q8CFI7|P30876|B4DHJ3|B4DH29|B4DR40|C9J4M6|C9JPI8|C9J2Y9	Polr2b	Polr2b	DNA-directed RNA polymerase II, core complex|nucleus|
Other	no	Copine-1	59.6853	13	29200000	0.136	6	22	141000000	0.202	10	35	0.202	10	23	160000000	0.223	10	17	713000000	0.132	6	40	0.239	11	24.3	11	194.76	Q99829	B0QZ18|Q99829|A6PVH9|Q8C166|Q3U893|B7ZCP4	Cpne1	CPNE1 CPN1
Other		Protein polybromo-1	194.2	3	1190000	0.026	3	4	24800000	0.024	4	7	0.04	6	8	19500000	0.049	7	11	105000000	0.057	8	19	0.091	13	9.7	14	194.51	Q86U86	Q86U86|Q86U86-8|Q86U86-2|Q86U86-9|Q86U86-7|Q86U86-3|Q86U86-5|Q86U86-4|D3Z1N4|Q8BSQ9|Q8BSQ9-2|D3Z1N3|D3Z1W6|D3YYF2|D3Z3R4|D3Z1N5|Q86U86-6|D3Z1N6|D3Z3S6|C9JPI5|Q9NUX9|C9JQF1|C9J053|D3Z1M8|C9JCJ2|D3YYG4|Q9D7L7|Q9NVM2	Pbrm1	PBRM1 BAF180 PB1	nuclear chromosome|kinetochore|nucleus|
Other		Vacuolar protein sorting-associated protein 16 homolog	95.7189	1	273000	0.021	1	6	7090000	0.063	4	7	0.084	5	10	30100000	0.103	6	10	72300000	0.116	7	20	0.205	12	22.6	13	194.26	Q9H269	Q9H269|Q9H269-2|A2BI91|Q920Q4|Q8BWV2|Q5JUA8|Q6GMQ7|Q920Q4-2|Q8C016	Vps16	VPS16	HOPS complex|lysosomal membrane|axon|cell soma|late endosome membrane|early endosome|recycling endosome|late endosome|membrane|cytoplasm|
Other		HEAT repeat-containing protein 2	94.8037	6	2300000	0.083	6	4	6170000	0.071	4	10	0.127	8	5	6590000	0.07	5	8	52800000	0.113	8	13	0.156	11	20	14	193.98	Q86Y56	Q86Y56|C9J0D8|Q86Y56-2|B3KU91|B3KPE2|B3KNN3|Q86Y56-3|B9EJR8|B2RY24|Q7TPU1	Heatr2	HEATR2
Other	no	Ephrin type-A receptor 2	109.748	7	9260000	0.079	6	11	38300000	0.082	8	18	0.109	10	15	114000000	0.097	10	14	265000000	0.121	9	29	0.158	14	15.8	12	193.88	P29317	P29317|B4DL04|Q3UNI2|Q03145|B5A968|Q7Z635|P54760|Q96L35|B9EIV2|Q62413|P29323|Q9UF33|Q15375|Q61772|Q8BSU8|B7ZLK0|Q15375-2|Q61772-3|A2BDQ4|Q8R381|Q61772-2|P54763-2|P54763|P54753|A3KG00|P54764|P29323-3|A3KG02|B2R601|A8K2P1|Q8CBF3|Q80VZ2|Q03137|A3KG01|P54762|P29323-2|Q91YS9|Q8C8K1|P54754|A6NJM0|P54761|Q3V1K8|Q91YM0|Q99MR2|Q8C7S3|D3DNT9|Q58F15|B1AKC9|Q8CBF3-2|B7Z6Q8|Q03137-2|Q99KA8|B4DSE0|C9JCC7|B4DQP…	Epha2	EPHA2 ECK	plasma membrane|integral to plasma membrane|
Other		Dihydrolipoyllysine-residue acetyltransferase component of pyruvate dehydrogenase complex, mitochondrial	69.5089	10	6740000	0.145	5	23	42800000	0.183	7	33	0.207	8	5	14800000	0.095	4	27	270000000	0.261	11	32	0.273	12	27.5	12	193.76	P10515	P10515|B4DJX1|B4DS43|B4DLQ2|Q8BMF4|B4E1P6	Dlat	DLAT DLTA	mitochondrial pyruvate dehydrogenase complex|mitochondrion|mitochondrion|
Other		ELAV-like protein 1	36.2624	17	56800000	0.371	9	19	156000000	0.371	9	36	0.371	9	25	249000000	0.337	9	25	1020000000	0.345	10	50	0.371	11	40.1	10	193.75	Q15717	B4DVB8|Q15717|Q8BVF8|Q8BM84|Q78QY3|Q8BW03|Q3UFF9|P70372|Q80XH9|B1AXZ5|B1AXZ4|B1AM49|P26378-3|B1APY8|Q61701|A2A9S0|P26378|Q8BVA9|B1AXZ6|Q80Y51|B1APY9|Q9CXQ0|A2A9R6|B7Z4G7|P26378-4|P26378-2|A2A9S2|A2A9R8|Q60899|Q12926|Q3UR02|Q61701-2|A2A9S3|Q91XI9|Q91XI8|Q80UJ0|Q12926-2|B1AXZ0|B7Z5E0	Elavl1	ELAVL1 HUR	cytoplasm|nucleus|
Other		Probable leucyl-tRNA synthetase, mitochondrial	102.887	5	2270000	0.073	5	7	15900000	0.08	6	12	0.139	10	6	12400000	0.087	6	7	73100000	0.119	5	13	0.18	10	23.9	15	193.62	Q15031	Q15031|Q14DS6|Q8VDC0|Q14DP3|Q3V3U1|C9JYR8	Lars2	LARS2 KIAA0028	mitochondrion|mitochondrial matrix|cytoplasm|
Other		Myosin-Ie	127.63	3	2090000	0.029	3	6	12900000	0.061	5	9	0.08	7	9	24600000	0.089	8	9	121000000	0.07	8	18	0.137	13	14.7	13	192.87	Q12965	Q12965|Q80X36|Q8C123|Q8CG29|Q811E7|O00160|P70248|B0I1T1|B4DVP3	Myo1e	MYO1E MYO1C	actin cytoskeleton|myosin complex|
Other		Cytoplasmic dynein 1 light intermediate chain 1	56.8634	6	9540000	0.095	6	14	37300000	0.122	9	20	0.187	13	10	41700000	0.191	8	12	109000000	0.189	9	22	0.282	15	32.5	12	192.64	Q9Y6G9	Q9Y6G9|B3KM42|B4DDM4|Q8R1Q8|O43237|B4DHD8|B4E2E0|B4DZP4|Q3UGJ3|Q6PDL0|Q63HJ8|C9JGM7|C9JLW1	Dync1li1	DYNC1LI1 DNCLI1	microtubule|spindle pole|condensed chromosome kinetochore|kinetochore|cytoplasmic dynein complex|cytoplasm|
Other		Putative uncharacterized protein	57.6222	8	7800000	0.137	7	6	110000000	0.082	4	14	0.17	10	10	96000000	0.17	7	5	38700000	0.103	5	15	0.192	9	25.6	14	192.62	Q3TYK4	Q3TYK4|Q9DBC7|P10644|Q68DQ4|Q3UBA7|Q8C3Z4|Q9CS50|Q15300|A2AI69	Prkar1a	Prkar1a	cAMP-dependent protein kinase complex|neuromuscular junction|cytoplasm|
Other		Serine/threonine-protein kinase PAK 4	64.3562	5	3160000	0.12	4	13	53300000	0.289	9	18	0.307	10	14	105000000	0.255	8	12	206000000	0.247	8	26	0.323	11	35	12	192.52	O96013	O96013|A8K724|O96013-4|B4DE88|O96013-3|Q8BTW9|O96013-2|B4E3B5|B4DUG0|Q8BVB0|Q8C015|Q8TB93|Q9P286|B0AZM9	Pak4	PAK4 KIAA1142	Golgi apparatus|
Other		Xaa-Pro aminopeptidase 1	70.6012	5	1860000	0.04	2	18	65900000	0.229	10	23	0.243	11	10	57000000	0.077	4	13	156000000	0.219	8	23	0.248	10	31.9	13	192.35	Q9NQW7	A8K071|Q9NQW7|Q5T6H7|B3KSI7|Q9NQW7-2|Q3UE92|Q6P1B1|Q3TL27|B4E2P4|Q8BKH1|Q5T6H1|B4DIS4	Xpnpep1	XPNPEP1 XPNPEPL XPNPEPL1	cytoplasm|
Other		Serine/threonine-protein kinase mTOR	290.94	4	567000	0.029	4	7	8360000	0.045	6	11	0.052	7	7	25500000	0.044	7	12	51700000	0.063	9	19	0.085	13	9.6	14	192.08	P42345	P42345|B4E2H2|Q9JLN9|B4DZD5|B3KX59|B1AKP8|Q3T9E1	Mtor	MTOR FRAP FRAP1 FRAP2	membrane|nucleus|endoplasmic reticulum membrane|phosphoinositide 3-kinase complex|endomembrane system|cytosol|nucleus|dendrite|Golgi membrane|mitochondrial outer membrane|TORC2 complex|cytosol|cytoplasm|endoplasmic reticulum|Golgi apparatus|TORC1 complex|TORC2 complex|soluble fraction|TORC1 complex|mitochondrion|cytosol|cell soma|
Other		Myeloperoxidase	81.9819	3	718000	0.059	3	1	1430000	0.018	1	4	0.077	4	18	50600000	0.14	8	14	175000000	0.201	11	32	0.231	13	23.1	13	192.05	P11247	P11247|Q6RFG4|Q5NCP1|Q7TMS4|P05164-3|P05164|P05164-2	Mpo	Mpo	lysosome|mitochondrion|
Other		Isoform 2 of Fatty aldehyde dehydrogenase	58.1247	11	12300000	0.165	7	8	30400000	0.129	5	19	0.188	8	12	159000000	0.185	9	19	504000000	0.232	11	31	0.232	13	25.9	11	191.99	P51648-2	P51648-2|P51648|B1ATI0|Q99PH4|B1AV77|Q8BQ93|Q8C3C9|Q3U7B5|Q99L64|P47740|Q99PH3|Q8C5J1|P30838|A8MYB8|C9JMC5|C9JKT2|C9JGJ2|Q8N9T9|P43353|B7ZN13|Q3UNF5|B1ATI7|P47739|P43353-2|C9JNI5|B3KSJ6|P48448|B4DSX1	Aldh3a2	ALDH3A2 ALDH10 FALDH	integral to membrane|endoplasmic reticulum|endoplasmic reticulum membrane|membrane|
Other		RAP1, GTP-GDP dissociation stimulator 1	67.1285	8	5070000	0.156	6	13	35600000	0.136	7	21	0.2	9	7	8050000	0.1	4	18	224000000	0.2	9	25	0.22	10	27.1	12	191.72	Q9BUX6	Q9BUX6|P52306|Q4QQI8|Q3TPS9|Q3TA69|Q3TU36|B3KNU0|Q3TLU4|Q499L7|P52306-2|B7Z2V8|B7Z4M5|Q6U7G8|Q8BKH0|Q3TYN8		RAP1GDS1
Other		Serine/threonine-protein kinase OSR1	58.3064	15	26600000	0.178	9	18	61600000	0.166	9	33	0.284	14	10	47600000	0.204	9	12	200000000	0.229	10	22	0.277	14	40.2	14	191.71	O95747	O95747|Q6P9R2|C9JIG9|Q9UEW8|Q9Z1W9|Q6E0B2|Q3V256|Q3TR01	Oxsr1	OXSR1 KIAA1101 OSR1
Other		Isoform 2 of A-kinase anchor protein 13	310.921	1	63100	0.004	1	3	2760000	0.018	3	4	0.023	4	14	36300000	0.056	10	6	35900000	0.019	4	20	0.065	12	7	13	191.53	Q12802-2	Q12802-2|Q12802|Q12802-4|Q12802-3|A8MYJ1|Q12802-7|Q12802-6	Akap13	AKAP13 BRX HT31 LBC	nucleus|membrane|intracellular|membrane fraction|cytosol|cytoplasm|
Other		Palladin	151.903	2	3290000	0.022	2	1	1840000	0.008	1	3	0.022	2	14	37800000	0.081	8	10	76400000	0.112	9	24	0.167	14	18.1	14	191.39	Q8WX93	Q8WX93|Q8WX93-3|Q8WX93-4|Q8WX93-5|B3KTG2|Q8WX93-7|B7ZMM5|B2RTX2|Q8WX93-2|Q9ET54|Q9ET54-6|Q9ET54-4|Q9ET54-5|Q9ET54-3|Q9ET54-2|D3Z1J5	Palld	PALLD KIAA0992 CGI-151	actin filament|cytoskeleton|nucleus|cytoplasm|
Other		DnaJ homolog subfamily A member 1	45.6091	10	20500000	0.229	7	7	26300000	0.143	5	17	0.256	8	7	48500000	0.173	5	17	354000000	0.319	10	24	0.367	11	37	12	191.29	P31689	P31689|Q3TK61|P63037|Q86TL9|B7Z5C0|Q8WW22-2|Q8WW22|Q8N5Z4|Q9P1H1|C9JDE6|Q9JMC3|Q8N2A9|Q8R1X2	Dnaja1	DNAJA1 DNAJ2 HDJ2 HSJ2 HSPF4	membrane|
Other		2',3'-cyclic-nucleotide 3'-phosphodiesterase	47.9771	8	15200000	0.13	8	5	17400000	0.142	5	13	0.22	11	11	70800000	0.225	8	11	153000000	0.194	7	22	0.28	11	31.5	13	191.04	P09543	P09543|P09543-2|P16330|P16330-2|B4DI06|B4DFN6|C9K0L8	Cnp	CNP	membrane fraction|intrinsic to membrane|extracellular space|intracellular|cytoplasm|membrane|melanosome|
Other		Isoform 3 of LIM domain only protein 7	154.708	5	2130000	0.04	4	10	16100000	0.069	7	15	0.089	9	10	34700000	0.08	6	10	72500000	0.074	7	20	0.122	10	15.1	13	190.91	Q8WWI1-3	Q8WWI1-3|Q5TBK6|Q8WWI1|B7Z8W3|Q8WWI1-2|Q8WWI1-4|A0T1J8|B7ZN52	Lmo7	LMO7 FBX20 FBXO20 KIAA0858	cytoplasm|ubiquitin ligase complex|cell-cell adherens junction|apical plasma membrane|nucleus|
Other		E3 ubiquitin-protein ligase UHRF1	91.3528	3	1660000	0.044	3	1	7630000	0.021	1	4	0.065	4	4	18500000	0.069	4	14	127000000	0.16	11	18	0.187	13	22.4	14	190.72	Q96T88	Q2HIX7|Q96T88|B2RBA9|A8K024|B4E0F9|Q3U9P2|Q8VDF2|Q3UIE6|Q3ULQ0|Q3UI74|Q3U9D7	Uhrf1	UHRF1 ICBP90 NP95 RNF106	nucleus|
Other		Importin subunit alpha-2	58.2032	12	26200000	0.028	8	24	156000000	0.062	11	36	0.062	12	23	350000000	0.062	9	21	473000000	0.062	13	44	0.062	14	36.1	12	190.38	P52292	Q6NVW7|Q53YE3|Q7Z726|P52292|A8K7D9|P52293|Q641N9|A9QM74|A8MYJ9|A2A602	Kpna2	KPNA2 RCH1 SRP1	nucleoplasm|cytoplasm|nucleus|nuclear pore|
Matrisome-associated	ECM-affiliated Proteins	Galectin-1	15.0578	32	459000000	0.422	7	50	1430000000	0.807	12	82	0.807	12	42	624000000	0.585	8	51	7460000000	0.703	9	93	0.777	10	80.7	11	190.34	P09382	P09382|P16045	Lgals1	LGALS1	intracellular|cell surface|extracellular space|extracellular region|extracellular matrix|cytoplasm|nucleus|proteinaceous extracellular matrix|
Other		Adenosine kinase	40.9441	12	16300000	0.209	6	11	51800000	0.24	6	23	0.298	8	5	27300000	0.14	4	20	380000000	0.383	11	25	0.383	11	42.8	11	190.26	P55263	P55263|P55263-2|Q86U79|B7Z783|B7Z800|P55264|P55264-2|Q8BMC5|D3Z6F2|Q3TZR1	Adk	ADK	cytosol|nucleus|
Other		Sorting and assembly machinery component 50 homolog	52.3746	16	28500000	0.226	11	7	8010000	0.113	6	23	0.226	11	1	1620000	0.023	1	20	319000000	0.336	13	21	0.336	13	33.6	12	190.21	Q9Y512	Q9Y512|A8MZI2|Q8BGH2|B3KUE6|B4DN54	Samm50	SAMM50 CGI-51 TRG3	cytoplasm|integral to membrane|outer membrane|mitochondrial outer membrane|integral to membrane of membrane fraction|mitochondrial sorting and assembly machinery complex|mitochondrion|
Core matrisome	Proteoglycans	Biglycan	42.0949	16	37500000	0.303	9	18	124000000	0.319	8	34	0.46	12	2	1740000	0.056	2	17	807000000	0.262	8	19	0.289	9	50.1	12	190.17	P28653	P28653|Q3TAF9|Q7TMW3|A8K7E0|P21810|B4DDQ2|A6NLG9|Q3UXK8|B3KS75|Q8NAB7|B4DNL4|B4DQD6|C9JKG1|B4DDN7|Q6PG76		Bgn
Other		Eukaryotic translation initiation factor 5	49.6783	3	2260000	0.055	2	11	46000000	0.264	9	14	0.264	9	4	42800000	0.064	3	11	275000000	0.225	11	15	0.225	11	36.1	15	189.5	P55010	P55010|Q6IBU0|P59325|Q8BVV6|Q05CH7|B4DEN3	Eif5	EIF5	cytosol|cytoplasm|
Other		Long-chain fatty acid transport protein 1	71.9627	7	4960000	0.08	7	12	20700000	0.179	9	19	0.207	12	13	40000000	0.184	11	19	316000000	0.219	17	32	0.243	20	27	12	189.22	Q6PCB7	Q6PCB7|B7Z3U1|B7Z662|Q6P1M0|B3KNH1|Q91VE0|Q3TD48|B3KQE8|Q60714|Q3TN26|A6NIF3|Q96G53	Slc27a1	SLC27A1 ACSVL5 FATP1	cytoplasm|integral to membrane|endoplasmic reticulum|microsome|mitochondrion|caveola|plasma membrane|endomembrane system|mitochondrial inner membrane|
Other		Fragile X mental retardation syndrome-related protein 2	74.5643	9	19400000	0.15	9	9	71900000	0.136	9	18	0.212	13	10	75100000	0.132	10	11	149000000	0.129	10	21	0.222	15	27	13	189.18	P51116	P51116|Q86V09|Q6P5B5|Q9WVR4|Q06787-2|P35922-7|D3Z6U8|Q06787-8|A8MQB8|P35922-8|P35922-9|Q06787|Q06787-3|Q06787-7|P35922|Q6AXB7|Q06787-5|Q06787-4|P35922-2|Q06787-6|P35922-3|P35922-12|P35922-10|P35922-11|P35922-6|P35922-4|P35922-5|Q8IXW7|B4DZ17|B4DFH8	Fxr2	FXR2 FMR1L2	cytosolic large ribosomal subunit|cytoplasm|
Other		Sperm-specific antigen 2	139.639	13	9700000	0.077	8	12	28200000	0.101	9	25	0.124	11	11	34200000	0.069	7	11	116000000	0.08	6	22	0.104	10	13.6	12	188.82	P28290	P28290|P28290-2|B4E2E5|P28290-3|B3KXT1|A2AQD5|B4DP45|A2AQD4|Q922B9|Q922B9-3|B4DQT6|Q922B9-2|A2AQD6|Q3TEM8	Ssfa2	SSFA2 CS1 KIAA1927 KRAP	plasma membrane|cytoplasm|
Other		Transformation/transcription domain-associated protein	442.043	2	224000	0.006	2	3	13000000	0.01	3	5	0.017	5	5	2680000	0.015	4	14	54400000	0.045	12	19	0.049	13	6	16	188.46	Q9Y4A5	Q9Y4A5|Q9Y4A5-2|Q80YV3|Q3TIP5	Trrap	TRRAP PAF400	NuA4 histone acetyltransferase complex|PCAF complex|transcription factor TFTC complex|STAGA complex|nucleus|NuA4 histone acetyltransferase complex|
Other		40S ribosomal protein S6	28.8513	11	39800000	0.281	7	10	220000000	0.148	5	21	0.285	9	11	402000000	0.212	6	14	341000000	0.313	9	25	0.313	10	38.1	12	188.12	P62753	Q96DV6|P62753|P62754|Q8BT09|D3Z6N6|D3YX41|Q3TL53|A2A3R5|D3YYT6|A2A3R7|Q9BZU1	Rps6	RPS6 OK/SW-cl.2	cytosolic small ribosomal subunit|ribosome|polysome|cytosol|cytosolic small ribosomal subunit|nucleolus|cytosolic small ribosomal subunit|cytosol|nucleus|ribonucleoprotein complex|small ribosomal subunit|cytoplasm|perinuclear region of cytoplasm|intracellular|
Other		Profilin-1	15.2251	42	414000000	0.535	11	89	5710000000	0.564	14	131	0.564	14	89	4750000000	0.557	14	64	9280000000	0.55	13	153	0.571	16	57.1	11	188.11	P07737	P07737|P62962|Q3U7V7|Q8CEH8|Q5SX49	Pfn1	PFN1	nucleus|cytoplasm|actin cytoskeleton|
Other		Tyrosine-protein phosphatase non-receptor type 14	136.114	5	1720000	0.045	4	3	2940000	0.032	3	8	0.067	7	6	50100000	0.042	5	16	197000000	0.139	12	22	0.16	16	16	14	188.11	Q15678	Q15678|A8K6H6|Q62130|Q8CE88|Q9JLJ8|Q8C3A1|Q16825|Q9JLJ9|Q8C3A0|Q4KML9|Q62136|Q9QWQ7	Ptpn14	PTPN14 PEZ	cytoplasm|cytoskeleton|
Other		Isoform 1 of Voltage-dependent anion-selective channel protein 2	33.8845	18	207000000	0.404	10	18	169000000	0.401	10	36	0.475	11	20	324000000	0.339	8	29	4250000000	0.475	13	49	0.475	13	47.5	11	187.43	P45880-1	P45880-1|P45880|P45880-2|Q60930|B4DKM5|D3YZT5|D3YUN8	Vdac2	VDAC2	mitochondrion|membrane|pore complex|mitochondrial outer membrane|mitochondrial nucleoid|
Other		Uncharacterized protein KIAA0090	112.214	5	1800000	0.066	5	2	627000	0.018	1	7	0.066	5	0	0	0	0	16	189000000	0.215	13	16	0.215	13	24.7	15	187.32	Q8N766	Q8N766|Q8N766-3|Q8N766-2|Q8N766-4|A1L2Z3|Q8C7X2|Q8C7X2-2|Q5TG60|Q8C7X2-3|Q5TG59	Kiaa0090	KIAA0090 PSEC0263	membrane|integral to membrane|
Other		Heterogeneous nuclear ribonucleoprotein D0	38.6046	19	21600000	0.25	16	15	483000000	0.2	12	34	0.301	22	12	305000000	0.121	10	18	1100000000	0.149	13	30	0.2	15	33.8	13	187.21	Q14103	Q14103|Q14103-3|Q60668|Q60668-3|Q60668-2|Q14103-2|B4DTC3|Q12771|B9ZVU1|Q60668-4|Q14103-4|O14979|D3YTQ3|O14979-2|Q9Z130|B4DTA2|O14979-3|Q20BD0|B5MD22|Q99729-2|Q3TMZ8|B4DMY3|Q80XR6|Q99020|Q99729-3|Q9D6G1|B4E0W4|Q99729|Q99729-4|B4DGN3	Hnrnpd	HNRNPD AUF1 HNRPD	nucleus|nucleus|heterogeneous nuclear ribonucleoprotein complex|ribonucleoprotein complex|cytoplasm|chromosome|cytosol|
Other		Transcription activator BRG1	185.213	2	1590000	0.016	2	6	11600000	0.04	5	8	0.048	6	9	39700000	0.028	7	13	151000000	0.076	10	22	0.088	15	11.4	13	187.14	P51532	B9EGQ8|Q9HBD4|P51532|B1A8Z5|B1A8Z6|Q3TKT4-2|Q3TKT4|B1A8Z7|B1A8Z4|P51531|P51531-2|Q6DIC0|Q3UHL2|B4DSI8|B4E0F1|B3KNW7|B1ALF6|B4DNT1|B1ALG2|B1ALG1|Q8N9Q1|B1ALG5|Q9D007	Smarca4	SMARCA4 BAF190A BRG1 SNF2B SNF2L4	SWI/SNF complex|SWI/SNF complex|nucleus|
Other		Prkca protein	77.9637	8	14300000	0.107	5	9	68200000	0.065	3	17	0.107	5	11	138000000	0.16	8	12	454000000	0.16	9	23	0.269	15	26.9	13	186.98	Q4VA93	Q4VA93|P17252|Q2TSD3|P05771-2|P05771|P20444|P68404|Q3TQ39|B0LPH5|B7Z3W6|B2R5T1|P05129|B7Z8Q0|P63318|Q2NKI4|B7Z3V9|B7Z870	Prkca	Prkca RP23-145G23.2-001 mCG_140727	mitochondrion|cytoplasm|cytoplasm|cytosol|cytoplasm|cytosol|membrane raft|plasma membrane|nucleus|cytoplasm|synaptosome|protein complex|nucleus|
Matrisome-associated	ECM Regulators	Serine protease inhibitor A3K	47.0502	6	5080000	0.215	5	1	4330000	0.033	1	7	0.215	6	11	108000000	0.229	8	5	88400000	0.155	5	16	0.258	9	38	12	186.95	P07759	P07759|Q03734|P29621|Q14AS7|B2RT49|Q80X76|Q3U0Y1|Q5I2A0|Q91WP6|A2RTV1|Q3U1B7|D3YWQ4|Q4V9W0|D3Z0Y9	Serpina3k	Serpina3k Mcm2 Spi2	extracellular region|
Other		Serrate RNA effector molecule homolog	101.121	7	5940000	0.059	4	6	45300000	0.062	4	13	0.082	6	15	160000000	0.128	9	12	324000000	0.127	9	27	0.16	13	16.7	13	186.92	Q9BXP5	Q9BXP5|Q9BXP5-3|Q9BXP5-2|Q9BXP5-4|Q9BXP5-5|Q99MR6|Q99MR6-2|Q99MR6-4|Q99MR6-3|Q7Z4Y3	Srrt	SRRT ARS2 ASR2	nucleoplasm|nucleus|cytoplasm|
Other		Chloride intracellular channel protein 4	28.9998	7	8270000	0.201	4	11	104000000	0.407	7	18	0.407	8	7	63400000	0.422	6	18	517000000	0.422	10	25	0.569	12	63.2	13	186.52	Q9Y696	Q9Y696|B4DWC4|Q9QYB1|B3KTR3|Q9NVF8	Clic4	CLIC4	cytoplasm|integral to membrane|nucleus|chloride channel complex|intracellular|plasma membrane|mitochondrion|nuclear matrix|cell junction|cytoplasm|cytosol|soluble fraction|actin cytoskeleton|cytoplasmic vesicle|microtubule organizing center|cytoplasmic vesicle membrane|microvillus|cytosol|
Other		26S protease regulatory subunit 6B	47.4795	3	4360000	0.057	3	6	11300000	0.208	5	9	0.234	8	6	31500000	0.208	6	10	226000000	0.296	8	16	0.363	11	40.9	13	186.15	P43686	P43686|Q3TUN5|Q6ZWN9|Q3TFA5|Q569X4|Q3TJ97|P43686-2|P54775|Q8BKU2	Psmc4	PSMC4 MIP224 TBP7	cytoplasm|mitochondrion|nucleus|proteasome complex|
Other		Ribosome biogenesis protein BMS1 homolog	146.66	8	3710000	0.062	7	6	11300000	0.035	4	14	0.071	8	4	10000000	0.012	1	15	113000000	0.125	11	19	0.125	11	14.1	13	186.05	Q14692	Q14692|Q6PGF5|A8MV67|A8MXU9	Bms1	BMS1 BMS1L KIAA0187	nucleus|nucleolus|
Other		Vesicle-trafficking protein SEC22b	24.9113	7	13500000	0.26	5	7	45700000	0.348	5	14	0.353	6	12	129000000	0.488	9	4	205000000	0.125	3	16	0.488	9	49.3	10	185.98	O08547	O08547|O75396|Q3UZ06	Sec22b	Sec22b Sec22l1	Golgi membrane|Golgi apparatus|endoplasmic reticulum|membrane|Golgi membrane|endoplasmic reticulum membrane|integral to membrane|ER-Golgi intermediate compartment membrane|melanosome|
Other		Tyrosine-protein kinase BAZ1B	172.497	6	2900000	0.057	6	5	12800000	0.037	4	11	0.086	9	7	21400000	0.051	5	8	58700000	0.069	7	15	0.113	11	14.5	15	185.85	Q9UIG0	Q9UIG0|Q9UIG0-2|Q9Z277|Q9Z277-2	Baz1b	BAZ1B WBSC10 WBSCR10 WBSCR9 WSTF	condensed chromosome|nuclear replication fork|centromeric heterochromatin|nucleus|chromatin remodeling complex|
Other		Eukaryotic translation initiation factor 2 subunit 3	51.6791	7	7790000	0.152	5	11	125000000	0.26	8	18	0.277	9	11	123000000	0.199	7	14	265000000	0.319	9	25	0.366	11	38.3	12	185.77	P41091	P41091|Q3UIJ2|Q9Z0N1|B2R5N2|A8K2Y2|Q3UDF8|Q2VIR3|Q9Z0N2|Q2VIR3-2|A2AAW9|Q9D791	Eif2s3	EIF2S3 EIF2G	cytosol|cytosol|
Other		Sorting nexin-1	59.1825	7	6280000	0.088	6	11	38400000	0.166	10	18	0.193	13	22	75500000	0.226	17	21	231000000	0.199	18	43	0.293	24	29.3	12	185.61	Q13596	Q13596|Q13596-2|B3KML1|O60749|Q9CWK8|Q91VZ1|B3KN57|B7Z408|B4DEK4|A6NKH4|Q3U5L3|Q6ZRJ8|Q3U4S1|Q9WV80|Q6NZD2|Q3TI63|D3YWH1	Snx1	SNX1	membrane|cytoplasm|Golgi apparatus|early endosome|endosome membrane|
Other		U5 small nuclear ribonucleoprotein 40 kDa protein	39.7663	5	6570000	0.28	4	8	26200000	0.425	8	13	0.425	8	8	30200000	0.352	7	17	463000000	0.436	10	25	0.436	10	47.3	11	185.55	Q96DI7	Q96DI7|B2R9I9|B4DQJ1|Q6PE01|Q3UFK4|Q9NSS8	Snrnp40	SNRNP40 PRP8BP SFP38 WDR57	spliceosome|small nucleolar ribonucleoprotein complex|snRNP U5|nucleus|
Other		Isocitrate dehydrogenase [NAD] subunit alpha, mitochondrial	40.0475	13	13200000	0.297	9	16	69600000	0.308	9	29	0.382	11	9	46600000	0.191	6	18	369000000	0.289	9	27	0.311	10	38.5	12	185.35	P50213	P50213|B4DJB4|Q9D6R2|P50213-2|Q9D6R2-2|B7Z9J8|B4DSY4	Idh3a	IDH3A	mitochondrion|
Other		40S ribosomal protein S9	22.6481	27	49100000	0.283	8	21	120000000	0.298	7	48	0.36	11	21	137000000	0.221	5	38	1060000000	0.376	11	59	0.412	12	41.7	13	185.23	P46781	P46781|Q6ZWN5|B7Z732|C9JM19|B5MCT8|Q9CXW7|D3YWH9|A8MXK4|D3Z673	Rps9	RPS9	cytoplasm|ribonucleoprotein complex|intracellular|ribosome|cytosol|cytosolic small ribosomal subunit|cytosolic small ribosomal subunit|nucleolus|
Other		HSR1 protein	62.5906	8	43000000	0.144	6	12	26800000	0.198	8	20	0.238	10	10	25500000	0.139	7	14	168000000	0.28	10	24	0.28	11	30.2	12	185.13	Q0EFC6	Q0EFC6|P36915|B4DYK6|B4DNS8|B7ZAS6|P36915-2|A8MPZ0|Q96QB8|Q86Z07|B4DEF1|B4DWZ0|P36916|P36916-2		HSR1
Other		Ubiquitin carboxyl-terminal hydrolase 14	56.5245	5	15300000	0.141	5	17	86600000	0.224	10	22	0.273	11	11	56200000	0.204	8	10	149000000	0.165	8	21	0.24	10	27.3	11	185.12	P54578	P54578|B2RD79|D3DUG9|A6NJA2|B7Z4N8|Q9JMA1|Q80UN0|B3KTG4|Q3TC32	Usp14	USP14 TGT	plasma membrane|cytoplasmic membrane-bounded vesicle|cytoplasm|cell surface|proteasome complex|
Other		AP-3 complex subunit mu-1	47.2806	8	4420000	0.315	8	18	35700000	0.205	7	26	0.358	11	18	32300000	0.251	7	21	304000000	0.356	11	39	0.356	11	39.7	11	185.07	Q9Y2T2	Q9Y2T2|Q9JKC8|Q9DBU8|B4DRN6|P53677|Q8R2R9|D3YXV9|Q7Z472|D3YWU3	Ap3m1	AP3M1	lysosome|clathrin adaptor complex|Golgi apparatus|
Other		Heterogeneous nuclear ribonucleoprotein A0	31.0112	7	24400000	0.173	4	7	18500000	0.144	4	14	0.265	7	9	34800000	0.259	7	8	248000000	0.334	6	17	0.432	11	48.5	12	184.93	Q13151	Q13151|Q9CX86	Hnrnpa0	HNRNPA0 HNRPA0	nucleus|heterogeneous nuclear ribonucleoprotein complex|
Other		Pyruvate dehydrogenase E1 component subunit alpha, somatic form, mitochondrial	43.9795	12	28100000	0.259	8	17	71200000	0.217	7	29	0.331	11	12	112000000	0.198	6	19	571000000	0.301	9	31	0.362	12	39.7	12	184.91	P08559	A5YVE9|P08559|P35486|B2R5P7|B7Z3T7|B7Z3X5|Q5JPU0|Q5JPU3|P29803	Pdha1	PDHA1 PHE1A	mitochondrion|mitochondrial matrix|
Other		ADP-ribosylation factor 1	20.7535	23	146000000	0.292	9	19	177000000	0.502	11	42	0.502	15	11	236000000	0.232	6	16	937000000	0.375	10	27	0.43	12	57.4	12	184.46	P84077	P84077|P84078|P61204|P61205|P18085|B7ZB63|Q8BSL7|B4E190|C9JPM4|B4DJC8|B4DEB9|B4DN70|Q9DD04|P61750|P84084|P84085|C9J1Z8|C9JAK5|B4DLJ3|D3YV25	Arf1	ARF1	Golgi membrane|cytosol|perinuclear region of cytoplasm|intracellular|cytoplasm|Golgi membrane|Golgi apparatus|plasma membrane|Golgi membrane|sarcomere|
Other		Mitochondrial carrier homolog 2	33.9579	14	27200000	0.402	9	8	25500000	0.326	7	22	0.402	9	11	45500000	0.29	7	23	1130000000	0.343	10	34	0.369	12	42.2	11	184.34	Q9Y6C9	Q9Y6C9|Q791V5|Q3UA17|Q9D050|A2AFW6	Mtch2	MTCH2 MIMP HSPC032	mitochondrion|mitochondrial inner membrane|membrane|integral to membrane|
Other		Dual specificity mitogen-activated protein kinase kinase 1	43.7806	10	19500000	0.035	6	22	175000000	0.15	12	32	0.15	13	18	191000000	0.15	9	18	322000000	0.18	13	36	0.18	13	34.8	10	184.23	Q02750	Q3UK05|Q3U3F4|P31938|Q02750|Q9JJE1|B4DFY5|P36507|Q63932|Q9D7B0|Q91YS7|Q3UPM3|Q3TMW4|C9JH79|Q7Z370|B3KS97	Map2k1	MAP2K1 MEK1 PRKMK1	Golgi apparatus|perikaryon|cell cortex|dendrite cytoplasm|plasma membrane|microtubule|cytosol|soluble fraction|axon part|perinuclear region of cytoplasm|
Other		Keratin, type II cuticular Hb6	55.1332	12	12700000	0.133	9	11	60400000	0.203	8	23	0.296	16	7	24700000	0.045	5	0	0	0	0	7	0.045	5	29.6	11	183.92	P97861	P97861|D3Z4Y1|Q6IMF0|B4DN72|O43790|A8K872|D3Z4Y0|P78385|A0JNT2|A6NCN2|B4DTA1|Q14533|P02539|P15241|B7Z7N3	Krt86	Krt86 Krt2-10 Krthb6	keratin filament|
Other		N-alpha-acetyltransferase 15, NatA auxiliary subunit	102.526	6	19400000	0.078	6	7	22700000	0.066	6	13	0.114	9	11	50600000	0.096	9	3	16600000	0.036	3	14	0.123	11	17.4	13	183.63	Q9BXJ9	B2RBE5|Q9BXJ9|B4E2T6|Q80UM3|Q9BXJ9-4|Q6N069|Q9DBB4|Q6N069-2|Q6N069-3|Q6N069-4|Q6N069-5|Q8K2S4|Q9H6N3	Naa15	NAA15 GA19 NARG1 NATH TBDN100	cytoplasm|nucleus|cytoplasm|transcription factor complex|nucleus|
Other		Aldehyde dehydrogenase X, mitochondrial	57.6937	11	7100000	0.15	6	15	40500000	0.241	8	26	0.263	9	8	12700000	0.088	3	15	139000000	0.189	7	23	0.189	7	26.3	10	183.59	P30837	P30837|Q9CZS1|B4DLJ0	Aldh1b1	ALDH1B1 ALDH5 ALDHX	mitochondrion|mitochondrial matrix|
Other		Cleavage and polyadenylation specificity factor subunit 1	162.136	4	1980000	0.036	4	7	12000000	0.062	7	11	0.079	9	3	9500000	0.027	3	8	101000000	0.059	6	11	0.074	8	9.9	11	183.57	Q10570	Q10570|D3DWL9|Q9EPU4|B4DEF4|Q9C0J6	Cpsf1	CPSF1 CPSF160	mRNA cleavage and polyadenylation specificity factor complex|nucleus|nucleoplasm|
Other		Ribosomal protein S6 kinase alpha-1	81.9926	5	4850000	0.096	5	4	9380000	0.063	4	9	0.125	7	8	31300000	0.017	8	18	177000000	0.014	12	26	0.014	18	23.8	13	183.07	P18653	Q505N6|P18653|Q3TIM6|A6NGG4|A8K9K7|Q15418|B7Z5J0|Q3UFZ5|B7Z2K7|P51812|P18654|B7ZB17|B1AXN9|B4DKZ2|B4DG22|Q15349-2|Q15349|Q7TPD5|Q9WUT3|B3KTK9|B7Z3B5|Q3V226|Q5TI62|B7ZL90|Q9UK32	Rps6ka1	Rps6ka1 Mapkapk1a Rsk1	spindle|
Other		Apoptotic chromatin condensation inducer in the nucleus	152.284	10	5260000	0.07	6	11	18300000	0.061	5	21	0.088	8	9	16100000	0.042	3	23	491000000	0.129	11	32	0.146	12	14.6	11	182.91	Q9UKV3	Q9UKV3|B2RTT4|Q9UKV3-2|Q9UKV3-3|B8JJ87|Q9JIX8|Q9JIX8-4|B8JJ91|B8JJ93|Q7TSL7|Q9JIX8-2|B8JJ92|B8JJ95|Q9JIX8-3|Q52KR6	Acin1	ACIN1 ACINUS KIAA0670	nucleus|cytosol|nucleus|cytoplasm|nucleolus|
Other		Histone deacetylase 1	55.6725	12	10900000	0.168	8	10	38900000	0.13	7	22	0.236	11	8	29500000	0.112	7	23	464000000	0.267	14	31	0.267	14	32.1	11	182.86	Q13547	Q13547|O09106|D3YYI8|B5BU61|Q92769|P70288|B3KRS5|B3KUJ5|B4DRG0|Q8BQ10|B4DSK9|B7Z3S4	Hdac1	HDAC1 RPD3L1	NuRD complex|NuRD complex|cytoplasm|Sin3 complex|histone deacetylase complex|cytosol|nucleus|nucleus|
Other		Nuclear pore complex protein Nup50	50.5426	4	2930000	0.07	3	3	7820000	0.089	3	7	0.16	6	10	37400000	0.292	7	11	102000000	0.273	7	21	0.371	10	40.5	12	182.65	Q9UKX7	Q9UKX7|Q8N6V5|B4E2D3|Q3TN17|Q9JIH2|Q3TG43|Q6P1F4|Q6PAL4	Nup50	NUP50 NPAP60L PRO1146	nucleoplasm|nuclear membrane|nucleoplasm|nuclear pore|nucleus|membrane|
Other		Periplakin	205.244	0	0	0	0	0	0	0	0	0	0	0	8	19600000	0.081	8	9	112000000	0.084	9	17	0.101	11	10.1	11	182.41	O60437	O60437|Q9R269|Q6PG96	Ppl	PPL KIAA0568	cell junction|cytoskeleton|cytoplasm|nucleus|plasma membrane|desmosome|mitochondrion|
Other		Adenylate kinase isoenzyme 1	21.7486	10	12100000	0.471	8	8	25100000	0.347	6	18	0.471	8	10	75100000	0.347	6	13	314000000	0.519	9	23	0.638	11	69.5	12	182.09	P00568	Q5T9B7|P00568|Q9R0Y5-2|Q9R0Y5|Q9Y6K8|Q920P5|Q9Y6K8-3|Q9Y6K8-2|Q920P5-2	Ak1	AK1	cytoplasm|nucleus|
Other		Polyribonucleotide nucleotidyltransferase 1, mitochondrial	86.5767	7	1270000	0.093	5	10	17000000	0.149	8	17	0.183	10	4	7610000	0.044	4	9	56800000	0.09	6	13	0.125	9	22.8	14	181.74	Q8TCS8	Q8TCS8|Q3UNL5|Q3TN29|Q3TST0|Q8K1R3|Q8K1R3-2	Pnpt1	PNPT1 PNPASE	mitochondrial intermembrane space|mitochondrion|
Other		Eukaryotic translation initiation factor 2A, 65kDa, isoform CRA_a	65.5454	4	2800000	0.104	4	10	50900000	0.198	9	14	0.227	10	15	65800000	0.256	11	10	120000000	0.239	7	25	0.307	12	32.4	12	181.74	D3DNI9	D3DNI9|Q9BY44|B4DQ14|C9JWR7|B4DF96|Q9BY44-2|C9IZE1|Q8BJW6|Q8BJW6-2|D3YZZ6		EIF2A hCG_1786683
Other		Baculoviral IAP repeat-containing protein 6	533.876	4	459000	0.011	4	3	2690000	0.013	3	7	0.02	6	6	20000000	0.026	6	8	28600000	0.032	8	14	0.039	10	4.7	12	181.69	Q9NR09	Q9NR09|O88738|Q9H8B7|Q9H8D8	Birc6	BIRC6 KIAA1289	cellular_component|membrane fraction|intracellular|
Other		Rho GTPase-activating protein 17	95.8343	5	220000	0.02	1	1	3190000	0.035	1	6	0.055	2	9	83300000	0.186	6	8	59100000	0.091	6	17	0.249	11	27	11	181.52	Q68EM7	Q68EM7|Q68EM7-5|C9JE65|Q68EM7-6|C9IZD3|Q68EM7-2|B4DWE9|Q68EM7-3|Q68EM7-4|C9J0A1|Q68EM7-7|B4DVF3|Q3UIA2|Q3UIA2-2|Q3UIA2-3|Q3UIA2-4|D3Z1I0	Arhgap17	ARHGAP17 RICH1 MSTP066 MSTP110	insoluble fraction|membrane|cell junction|cytoplasm|intracellular|tight junction|
Other		Ribonucleoside-diphosphate reductase large subunit	90.9814	4	2230000	0.099	4	8	21500000	0.106	4	12	0.151	6	13	111000000	0.131	7	15	254000000	0.191	10	28	0.208	11	23.4	12	181.25	P23921	P23921|B4DNN4|B4E0I8|B4DXB0|P07742|Q91YM8|Q6NZB3|B4DXD1	Rrm1	RRM1 RR1	cytoplasm|ribonucleoside-diphosphate reductase complex|
Other		Ubiquitin-protein ligase E3C	125.004	7	1290000	0.094	7	7	3340000	0.06	5	14	0.144	11	11	11000000	0.047	4	13	82400000	0.086	8	24	0.111	10	17.5	14	181.24	Q15386	Q15386|B4DHJ9|Q80U95|Q15386-2|Q15386-3	Ube3c	UBE3C KIAA0010	proteasome complex|nucleus|intracellular|
Other		Melanoma-associated antigen D2	65.1243	4	2400000	0.084	4	4	15000000	0.123	4	8	0.169	7	7	66500000	0.221	6	7	78300000	0.181	6	14	0.303	11	34.9	14	181.18	Q9UNF1	Q9UNF1|Q9UNF1-2|C9JMB9|Q5H909|Q5H907|B4DX55|Q9ER67|Q99PB4|Q3TFU3|B4DWM5|B4DNG7|Q3V2T8|Q6DIC6|Q99PB3|Q12816|B1AKE9|Q99PW2|Q99PM5|B4DK08|Q99PH7|Q99PH6|Q99NC2|B4DS47|Q96SX2|Q9BX90|Q9BX91|Q9NVY3|Q9BX89|B1AKF1|Q9BX88		MAGED2 BCG1
Other		Vacuolar protein sorting-associated protein 11 homolog	109.147	6	2730000	0.08	6	7	24900000	0.129	7	13	0.171	10	9	21100000	0.069	6	6	59300000	0.076	6	15	0.11	9	21.3	13	181.07	Q9H270	Q9H270|B7Z879|Q91W86|Q658K0|Q5FWZ1|Q8C027|B3KPS8	Vps11	VPS11 RNF108 PP3476	lysosomal membrane|late endosome membrane|HOPS complex|membrane|actin filament|early endosome|
Other		Sec1 family domain-containing protein 1	72.7209	11	5870000	0.146	6	16	56000000	0.152	7	27	0.179	8	17	84600000	0.155	7	14	219000000	0.182	8	31	0.218	10	24.4	11	181.05	Q8WVM8	Q8WVM8|A8MVJ7|B7Z738|B7Z4U7|B7Z594|B7Z5N7|Q8BRF7|Q8BRF7-3|Q8BRF7-2	Scfd1	SCFD1 C14orf163 KIAA0917 STXBP1L2 FKSG23	Golgi transport complex|endoplasmic reticulum membrane|Golgi cisterna membrane|endoplasmic reticulum|Golgi apparatus|Golgi-associated vesicle|cytoplasm|cis-Golgi network|plasma membrane|
Other		Ribosomal L1 domain-containing protein 1	55.1997	4	3480000	0.083	3	12	87500000	0.183	8	16	0.183	8	11	82900000	0.187	7	13	332000000	0.238	10	24	0.238	10	24	11	181.05	O76021	O76021|B4DJ58	Rsl1d1	RSL1D1 CATX11 CSIG PBK1 L12	ribosome|nucleolus|nucleus|intracellular|
Other		cAMP-dependent protein kinase type II-alpha regulatory subunit	45.8599	9	5770000	0.158	6	7	13000000	0.158	6	16	0.212	9	12	27900000	0.19	7	10	82300000	0.2	8	22	0.297	11	36.1	12	181.04	P13861	P13861|A8KAH7|Q9BUB1|Q8K1M3|P12367|Q6DHZ2|P31323|P31324|B3KY43|Q3V2X9|C9J830	Prkar2a	PRKAR2A PKR2 PRKAR2	plasma membrane|soluble fraction|membrane fraction|cAMP-dependent protein kinase complex|cytoplasm|cytosol|T-tubule|perinuclear region of cytoplasm|
Other		Myosin-XVIIIa	234.309	7	7140000	0.05	6	6	7080000	0.029	3	13	0.069	8	12	20400000	0.047	7	8	32300000	0.031	6	20	0.067	12	10.6	15	180.9	Q92614	Q92614|Q92614-4|Q92614-2|Q92614-3|Q9JMH9-6|Q9JMH9|B2RRE2|Q9JMH9-1|Q9JMH9-2|Q9JMH9-7|Q9JMH9-5|Q9JMH9-4|B4DYM1|Q5QD01|Q92614-5|B4E0T8|B4DZ32	Myo18a	MYO18A KIAA0216 MYSPDZ	Golgi apparatus|myosin complex|cytoskeleton|ER-Golgi intermediate compartment|nucleolus|cytoplasm|nucleus|
Other		Putative rRNA methyltransferase 3	96.9561	6	8080000	0.079	5	10	39800000	0.072	5	16	0.093	6	8	48300000	0.081	5	16	210000000	0.132	9	24	0.146	10	16.2	11	180.84	Q8IY81	Q8IY81|B4DKU3|Q9DBE9	Ftsj3	FTSJ3 SB92	nucleus|nucleolus|
Other		RelA-associated inhibitor	89.4318	7	4410000	0.129	6	7	30000000	0.128	6	14	0.171	8	13	123000000	0.198	10	14	355000000	0.189	9	27	0.231	12	23.1	12	180.83	Q8WUF5	Q8WUF5|Q6ZNZ8|A7YME7|Q8WUF5-2|B5ME34|Q5I1X5	Ppp1r13l	PPP1R13L IASPP NKIP1 PPP1R13BL RAI	cytoplasm|nucleus|
Other		U2-associated protein SR140	118.746	10	12400000	0.099	9	3	11100000	0.034	3	13	0.099	9	4	15900000	0.056	3	12	127000000	0.119	8	16	0.149	10	18	13	180.65	O15042	O15042|O15042-2|Q6NV83|Q6NV83-2|Q6NV83-3|O15042-3|C9JB80|C9J2M5|B4DK81|C9J5L1|C9JDJ7	Sr140	SR140 KIAA0332
Other		E3 UFM1-protein ligase 1	90.0501	9	3820000	0.084	6	15	26000000	0.112	8	24	0.125	9	14	29600000	0.12	8	17	185000000	0.143	11	31	0.186	14	18.6	13	180.43	O94874	O94874|O94874-2|O94874-3|Q8CCJ3|B7ZAY8|Q8CCJ3-1	Kiaa0776	KIAA0776 UFL1	endoplasmic reticulum|
Other		Isoform 3 of Mitogen-activated protein kinase kinase kinase kinase 4	151.709	8	4990000	0.065	7	8	23000000	0.079	6	16	0.1	9	9	63100000	0.081	7	14	108000000	0.125	10	23	0.145	12	15.5	13	180.38	O95819-3	O95819-3|O95819|B7Z388|O95819-5|O95819-2|O95819-4|C9J840|B7ZNR8|B7Z3V5|P97820|B2RUE8|B7ZNR9|Q5MD60|Q8N4C8|Q5U8Z0|Q8N4C8-3|Q8N4C8-2|B2RY17|B2RQ80|Q9UKE5|B9EKN8|Q9UKE5-4|Q9JM52-3|Q9UKE5-2|Q5SXG3|B2RXX2|P83510|Q9UKE5-6|Q7TT13|Q5SXG1|Q9UKE5-3|Q9UKE5-7|Q9JM52|Q5SXG2|P83510-2|Q9JM52-2|Q5SXG0|Q9UKE5-5|Q9UKE5-8|C9J338|Q7Z4L4|Q9HBM9	Map4k4	MAP4K4 HGK KIAA0687 NIK	cellular_component|
Other		CLIP-associating protein 1	170.475	11	28500000	0.025	7	22	42100000	0.061	11	33	0.067	15	18	51400000	0.05	10	16	99700000	0.066	10	34	0.097	17	11.8	13	180.35	Q7Z460	Q7Z460|Q7Z460-3|B7ZLX3|A2RU21|Q7Z460-2|C9JW97|B2RTR1|Q80TV8|Q80TV8-2|A5D6Q8|B2RY22|B7Z7Q8|B7Z5R7|O75122|B7Z4E5|Q08EB5|Q08EB6|Q8BRT1|A2RRR3|B9EJA4|B7Z2P0|B7Z7C4|C9J668|B7Z4J0|Q8BRT1-5|B4DF74|Q8R337|B3KR06|O75122-2|B4DG03|C9J151|C9JP76	Clasp1	CLASP1 KIAA0622 MAST1	kinetochore microtubule|kinetochore|cytosol|centrosome|cytosol|cytoskeleton|centrosome|centrosomal corona|cytoplasm|condensed chromosome kinetochore|cytoplasmic microtubule|cortical microtubule cytoskeleton|Golgi apparatus|spindle microtubule|cytosol|cell cortex|cytosol|cytosol|
Other		Alkyldihydroxyacetonephosphate synthase, peroxisomal	73.7092	6	4490000	0.118	5	5	19400000	0.113	5	11	0.232	10	16	47300000	0.144	10	9	156000000	0.17	8	25	0.208	13	25.2	12	180.16	O00116	O00116|B7Z3Q4|A2AL50|Q8C0I1|B8ZZ81|A2AL49|Q8BKC4|B7ZAC5	Agps	AGPS AAG5	membrane|peroxisome|peroxisomal membrane|mitochondrion|
Other		L-lactate dehydrogenase A chain	36.9733	13	32900000	0.232	10	23	397000000	0.221	15	36	0.321	19	16	155000000	0.199	11	13	374000000	0.182	11	29	0.221	14	34.9	11	180.06	P00338	B7Z5E3|P00338|B4DKQ2|B4DJI1|C9J4M5|P00338-2|P07195|A8MXQ4|D3YTI4|P16125|Q3THB4|P06151|Q3TI99|Q3UDU4|A8MW50|Q3TCI7|D3YZQ9|D3Z736|D3Z7F0|C9J7H8|Q5M8R7|Q6ZMR3|Q96L19|P07864|P00342|Q64483|D3YZE4|D3YVR7|Q6NXW3	Ldha	LDHA PIG19	cytosol|cytoplasm|flagellum|mitochondrion|
Other		NADPH--cytochrome P450 reductase	77.1448	8	2650000	0.091	4	10	11400000	0.136	6	18	0.136	6	15	27400000	0.147	9	24	193000000	0.173	11	39	0.185	12	18.6	10	180.01	P16435	A8K3B4|B2R6E5|Q63HL4|P16435|B4DJI8|B4DKM8|B4E305|B4DDH3|P37040|Q05DV1	Por	POR CYPOR	endoplasmic reticulum|membrane|endoplasmic reticulum membrane|
Other		Nucleolar GTP-binding protein 1	74.3626	8	10200000	0.105	6	6	61200000	0.11	5	14	0.181	9	7	77100000	0.094	4	13	340000000	0.156	8	20	0.176	9	22.3	11	179.75	Q9BZE4	Q9BZE4|B3KMC5|B7Z7A3|B4DY13|B4DHR2|Q99ME9	Gtpbp4	GTPBP4 CRFG NOG1	nucleus|perinuclear region of cytoplasm|cytoplasm|nucleolus|
Other		U4/U6.U5 tri-snRNP-associated protein 2	65.7787	12	3810000	0.176	6	20	49100000	0.159	6	32	0.215	8	16	29400000	0.141	5	26	235000000	0.267	10	42	0.267	10	28.4	11	179.75	Q53GS9	Q53GS9|B9A018|B7Z7L9|B4DHT4|Q3TIX9|B8ZZD1|B3KM40|B3KMG1|B3KPG7|C9JIU2	Usp39	USP39 CGI-21 HSPC332 PRO2855	intracellular|nucleus|
Other		TBC1 domain family member 2A	105.016	2	1090000	0.042	2	5	2720000	0.056	3	7	0.072	4	11	23600000	0.101	6	14	105000000	0.155	10	25	0.188	12	20.7	13	179.49	Q9BYX2	B9A6J7|Q9BYX2|Q5TBQ6|Q8WYT1|B4DQ05|B3KY99|Q5TBQ7|B3KWD1|Q9H6A2|Q6IPC7|Q7L1K8|B1AVH7	Tbc1d2	TBC1D2 PARIS1 TBC1D2A	intracellular|cytoplasmic membrane-bounded vesicle|cell junction|cytoplasm|
Other		RNA-binding protein FUS	53.6531	13	25100000	0.131	8	14	129000000	0.157	9	27	0.157	10	39	615000000	0.167	13	24	1450000000	0.167	11	63	0.167	14	16.7	10	179.22	P35637	P35637|A8K4H1|Q8TBR3|P35637-2|P56959|Q3USY4|Q3UK30|Q8CFQ9|B4DR70|A6NMX6|Q92804|Q92804-2|B4E312|Q8BQ46|Q3TLE4|D3YU29|Q91VQ2|D3Z348	Fus	FUS TLS	intracellular|nucleolus|nucleus|
Other		ATP-binding cassette sub-family F member 2	71.8596	3	3840000	0.041	2	11	16000000	0.096	5	14	0.119	6	13	28400000	0.135	7	16	176000000	0.206	11	29	0.228	12	23.2	12	179.08	Q9UG63	Q75MJ1|Q9UG63|Q99LE6|Q3UVI9|C9JZV3|C9JHK9	Abcf2	ABCF2 HUSSY-18	mitochondrial envelope|mitochondrion|ATP-binding cassette (ABC) transporter complex|
Other		Pre-rRNA-processing protein TSR1 homolog	92.2078	10	5110000	0.14	8	6	23300000	0.099	6	16	0.187	11	7	14900000	0.08	5	9	118000000	0.08	5	16	0.11	7	20.6	12	179.07	Q2NL82	Q2NL82|Q5SWD9|Q5SWD9-2|Q5SWD9-3	Tsr1	TSR1 KIAA1401	nucleolus|nucleus|
Other		Transducin beta-like protein 2	50.4246	10	8940000	0.232	7	8	25100000	0.143	5	18	0.232	7	9	66000000	0.143	5	14	232000000	0.257	9	23	0.257	9	29.3	10	178.99	Q9Y4P3	B2RB52|Q8N2L6|Q9Y4P3|B4DY59|B4DY50|Q96E41|C9JVF0|Q8CFY0|Q9R099|Q9CY49|D3YZH8	Tbl2	TBL2 WBSCR13 UNQ563/PRO1125	cellular_component|
Other		Isoform 2 of Formin-like protein 1	123.091	10	6000000	0.112	8	8	51000000	0.093	7	18	0.131	10	13	72100000	0.09	10	9	113000000	0.045	8	22	0.102	14	15.3	12	178.84	O95466-2	O95466-2|O95466|Q9JL26|A2AB60|Q9JL26-2|Q3TY82	Fmnl1	FMNL1 C17orf1 C17orf1B FMNL	cytoplasm|
Other		Isoform Cenexin 1 of Outer dense fiber protein 2	93.8797	6	2630000	0.106	6	8	8510000	0.101	6	14	0.181	11	10	30200000	0.139	8	7	45600000	0.095	5	17	0.156	9	22.9	13	178.78	Q5BJF6-3	Q5BJF6-3|Q5BJF6|Q5BJF6-2|Q5BJF6-4|B4DX85|Q5BJF6-5|A3KGV1-2|B1AND3|B4DX73|Q5BJF6-6|A3KGV1|A3KGV1-4|A3KGV1-3|B4DX03|B4DUU0|B3KSD5|A3KGV1-6|A3KGW0|A3KGV9|A3KGV1-5|A3KGV1-7|B4DIL2	Odf2	ODF2	cytoskeleton|cilium|cytosol|cytosol|centriole|cytoplasm|cytosol|spindle pole|microtubule organizing center|microtubule|flagellum|cytosol|cytosol|
Other		Eukaryotic translation initiation factor 6	27.1121	18	50700000	0.383	5	26	383000000	0.428	6	44	0.522	7	31	668000000	0.461	7	30	1380000000	0.567	8	61	0.6	10	60	10	178.71	P56537	P56537|Q3UA13|Q9R071|O55135|Q3U818|B7ZBG9|Q3UBJ6|Q3U740|B4DJH0	Eif6	EIF6 EIF3A ITGB4BP OK/SW-cl.27	nucleus|nucleolus|lamin filament|cytoplasm|
Other		Apoptosis-inducing factor 1, mitochondrial	67.1847	3	3980000	0.068	3	6	25600000	0.119	5	9	0.166	7	7	61200000	0.161	7	12	308000000	0.192	9	19	0.244	11	27	11	178.66	O95831	O95831|O95831-3|O95831-2|Q2QKE4|Q9Z0X1|B1AU25|Q2QKE3|Q1L6K6|Q1L6K4|Q1L6K5	Aifm1	AIFM1 AIF PDCD8	cytoplasm|nucleus|soluble fraction|microsome|mitochondrion|mitochondrion|cytosol|mitochondrial intermembrane space|
Other		Double-strand break repair protein MRE11A	80.9342	9	5600000	0.085	6	12	42500000	0.108	6	21	0.13	8	10	52800000	0.116	6	11	163000000	0.133	8	21	0.165	10	16.9	11	178.56	P49959	B3KTC7|P49959|P49959-2|Q61216|Q61216-2|Q3UJN6|Q9BS79	Mre11a	MRE11A HNGS1 MRE11	nucleoplasm|nucleolus|chromosome, telomeric region|nucleus|Mre11 complex|
Other		La-related protein 4B	80.9499	3	2270000	0.054	3	7	16400000	0.158	6	10	0.192	8	13	37500000	0.195	9	9	61700000	0.18	8	22	0.215	10	23.4	12	178.44	Q92615	Q92615|Q6A0A2|Q6A0A2-3|A6NEL6|Q6A0A2-2	Larp4b	LARP4B KIAA0217 LARP5
Other		Ras-related protein Rap-1b	21.0526	17	24100000	0.489	8	20	45700000	0.489	9	37	0.489	9	24	174000000	0.489	10	8	432000000	0.309	6	32	0.489	12	48.9	10	178.27	P61224	P61224|Q99JI6|B4DQI8|C5H0E8|P62834|P62835|Q3U7U8|A6NIZ1|B4DW94|Q5U0C3|B4DW74|C5H0E9|B7ZB78|Q3V3W9|B7ZAY2	Rap1b	RAP1B OK/SW-cl.11	cytoplasm|plasma membrane|membrane|membrane|plasma membrane|intracellular|cytosol|
Other		Isoform 2 of Ubiquitin carboxyl-terminal hydrolase 7	133.888	5	2340000	0.068	5	4	17400000	0.058	4	9	0.096	7	3	34000000	0.027	3	12	126000000	0.095	8	15	0.111	10	14.8	12	178.19	Q6A4J8-2	Q6A4J8-2|Q6A4J8|Q93009|Q6A4J8-3|B7Z815|B7ZAX6|B7Z855|B7Z7T5|B7Z842	Usp7	Usp7 Hausp	nucleus|cytoplasm|
Other		Replication factor C subunit 4	40.1945	9	15100000	0.344	9	8	36500000	0.234	7	17	0.371	10	7	31000000	0.176	5	8	140000000	0.33	8	15	0.33	8	44.9	12	177.94	P35249	P35249|C9JZI1|B4DM41|Q3UI84|Q99J62|C9J8M3|C9JTT7|C9JXZ7|C9JGY5	Rfc4	RFC4	nucleoplasm|nucleus|DNA replication factor C complex|
Other		Mannosyl-oligosaccharide glucosidase	92.087	14	6540000	0.103	6	9	11700000	0.087	5	23	0.148	9	9	36300000	0.053	5	23	356000000	0.168	12	32	0.168	13	20.9	14	177.42	Q13724	Q13724|Q58F09|C9J8D4|A8K9K4|Q3U026|Q3UME9|Q80UM7|C9JDQ1	Mogs	MOGS GCS1	membrane fraction|endoplasmic reticulum membrane|integral to membrane|membrane|endoplasmic reticulum|
Other		Phytanoyl-CoA dioxygenase domain-containing protein 1	32.6385	5	1740000	0.223	5	8	30300000	0.144	4	13	0.264	7	11	55600000	0.223	6	12	138000000	0.381	7	23	0.46	10	47.7	11	177.41	Q5SRE7	Q5SRE7|Q5SRE7-2|Q5SRE7-3|B3KNT6|Q9DB26|B7ZNN8|A2AQZ7|D3YYE4	Phyhd1	PHYHD1
Other		NADH dehydrogenase [ubiquinone] 1 alpha subcomplex subunit 10, mitochondrial	41.0922	9	13600000	0.188	7	10	42000000	0.239	7	19	0.276	11	13	46200000	0.245	9	13	382000000	0.307	10	26	0.335	11	36.6	11	177.27	O95299	O95299|Q7Z518|Q8WXC9|A8K413|C9J6X0|Q8N1B9|C9JGP9|Q99LC3	Ndufa10	NDUFA10	mitochondrial matrix|mitochondrial respiratory chain complex I|respiratory chain|mitochondrion|mitochondrial respiratory chain complex I|
Other		Adenosylhomocysteinase	48.2858	10	14200000	0.18	7	18	179000000	0.31	11	28	0.328	12	11	73900000	0.162	7	8	128000000	0.182	6	19	0.259	10	32.8	12	177.19	P23526	P23526|Q3U5U5|Q3U4D1|P50247|Q5M9P0|B3KUN3|Q1RMG2	Ahcy	AHCY SAHH	cytoplasm|melanosome|
Other		DCC-interacting protein 13-beta	75.0055	3	512000	0.074	3	10	27100000	0.132	7	13	0.182	9	10	41400000	0.162	7	6	61900000	0.129	6	16	0.22	10	27.2	12	176.79	Q8NEU8	B7Z4B0|Q8NEU8|A8K3E7|B3KMB9|B7Z411|B7Z1Q8|Q3TB15|Q8K3G9|Q3TGG0	Appl2	APPL2 DIP13B	early endosome membrane|nucleus|endosome|endosome membrane|cytoplasm|NuRD complex|membrane|
Other		Citron Rho-interacting kinase	233.481	3	1010000	0.01	3	6	7930000	0.037	5	9	0.01	8	5	4890000	0.043	5	7	38500000	0.065	7	12	0.098	12	11.7	15	176.78	O14578	Q2M5E1|O14578|O14578-3|A8MWQ3|P49025-5|D3YU89|P49025|D3Z1U0|P49025-4|P49025-3|O14578-2|P49025-2	Cit	CIT KIAA0949 STK21	cytoplasm|
Other		Eukaryotic translation initiation factor 3 subunit L	66.954	7	5140000	0.097	6	8	60400000	0.14	6	15	0.21	11	2	11200000	0.059	2	7	108000000	0.148	6	9	0.148	6	24.4	12	176.6	Q9Y262	B0QY89|B3KPB9|Q9Y262|B4DQF6|B4DYB2|B0QY90|Q8QZY1|B3KNG0|Q8N7H0|Q7Z5X3|B4DEH4|C9K0Q7|C9JHP4	Eif3l	EIF3L EIF3EIP EIF3S6IP HSPC021 HSPC025 MSTP005	eukaryotic translation initiation factor 3 complex|eukaryotic translation initiation factor 3 complex|nucleoplasm|fibrillar center|cytoplasm|eukaryotic translation initiation factor 3 complex|nucleolus|
Other		Probable E3 ubiquitin-protein ligase TRIP12	222.369	9	2500000	0.043	6	4	4300000	0.025	4	13	0.054	8	5	7980000	0.032	5	9	43300000	0.042	7	14	0.075	12	8.5	13	175.8	Q14669	Q14CA3|D4HL82|Q14669|Q14CF1|B4DYJ6|C9JLD7|C9JSX9|C9JLJ5	Trip12	TRIP12 KIAA0045	cellular_component|proteasome complex|intracellular|
Other		Brefeldin A-inhibited guanine nucleotide-exchange protein 2	204.545	9	1320000	0.056	9	8	6180000	0.044	6	17	0.078	12	4	18300000	0.025	4	9	44900000	0.03	8	13	0.052	11	10.4	14	174.99	Q9Y6D5	Q9Y6D5|A2A5R2|Q9Y6D6|B4DYN7|B3KMS9|D3YYK9|B3KMT7	Arfgef2	ARFGEF2 ARFGEP2 BIG2	cytoplasm|Golgi membrane|trans-Golgi network|membrane|cytosol|intracellular|
Other		Putative uncharacterized protein	51.3	7	3580000	0.14	5	8	27800000	0.164	6	15	0.242	9	10	111000000	0.148	6	9	130000000	0.177	6	19	0.242	9	30.2	11	174.98	Q3UVH2	Q3UVH2|Q8VCW1|P41240|A8K3B6|B5BU52|P41241|B4DP99|B4DMZ0	Csk	Csk	cell-cell junction|cytoplasm|plasma membrane|
Other		Putative ribosomal RNA methyltransferase NOP2	89.6425	9	13700000	0.088	6	12	44500000	0.156	9	21	0.167	10	10	99300000	0.112	7	16	349000000	0.151	10	26	0.177	12	22.2	12	174.42	P46087	A8MQ38|Q3KQS4|P46087|P46087-2|Q05BA7|Q922K7|Q99KC3	Nop2	NOP2 NOL1	nucleolus|nucleus|
Matrisome-associated	ECM-affiliated Proteins	Annexin A11	54.7311	9	11900000	0.156	6	5	8740000	0.077	4	14	0.196	8	5	36200000	0.122	5	11	179000000	0.172	8	16	0.245	11	29.1	13	174.4	P50995	P50995|B4DVE7|B4DPJ2|B7Z6L0|D3Z7U0	Anxa11	ANXA11 ANX11	nuclear envelope|midbody|cytoplasm|spindle|nucleoplasm|nucleoplasm|nuclear envelope|nucleus|azurophil granule|cytoplasm|nucleoplasm|spindle|cytoplasm|nucleoplasm|cytoskeleton|nuclear envelope|specific granule|phagocytic vesicle|melanosome|
Other		THO complex subunit 6 homolog	38.1048	6	8580000	0.137	3	12	35700000	0.31	7	18	0.346	8	12	46400000	0.284	6	13	101000000	0.348	8	25	0.457	11	45.7	11	174.35	Q86W42	Q86W42|Q86W42-2|Q86W42-3|Q5U4D9|D3Z132|D3Z131|D3YUL7	Thoc6	THOC6 WDR58 PSEC0006	transcription export complex|THO complex part of transcription export complex|THO complex|transcription export complex|
Other		Isoform B of Bifunctional 3'-phosphoadenosine 5'-phosphosulfate synthase 2	70.5396	11	4730000	0.046	6	13	29100000	0.116	9	24	0.135	12	11	61000000	0.117	7	17	266000000	0.205	12	28	0.205	14	24.5	12	174.32	O95340-2	O95340-2|O95340|B4DWB5|O43252|Q60967|Q6NZM8|Q5BKP4|O88428|Q3TUA8|Q9QYS0|B7Z4W3	Papss2	PAPSS2 ATPSK2
Other		Isoform B of Phosphate carrier protein, mitochondrial	40.4144	31	123000000	0.304	10	15	151000000	0.204	5	46	0.304	10	1	17800000	0.033	1	30	1470000000	0.313	10	31	0.313	10	32.6	10	173.75	Q00325-2	Q00325-2|Q8NCF7|B2RE88|Q00325|Q3UB63|Q3U995|Q8VEM8|Q3THU8	Slc25a3	SLC25A3 PHC OK/SW-cl.48	mitochondrion|integral to plasma membrane|mitochondrion|membrane|mitochondrial inner membrane|
Other		Estradiol 17-beta-dehydrogenase 11	33.2775	15	20400000	0.423	10	15	135000000	0.273	6	30	0.423	10	14	235000000	0.22	5	17	590000000	0.283	7	31	0.31	8	42.3	10	173.73	Q8NBQ5	Q8NBQ5	Hsd17b11	HSD17B11 DHRS8 PAN1B PSEC0029 UNQ207/PRO233	intracellular membrane-bounded organelle|extracellular region|cytoplasm|nucleus|
Other		Calreticulin	48.3118	8	11300000	0.165	5	8	33200000	0.179	5	16	0.254	7	8	55900000	0.23	7	12	381000000	0.249	9	20	0.311	11	36.6	11	173.54	P27797	P27797|B4DHR1|Q3TVD2|P14211|B4E2Y9	Calr	CALR CRTC	proteinaceous extracellular matrix|microsome|MHC class I peptide loading complex|perinuclear region of cytoplasm|cytoplasm|extracellular space|intracellular|endoplasmic reticulum lumen|endoplasmic reticulum|external side of plasma membrane|nucleus|polysome|cell surface|cytosol|extracellular region|
Other		Importin subunit alpha-7	60.7701	15	8710000	0.168	7	10	22500000	0.208	8	25	0.219	9	5	10200000	0.059	3	19	336000000	0.184	11	24	0.184	11	27	11	173.42	O60684	B4DWX3|O60684|B4DII5|O35345|Q4FJZ2|Q5BKZ2|D3DN93|P52294|O15131|Q60960|B3KXZ2|B3KWR2|C9JYI4|C9J4U1|C9JWD9|C9J352|C9J5U8	Kpna6	KPNA6 IPOA7	nuclear pore|cytoplasm|nucleus|
Other		Cell division control protein 2 homolog	34.1378	9	15700000	0.053	8	12	65800000	0.124	9	21	0.177	13	20	145000000	0.134	12	20	607000000	0.184	12	40	0.265	15	41.4	11	173.33	P06493	Q5H9N4|P06493|P11440|P06493-2|D3Z2T9|P24941|P97377|Q3U307|P97377-2|B4DDL9|O75100|Q80YP0|B7Z3D6|Q00526|Q80YP0-2	Cdk1	CDC2	spindle microtubule|nucleoplasm|cytosol|nucleoplasm|nucleoplasm|nucleoplasm|nucleoplasm|nucleoplasm|cytosol|cytosol|cytosol|cytosol|cytoplasm|cytosol|midbody|nucleus|nucleoplasm|nucleoplasm|cytosol|nucleoplasm|cytosol|cytosol|
Other		Protein Niban	104.103	4	1540000	0.043	4	10	22400000	0.117	6	14	0.117	7	14	65400000	0.149	11	6	59000000	0.061	5	20	0.149	12	16.7	11	173.25	Q9BZQ8	Q9BZQ8|Q3UW53|Q3TDH5|D3Z233|D3YYZ9	Fam129a	FAM129A C1orf24 NIBAN GIG39	cytoplasm|
Other		Thyroid hormone receptor associated protein 3, isoform CRA_a	108.749	5	3080000	0.071	5	3	7270000	0.04	2	8	0.112	7	7	17600000	0.097	5	12	145000000	0.131	8	19	0.131	8	17.4	11	172.76	D3DPS5	D3DPS5|Q9Y2W1|Q569Z6|Q8BZN7|Q8R353		THRAP3 hCG_37062
Other		Ubiquitin-conjugating enzyme E2 O	142.717	3	522000	0.027	3	4	5430000	0.03	3	7	0.037	4	3	8220000	0.027	3	11	94200000	0.134	10	14	0.15	12	15	12	172.75	Q9C0C9	Q9C0C9|A2A7X3|Q6ZPJ3	Ube2o	UBE2O KIAA1734
Other		YLP motif-containing protein 1	220.209	5	5520000	0.029	5	4	8070000	0.033	3	9	0.063	8	10	59900000	0.062	8	9	119000000	0.05	7	19	0.092	12	10.3	14	172.35	P49750	P49750|P49750-3|P49750-2|D3YWX2|Q9R0I7|Q8C8U8|B4DMQ9	Ylpm1	YLPM1 C14orf170 ZAP3	nuclear speck|nucleus|
Other		Isoform A of Eukaryotic translation initiation factor 5A-1	20.4551	15	61600000	0.331	6	18	194000000	0.423	8	33	0.423	10	17	143000000	0.423	7	21	1710000000	0.298	7	38	0.423	9	42.3	10	172.07	P63241-2	P63241-2|P63241|P63242|Q6IS14|D3Z0Z8|Q8BGY2|Q9GZV4|C9J4W5|C9J7B5|Q66JR8	Eif5a	EIF5A	nucleus|nucleus|cytoplasm|endoplasmic reticulum|annulate lamellae|nuclear pore|membrane|cytoplasm|dendrite|cell soma|cytosol|endoplasmic reticulum membrane|
Other		Isoform 2 of 5'-AMP-activated protein kinase catalytic subunit alpha-1	66.1494	6	4780000	0.111	5	7	32000000	0.102	6	13	0.155	8	9	196000000	0.125	6	11	163000000	0.205	9	20	0.254	12	25.4	12	172.05	Q13131-2	Q13131-2|Q13131|Q5EG47|Q3TUQ7|Q96E92|B2RA25|P54646|A0MZF5|B1ASQ8|Q8BRK8	Prkaa1	PRKAA1 AMPK1	intracellular|cytosol|cytosol|
Other		Plakophilin-2	97.9266	4	1810000	0.095	4	8	12800000	0.125	6	12	0.165	8	8	16800000	0.144	6	12	132000000	0.161	6	20	0.19	8	21.3	10	171.85	Q99959	B8QGS7|Q99959|B8QGS6|B8QFA1|Q99959-2|B8QGS9|B4DR79|Q9CQ73|Q3TIY5|B8QGS8	Pkp2	PKP2	desmosome|integral to membrane|plasma membrane|nucleus|cell-cell junction|adherens junction|cell junction|nucleus|
Other		Symplekin	142.002	3	1680000	0.025	3	7	22700000	0.098	6	10	0.109	8	5	26500000	0.087	5	9	116000000	0.131	8	14	0.158	10	16.9	11	171.56	Q92797	Q92797|B7Z6F7|Q3U2V0|Q3U2B5|Q92797-2|Q80X82|Q3TN10|Q92797-3|Q3TA76|D3Z2M2	Sympk	SYMPK SPK	cytoplasm|nucleoplasm|cell junction|tight junction|nucleus|plasma membrane|cytoskeleton|
Other		ATP-binding cassette sub-family F member 3	80.1426	6	2380000	0.073	4	7	15700000	0.121	5	13	0.152	7	14	95700000	0.165	9	6	81800000	0.094	4	20	0.165	9	17.7	10	171.44	Q9NUQ8	Q9NUQ8|B4DRU9|Q9NUQ8-2|Q8K268	Abcf3	ABCF3
Other		Hydroxysteroid dehydrogenase-like protein 2	45.6792	9	17900000	0.177	5	6	31800000	0.155	4	15	0.222	6	11	79200000	0.246	7	10	272000000	0.267	7	21	0.318	9	34.4	10	171.43	Q6YN16	Q6YN16|Q6YN16-2|B2R923|B4E136|B4DWC7|Q2TPA8|Q9D015	Hsdl2	HSDL2 C9orf99	peroxisome|mitochondrion|
Other		Lipopolysaccharide-responsive and beige-like anchor protein	321.784	2	423000	0.008	2	17	35700000	0.061	14	19	0.061	14	12	63300000	0.03	8	8	121000000	0.03	5	20	0.051	11	6.6	12	170.79	P50851	P50851|P50851-2|B3KVI6|Q9ESE1|Q9ESE1-2|Q9ESE1-3|Q68D03|Q8NFP9|Q5T321|Q9EPN1|Q9EPN1-4|Q9EPN1-3|Q8BSM6|B3KXQ8|B3KVG9|B3KRF6|Q9EPN1-2|B7Z2H9|B7Z4S7|D3DP68	Lrba	LRBA BGL CDC4L LBA	cellular_component|Golgi apparatus|plasma membrane|integral to membrane|cytoplasmic membrane-bounded vesicle|endoplasmic reticulum|lysosome|
Other		Importin-9	116.931	4	320000	0.031	2	17	18300000	0.148	9	21	0.148	9	4	2390000	0.058	4	6	61700000	0.086	5	10	0.103	7	18.1	11	170.7	Q96P70	Q96P70|Q91YE6|Q4G0B8	Ipo9	IPO9 IMP9 KIAA1192 RANBP9 HSPC273	cytoplasm|nucleus|
Other		NudC domain-containing protein 1	67.5534	9	15500000	0.14	6	11	102000000	0.234	9	20	0.284	11	5	23000000	0.092	3	6	68800000	0.168	6	11	0.168	6	28.4	11	170.46	Q96RS6	Q96RS6|Q96RS6-2|Q96RS6-3|Q6PIP5|Q8BJK0|Q3UZN2|Q8C100		NUDCD1 CML66
Other		E3 ubiquitin-protein ligase UHRF2	91.7521	6	6760000	0.087	5	1	567000	0.012	1	7	0.087	5	4	9670000	0.036	3	15	179000000	0.185	10	19	0.185	11	18.5	11	170.41	Q96PU4	Q96PU4|Q96PU4-2|B3KV82|Q7TMI3|Q7TMI3-2|B1AL33	Uhrf2	UHRF2 NIRF RNF107	nucleus|
Other		Phosphatidylinositide phosphatase SAC1	67.4792	10	3430000	0.11	6	7	5650000	0.051	3	17	0.127	7	8	20400000	0.097	6	11	124000000	0.161	8	19	0.18	10	21.1	12	170.36	Q9NTJ5	Q9NTJ5|Q9EP69|B4DK71|B4DVV3|B3KX17|C9JV50|C9J3E3	Sacm1l	SACM1L KIAA0851	integral to endoplasmic reticulum membrane|endoplasmic reticulum membrane|Golgi apparatus|integral to membrane|membrane|endoplasmic reticulum|
Other		Eukaryotic translation initiation factor 3 subunit F	37.6773	15	10000000	0.279	8	30	171000000	0.29	8	45	0.33	9	21	114000000	0.25	8	21	438000000	0.239	8	42	0.279	10	38.6	11	170.1	O00303	B3KSH1|O00303|B4DMT5|Q3U8X1|Q5XJV3|Q8BTW2|Q6IRT4|Q9DCH4|Q3UVY8|B4DEW9|Q9BX72	Eif3f	EIF3F EIF3S5	eukaryotic translation initiation factor 3 complex|eukaryotic translation initiation factor 3 complex|eukaryotic translation initiation factor 3 complex|cytoplasm|eukaryotic translation initiation factor 3 complex|cytosol|
Other		Aminoacyl tRNA synthase complex-interacting multifunctional protein 1	34.6373	5	4630000	0.182	3	13	42700000	0.314	6	18	0.381	7	16	72900000	0.269	6	12	171000000	0.298	5	28	0.362	8	48	10	170.04	Q12904	Q12904|B4E1S7|B4DNK3|Q8C2U7|Q3UZG4|P31230	Aimp1	AIMP1 EMAP2 SCYE1	extracellular space|cytosol|cytosol|nucleus|cytoplasmic vesicle|aminoacyl-tRNA synthetase multienzyme complex|cytosol|endoplasmic reticulum|cytoplasm|cytosol|cytosol|cytosol|Golgi apparatus|cytosol|extracellular region|transport vesicle|
Other		Protein LAP2	159.037	4	1920000	0.015	4	4	11200000	0.047	3	8	0.015	6	11	31600000	0.027	8	8	56400000	0.096	6	19	0.027	10	15.2	11	170.03	Q96RT1	B7ZLV9|Q96RT1|A0AVR1|Q96RT1-2|Q1RMD0|Q96RT1-3|Q96RT1-5|B4E3F1|Q96RT1-4|Q96RT1-6|Q96RT1-7|Q1RMC9|B2RUK2|Q80TH2-2|B7ZNX6|B7ZNY4|Q80TH2|Q80TH2-1|B2RUJ2|B4DIP2	Erbb2ip	ERBB2IP ERBIN KIAA1225 LAP2	nucleus|cytoplasm|hemidesmosome|basement membrane|basal plasma membrane|cell junction|
Other		Guanine nucleotide-binding protein G(I)/G(S)/G(T) subunit beta-1	38.1751	9	11300000	0.135	5	19	147000000	0.323	11	28	0.426	14	21	285000000	0.191	9	25	609000000	0.426	14	46	0.455	15	45.5	10	170.01	P62873	P62873|P62874|B2R6K4|P62879|P62880|Q3U1B1|C9JXA5|C9JIS1|D3Z1M1|D3YZX3|D3Z1T4|C9JZN1|B3KPU1|B3KVK2|Q9HAV0|Q3U2F9|P29387|Q3THF3|C9JI54|A8K3F6|Q3TY18|Q61011|P16520|Q96B71|Q8BMQ1|C9JD14	Gnb1	GNB1	heterotrimeric G-protein complex|plasma membrane|plasma membrane|plasma membrane|plasma membrane|plasma membrane|plasma membrane|plasma membrane|plasma membrane|plasma membrane|plasma membrane|plasma membrane|plasma membrane|photoreceptor outer segment|plasma membrane|
Core matrisome	ECM Glycoproteins	Latent-transforming growth factor beta-binding protein 2	204.177	6	863000	0.022	3	5	2800000	0.011	1	11	0.022	3	24	111000000	0.065	8	24	186000000	0.058	12	48	0.104	18	10.4	12	169.73	Q14767	Q14767|Q6AZ94|O08999|Q0VD84	Ltbp2	LTBP2 C14orf141 LTBP3	proteinaceous extracellular matrix|extracellular region|extracellular space|extracellular matrix|
Other		Isoform 2 of Protein disulfide-isomerase A6	54.4134	11	16300000	0.16	7	15	79400000	0.148	6	26	0.217	10	10	65300000	0.093	3	20	485000000	0.243	9	30	0.272	10	29.4	10	169.52	Q15084-2	Q15084-2|B3KY95|B7Z4M8|B5MBW7|Q15084|B7Z254|Q3THH1|Q922R8|Q3TML0|Q3TJL8|Q9DAB4	Pdia6	PDIA6 TXNDC7	endoplasmic reticulum lumen|melanosome|endoplasmic reticulum|ER-Golgi intermediate compartment|plasma membrane|
Other		Zinc finger protein 638	222.047	1	40600	0.008	1	6	17800000	0.047	6	7	0.047	6	9	34000000	0.055	8	9	116000000	0.064	8	18	0.08	11	9.8	13	169.43	Q14966	Q14966|Q14966-3|Q14966-4|C9JBI6|Q14966-2|B4DF54|Q14966-5|Q61464|Q61464-4|Q61464-2|Q61464-5|Q61464-7|Q61464-3|Q6ZQV0	Znf638	ZNF638 NP220 ZFML	nuclear speck|cytoplasm|intracellular|nucleus|nucleoplasm|
Other		Procollagen galactosyltransferase 1	71.9771	13	15600000	0.135	9	6	10100000	0.081	5	19	0.149	10	9	51000000	0.085	6	17	395000000	0.172	11	26	0.202	13	21.3	13	169.2	Q8NBJ5	Q8NBJ5|Q8K297|Q9H6F1|Q8WUI9|B3KQ10	Glt25d1	GLT25D1 PSEC0241	endoplasmic reticulum|endoplasmic reticulum lumen|
Other		Isoform 2 of Protein transport protein Sec24D	114.619	4	2080000	0.059	4	9	19600000	0.079	7	13	0.107	9	9	27900000	0.092	5	15	133000000	0.129	9	24	0.129	9	16.5	11	169.15	O94855-2	O94855-2|O94855|B3KM89|A8K6V0|Q49AI3|B3KWV9|Q6NXL1|Q80V21|Q9NWP5	Sec24d	SEC24D KIAA0755	cytoplasm|perinuclear region of cytoplasm|endoplasmic reticulum|membrane|Golgi apparatus|endoplasmic reticulum membrane|COPII vesicle coat|Golgi membrane|
Other		Cytoplasmic dynein 1 intermediate chain 2	71.8547	9	15800000	0.191	7	8	41900000	0.161	5	17	0.272	9	7	96300000	0.125	5	7	129000000	0.115	4	14	0.219	8	30.8	12	168.93	Q13409	Q13409|Q13409-5|Q13409-2|B7ZA04|B4DPZ3|Q13409-3|Q13409-6|A2BFF9|A2BFF5|Q3TPJ8|O88487|A2BFF8|B4DX93|Q9H5W7|O14576|D3Z0M6|Q7Z6M0|O14576-2|Q8TBF7|Q8N542|Q80W09|Q8IY52|Q3TYJ3|O14576-3|D3Z0M7|B4DME3	Dync1i2	DYNC1I2 DNCI2 DNCIC2	cytosol|cytoplasm|microtubule|cytosol|cytoplasmic dynein complex|cytosol|cytosol|dynactin complex|cytosol|
Other		Isoform 2 of Ubiquitin-associated protein 2-like	104.042	9	5390000	0.068	5	9	41500000	0.069	4	18	0.089	6	24	156000000	0.146	9	14	142000000	0.136	7	38	0.193	11	21.3	11	168.85	Q14157-1	Q14157-1|Q14157-4|Q14157|B4DYY5|Q14157-3|B4DZJ6|Q80X50-2|Q812D4|Q80X50-5|Q80X50-4|Q80X50|Q80X50-3|Q8BJ53|Q812D5|C9JD99	Ubap2l	UBAP2L KIAA0144 NICE4
Other		Dolichyl-diphosphooligosaccharide--protein glycosyltransferase 48 kDa subunit	50.971	17	50800000	0.225	9	6	23900000	0.125	5	23	0.25	10	4	22000000	0.067	3	15	502000000	0.186	9	19	0.186	9	27.1	11	168.66	P39656	P39656|B4DLI2|Q3UC51|Q8C4P7|O54734|Q3UG68|B4DJE3	Ddost	DDOST KIAA0115 OST48 OK/SW-cl.45	endoplasmic reticulum|oligosaccharyltransferase complex|membrane|protein complex|microsome|integral to membrane|
Other	no	Alpha-2-HS-glycoprotein	38.1237	7	29300000	0.179	3	7	26900000	0.179	3	14	0.228	4	27	906000000	0.475	8	24	2160000000	0.33	7	51	0.478	9	47.8	9	167.98	P29699	P29699|Q3TIU3|Q3UEK5	Ahsg	Ahsg Fetua	extracellular region|extracellular space|protein complex|extracellular matrix|
Other		Glucocorticoid receptor DNA-binding factor 1	173.766	3	12100000	0.02	2	3	4540000	0.024	3	6	0.038	4	7	47400000	0.069	6	12	90600000	0.096	9	19	0.128	11	12.8	11	167.73	Q9NRY4	Q9NRY4|Q9NRY4-2|Q91YM2|A2RRE5|B4DPI8|Q5U612	Grlf1	GRLF1 ARHGAP35 GRF1 KIAA1722	nucleus|cytosol|intracellular|actin cytoskeleton|cytoplasm|
Matrisome-associated	ECM Regulators	Matrix metalloproteinase-14	66.225	9	13100000	0.139	7	2	6460000	0.036	2	11	0.139	7	9	55100000	0.087	4	10	166000000	0.187	9	19	0.213	10	23	11	167.58	P50281	P50281|B2R6P3|P53690|Q3U2T0|Q8BTX2|Q6DFU5|Q3TQH0	Mmp14	MMP14	extracellular matrix|integral to plasma membrane|melanosome|cytoplasm|membrane|
Other		Isoform 4 of Sphingomyelin phosphodiesterase 4	98.9453	5	1630000	0.057	5	1	1000000	0.022	1	6	0.08	6	0	0	0	0	19	154000000	0.16	10	19	0.16	10	18.5	11	167.43	Q9NXE4-4	Q9NXE4-4|B1PBA3|Q9NXE4|Q9NXE4-2|Q9NXE4-3|B4DRB8|B4E0T5|B4DM23|B4DQ31|B4DWK7|B4E0L6|Q6ZPR5|Q6ZPR5-4|Q6ZPR5-2|Q6ZPR5-3|Q6ZPR5-5|C9J647|B4E3P9|B4E0A6|Q9NXE4-5|B4DEV6|B4DTS0	Smpd4	SMPD4 KIAA1418	Golgi apparatus|trans-Golgi network|endoplasmic reticulum|membrane|Golgi membrane|endoplasmic reticulum membrane|integral to membrane|
Other		Cell division cycle 5-like protein	92.4772	2	403000	0.026	2	8	35400000	0.11	6	10	0.124	7	15	37600000	0.129	7	10	112000000	0.165	8	25	0.199	10	19.9	10	167.11	Q99459	B3KY60|Q99459|B4DSH1|Q6A068|Q05DT4	Cdc5l	CDC5L KIAA0432 PCDC5RP	nucleolus|cytoplasm|nucleus|nucleus|nuclear speck|nucleolus|spliceosome|
Other		PRP4 pre-mRNA processing factor 4 homolog B (Yeast)	117.373	6	1530000	0.063	4	3	2630000	0.043	3	9	0.063	4	6	10600000	0.063	5	8	135000000	0.084	6	14	0.105	9	10.6	10	166.77	B2RUN6	B2RUN6|Q61136|Q13523|B4DZQ5|D3DWH5	Prpf4b	Prpf4b mCG_22253	chromosome|
Other		Nuclear factor NF-kappa-B p100 subunit	97.4321	6	2070000	0.072	5	10	33800000	0.141	9	16	0.147	11	9	13700000	0.111	6	17	123000000	0.137	10	26	0.168	12	19.2	12	166.77	Q00653	Q00653|A8K9D9|Q3UV15|Q9WTK5|Q4U105|Q4U108|Q3ULT8|Q00653-2	Nfkb2	NFKB2 LYT10	cytoplasm|Bcl3/NF-kappaB2 complex|nucleus|
Other		Peptidyl-prolyl cis-trans isomerase A	18.2404	22	206000000	0.569	7	52	2250000000	0.581	10	74	0.581	10	43	927000000	0.66	11	45	3350000000	0.527	8	88	0.66	11	66	10	166.7	P62937	A8K486|P62937|P17742|Q71V99|Q3UAJ1|Q3TE63|B2RE56|Q9CZK9|Q567Q0|B4DM82|C9J5S7|D3Z476|Q9Y536|D3YWC1|A2BFH1|Q5TAN3	Ppia	PPIA CYPA	cytosol|nucleus|extracellular region|cytosol|extracellular region|cytosol|cytoplasm|
Other		Peptidyl-prolyl cis-trans isomerase FKBP4	52.0889	5	3640000	0.13	4	7	40400000	0.139	4	12	0.27	8	7	45900000	0.185	5	8	78800000	0.163	5	15	0.27	8	34.4	11	166.65	Q02790	Q02790|B2R9U2|P30416	Fkbp4	FKBP4 FKBP52	intracellular|nucleus|nucleolus|cytosol|microtubule|cytoplasm|
Other		cDNA FLJ56037, highly similar to Cullin-2	90.1871	6	2420000	0.121	6	7	11900000	0.098	7	13	0.184	11	2	4780000	0.02	2	4	37400000	0.075	4	6	0.096	6	19.2	12	166.58	B7Z6K8	B7Z6K8|Q13617|Q5T2B7|Q5T2B5|Q9D4H8|Q9D4H8-2
Other		Tyrosine-protein phosphatase non-receptor type 11	69.0296	5	2860000	0.12	5	9	33500000	0.175	7	14	0.227	9	4	18400000	0.053	3	7	39100000	0.142	5	11	0.177	7	29.4	11	166.16	P35235	P35235|Q06124|P35235-2|Q06124-2|Q06124-3|B3GUD5	Ptpn11	Ptpn11	mitochondrion|protein complex|cytosol|cytoplasm|soluble fraction|
Other		Flotillin-1	47.5827	5	5100000	0.138	4	4	2670000	0.133	4	9	0.201	6	4	6760000	0.119	4	14	177000000	0.278	8	18	0.313	9	33.9	10	165.92	O75955	O75955|Q6IB58|O08917|B4DVY7|Q3TJS0	Flot1	FLOT1	membrane raft|caveola|melanosome|integral to membrane|microtubule organizing center|intracellular membrane-bounded organelle|centriolar satellite|plasma membrane|flotillin complex|membrane fraction|flotillin complex|Golgi apparatus|
Other		AFG3-like protein 2	89.0385	8	7650000	0.075	6	11	27300000	0.117	8	19	0.146	11	7	13000000	0.067	4	7	63800000	0.065	5	14	0.086	6	14.6	11	165.86	Q9Y4W6	Q9Y4W6|Q8JZQ2|Q3UDQ7|Q3U7C0	Afg3l2	AFG3L2	integral to membrane|membrane|mitochondrion|mitochondrial inner membrane|
Other		Calcyclin-binding protein	26.3236	11	13200000	0.403	6	16	89600000	0.399	6	27	0.539	8	15	38600000	0.407	7	15	141000000	0.315	5	30	0.451	9	59.2	11	165.74	Q9HB71	Q9HB71|B3KSF1|Q5R370|Q6NVY0|Q9CXW3|B4DFD3	Cacybp	CACYBP S100A6BP SIP PNAS-107	nucleus|nuclear envelope lumen|beta-catenin destruction complex|cytoplasm|
Other		SUMO-activating enzyme subunit 2	71.7929	8	6550000	0.181	7	12	46000000	0.107	6	20	0.22	10	7	31700000	0.054	3	9	169000000	0.192	7	16	0.206	9	28.9	12	165.73	Q9UBT2	Q9UBT2|B3KMZ6|B2RDF5|B3KWB9|Q9Z1F9|B7Z5X0|B3KNA3	Uba2	UBA2 SAE2 UBLE1B HRIHFB2115	nucleus|
Other		40S ribosomal protein S8	24.49	10	63100000	0.331	6	10	85500000	0.456	8	20	0.456	8	15	123000000	0.495	9	16	1090000000	0.456	9	31	0.528	11	52.8	10	165.53	P62241	P62241|P62242|D3Z6G6|Q5M9L9|Q5SZV3|Q5JR95|D3Z1J1|D3YW44	Rps8	RPS8 OK/SW-cl.83	cytosolic small ribosomal subunit|cytosolic small ribosomal subunit|ribosome|ribonucleoprotein complex|cytoplasm|cytosol|cytosolic small ribosomal subunit|intracellular|
Other		Isoform 4 of Regulator of differentiation 1	60.7015	5	3390000	0.152	4	7	44600000	0.193	6	12	0.229	7	17	29500000	0.145	7	21	251000000	0.249	10	38	0.277	11	37	10	165.39	O95758-4	O95758-4|O95758|O95758-5|O95758-2|B1ALY5|O95758-1|B3KME7|B1ALY6|Q8BHD7|Q8BHD7-2	Rod1	ROD1	nucleus|
Other		Leukotriene A-4 hydrolase	69.9116	2	420000	0.062	2	15	58900000	0.217	9	17	0.243	10	5	14700000	0.106	4	4	18200000	0.068	3	9	0.134	5	24.3	10	164.92	P09960	P09960|P09960-2|B4DVZ8|B4DNQ9|Q3UY71|P24527|Q49AK0|B4DEH5	Lta4h	LTA4H LTA4	cytoplasm|nucleus|
Other		Interleukin enhancer-binding factor 2	43.2896	9	17700000	0.228	7	18	122000000	0.269	8	27	0.341	10	7	29500000	0.184	6	14	372000000	0.21	7	21	0.21	7	34.1	10	164.74	Q12905	Q12905|Q9CXY6|Q3UXI9|B4DY09	Ilf2	ILF2 NF45 PRO3063	ribonucleoprotein complex|nucleus|cytoplasm|nucleolus|
Other		Cytosolic acyl coenzyme A thioester hydrolase	42.48	15	21100000	0.257	8	17	145000000	0.297	8	32	0.297	9	16	593000000	0.247	7	14	777000000	0.247	8	30	0.302	10	34.4	10	164.64	O00154	O00154|O00154-4|O00154-6|B3KQ12|O00154-5|Q91V12|Q91V12-4|Q91V12-2|O00154-3|C9JFC4|O00154-2|B4DUX0|Q91V12-3|B7Z957	Acot7	ACOT7 BACH	mitochondrion|cytoplasm|cytosol|cytosol|
Other		Succinyl-CoA ligase [ADP-forming] subunit beta, mitochondrial	50.6587	6	4440000	0.157	5	11	29900000	0.179	7	17	0.235	8	10	50100000	0.211	8	8	123000000	0.196	7	18	0.306	12	32.6	11	164.58	Q9P2R7	Q9P2R7|Q9P2R7-2|B4DRV2|B7ZAF6|Q7Z503|B4DY87|B7Z9S6|Q9Z2I9|Q05BC6	Sucla2	SUCLA2	mitochondrion|
Other		Isoform Endophilin B1b of Endophilin-B1	43.5235	4	3330000	0.098	3	4	22800000	0.158	4	8	0.256	7	8	41200000	0.22	6	8	109000000	0.222	6	16	0.261	9	34.1	12	164.18	Q9JK48-2	Q9JK48-2|Q9Y371-2|Q9JK48|Q9Y371|Q3TYR7|B4E182	Sh3glb1	Sh3glb1 Kiaa0491	Golgi apparatus|cytoplasm|mitochondrion|microsome|protein complex|membrane|mitochondrial outer membrane|endoplasmic reticulum|Golgi membrane|
Other		WD repeat-containing protein 62	168.127	4	706000	0.03	4	4	3350000	0.038	3	8	0.06	6	7	12900000	0.083	6	5	30900000	0.053	5	12	0.109	8	13.9	12	164.07	O43379	O43379|Q3U3T8|Q3U3T8-3|Q3U3T8-2|O43379-2|O43379-3		WDR62 C19orf14
Other		C-terminal-binding protein 1	48.2001	11	12700000	0.115	8	21	89500000	0.172	10	32	0.242	13	26	123000000	0.17	10	18	327000000	0.256	13	44	0.335	16	34	10	163.98	O88712	O88712|Q13363|O88712-2|Q7Z2Q5|P56545-2|Q5SQP8|P56545|Q4KMQ8|P56546-2|Q3UIX8|P56546|Q91YZ2|Q8IY44|O88712-3	Ctbp1	Ctbp1	nucleus|cytoplasm|transcriptional repressor complex|transcription factor complex|
Other		Putative uncharacterized protein	25.0889	7	11000000	0.299	5	6	33400000	0.21	4	13	0.299	6	9	105000000	0.261	5	13	232000000	0.35	8	22	0.35	9	41.1	11	163.92	Q3THJ6	Q3THJ6|P27635|Q6ZWV3|D3DWW6|P86048|C9J7T6|Q96L21	Rpl10	Rpl10	intracellular|cytosolic large ribosomal subunit|cytoplasm|ribosome|endoplasmic reticulum|
Other		Signal recognition particle receptor subunit beta	29.9299	2	1640000	0.11	2	8	29000000	0.143	4	10	0.143	4	15	136000000	0.28	7	11	316000000	0.298	7	26	0.365	11	36.5	11	163.73	Q9Y5M8	Q9Y5M8|Q542X6|P47758	Srprb	SRPRB PSEC0230	membrane|endoplasmic reticulum membrane|cytoplasm|endoplasmic reticulum|ribonucleoprotein complex|integral to membrane|
Other		KIF1-binding protein	72.4973	2	267000	0.033	2	6	22000000	0.112	4	8	0.112	5	11	115000000	0.22	10	9	251000000	0.123	5	20	0.241	11	24.1	11	163.56	Q96EK5	Q96EK5|Q6ZPU9|Q6ZPU9-3|Q6ZPU9-2	Kiaa1279	KIAA1279 KBP	mitochondrion|
Other		SPATS2-like protein	62.2414	6	3840000	0.11	4	7	28400000	0.124	5	13	0.176	7	7	28100000	0.1	5	9	85900000	0.173	7	16	0.215	10	29	11	163.39	Q9NUQ6	B4DT67|B4DRE6|Q9NUQ6|Q9NUQ6-2|B8ZZZ7|Q91WJ7|Q91WJ7-2|C9JW67|C9J8M7|C9JGM8|C9JKE4|C9IZC3		SPATS2L DNAPTP6 SP1224
Other		Chromosome-associated kinesin KIF4A	141.476	2	123000	0.036	2	6	14700000	0.036	5	8	0.036	6	9	29000000	0.08	7	10	49600000	0.079	9	19	0.12	13	12	11	163.3	O95239	O95239|O95239-2|P33174|Q80YP3|B3KNC0|Q2VIQ3|B4DYE2|Q6ZMV9|Q6ZMV9-3|B7ZKX5|Q17RI8|B4DHG8|Q2UVF2|B1AQZ2|Q7TSZ7|P28741|Q9Y496|Q3UI47|Q3TET1|D3DQ90|D3YW11|Q4KMP8|Q6ZMV9-2|Q2MDE8|Q6ZMV9-4|C9J9X2	Kif4a	KIF4A KIF4	spindle microtubule|nucleus|cytoplasm|cytoskeleton|nuclear matrix|
Matrisome-associated	ECM-affiliated Proteins	Protein ERGIC-53	57.8332	12	13400000	0.192	8	4	30500000	0.064	3	16	0.192	8	6	46200000	0.107	5	18	337000000	0.243	9	24	0.258	11	25.8	9	163.17	P49257	P49257|B2R774|Q3U944|Q9D0F3|B4DVV0	Lman1	LMAN1 ERGIC53 F5F8D	ER-Golgi intermediate compartment membrane|endoplasmic reticulum|Golgi membrane|microsome|Golgi apparatus|endoplasmic reticulum membrane|ER-Golgi intermediate compartment|sarcomere|membrane|integral to membrane|
Other		Probable ATP-dependent RNA helicase DDX6	54.8152	19	17900000	0.14	6	17	80800000	0.169	6	36	0.211	8	12	119000000	0.188	6	21	383000000	0.229	9	33	0.269	10	30	11	163.15	P26196	P26196|P54823|B2R858|Q8IV96	Ddx6	DDX6 HLR2 RCK	cytoplasmic mRNA processing body|cytoplasm|stress granule|
Other		mRNA export factor	41.595	8	8860000	0.298	7	10	18000000	0.209	5	18	0.336	8	11	20500000	0.168	4	18	279000000	0.372	9	29	0.407	10	40.7	10	163.06	P78406	P78406|Q8C570|Q5J8M4|Q8CBU3|Q6PAS9	Rae1	RAE1 MRNP41	nucleus|cytoplasm|cytoskeleton|nuclear outer membrane|nuclear envelope|nuclear pore|nuclear pore|nuclear envelope|
Other		Histone H1.2	21.2663	35	1150000000	0.179	14	21	864000000	0.259	10	56	0.278	15	34	2200000000	0.16	11	45	10400000000	0.306	20	79	0.306	22	30.6	10	163.01	P15864	P15864|P16402|P43277|B2R984|P10412|P16403|Q3U292|Q4VB24|A3R0T7|P43274|P16401|A1L407|P22492|Q02539|Q07133|P43275|P43276	Hist1h1c	Hist1h1c H1f2	chromosome|nucleus|nucleosome|
Other		Exportin-7	125.275	5	1780000	0.049	4	11	44700000	0.099	8	16	0.12	10	6	39600000	0.049	4	7	69300000	0.062	6	13	0.087	8	13.7	12	162.86	Q9UIA9	A8K607|Q9UIA9|Q9EPK7|Q9EPK7-2|B4DSP8|D3DSQ7	Xpo7	XPO7 KIAA0745 RANBP16	nucleus|cytoplasm|nuclear pore|
Other		CCAAT/enhancer-binding protein zeta	121.613	10	4290000	0.092	7	2	934000	0.01	1	12	0.092	7	4	2080000	0.032	3	8	76600000	0.082	6	12	0.114	9	13.7	11	162.86	Q03701	Q03701|B2R5U7|C9J9W7|P53569	Cebpz	CEBPZ CBF2	nucleus|
Other		Ankyrin repeat and LEM domain-containing protein 2	104.968	2	362000	0.054	2	1	3060000	0.011	1	3	0.066	3	5	14100000	0.086	5	7	51500000	0.117	7	12	0.184	12	18.4	11	162.8	Q86XL3	Q86XL3|Q86XL3-2|Q6P1H6|Q6P1H6-2|Q6P1H6-3|B3KN97|Q6P1H6-4	Ankle2	ANKLE2 KIAA0692	integral to membrane|nuclear envelope|membrane|
Other		Eukaryotic translation initiation factor 2C, 2	98.5576	5	1790000	0.075	4	9	21500000	0.089	6	14	0.137	8	7	15400000	0.058	6	12	92000000	0.153	10	19	0.169	13	19.8	11	162.71	A1A563	A1A563|Q8CJG0|Q9UKV8|Q9UKV8-2|A8KA05|Q8CGT8|Q9HCK5|Q8CJF8|Q8CJF8-2|Q9H9G7|Q3TBP7|B2RAD8|Q8CJF9|A1L365|Q9UL18|Q8CJG1|Q5TA58|B3KME0|Q7M738|Q8BJP2|B1ALI0|Q5TA56|Q6NXU1|B4E1P5|B4DY67|Q9NXV9|Q8BTF2	Eif2c2	Eif2c2	mRNA cap binding complex|micro-ribonucleoprotein complex|RNA-induced silencing complex|
Other		Polymerase I and transcript release factor	43.4754	7	34000000	0.058	4	4	35000000	0.117	3	11	0.148	6	7	39300000	0.146	4	13	589000000	0.266	9	20	0.31	10	31	10	162.58	Q6NZI2	Q6NZI2|B4DNU9|B4DPZ5|O54724|B3KRY5|Q3U4N4|Q6NZI2-2|Q3TER0|Q6NZI2-3	Ptrf	PTRF FKSG13	cytoplasm|nucleus|caveola|endoplasmic reticulum|mitochondrion|microsome|cytosol|nucleoplasm|plasma membrane|
Other		Citrate synthase, mitochondrial	51.9397	12	31200000	0.109	9	14	218000000	0.182	10	26	0.182	12	16	91600000	0.199	8	19	514000000	0.268	12	35	0.287	14	28.7	11	162.43	O75390	O75390|B4DJV2|B3KTN4|Q9CZU6|Q9DAM4|Q80X68|B7Z1E1	Cs	CS	mitochondrial matrix|mitochondrion|
Other		Galectin-3-binding protein	66.2427	6	4920000	0.117	5	1	3190000	0.022	1	7	0.14	6	4	25700000	0.083	4	15	304000000	0.2	8	19	0.217	9	24.7	11	162.08	Q08380	Q08380|B4DVE1|B4DDG4|B3KP88|B4DWA8|B4DI70	Lgals3bp	LGALS3BP M2BP	extracellular space|proteinaceous extracellular matrix|intracellular membrane-bounded organelle|extracellular region|nucleus|extracellular matrix|membrane|
Other		NEDD8-activating enzyme E1 catalytic subunit	52.5361	7	1860000	0.12	5	14	29200000	0.215	8	21	0.218	9	3	18800000	0.071	2	10	83800000	0.215	6	13	0.239	7	26.9	10	162.01	Q8TBC4	Q8TBC4|B2RBP3|Q3TG68|Q8C878|A6NLB5|Q3TL72|Q8C878-2|B7Z5F6	Uba3	UBA3 UBE1C	nucleus|
Other		Centromere/kinetochore protein zw10 homolog	89.6837	8	2820000	0.084	5	11	21900000	0.097	5	19	0.15	8	14	31200000	0.123	6	10	52800000	0.11	6	24	0.16	8	21.3	11	162	O43264	B2R7C2|O43264|A1A528|B4E1J7|B4DUQ3|O54692	Zw10	ZW10	spindle pole|membrane|nucleus|kinetochore|endoplasmic reticulum membrane|kinetochore|kinetochore|kinetochore microtubule|kinetochore|cytoskeleton|condensed chromosome kinetochore|endoplasmic reticulum|cytoplasm|
Other		Isoform 2 of Catenin alpha-1	103.489	6	768000	0.06	4	8	10900000	0.078	4	14	0.09	6	16	23600000	0.13	8	11	56700000	0.112	6	27	0.178	11	17.8	11	161.98	P35221-2	P35221-2|C9JMP9|P35221|B4E2G8|P26231|Q3TGQ3|Q6NV50|B4DKT9|B4DU00|Q8N1C0|B3KSR8|Q14DP5|Q65CL1|A4GE64|P26232|Q61301|P26232-5|Q61301-3|P26232-2|Q61301-2|P26232-3|Q8BS72|C9IZ88|C9J144|A8K141|Q9UI47|A4GE65|A6NKP0	Ctnna1	CTNNA1	plasma membrane|cell-cell junction|cell-cell junction|actin cytoskeleton|cytoplasm|adherens junction|catenin complex|
Other		Eukaryotic translation initiation factor 3 subunit E	52.6192	7	8780000	0.112	5	8	58400000	0.182	7	15	0.226	9	8	50900000	0.179	7	10	161000000	0.13	5	18	0.242	10	28.7	12	161.98	P60228	P60228|P60229|Q6IAX5|B3KW56|B2R806	Eif3e	EIF3E EIF3S6 INT6	chromatin|eukaryotic translation initiation factor 3 complex|cytosol|PML body|eukaryotic translation initiation factor 3 complex|eukaryotic translation initiation factor 3 complex|eukaryotic translation initiation factor 3 complex|nucleus|nucleoplasm|cytoplasm|eukaryotic translation initiation factor 3 complex|
Other	no	Integrin beta-1	91.7229	11	19600000	0.122	8	9	27600000	0.114	7	20	0.14	10	8	30000000	0.1	6	23	706000000	0.159	12	31	0.171	13	17.1	11	161.93	P05556	P05556|P05556-3|P05556-4|P05556-5|P05556-2|P09055|C9JPK5|Q8BUD1	Itgb1	ITGB1 FNRB MDF2 MSK12	plasma membrane|plasma membrane|plasma membrane|ruffle membrane|plasma membrane|neuromuscular junction|plasma membrane|plasma membrane|cell surface|melanosome|sarcolemma|plasma membrane|plasma membrane|integral to membrane|plasma membrane|plasma membrane|plasma membrane|plasma membrane|focal adhesion|integrin complex|ruffle|plasma membrane|plasma membrane|plasma membrane|
Other		RNA-binding protein 4	40.7125	9	7010000	0.25	5	7	21500000	0.288	6	16	0.315	7	8	62500000	0.23	8	17	253000000	0.313	9	25	0.387	13	38.7	10	161.7	Q9BWF3	Q9BWF3|A8K9U0|Q9BQ04|Q8C7Q4|A1L3S3|Q8VE92|B4E1U0|Q9BWF3-2|Q9BWF3-3|Q8C7Q4-2|Q5CZX8	Rbm4	RBM4 RBM4A	nucleus|nucleolus|cytoplasm|
Other		Mitochondrial import receptor subunit TOM40 homolog	38.2347	11	54900000	0.232	5	3	2960000	0.121	2	14	0.232	5	6	23100000	0.254	4	19	918000000	0.357	9	25	0.398	10	39.8	9	161.68	O96008	O96008|O96008-2|Q9QYA2|D3YVW7	Tomm40	TOMM40 C19orf1 PEREC1 TOM40	integral to mitochondrial outer membrane|mitochondrial outer membrane translocase complex|mitochondrion|membrane|pore complex|integral to membrane of membrane fraction|mitochondrial outer membrane translocase complex|
Other		Multifunctional protein ADE2	47.8201	6	7460000	0.138	4	13	61200000	0.171	6	19	0.275	9	5	15700000	0.082	3	11	193000000	0.256	8	16	0.275	9	34.5	11	161.34	P22234	P22234|Q68CQ5|Q9DCL9|Q9CQ38|B4DGX3|D3Z6P1	Paics	PAICS ADE2 AIRC PAIS
Other		Opioid growth factor receptor	73.8939	8	11000000	0.183	8	2	28900000	0.042	2	10	0.183	8	6	96200000	0.155	6	7	116000000	0.112	5	13	0.212	9	23.6	10	161.34	Q9NZT2	Q9NZT2|Q05BV5|Q9NZT2-2|B3KMQ6|Q6PK21|Q4VXW4	Ogfr	OGFR	cellular_component|nucleus|cytoplasm|membrane|
Other		Actin-related protein 2/3 complex subunit 1B	41.7478	4	2650000	0.145	3	17	52700000	0.225	9	21	0.274	10	9	37500000	0.086	5	14	223000000	0.155	9	23	0.206	12	32.5	10	161.26	O15143	O15143|Q91Z25|Q9WV32|Q3TCE7|Q9CRC4|Q3U094|Q3TBA2|Q9R0Q6|Q92747|D3Z086|C9J6C8|C9JEY1|C9J4Z7|C9K057|C9JBJ7|C9JTT6|B4DLQ7|D3Z6S0|D3YVI5	Arpc1b	ARPC1B ARC41	cytoplasm|actin cytoskeleton|Arp2/3 protein complex|
Other		60S ribosomal protein L10a	25.002	10	51700000	0.299	6	8	78400000	0.308	6	18	0.313	8	8	82800000	0.248	6	15	895000000	0.313	8	23	0.327	9	32.7	9	161.25	P62906	P62906|Q5XJF6|Q3U561|P53026|Q99JL6|A6NGN7|A8MXH3|D3YXT2	Rpl10a	RPL10A NEDD6	mitochondrion|cytosol|ribosome|intracellular|
Other		WD repeat and HMG-box DNA-binding protein 1	127.448	4	1200000	0.051	4	4	4590000	0.041	4	8	0.066	6	8	20200000	0.082	7	6	58800000	0.054	4	14	0.111	9	13.4	11	161.23	O75717	A8KAE0|O75717|A8MRA5|C9JYB3|B3KMD2|B3KMC2|P59328|P59328-3|P59328-2|C9JW18	Wdhd1	WDHD1 AND1	nucleus|nucleoplasm|nucleolus|cytoplasm|
Other		Isoform Dnmt1b of DNA (cytosine-5)-methyltransferase 1	187.155	1	1170000	0.008	1	8	15900000	0.048	6	9	0.056	7	6	23200000	0.044	6	7	65000000	0.055	7	13	0.076	10	9.1	11	161.22	P26358-2	P26358-2|P26358|P26358-3|B3KVA0|Q7TSJ0|Q3UHZ3|P13864|P13864-2	Dnmt1	DNMT1 AIM CXXC9 DNMT	centromeric heterochromatin|nucleus|replication fork|
Other		ATP-dependent RNA helicase DDX24	96.9576	5	3360000	0.055	3	3	24600000	0.043	3	8	0.084	5	5	62300000	0.073	5	11	144000000	0.129	8	16	0.158	10	15.8	10	160.9	Q9GZR7	Q9GZR7|Q4V9L5|B4DKV2|B4DM03|B4E300|Q7Z4X3|Q7Z4W0|B4DGI6|Q9ESV0|Q7TM97|Q3U7R4|Q3TLR1	Ddx24	DDX24	nucleolus|nucleolus|cytoplasm|
Other		Quinone oxidoreductase	35.3771	8	5690000	0.352	7	16	40800000	0.355	9	24	0.386	10	14	45100000	0.297	8	14	255000000	0.395	7	28	0.422	10	45.8	10	160.76	Q08257	Q08257|A6NP24|A6NN60|C9JH92|Q80XR3|P47199|D3YUG9|Q5HYE7|D3Z2X0|D3Z4Q4|D3YWU6|Q3UYY0	Cryz	CRYZ	cytoplasm|soluble fraction|cytosol|
Other		60S ribosomal protein L9	21.9951	12	20100000	0.197	6	20	411000000	0.401	7	32	0.411	9	15	307000000	0.291	7	14	760000000	0.484	7	29	0.494	9	61.4	9	160.52	P51410	P51410|P32969|D3YZH3|D3YYQ0|Q5M9J5|D3Z629|B4DLV8|B4E1M5|D3YZT0|Q2NKY6	Rpl9	Rpl9	intracellular|ribosome|
Other		Isoform D of Protein SON	267.43	7	6110000	0.028	5	12	80800000	0.031	5	19	0.047	8	14	64400000	0.037	6	15	174000000	0.057	10	29	0.057	10	7.1	12	160.43	P18583-5	P18583-5|P18583-2|P18583-3|P18583-9|P18583|P18583-7|P18583-4|D3DSF5|P18583-10|P18583-6|D3DSF6|P18583-8|D3DSF7|B3KRA1|Q9QX47|Q6ZRV7|Q9QX47-2	Son	SON C21orf50 DBP5 KIAA1019 NREBP HSPC310 HSPC312	intracellular|cellular_component|nuclear speck|nucleus|
Other		Tripartite motif-containing protein 56	83.1979	2	1240000	0.031	2	5	5420000	0.091	3	7	0.123	5	6	9820000	0.109	5	8	38200000	0.15	6	14	0.185	8	24.6	11	160.2	Q9BRZ2	Q9BRZ2|C9JEK4|Q9BRZ2-2|C9JI91|Q9BRZ2-3|Q80VI1	Trim56	TRIM56 RNF109	intracellular|
Other		V-type proton ATPase subunit B, brain isoform	56.842	2	1200000	0.066	2	12	34300000	0.166	6	14	0.166	6	11	28900000	0.076	3	16	112000000	0.215	7	27	0.234	8	28.5	10	159.84	P21281	P21281|P62814|B4DFM5|B4DQI9|P15313|C9JL73|B4DWH7|Q8C3L6|Q91YH6|Q6P6I3|C9J5E3|C9JNS9	Atp6v1b2	ATP6V1B2 ATP6B2 VPP3	proton-transporting V-type ATPase, V1 domain|Golgi apparatus|endomembrane system|intracellular membrane-bounded organelle|cytosol|plasma membrane|integral to membrane|melanosome|
Other		Amine oxidase (Flavin containing) domain 2	95.1711	2	224000	0.027	2	8	23000000	0.1	6	10	0.112	7	5	41300000	0.061	4	10	51500000	0.191	8	15	0.218	10	23	11	159.8	A3KG93	A3KG93|Q6ZQ88|O60341-2|O60341|A8K2R3	Kdm1a	Aof2 RP23-426N4.2-002	transcription factor complex|nucleus|
Other		Cleavage stimulation factor subunit 3	83.3765	8	1430000	0.128	5	11	22800000	0.108	5	19	0.191	8	13	46900000	0.131	6	9	71900000	0.099	4	22	0.167	7	22.7	10	159.73	Q12996	Q12996|B4DFQ5|Q99LI7|B4DMA4|Q96QK4|Q8CE71	Cstf3	CSTF3	nucleus|intracellular|
Other		Isoform Delta 11 of Calcium/calmodulin-dependent protein kinase type II subunit delta	59.7781	8	15800000	0.04	4	18	53700000	0.206	11	26	0.206	11	27	114000000	0.286	14	17	456000000	0.181	11	44	0.286	16	28.6	9	159.68	Q13557-11	Q13557-11|Q13557-4|Q13557-6|Q13557-3|Q13557|Q6PHZ2|B7Z2B0|Q6PHZ2-5|Q13557-5|Q13557-10|Q6PHZ2-4|Q13557-9|Q13557-8|A8MVS8|Q6PHZ2-2|Q13555-6|C9J9N7|C9JDC0|Q13555|Q13555-8|Q13555-2|Q13555-4|Q923T9|Q923T9-2|Q13555-5|Q5SWX3|A8K6N9|Q13555-9|Q13555-7|Q13555-3|Q5SWX4|Q923T9-3|Q8C8X9|B3KY86|B3KTH7|Q5SVJ0|Q13554|A4D2J9|Q5SVI1|Q68EG2|Q8BL41|P28652|Q13554-2|Q5SVI2|Q5SVI3|Q5SVI0|Q13554-5|A4D2K5|D3DVK8|Q5SVJ1|Q…	Camk2d	CAMK2D CAMKD	cytosol|plasma membrane|cytosol|plasma membrane|plasma membrane|plasma membrane|calcium- and calmodulin-dependent protein kinase complex|plasma membrane|plasma membrane|nucleoplasm|nucleoplasm|endocytic vesicle membrane|nucleoplasm|
Other		SWI/SNF complex subunit SMARCC1	123.401	12	7770000	0.097	10	4	8320000	0.011	3	16	0.097	11	6	34700000	0.019	4	14	143000000	0.092	10	20	0.112	13	12.3	11	159.65	P97496	Q58EY4|Q3UPK0|P97496|Q92922|Q3UNN4|P97496-2|B4DYQ1|D3Z1X8|Q8TAQ2|Q8TAQ2-2|B4DF22|Q6PDG5|Q3UID0|Q6PDG5-2|Q3UMX0|B4DYF9|Q3UZD0	Smarcc1	Smarcc1 Baf155 Srg3	nucleus|chromatin|nucleus|XY body|intracellular|SWI/SNF complex|
Other		DNA-directed RNA polymerase II subunit RPB1	218.542	3	2590000	0.028	3	10	27400000	0.042	6	13	0.061	8	16	56700000	0.086	10	5	79600000	0.046	5	21	0.086	10	9.3	11	159.61	P08775	P08775|O08847|P24928|B4E3V7|B4DET1|Q6NX41	Polr2a	Polr2a Rpii215 Rpo2-1	nucleus|DNA-directed RNA polymerase II, core complex|
Other		Vasodilator-stimulated phosphoprotein	40.0002	7	6030000	0.181	5	11	22000000	0.136	5	18	0.257	8	12	52200000	0.231	6	20	227000000	0.197	9	32	0.292	11	38.4	11	159.48	P50552	P50552|P70460	Vasp	VASP	cytoplasm|cell junction|cytosol|filopodium membrane|lamellipodium membrane|plasma membrane|focal adhesion|actin cytoskeleton|cytosol|
Other		Isoform 3 of Synembryn-A	60.7876	9	4030000	0.18	7	8	34000000	0.145	6	17	0.184	8	4	18500000	0.054	2	8	138000000	0.184	8	12	0.184	8	25.5	10	159.35	Q9NPQ8-3	Q9NPQ8-3|Q9NPQ8|Q9NPQ8-2|B7WPL0|Q80XE1|Q9NVN3-2|Q9NVN3|A2RTZ0|Q80XE1-2|Q9NVN3-3|Q9NVN3-4|Q3TIR3	Ric8a	RIC8A	cytoplasm|
Other		Tubulin gamma-1 chain	51.5113	9	5070000	0.312	6	3	8010000	0.124	3	12	0.372	8	2	4060000	0.119	2	8	78300000	0.345	7	10	0.345	7	43.2	10	159.31	P23258	P23258|Q9NRH3|P83887|Q8VCK3	Tubg1	TUBG1 TUBG	cytosol|cytosol|cytosol|cytoplasm|gamma-tubulin complex|centriole|cell leading edge|condensed nuclear chromosome|pericentriolar material|cytoskeleton|cytoplasmic microtubule|polar microtubule|cytosol|cytosol|apical part of cell|centrosome|cytosol|cytoplasm|cytosol|
Other		Nuclear receptor corepressor 1	271.118	4	1180000	0.02	4	8	125000000	0.052	6	12	0.058	8	10	15300000	0.059	7	7	111000000	0.04	5	17	0.07	8	9.2	11	159.26	O75376	O75376|O75376-2|Q7Z516|B4DJ25|Q60974|Q60974-2|Q86YY1|Q5RIM6|Q5PRE9|Q5RIM5|Q86YY2|Q3B773|Q8VDE8|Q86YY0|Q5RIM8|C9JAP0	Ncor1	NCOR1 KIAA1047	transcriptional repressor complex|nucleus|nuclear part|spindle microtubule|transcriptional repressor complex|histone deacetylase complex|
Other		Protein LAS1 homolog	84.0333	5	15700000	0.081	5	3	13500000	0.089	3	8	0.171	8	2	4480000	0.055	2	13	580000000	0.193	10	15	0.193	10	22.7	10	159.21	Q9Y4W2	Q9Y4W2|Q9Y4W2-2|Q9Y4W2-3|B7Z381|B3KNR6|Q9Y4W2-4|B3KUJ7|Q6ZNR3|A2BE28|A2BE28-2	Las1l	LAS1L MSTP060	nucleolus|nucleus|
Other		Alpha-soluble NSF attachment protein	33.6886	2	666000	0.094	2	4	3210000	0.094	2	6	0.094	2	5	7520000	0.223	4	20	210000000	0.555	10	25	0.555	10	55.5	10	159.2	P54920	P54920|Q9DB05|Q9CXX1|B4DIV0|P28663|Q9H115|B4DK44|B4DGP9|Q4G0M0	Napa	NAPA SNAPA	synaptobrevin 2-SNAP-25-syntaxin-1a complex|membrane|Golgi apparatus|endoplasmic reticulum|
Other		F-box/LRR-repeat protein 18	90.1655	3	537000	0.055	3	5	4310000	0.078	4	8	0.12	6	3	3000000	0.037	2	10	64100000	0.216	10	13	0.216	10	22.9	11	159.12	Q96ME1	Q96ME1|B4DH63|Q96ME1-4|Q96ME1-2|B3KTC9|C9JS31|Q96ME1-3|Q3U4A0		FBXL18 FBL18
Other		Isoform ACSL5a of Long-chain-fatty-acid--CoA ligase 5	83.2884	5	2620000	0.085	4	8	31100000	0.119	5	13	0.148	7	5	24300000	0.064	4	9	80900000	0.17	8	14	0.192	10	23.8	12	158.79	Q9ULC5-3	Q9ULC5-3|Q9ULC5|Q9ULC5-4|B4DX30|Q8JZR0|Q3UKS0|Q9D9S0	Acsl5	ACSL5 ACS5 FACL5 UNQ633/PRO1250	endoplasmic reticulum|membrane|integral to membrane|endoplasmic reticulum membrane|mitochondrial inner membrane|mitochondrial outer membrane|mitochondrion|
Other		Coiled-coil domain-containing protein 22	71.0966	5	969000	0.082	3	17	26300000	0.132	5	22	0.181	7	12	39100000	0.124	4	21	105000000	0.208	11	33	0.231	12	25.3	10	158.64	O60826	O60826|B7ZAR0|B4DPB6|B4DLA4|Q9JIG7	Ccdc22	CCDC22 CXorf37 JM1	cellular_component|
Other		Pescadillo homolog	68.4008	8	3620000	0.113	6	2	3940000	0.042	2	10	0.13	7	3	30200000	0.044	2	11	174000000	0.192	8	14	0.192	8	21.7	11	158.63	O00541	O00541|O00541-2|B5MCF9|B3KXD6|B3KTZ6|Q5SQ20|Q9EQ61|C9JXJ1|Q6ZUE0	Pes1	PES1	nucleus|intracellular|preribosome, large subunit precursor|preribosome, large subunit precursor|nucleolus|nucleoplasm|
Other		GDH/6PGL endoplasmic bifunctional protein	89.4616	1	271000	0.025	1	1	257000	0.012	1	2	0.037	2	8	22900000	0.061	5	21	184000000	0.208	11	29	0.208	12	20.8	11	158.49	O95479	O95479|A2A7A7|B2KGW9|A2A7A9|Q8CFX1	H6pd	H6PD GDH	endoplasmic reticulum|microsome|endoplasmic reticulum lumen|
Other		Rho-associated protein kinase 2	162.038	7	1640000	0.043	5	6	17600000	0.041	5	13	0.077	9	6	35500000	0.034	5	7	36400000	0.036	5	13	0.064	9	9.3	11	158.31	O75116	O75116|P70336|Q13464|P70335|P70335-2|B4DRJ9|Q14DU5|C9JFJ0	Rock2	ROCK2 KIAA0619	cytosol|spindle pole centrosome|cytoplasm|plasma membrane|
Other		3-ketoacyl-CoA thiolase A, peroxisomal	44.409	4	2240000	0.115	4	20	12600000	0.106	6	24	0.176	9	36	38700000	0.231	9	29	133000000	0.287	13	65	0.318	14	31.8	9	158.24	Q921H8	Q921H8|Q8VCH0|P09110|B4DEN6|Q3UPU8|Q8BLD7|Q8R343|C9JDE9|Q96CA6|C9JKE9|B4DVF4	Acaa1a	Acaa1a Acaa1	peroxisome|
Other		Calponin-3	36.5842	6	3410000	0.094	4	11	19300000	0.2	8	17	0.261	11	19	46800000	0.118	6	17	151000000	0.288	11	36	0.316	13	35.8	10	158.09	Q15417	Q15417|Q9DAW9|B4DFK6|B4DP09|B4DUT8|Q6FHE4|Q99439|B4DDF4|B4DN57|Q08093|B4DHU5|A6NFI4|Q922F8|D3Z7R6	Cnn3	CNN3	cellular_component|
Other		Integrin-linked protein kinase	51.9318	10	7710000	0.183	6	8	16700000	0.134	5	18	0.234	8	8	46900000	0.066	3	12	289000000	0.236	8	20	0.254	9	27.6	11	157.92	Q13418	Q13418|O55222|B7Z418|B7Z1I0|D3YZA5	Ilk	ILK ILK1 ILK2	cytosol|focal adhesion|cytoplasm|stress fiber|axon|terminal button|dendritic shaft|protein complex|costamere|cytosol|cell-cell junction|cell soma|plasma membrane|
Other		4-trimethylaminobutyraldehyde dehydrogenase	54.7138	5	3460000	0.071	3	15	54500000	0.229	9	20	0.229	9	10	113000000	0.125	6	12	253000000	0.181	10	22	0.181	10	24.2	10	157.82	P49189	B9EKV4|B4DX14|P49189|B4DE91|B4DXY7|B4DYY1|Q3V1N7|Q3U367|Q3TG52|A7VL18|Q3TMT4|Q9JLJ2|Q3THE7|Q3UDG0	Aldh9a1	ALDH9A1 ALDH4 ALDH7 ALDH9	cytoplasm|cytoplasm|cytosol|cytosol|mitochondrion|microtubule cytoskeleton|nucleus|
Other		RNA-binding protein 12B	118.443	9	5730000	0.094	8	4	3750000	0.034	3	13	0.106	9	4	11400000	0.031	3	10	125000000	0.075	7	14	0.097	9	14.4	12	157.66	Q8IXT5	Q8IXT5|B9ZVT1|Q80YR9|A2AJP4|B2RPV4|Q66JV4	Rbm12b	RBM12B
Other		Guanine nucleotide-binding protein-like 3	62.5056	10	6310000	0.169	6	10	32700000	0.158	5	20	0.265	9	13	30200000	0.178	6	14	201000000	0.234	8	27	0.234	8	28.5	10	157.29	Q9BVP2	Q9BVP2|Q9BVP2-2|B4DMU5|C9JZT7|C9JYH9	Gnl3	GNL3 E2IG3 NS	nucleolus|nucleoplasm|nucleus|intracellular|
Other		WD repeat-containing protein 11	138.508	3	785000	0.042	3	8	11800000	0.066	5	11	0.076	6	2	4190000	0.035	2	14	94300000	0.099	9	16	0.099	9	11.9	11	157.06	Q9BZH6	B2RCJ6|Q9BZH6|C9J8X2|Q9NVU3|Q659C9|Q9NWV7|Q8K1X1|B4DX09	Wdr11	WDR11 BRWD2 KIAA1351 WDR15	membrane|integral to membrane|
Other		Gamma-tubulin complex component 3	104.368	2	277000	0.035	2	3	3220000	0.09	3	5	0.11	4	7	14700000	0.117	6	8	44000000	0.081	6	15	0.17	10	20.6	11	156.94	Q96CW5	Q96CW5|Q96CW5-2|B4DYP7|P58854|Q3TAJ6|Q3TN67|Q96CW5-3	Tubgcp3	TUBGCP3 GCP3	spindle|cytosol|centrosome|centrosome|microtubule|cytosol|polar microtubule|cytoskeleton|centriole|cytoplasm|cytosol|
Other		Ribonucleases P/MRP protein subunit POP1	116.418	1	598000	0.014	1	5	8960000	0.072	5	6	0.086	6	5	21700000	0.062	5	8	35400000	0.065	5	13	0.116	9	15	11	156.85	Q99575	Q99575|Q96F88|Q8K205|Q9D4G5	Pop1	POP1 KIAA0061	nucleolus|nucleolar ribonuclease P complex|nucleus|ribonuclease MRP complex|
Other		Formin-like protein 3	118.124	5	3530000	0.045	5	7	12100000	0.077	6	12	0.086	8	11	39100000	0.105	9	9	68200000	0.069	5	20	0.113	10	12.9	11	156.84	Q8IVF7	Q8IVF7|Q8IVF7-3|Q8IVF7-2|Q6ZPF4|D3Z7A7|Q6ZPF4-2|B3KXD8|Q96PY5-3|A2APV2-3|Q96PY5|A2APV2|A2APV2-2|Q6ZN96|C9IZY8|B3KT32|Q8BI52	Fmnl3	FMNL3 FHOD3 KIAA2014 WBP3
Other		Suppressor of G2 allele of SKP1 homolog	41.3086	3	2210000	0.12	3	5	20600000	0.172	5	8	0.263	7	3	14700000	0.106	3	8	69400000	0.276	7	11	0.345	9	41.3	11	156.77	Q9Y2Z0	A8K5T7|Q9Y2Z0|Q9Y2Z0-2|A8K7W3|B4DYC6|Q9P1S2|Q9CX34	Sugt1	SUGT1	kinetochore|ubiquitin ligase complex|
Other		Rho-related GTP-binding protein RhoG	21.7645	21	50400000	0.209	14	30	347000000	0.418	18	51	0.418	21	46	878000000	0.513	21	36	2370000000	0.356	21	82	0.513	27	58.6	10	156.76	P84095	P84095|P84096|B4E1U9|P60766-2|P60953-2|Q3TLP8|P63000-2|Q9D859|P63000|P63001|Q8BPG5|Q05144|P15153|P60766|P60953|A4D2P2|B4DMH5|B7ZAY4|Q3UL78|B1AH80|B1AH77|P60763|P60764|Q9ER71|Q9H4E5|Q3TZU6|Q7Z513|Q9ER71-2|P17081|Q8R527|Q9H4E5-2|D3YX61|D3Z3L1|Q8CEV8|B1AH79	Rhog	RHOG ARHG	plasma membrane|cytosol|intracellular|
Other		Phostensin	68.2267	5	4450000	0.137	5	2	10500000	0.07	2	7	0.179	6	13	79800000	0.246	8	7	54200000	0.216	6	20	0.274	9	28.8	10	156.62	Q6NYC8	Q6NYC8|Q6ZTV1|Q6NYC8-2|C9JXJ3|Q8BQ30-2|Q8BQ30|B7ZND7|B2RWV7	Kiaa1949	KIAA1949 HKMT1098	cytoskeleton|cytoplasm|
Other		Lipoma-preferred partner	67.1715	1	39100	0.027	1	7	19600000	0.071	4	8	0.099	5	13	67500000	0.156	7	13	127000000	0.23	8	26	0.264	10	26.4	9	156.53	Q93052	B7ZLW0|Q93052|B7Z871|C9JUT4|C9JXK9|Q8BFW7|Q8BFW7-4|Q8BFW7-5|B7Z8W0|Q8BFW7-2|C9J4E3|Q8BFW7-3|C9J5C8|C9J1K7|C9J3U9|C9JT42|C9JIY7|C9J2R5|C9JE51	Lpp	LPP	focal adhesion|plasma membrane|nucleus|cell junction|cytoplasm|
Other		Coronin-1A	51.6729	7	2640000	0.147	5	6	9170000	0.056	2	13	0.147	5	17	163000000	0.238	8	11	211000000	0.14	5	28	0.299	10	31.4	11	156.51	O89053	O89053|Q3U9K3|Q3U232|Q3T9L1|P31146|D3YW57|B4DJS1|D3YXM2	Coro1a	Coro1a Coro1	cytoplasm|cell cortex|immunological synapse|plasma membrane|cortical actin cytoskeleton|cell leading edge|lamellipodium|filamentous actin|phagocytic vesicle membrane|cytoplasmic vesicle|actin cytoskeleton|plasma membrane|phagocytic cup|
Other		ATP-dependent RNA helicase DDX18	75.7477	7	1420000	0.1	5	8	9700000	0.073	4	15	0.117	6	4	10900000	0.049	3	12	158000000	0.167	9	16	0.182	10	22.6	12	156.43	Q9NVP1	Q9NVP1|Q8N254|Q8K363	Ddx18	DDX18
Other		Testis-expressed sequence 10 protein	106.414	9	3570000	0.101	6	4	19200000	0.053	3	13	0.121	7	7	29900000	0.053	4	11	147000000	0.13	8	18	0.13	9	17	10	156.3	Q9NXF1	Q9NXF1|B4DYV2|B4DQR0|B7Z9D5|Q3URQ0|Q922R7|B4E149	Tex10	TEX10 L18 Nbla10363	nucleus|nuclear membrane|membrane|integral to membrane|nucleolus|
Other		Isoform 2 of Elongation factor G, mitochondrial	86.5523	6	3170000	0.053	4	9	26200000	0.112	8	15	0.124	9	7	24700000	0.094	6	7	40200000	0.111	6	14	0.161	9	19.2	12	156.13	Q96RP9-2	Q96RP9-2|Q96RP9|C9IZ01|Q8K0D5|D3DNL3|Q9H9M0|C9JA25	Gfm1	GFM1 EFG EFG1 GFM	mitochondrion|intracellular|
Other		Enhanced at puberty protein 1	83.6273	0	0	0	0	4	6120000	0.051	2	4	0.051	2	14	48600000	0.128	5	12	145000000	0.173	11	26	0.233	13	23.3	10	155.98	Q9H1B7	Q9H1B7|Q8K3X4|Q7Z5L9|Q7Z5L9-2	Eap1	EAP1 C14orf4 KIAA1865 My039	nucleus|
Other		Sterile alpha motif domain-containing protein 9	185.818	2	135000	0.016	2	3	1660000	0.025	3	5	0.033	4	6	22700000	0.049	6	10	69200000	0.056	8	16	0.088	12	8.8	11	155.93	Q5K651	Q5K651|C9JKF1|B3KWI1|B3KWI8	Samd9	SAMD9 C7orf5 DRIF1 KIAA2004 OEF1	cytoplasm|
Other		Serine/threonine-protein phosphatase 2A catalytic subunit alpha isoform	36.1781	15	23500000	0.258	10	9	46700000	0.21	6	24	0.307	11	12	82900000	0.275	7	17	408000000	0.323	8	29	0.436	11	44	10	155.88	P63330	P63330|P67775|Q6I9T8|Q8WZ56|Q5U0I7|P62714|P62715|B3KRM2|B3KQ51|Q8VED4|P60510|P97470|Q5U086	Ppp2ca	Ppp2ca	cytoplasm|spindle pole|cytoskeleton|protein phosphatase type 2A complex|chromosome, centromeric region|cytoplasm|plasma membrane|nucleus|cytosol|
Other		Putative uncharacterized protein	46.9332	5	6540000	0.108	4	7	57400000	0.201	6	12	0.258	8	8	55900000	0.211	6	6	80900000	0.184	5	14	0.273	8	35.7	11	155.8	Q9CZ03	Q9CZ03|Q9UNH7|A8K885|Q6P8X1|C0H5W9|B4DJS7|Q5QTQ6|Q8R0Z4|Q80ZJ7|Q86XE0|Q86XE0-2	Snx6	Snx6	cytoplasm|
Other		Echinoderm microtubule-associated protein-like 4	109.998	3	2480000	0.069	3	7	34600000	0.076	6	10	0.129	8	5	57200000	0.083	5	9	99600000	0.119	8	14	0.164	10	16.4	10	155.54	Q9HC35	Q9HC35|A6H8Y6|B5MCW9|B5MBZ0|B5MD40|Q3UMY5|A7ISP9|Q3UMY5-3|Q3UMY5-2|Q3UMY5-4|A6P4V4|B5MC77|C1PHA1|B6EXY3|B4DIT9|C1PHA0|A6P4T4|B3XZM0|A9YLN7|B3XZL9|B6EXY5|B6EXY4|B8ZZL4	Eml4	EML4 C2orf2 EMAPL4	cytoplasm|microtubule|
Other		Rho-guanine nucleotide exchange factor	193.999	5	1720000	0.05	5	1	76200	0.007	1	6	0.058	6	1	42200	0.007	1	8	50400000	0.077	7	9	0.084	8	11.3	11	155.49	Q8N1W1	B2RXG7|Q8N1W1|B7ZW32|Q8N1W1-3|B5ME67|Q8N1W1-4|C9J1V7|B5MDA3|B4E3K4|Q8N1W1-2|B2RQQ2|P97433|P97433-2	Rgnef	RGNEF KIAA1998	plasma membrane|intracellular|cytoplasm|
Other		Bifunctional coenzyme A synthase	62.67	6	1630000	0.141	4	3	4430000	0.156	3	9	0.297	7	5	4680000	0.161	4	10	175000000	0.29	8	15	0.317	10	36.8	11	155.17	Q13057	Q13057|Q13057-2|Q9DBL7|B4E1C0	Coasy	COASY PSEC0106	cellular_component|cytoplasm|
Other		6-phosphogluconolactonase	27.8316	6	5360000	0.189	4	17	183000000	0.488	9	23	0.523	10	13	102000000	0.24	6	4	49000000	0.193	3	17	0.24	6	52.3	10	155.15	O95336	O95336|Q9CQ60|Q8CBG6|Q8C6M6|D3Z4X1	Pgls	PGLS	soluble fraction|cytoplasm|
Other		Centrosome-associated protein CEP250	282.045	4	1020000	0.024	4	5	10700000	0.015	4	9	0.035	7	9	11200000	0.049	8	6	31200000	0.043	6	15	0.062	9	8.2	13	155.13	Q9BV73	Q9BV73|Q9BV73-2|B4DMQ1|A6PVI9|A3KGJ7|Q60952|B2RWX5|Q8BZX9	Cep250	CEP250 CEP2 CNAP1	centriole|cytoplasm|cytosol|microtubule basal body|cytoskeleton|centrosome|cytosol|cytosol|cytosol|cytosol|centriole|protein complex|cilium|perinuclear region of cytoplasm|microtubule organizing center|
Other		Flavoprotein oxidoreductase	113.133	1	1340000	0.01	1	10	26100000	0.092	7	11	0.102	8	14	90800000	0.117	10	6	46400000	0.097	6	20	0.158	12	15.8	11	154.8	Q5KTR4	Q5KTR4|Q5KTR3|O94851|B7Z849|B4DGZ0|O94851-2|B4DYS3|D3Z6A2|Q8BML1|Q3TR48|D3YVQ9		MICAL2PV1
Other		Pyridoxal kinase	35.3299	7	3230000	0.192	5	6	14500000	0.253	5	13	0.323	8	10	44900000	0.24	6	17	247000000	0.298	8	27	0.358	10	35.8	10	154.7	O00764	O00764|O00764-3|O00764-2|Q8K183|D3Z7R1|A8MV33	Pdxk	PDXK C21orf124 C21orf97 PKH PNK PRED79	cytosol|cytoplasm|
Other		Isoform 1 of Arf-GAP with SH3 domain, ANK repeat and PH domain-containing protein 1	126.865	5	1550000	0.053	4	8	30600000	0.053	7	13	0.081	9	13	23900000	0.077	12	6	31500000	0.027	5	19	0.085	14	12	10	154.6	Q9ULH1-2	Q9ULH1-2|Q9ULH1|O43150-2|Q505F0|Q9QWY8|Q9QWY8-3|Q9QWY8-4|Q9QWY8-2|Q3UJA5|O43150|Q7SIG6|Q3UH05|Q7SIG6-2|Q3UH27|Q8N282	Asap1	ASAP1 DDEF1 KIAA1249	cytoplasm|membrane|
Other		Methylmalonyl-CoA mutase, mitochondrial	83.5754	4	4340000	0.074	4	7	21900000	0.078	7	11	0.142	10	5	10700000	0.064	4	7	76100000	0.142	7	12	0.185	10	21.7	11	154.39	P22033	P22033|B2R6K1|Q3UJU1|Q8VED0|P16332	Mut	MUT	mitochondrion|mitochondrial matrix|
Other		Isoform 2 of Dedicator of cytokinesis protein 9	238.703	1	151000	0.008	1	7	10800000	0.05	5	8	0.059	6	7	16500000	0.057	6	7	34900000	0.041	5	14	0.08	9	9.9	11	154.27	Q9BZ29-5	D3YTH2|A8MWZ5|Q9BZ29-5|Q9BZ29-4|Q9BZ29|Q9BZ29-3|B7ZVX0|B9EG73|Q6ZSL5|B3KX25|A6H8Z6|Q8BIK4-2|B2RXS7|Q8BIK4|B2RY79|B2RY08|B7Z2G6|B7Z6H5|B7Z6G9|B7Z2D0|Q6PF84|Q8BIK4-3|B3KXE2|B7Z2J2	Dock9	DOCK9 KIAA1058	cellular_component|membrane|endomembrane system|
Other		Uridine 5'-monophosphate synthase	52.6771	13	9230000	0.214	6	13	22000000	0.233	7	26	0.233	7	8	14800000	0.193	5	20	247000000	0.27	8	28	0.289	9	28.9	9	153.96	P11172	P11172|B5LY71|B5LY69|B5LY68|B5LY70|P11172-2|P13439|Q3TVV7|B5LY67|B5LY72	Umps	UMPS OK/SW-cl.21	nucleus|cytoplasm|
Other		Asparaginyl-tRNA synthetase, cytoplasmic	63.7976	5	4560000	0.125	5	8	52500000	0.144	6	13	0.228	10	3	5790000	0.047	3	5	92100000	0.129	4	8	0.153	6	23.5	11	153.85	O43776	O43776|B4DN60|Q8BP47|B4DGT6|B4DF91|B4DG16	Nars	NARS ASNS	cytoplasm|cytosol|mitochondrion|soluble fraction|
Other		Signal recognition particle 54 kDa protein	56.0051	6	2030000	0.158	5	4	7630000	0.069	3	10	0.2	7	3	542000	0.027	1	8	115000000	0.168	7	11	0.168	7	29.9	11	153.82	P14576	P14576|P61011|B4DDS7|B4DUW6|Q99JZ9|Q8C1Y6|P14576-2	Srp54	Srp54	cytoplasm|nuclear speck|nucleus|signal recognition particle, endoplasmic reticulum targeting|
Other		ATP-dependent RNA helicase SUPV3L1, mitochondrial	88.8455	6	2980000	0.092	4	7	30400000	0.106	6	13	0.161	8	5	34600000	0.058	3	13	138000000	0.187	9	18	0.187	9	21.2	11	153.8	Q8IYB8	Q8IYB8|Q80YD1	Supv3l1	SUPV3L1 SUV3	nucleus|mitochondrial matrix|mitochondrial nucleoid|mitochondrion|
Other		Serine/threonine-protein phosphatase 4 regulatory subunit 3A	95.9942	3	1290000	0.055	3	5	19400000	0.099	5	8	0.122	6	6	53200000	0.122	6	6	54300000	0.063	5	12	0.153	9	15.3	9	153.78	Q6IN85	Q6IN85|Q6IN85-2|Q6P2K6|Q6IN85-3|Q6IN85-5|Q6IN85-4|Q6IN85-6|Q6P2K6-2|Q5MIZ7|B4DKA9|Q922R5|Q5MIZ7-2|Q5MIZ7-3|Q922R5-2	Smek1	SMEK1 KIAA2010 PP4R3A PPP4R3A MSTP033	cytoplasm|cytoskeleton|nucleus|microtubule organizing center|
Other	no	Fibronectin type-III domain-containing protein 3A	133.846	4	773000	0.023	2	5	9450000	0.051	4	9	0.051	4	12	42700000	0.09	8	9	64800000	0.102	7	21	0.121	10	12.7	10	153.77	Q9Y2H6	Q9Y2H6|Q9Y2H6-2|Q8BX90	Fndc3a	FNDC3A FNDC3 HUGO KIAA0970	acrosome|vesicle membrane|integral to membrane|cytosol|vesicular fraction|Golgi membrane|Golgi apparatus|cytoplasmic vesicle|membrane|
Other		Isoform 2 of Serine/threonine-protein kinase N1	105.47	7	3270000	0.069	5	5	17000000	0.059	4	12	0.093	6	6	27700000	0.067	5	8	78300000	0.086	7	14	0.119	10	15.4	10	153.6	Q16512-2	Q16512-2|Q16512|Q16512-3|Q15523|P70268-2|P70268	Pkn1	PKN1 PAK1 PKN PRK1 PRKCL1	plasma membrane|intracellular|cytoplasm|endosome|cytoplasm|nucleus|cytoplasmic membrane-bounded vesicle|
Other		Ubiquitin thioesterase OTUB1	31.5117	6	8250000	0.194	5	10	93900000	0.224	6	16	0.295	8	6	69200000	0.149	4	3	175000000	0.103	3	9	0.204	6	38	9	153.44	Q96FW1	B4DPD5|Q96FW1|Q7TQI3|D3YWF6|Q659F9|D3Z7K0|B3KUV5|Q96FW1-2|B4E053	Otub1	OTUB1 OTB1 OTU1 HSPC263	cytoplasm|
Other		WD repeat-containing protein 46	68.4963	3	1400000	0.08	3	3	6660000	0.062	2	6	0.142	5	6	60500000	0.147	5	10	104000000	0.196	8	16	0.257	10	28	11	153.37	O15213	O15213|B4DNI0|B4DP15|A8K9A1|A8K806|Q9Z0H1|Q3UM80	Wdr46	WDR46 BING4 C6orf11 FP221	cellular_component|
Other		Fermitin family homolog 2	78.4867	0	0	0	0	14	64000000	0.237	10	14	0.237	10	7	32500000	0.116	5	3	28100000	0.055	2	10	0.131	6	26.7	10	153.36	Q96AC1	B5TJY2|A8K6S3|Q96AC1|Q96AC1-2|Q8CIB5|Q3UMA4|Q9BQL6|Q54A15|B2RAX1|Q9BQL6-2|Q9BQL6-4|Q49AC8	Fermt2	FERMT2 KIND2 MIG2 PLEKHC1	cell junction|cytoskeleton|focal adhesion|cell cortex|cytoplasm|cytosol|stress fiber|
Other		AP-2 complex subunit mu	49.9961	6	6790000	0.087	3	11	28600000	0.232	7	17	0.273	9	8	26100000	0.163	5	15	204000000	0.229	8	23	0.266	9	31.9	11	153.29	P84091	P84091|Q96CW1|Q3TWV4|Q96CW1-2|B4DFM1|Q3TH69|B4DNB9|B4DJB1|B4DTI4|B4E304|B7Z4N2|C9JJ47|C9JGT8|C9JTK4|C9JPV8|C9JJD3	Ap2m1	Ap2m1 Clapm1	secretory granule|mitochondrion|clathrin adaptor complex|plasma membrane|clathrin coat of coated pit|
Other		Isoform LYN B of Tyrosine-protein kinase Lyn	56.7409	8	13800000	0.015	4	6	18100000	0.015	4	14	0.015	5	23	65600000	0.015	12	16	140000000	0.015	9	39	0.015	15	27.4	12	153.27	P25911-2	Q8CEI0|P25911-2|P25911|P07948|P07948-2|B4DQ79|Q05DV0|A8K379|P08631|A8K4G3|P08631-2|A8K1I1|Q8K2M8|P16277|Q3TAT8	Lyn	Lyn	membrane fraction|mitochondrial intermembrane space|cytoplasm|mitochondrial crista|Golgi apparatus|mitochondrial membrane|nucleus|postsynaptic density|alpha2-beta1 integrin complex|perinuclear region of cytoplasm|membrane raft|plasma membrane|
Other		ATP-binding cassette sub-family D member 3	75.988	6	4720000	0.1	5	5	13600000	0.091	4	11	0.191	9	1	13300000	0.021	1	16	303000000	0.195	9	17	0.195	9	21.3	10	153.21	P28288	P28288|B4DZ22|B4DL07|P28288-2|Q9DBZ6|Q91VT3|Q3U645|Q3UNS0|P55096|P28288-3	Abcd3	ABCD3 PMP70 PXMP1	membrane|integral to membrane|integral to peroxisomal membrane|peroxisome|peroxisome|peroxisomal membrane|
Other		Isoform 2 of Neutral cholesterol ester hydrolase 1	46.911	9	16200000	0.141	5	10	75800000	0.165	4	19	0.206	6	16	118000000	0.194	7	23	660000000	0.295	10	39	0.324	11	36.5	10	152.94	Q6PIU2-2	Q6PIU2-2|Q6PIU2|Q6PIU2-3|Q8BLF1|Q8BYQ0	Nceh1	NCEH1 AADACL1 KIAA1363	endoplasmic reticulum|integral to membrane|microsome|membrane|
Other		Coronin-1C	53.9327	15	18900000	0.18	8	23	51700000	0.185	7	38	0.239	10	14	25000000	0.094	4	13	245000000	0.1	5	27	0.136	6	28.9	11	152.93	Q9ULV4	A7MAP1|A7MAP0|Q9ULV4|B3KN06|Q9WUM4|Q3TEU8|Q5PPQ7|B4DMH3|B4E3S0|B7Z9V0|Q3TF74|Q920M5-4|Q920M5-2|Q6QEF8|Q920M5|B9EIZ7|Q920M5-3|B3KU26|Q6QEF8-2|Q6QEF8-3|B3KSZ9|Q6QEF8-4|B3KRY9|A1ILN2	Coro1c	CORO1C CRNN4	actin cytoskeleton|
Other		GTP-binding protein SAR1a	22.4805	12	16700000	0.181	6	12	30000000	0.343	6	24	0.353	9	9	11100000	0.262	6	21	348000000	0.398	10	30	0.479	12	47.9	10	152.92	Q9NR31	Q99JZ4|Q9NR31|Q3TXJ4|Q6FID4|B2R679|B4DQ19|Q8NG23|Q9Y6B6|Q9CQC9|Q3U281|P36536|Q5SQT8|Q9H029	Sar1a	SAR1A SAR1 SARA SARA1	intracellular|sarcoplasmic reticulum|cytoplasm|Golgi apparatus|endoplasmic reticulum|
Other		Tetratricopeptide repeat protein 38	53.2999	5	1750000	0.132	4	12	25400000	0.176	7	17	0.289	10	6	14500000	0.125	5	4	26100000	0.061	3	10	0.144	6	31.5	11	152.91	Q5R3I4	Q5R3I4|B4DUE0|A3KMP2|A3KMP2-2	Ttc38	TTC38
Other		Golgi resident protein GCP60	60.8776	3	1030000	0.062	2	6	40900000	0.187	5	9	0.204	6	9	80200000	0.217	6	15	232000000	0.217	8	24	0.248	9	26.5	9	152.7	Q9H3P7	Q9H3P7|Q6P9T6|Q8BMP6	Acbd3	ACBD3 GCP60 GOCAP1 GOLPH1	mitochondrion|Golgi apparatus|membrane|Golgi membrane|
Other		N-terminal kinase-like protein	90.2573	3	427000	0.075	3	6	10800000	0.142	6	9	0.16	7	8	10900000	0.12	8	7	82100000	0.128	6	15	0.178	10	19.6	10	152.27	Q96KG9	Q96KG9|Q96KG9-2|Q96KG9-6|Q96KG9-4|Q96KG9-3|Q96KG9-5|Q9EQC5|B4DXZ7	Scyl1	SCYL1 CVAK90 GKLP NTKL TAPK TEIF TRAP HT019	COPI vesicle coat|cytoplasm|Golgi apparatus|cytoplasm|cytoskeleton|nucleus|ER-Golgi intermediate compartment|cis-Golgi network|microtubule organizing center|
Other		ATP synthase subunit O, mitochondrial	23.391	17	9780000	0.361	8	17	124000000	0.375	7	34	0.464	9	9	87900000	0.225	5	19	547000000	0.544	10	28	0.544	11	55.3	9	152.07	P48047	P48047|Q3TF25|Q9DB20|D3Z4J0|Q3THG0	Atp5o	ATP5O ATPO	plasma membrane|mitochondrial proton-transporting ATP synthase complex|mitochondrial inner membrane|mitochondrial proton-transporting ATP synthase complex|mitochondrion|mitochondrion|proton-transporting ATP synthase complex, catalytic core F(1)|
Other		Proteasome activator complex subunit 1	28.8937	4	2260000	0.184	4	7	43500000	0.257	6	11	0.345	8	6	45600000	0.152	5	7	111000000	0.321	6	13	0.377	9	46.5	11	152.04	Q06323	Q06323|A6NJG9|P97371	Psme1	PSME1 IFI5111	proteasome complex|cytoplasm|proteasome activator complex|
Other		Pyrroline-5-carboxylate reductase 1, mitochondrial	33.5883	7	2600000	0.199	7	11	45000000	0.173	8	18	0.251	10	8	38200000	0.112	6	13	259000000	0.277	9	21	0.277	11	44.2	10	152.03	P32322	B4DMU0|P32322|Q2TU78|A6NFM2|Q8TBX0|Q96C36|Q922Q4|Q4W8W1|B3KMB7|B7Z8T1|Q3TJ21|B4DQK8|Q922W5|Q9HBQ4|Q5TE93|A6NMB5|Q5TE90	Pycr1	PYCR1	mitochondrion|
Other		Alpha-centractin	42.7271	12	13600000	0.103	4	17	131000000	0.361	10	29	0.361	11	11	131000000	0.239	8	16	425000000	0.335	9	27	0.361	10	36.1	8	151.95	P61163	P61163|P61164|Q8R5C5|B4DM97|P42025|B4DXP9|B4DMT4	Actr1a	ACTR1A CTRN1	microtubule associated complex|cytosol|cytoplasm|cytosol|cytosol|microtubule organizing center|cytoskeleton|dynactin complex|cytosol|cytosol|
Other		LIM domain-containing protein 1	73.9006	1	302000	0.02	1	6	10300000	0.13	4	7	0.13	4	12	46400000	0.248	7	6	54600000	0.15	6	18	0.322	10	32.2	10	151.91	Q9UGP4	Q9UGP4|C9JRJ5	Limd1	LIMD1	cytoplasm|nucleus|
Other		Alpha-globin	15.1981	34	318000000	0.838	10	26	168000000	0.83	8	60	0.838	10	37	972000000	0.838	11	41	4870000000	0.633	8	78	0.838	11	83.8	8	151.76	A8DUV1	A8DUV1|Q9CY10|Q91VB8|Q9CY06|Q8BPF4|Q9CWS5|Q61287|P01942|P69905		Hba-a1 Hbat1
Other		Serine/threonine-protein kinase N2	112.888	4	1240000	0.052	4	5	19300000	0.066	4	9	0.095	7	11	48600000	0.123	6	5	35100000	0.077	5	16	0.148	8	17.7	11	151.43	Q16513	Q16513|B4DTP5|Q08AF4|B4DQ21|B4DVG1|Q8BWW9|Q3TBR3|Q8BWW9-2|B1AL79|Q9UHS4|Q8BL62|Q8BVK4	Pkn2	PKN2 PRK2 PRKCL2	intracellular|cytoplasm|nucleus|
Other		Ufm1-specific protease 2	53.6597	3	2450000	0.063	3	2	664000	0.066	2	5	0.108	4	2	4310000	0.044	2	15	136000000	0.262	10	17	0.262	10	26.4	10	151.43	Q9NUQ7	Q9NUQ7|B3KRI4|Q99K23	Ufsp2	UFSP2 C4orf20
Other		ATPase WRNIP1	72.8734	10	3900000	0.123	6	5	5840000	0.069	3	15	0.141	7	6	35000000	0.111	6	9	31900000	0.135	6	15	0.209	10	22.1	11	151.4	Q96S55	Q96S55|Q96S55-2|B3KT25|Q96S55-3|Q91XU0|Q91XU0-2|Q96S55-4	Wrnip1	WRNIP1 WHIP	nucleus|nucleus|perinuclear region of cytoplasm|
Other		ATPase ASNA1	39.2485	9	27300000	0.224	6	13	83900000	0.189	6	22	0.244	7	14	66600000	0.14	5	13	463000000	0.235	8	27	0.235	8	31	9	151.28	O43681	O43681|O54984|Q8VEI6|B4DEE5|Q8C1Q1	Asna1	ASNA1 ARSA TRC40	nucleolus|nucleus|soluble fraction|endoplasmic reticulum|cytoplasm|
Other		NADPH:adrenodoxin oxidoreductase, mitochondrial	54.2922	2	989000	0.065	2	5	14700000	0.136	4	7	0.159	5	10	15000000	0.162	6	12	110000000	0.227	9	22	0.272	11	33.4	11	151.08	P22570	B4DDI7|P22570|B4DX24|B4DHX5|B4DDI9|P22570-2|B4DQQ4|B7Z7G2|B3KSQ6|Q3UZ58|Q6IQY0|Q61578	Fdxr	FDXR ADXR	mitochondrion|mitochondrial matrix|
Other		Isoform 3 of Wings apart-like protein homolog	144.234	1	266000	0.01	1	7	11900000	0.043	4	8	0.054	5	8	37700000	0.056	5	16	173000000	0.102	9	24	0.122	11	12.2	10	151.04	Q7Z5K2-3	Q7Z5K2-3|Q7Z5K2-2|Q7Z5K2|B2RTX8|Q8WVX6|B9EIG8|B7ZP47|Q65Z40|D3Z222	Wapal	WAPAL FOE KIAA0261 WAPL	synaptonemal complex|nucleus|
Other		Serine protease 23	43.5139	8	9020000	0.169	4	13	38500000	0.242	7	21	0.242	7	15	101000000	0.271	8	14	216000000	0.305	7	29	0.349	9	34.9	9	151.01	O95084	B3KQQ9|O95084|Q8BZS4|Q9D6X6|B4E2J3|B4E201|B7ZB43	Prss23	PRSS23 ZSIG13 UNQ270/PRO307	extracellular region|nucleus|
Other		Spermidine synthase	34.3946	9	9020000	0.228	6	12	52200000	0.281	6	21	0.37	10	10	45400000	0.182	4	9	114000000	0.254	6	19	0.281	7	37	10	150.85	P19623	P19623|Q3UJL7|Q8BSZ8|Q64674	Srm	SRM SPS1 SRML1	cytosol|
Other		40S ribosomal protein S12	14.9141	8	29500000	0.265	4	16	83400000	0.628	7	24	0.628	7	8	36500000	0.272	5	18	826000000	0.469	7	26	0.537	9	70.4	10	150.81	P25398	P25398|Q6ZWZ6|P63323|D3YZL9|D3Z6B6|D3Z1P4|Q497F4	Rps12	RPS12	cytosolic small ribosomal subunit|cytosolic small ribosomal subunit|ribosome|cytosol|cytoplasm|cytosolic small ribosomal subunit|intracellular|
Other		60S ribosomal protein L18a	21.0473	15	45100000	0.426	7	19	209000000	0.357	6	34	0.443	8	19	570000000	0.357	7	12	608000000	0.255	5	31	0.397	8	44.8	9	150.74	Q02543	Q02543|B2R4C0|B4DM74|P62717|Q3THJ0|B4DUV3|B4DM94|Q32XH3|Q05CK2|D3YVT7	Rpl18a	RPL18A	ribosome|cytosolic large ribosomal subunit|cytosol|intracellular|
Other		Nucleolar transcription factor 1	89.8497	5	4540000	0.066	4	4	3620000	0.048	3	9	0.082	5	8	31000000	0.101	6	12	176000000	0.143	9	20	0.164	10	16.4	10	150.56	P25976	P25976|A2AWT5|P17480|A2AWT7|P25976-2|A2AWT6|P17480-2|Q9DBH1|B4DNQ1|A8K962|B4DLB0	Ubtf	Ubtf Tcfubf Ubf-1 Ubf1	nucleolus|nucleolus|nucleolus|nucleolus|nucleus|nucleolus|nucleus|nucleolus|
Other		H/ACA ribonucleoprotein complex subunit 4	58.1295	8	10400000	0.142	5	6	9140000	0.124	5	14	0.18	7	10	27300000	0.161	6	10	142000000	0.161	5	20	0.237	8	30.9	11	150.36	O60832	O60832|A8MUT5|C9IYT0|Q9ESX5|Q3TI79|Q3TM67|Q3UWE5|Q499D4	Dkc1	DKC1 NOLA4	telomerase holoenzyme complex|Cajal body|nucleolus|nucleus|nucleoplasm|nucleoplasm|nucleus|nucleolus|
Other		Obg-like ATPase 1	44.9709	10	7130000	0.164	5	16	52500000	0.265	7	26	0.356	10	7	19200000	0.156	5	14	203000000	0.255	7	21	0.255	7	35.6	9	150.34	Q9NTK5	Q9NTK5|Q3TJF2|Q9CZ30|B1AYJ9|Q9NTK5-3|B4DK14|Q9CZ30-2|Q3TW21|Q9NTK5-2|C9JTK6|C9JCJ9	Ola1	OLA1 GTPBP9 PTD004 PRO2455	intracellular|cytoplasm|
Other		Periodic tryptophan protein 2 homolog	103.42	5	1620000	0.062	4	6	11600000	0.065	5	11	0.116	8	3	2090000	0.045	3	5	26700000	0.075	4	8	0.106	6	14.3	9	150.26	Q15269	Q15269|Q8R538|Q8BU03|A1A596|C9J544	Pwp2	PWP2 PWP2H	nucleolus|nucleus|
Other		Splicing factor U2AF 65 kDa subunit	53.8584	15	34900000	0.303	7	32	228000000	0.349	8	47	0.349	8	51	285000000	0.208	4	18	776000000	0.286	6	69	0.332	7	34.9	8	150.18	P26369	P26369|P26368|P26368-2|Q80XR5|B5BU25|Q3KQM4|Q922I0	U2af2	U2af2 U2af65	nucleus|nuclear speck|spliceosome|
Other		Tyrosyl-tRNA synthetase, mitochondrial	53.4262	7	6620000	0.174	4	7	21000000	0.09	3	14	0.194	5	6	16500000	0.117	4	10	142000000	0.249	7	16	0.322	10	32.2	9	150.15	Q9Y2Z4	Q9Y2Z4|Q8BYL4|Q3UUD9	Yars2	YARS2 CGI-04	cytoplasm|mitochondrion|mitochondrial matrix|
Other		Sequestosome-1	48.4851	1	540000	0.059	1	2	25300000	0.09	2	3	0.09	2	10	67000000	0.225	7	9	106000000	0.204	5	19	0.325	9	32.5	8	150.13	Q13501	Q13501|Q13501-2|B4E3V2|B4DE82|Q64337|Q64337-2|D3YZJ1|C9JRJ8	Sqstm1	SQSTM1 ORCA OSIL	nucleoplasm|cytoplasm|cytosol|nucleus|cytosol|cytosol|cytosol|cytosol|cytosol|late endosome|
Other		Mitochondrial import inner membrane translocase subunit TIM44	51.6971	12	22300000	0.17	6	12	36300000	0.205	7	24	0.225	8	6	17600000	0.084	3	12	251000000	0.181	6	18	0.212	7	25.6	9	149.98	O43615	O43615|Q9UPE4|O35857|Q2NLC5	Timm44	TIMM44 MIMT44 TIM44	mitochondrial matrix|mitochondrial inner membrane presequence translocase complex|mitochondrion|membrane|
Other	no	Fibronectin type III domain-containing protein 3B	135.054	6	1490000	0.049	4	7	12400000	0.072	6	13	0.092	8	8	20300000	0.061	5	10	112000000	0.058	5	18	0.083	7	11.3	10	149.98	Q53EP0	Q53EP0|Q53EP0-2|Q6NWW9	Fndc3b	FNDC3B FAD104 NS5ABP37 UNQ2421/PRO4979/PRO34274	membrane|integral to membrane|endoplasmic reticulum|
Other		Leucine-rich repeat-containing protein 59	35.3292	7	20600000	0.182	5	15	72600000	0.286	7	22	0.335	9	8	25700000	0.338	7	22	1130000000	0.296	9	30	0.42	11	42.6	9	149.92	Q96AG4	Q96AG4|Q922Q8|Q3TF84|B2RE83	Lrrc59	LRRC59 PRO1855	integral to membrane|endoplasmic reticulum membrane|microsome|endoplasmic reticulum|membrane|mitochondrial nucleoid|
Other		Exocyst complex component 2	105.148	7	2460000	0.096	6	7	5630000	0.091	6	14	0.124	8	5	3070000	0.059	3	7	62600000	0.101	5	12	0.102	6	16.8	11	149.85	Q96KP1	Q96KP1|B3KPN7|B2RBE6|Q9D4H1|B4DZI7|Q8BSK6|Q8C984	Exoc2	EXOC2 SEC5 SEC5L1	exocyst|
Other		39S ribosomal protein L37, mitochondrial	48.6301	7	6470000	0.234	7	5	34100000	0.196	5	12	0.302	10	2	45700000	0.073	2	11	215000000	0.217	7	13	0.255	8	32.8	11	149.65	Q9BZE1	Q9BZE1|A6NHR2|Q6TGK8	Mrpl37	MRPL37 MRPL2 RPML2 HSPC235	mitochondrion|mitochondrial ribosome|ribosome|
Other		Exocyst complex component 4	111.238	10	2590000	0.088	7	5	11100000	0.054	4	15	0.114	9	2	21900000	0.032	2	5	9700000	0.043	3	7	0.075	5	13.1	10	149.58	Q96A65	Q6NX51|Q96A65|B7Z321|O35382|B7Z502|Q8CEG7|Q8CA11|B3KTF7|B7Z689|Q8TAR2|Q9CXE1|Q8C391|B7Z4J9|Q8CAQ9|Q9CWI0	Exoc4	EXOC4 KIAA1699 SEC8 SEC8L1	cell soma|myelin sheath|exocyst|cytoplasm|endosome|postsynaptic density|growth cone|synapse|Golgi apparatus|dendritic shaft|
Other		Isoform 3 of UDP-N-acetylhexosamine pyrophosphorylase	59.0803	6	1860000	0.134	5	7	43000000	0.09	4	13	0.224	9	4	37900000	0.049	2	3	202000000	0.094	3	7	0.143	5	27.8	11	149.44	Q16222-3	Q16222-3|Q16222|Q16222-2|Q91YN5-3|Q3TAD4|Q91YN5|Q3UHZ7|Q91YN5-2	Uap1	UAP1 SPAG2	cytoplasm|nucleolus|nucleus|
Other		Nuclear pore complex protein Nup88	84.6815	6	3300000	0.107	4	9	29000000	0.117	5	15	0.155	6	11	129000000	0.159	7	11	232000000	0.18	8	22	0.192	9	23	10	149.08	Q99567	Q99567|B7Z5I6|B4DP20|Q8CEC0|Q3TM09|Q8CEC0-2|Q8CEC0-3|Q8BQF0|Q8CAD9	Nup88	NUP88	nucleus|cytosol|nuclear pore|cytosol|
Other		Deoxynucleotidyltransferase terminal-interacting protein 2	84.8669	6	3620000	0.12	6	7	27700000	0.097	5	13	0.181	9	11	35800000	0.115	6	4	37100000	0.078	4	15	0.115	6	19.8	10	149.04	Q5QJE6	Q5QJE6|B7Z854|Q8R2M2	Dnttip2	DNTTIP2 ERBP TDIF2	nucleus|
Matrisome-associated	ECM Regulators	Isoform 3 of Prolyl 3-hydroxylase 1	91.7559	5	1140000	0.046	3	5	14300000	0.067	5	10	0.098	7	8	44200000	0.115	7	3	10500000	0.052	3	11	0.136	8	17.7	11	149.03	Q32P28-3	Q32P28-3|Q32P28|B4DNM8|A6PW84|A2A7Q5|Q3V1T4|Q3V1T4-3|Q3V1T4-2|Q32P28-2|Q68CW0|B4DTG8	Lepre1	LEPRE1 GROS1 P3H1 PSEC0109	endoplasmic reticulum|extracellular region|proteinaceous extracellular matrix|cellular_component|
Other		DNA repair protein XRCC1	69.8666	6	2390000	0.091	4	7	11000000	0.161	6	13	0.216	8	7	16400000	0.148	6	6	75700000	0.088	4	13	0.194	8	24.9	10	148.72	P18887	P18887|B2RCY5|B4DTD3|B4DEB2|Q3U2B4|Q3TN28|Q60596|Q3TGI0|Q8BQS1	Xrcc1	XRCC1	nucleus|nucleoplasm|intracellular|
Other		Probable dimethyladenosine transferase	35.521	7	2770000	0.258	5	8	25900000	0.303	7	15	0.364	8	5	20400000	0.15	4	8	47100000	0.345	7	13	0.376	8	41.8	9	148.69	Q9UNQ2	A8K9K8|Q9UNQ2|Q9D0D4|Q3UK38|B4DRY2	Dimt1l	DIMT1L DIMT1 HUSSY-05	nucleus|nucleolus|
Other		DNA-directed RNA polymerase I subunit RPA1	196.805	6	1540000	0.029	6	8	10600000	0.034	6	14	0.056	10	8	28000000	0.031	6	14	87500000	0.069	11	22	0.08	14	8.6	10	148.17	O95602	O95602|B7ZKR9|B9ZVN9|B7Z284|Q3UHI3|O35134|B7Z8X7|Q8C2X2|O14802|B7Z6H4|B2RXC6|Q9H6T2|Q7TSI4	Polr1a	POLR1A	nucleoplasm|nucleus|nucleoplasm|nucleoplasm|nucleolus|DNA-directed RNA polymerase I complex|
Other		Low-density lipoprotein receptor	98.9688	3	743000	0.044	3	4	5590000	0.055	3	7	0.1	6	4	24400000	0.043	3	8	136000000	0.115	6	12	0.13	7	17.4	10	147.99	P01130	P01130|B4DTQ3|B4DII3|B4DR00|B4DJZ8|Q6GTJ9|Q91ZJ1|Q8VCT0|Q3U8R7|Q3TDD1|P35951|Q3TVR4	Ldlr	LDLR	external side of plasma membrane|plasma membrane|endosome membrane|caveola|coated pit|integral to plasma membrane|clathrin-coated endocytic vesicle membrane|lysosome|low-density lipoprotein particle|plasma membrane|early endosome|
Other		Proliferating cell nuclear antigen	29.1106	10	16400000	0.214	5	26	323000000	0.344	7	36	0.344	7	27	541000000	0.425	9	19	862000000	0.325	8	46	0.448	11	44.8	9	147.98	P12004	Q6FI35|P12004|Q91ZH2|P17918|Q9CZD6|B4DUA2	Pcna	PCNA	nuclear replication fork|DNA replication factor C complex|nucleoplasm|nucleus|nuclear lamina|nucleoplasm|cyclin-dependent protein kinase holoenzyme complex|PCNA complex|
Other		La-related protein 1	123.907	5	1380000	0.039	4	2	3590000	0.028	2	7	0.067	6	5	43200000	0.054	4	3	95100000	0.032	3	8	0.079	7	14.6	12	147.67	Q6PKG0	Q6PKG0|Q6PKG0-3|Q6ZQ58	Larp1	LARP1 KIAA0731 LARP
Other		Ras-related protein Rab-2A	23.7183	6	20200000	0.278	6	8	24300000	0.226	6	14	0.344	9	10	55600000	0.301	7	12	341000000	0.419	8	22	0.495	11	49.5	9	147.65	P53994	P53994|P61019|Q8BXY4|Q8WUD1|Q6PDZ3|Q5HYI5|B4DMQ5|P59279|Q3TEG7|B4DUD4|Q9DB48|Q5U628|Q6NZ33|A8MVA3|Q96K32|Q6P7T7	Rab2a	Rab2a Rab2	Golgi apparatus|melanosome|membrane|soluble fraction|membrane fraction|Golgi membrane|endoplasmic reticulum membrane|endoplasmic reticulum|cell soma|ER-Golgi intermediate compartment membrane|
Other		Isoform 2 of Caseinolytic peptidase B protein homolog	75.9614	3	2200000	0.057	3	4	13500000	0.066	3	7	0.124	6	6	28300000	0.118	5	4	44900000	0.107	4	10	0.166	7	22.7	11	147.64	Q9H078-2	Q9H078-2|Q9H078|B4DXJ7|B4DXW4|B4DXP7|Q7Z777|Q8CCN6|Q3U3U6|Q60649|Q3TXD4	Clpb	CLPB HSP78 SKD3	cellular_component|
Other		Putative RNA-binding protein Luc7-like 2	46.9696	11	16100000	0.158	8	7	123000000	0.096	4	18	0.216	10	10	147000000	0.15	7	14	293000000	0.219	8	24	0.267	10	29	9	147.49	Q9Y383	Q9Y383|B7Z4Q3|Q9Y383-2|B7Z500|Q7TNC4|Q3UZ17|Q7TNC4-3|Q7TNC4-2|B3KSL5|Q3UGK2|B3KRR1|Q05CX5|Q3U5L2|Q9CYI4|Q9NQ29|Q9NQ29-2|Q9NQ29-3|C9JWT3|Q9CYI4-2|D3DU41|A8MYV2|D3Z765|B3KSP8	Luc7l2	LUC7L2 CGI-59 CGI-74
Other		Carboxypeptidase B2	49.269	11	30100000	0.158	6	0	0	0	0	11	0.158	6	11	124000000	0.229	7	11	513000000	0.189	6	22	0.312	10	31.2	10	147.44	Q9JHH6	Q9JHH6|Q96IY4|C9J9G1|Q96IY4-2	Cpb2	Cpb2 Tafi	extracellular region|extracellular space|
Other		Serine/threonine-protein kinase 24	49.5923	5	1500000	0.053	4	8	48400000	0.151	8	13	0.151	10	7	52500000	0.1	6	11	87800000	0.146	9	18	0.175	12	21.2	10	147.43	Q9Y6E0	B4DT57|Q9Y6E0|Q3U3T6|Q99KH8|Q6P0Y1|Q9Y6E0-2|B4DR80|B4DMR0|B4E0Y9|Q9P289|Q8NBY1|C9JGW8|Q8NC04|Q9NWX4|Q3U6Y0|Q6IR17|Q7TPV1|Q96BA2|O00506|B4DVS7|A8K6Z3|B3KRS6|B7Z9K1|B4DMA5|B4E185|C9JDH9|Q499L9|D3Z359|C9J232|C9JCC0|C9J6L2|Q9BXC3|Q99JT2|A2AD84|Q9Z2W1|Q96SR7|C9JJV0	Stk24	STK24 MST3 STK3	cytoplasm|cytosol|nucleoplasm|
Other		Isoform Long of Dipeptidyl peptidase 9	111.082	2	455000	0.036	2	6	15100000	0.052	4	8	0.088	6	5	11400000	0.034	3	8	74800000	0.086	6	13	0.108	8	14.2	11	147.35	Q86TI2-2	Q86TI2-2|Q1ZZB8|Q86TI2|Q86TI2-4|Q86TI2-5|Q86TI2-3|Q8BVG4|Q8BVG4-2	Dpp9	DPP9 DPRP2	membrane|cytoplasm|cytosol|
Other		Ral guanine nucleotide dissociation stimulator-like 2	84.061	2	572000	0.038	2	2	1030000	0.046	2	4	0.063	3	4	16300000	0.111	4	10	67500000	0.181	8	14	0.235	10	24.1	11	147.34	O15211	O15211|B4DG72|Q4G0R5|Q61193	Rgl2	RGL2 RAB2L	cellular_component|intracellular|
Other		Pleiotropic regulator 1	57.5351	4	8140000	0.177	4	8	13600000	0.21	6	12	0.307	8	9	18400000	0.13	4	7	92800000	0.245	7	16	0.282	8	34.2	9	146.89	O43660	A8MW61|O43660|O43660-2|Q922V4|D3Z4V1	Plrg1	PLRG1	spliceosome|nucleus|nuclear speck|
Other		Mitochondrial ribonuclease P protein 1	47.6313	5	4050000	0.096	4	6	20300000	0.146	5	11	0.218	8	2	19800000	0.104	2	8	74800000	0.205	6	10	0.282	7	39.7	11	146.82	Q7L0Y3	Q7L0Y3|C9JVB6|Q3UFY8	Rg9mtd1	RG9MTD1 MRPP1	mitochondrion|
Other		Cell division cycle and apoptosis regulator protein 1	133.503	1	275000	0.016	1	4	15700000	0.033	3	5	0.05	4	6	39100000	0.04	4	8	56200000	0.11	7	14	0.126	9	12.6	9	146.81	Q8IX12	Q8IX12|Q8IX12-2|Q8CH18|Q8CH18-3|Q8CH18-2	Ccar1	CCAR1 CARP1 DIS	cytoplasm|perinuclear region of cytoplasm|nucleus|Golgi apparatus|
Other		TATA-binding protein-associated factor 172	209.166	7	1970000	0.047	5	4	4510000	0.03	4	11	0.06	7	4	10500000	0.023	3	8	47600000	0.055	7	12	0.061	8	8.1	11	146.66	O14981	O14981|A0ZVB6|B4E0W6	Btaf1	BTAF1 TAF172	nucleus|
Other		Stomatin-like protein 2	38.6475	6	10200000	0.219	4	3	4460000	0.12	3	9	0.25	5	4	9670000	0.123	3	15	245000000	0.292	6	19	0.337	7	38.4	8	146.63	Q9UJZ1	Q9UJZ1|B4E1K7|Q99JB2|Q6ZNW0	Stoml2	STOML2 SLP2 HSPC108	cytoplasm|mitochondrial inner membrane|membrane|mitochondrion|cytoskeleton|
Other		Elongation factor 1-beta	24.9344	11	30900000	0.124	6	20	151000000	0.528	12	31	0.528	13	25	246000000	0.217	15	20	527000000	0.4	11	45	0.44	17	60.8	8	146.29	P24534	P24534|B2RAR6|D3DWK1|P29692-2|P29692|Q4VBZ6|Q9H7G6|Q71RH4|A4D1M6|P57776-3|P57776|Q80T06|Q91VK2|P57776-2|O70251|B4DDU4|D3YY68|C9JZW3|D3YZT9|D3YUQ9|D3Z7N2	Eef1b2	EEF1B2 EEF1B EF1B	eukaryotic translation elongation factor 1 complex|cytosol|
Other		DnaJ homolog subfamily B member 1	38.2146	7	21300000	0.176	6	16	247000000	0.223	10	23	0.252	11	17	185000000	0.173	11	8	263000000	0.152	7	25	0.202	13	25.2	10	146.25	P25685	P25685|Q6FI51|Q9QYJ3|B4DX52|Q3TIT6|Q3TYL7|Q9UDY4|B4DKK9|B4DNN2|Q9D832|C9JUL4	Dnajb1	DNAJB1 DNAJ1 HDJ1 HSPF1	cytoplasm|nucleus|nucleolus|
Other		Mitochondrial Rho GTPase 2	69.1435	5	1400000	0.042	3	4	5600000	0.055	4	9	0.08	5	8	25800000	0.111	7	20	251000000	0.221	14	28	0.237	16	23.7	10	146.19	Q8IXI1	Q8IXI1|Q8BU31|Q9Y3L5|D3YW31|Q8JZN7|Q8IXI1-2	Rhot2	RHOT2 ARHT2 C16orf39	integral to mitochondrial outer membrane|mitochondrial outer membrane|intracellular|mitochondrion|membrane|integral to membrane|
Other		Translation initiation factor eIF-2B subunit epsilon	81.1201	3	4160000	0.056	3	6	20300000	0.097	5	9	0.11	6	8	21300000	0.067	4	9	258000000	0.166	8	17	0.191	10	20.2	10	146.03	Q13144	Q13144|Q8CHW4|C9JRD9	Eif2b5	EIF2B5 EIF2BE	nucleus|eukaryotic translation initiation factor 2B complex|cytoplasm|eukaryotic translation initiation factor 2B complex|
Other		Putative uncharacterized protein	19.6427	13	72600000	0.439	9	22	107000000	0.439	9	35	0.439	9	23	164000000	0.481	9	18	628000000	0.385	7	41	0.481	9	48.7	10	146.02	Q9DB79	Q9DB79|P62280|P62281|Q9D0P6|D3Z3M6	Rps11	Rps11	cytosolic small ribosomal subunit|intracellular|ribosome|
Other		THO complex subunit 2	184.654	8	1920000	0.03	6	1	605000	0.008	1	9	0.03	6	4	13200000	0.025	2	8	77600000	0.053	7	12	0.064	8	8.6	11	145.91	Q8NI27	Q8NI27|B1AZI6|Q8NI27-2|Q3UUT9	Thoc2	THOC2 CXorf3	transcription export complex|transcription export complex|THO complex|nucleus|THO complex part of transcription export complex|
Other		Aminopeptidase B	73.2791	1	250000	0.013	1	9	27500000	0.166	7	10	0.18	8	7	20800000	0.101	5	8	121000000	0.113	6	15	0.169	9	23	10	145.62	Q9H4A4	Q9H4A4|Q7RU04|A6NKB8|Q3TX27|Q8VCT3|Q8BMH2|C9JMZ3	Rnpep	RNPEP APB	extracellular space|extracellular region|extracellular region|soluble fraction|plasma membrane|plasma membrane|
Core matrisome	ECM Glycoproteins	Laminin subunit alpha-4	204.497	6	6160000	0.037	5	6	19900000	0.044	6	12	0.055	7	2	11800000	0.017	2	9	56900000	0.073	9	11	0.073	9	7.8	10	145.4	P97927	P97927|Q16363|Q5D044|Q16363-2	Lama4	Lama4	laminin-1 complex|basement membrane|basal lamina|basement membrane|basement membrane|basal lamina|extracellular region|
Other		Ras-related protein Rab-11B	24.6031	13	23300000	0.389	8	10	37900000	0.279	5	23	0.486	9	8	65600000	0.243	4	8	172000000	0.284	5	16	0.38	7	48.6	9	145.21	P46638	A5YM50|P46638|Q15907|Q5U0I1|B4DMK0|Q6FI42|B4DMN1|P62491|P62492|B4DT13|Q3UZ37|B4DQU5	Rab11b	Rab11b	plasma membrane|mitochondrion|cytoplasmic membrane-bounded vesicle|
Other		Protein KIAA0664	149.549	3	527000	0.03	3	8	16200000	0.078	7	11	0.098	9	6	16100000	0.044	5	7	23100000	0.057	5	13	0.091	9	12.9	12	145.03	Q5SW19	Q5SW19|Q5SW19-3|O75153|C9J6D7|Q5SW19-2	Kiaa0664	Kiaa0664
Other		Exosome component 10	101.628	2	1500000	0.028	2	8	25800000	0.077	5	10	0.077	5	9	26700000	0.08	5	11	137000000	0.176	9	20	0.176	9	19	10	144.83	Q01780	Q01780|Q01780-2|B4DKG8|B4DFE4|B1ARY9|P56960|B2KFQ9|Q8R2R0|Q8K366|B2KFR0|B1AVQ3|B2KG00|Q9CYJ3	Exosc10	EXOSC10 PMSCL PMSCL2	nuclear exosome (RNase complex)|nucleolus|cytoplasm|nucleus|intracellular|
Other		Dihydrolipoyl dehydrogenase, mitochondrial	54.7468	5	3000000	0.084	3	8	21100000	0.17	7	13	0.17	7	7	12400000	0.163	5	16	164000000	0.194	8	23	0.259	9	25.9	8	144.76	P09622	P09622|B4DT69|B4DFL1|B4DMK9|B4DHG0|O08749|Q3TIE8	Dld	DLD GCSL LAD PHE3	oxoglutarate dehydrogenase complex|mitochondrial matrix|mitochondrion|acrosomal matrix|pyruvate dehydrogenase complex|mitochondrion|flagellum|cytoplasm|
Other		Isoform AKAP350 of A-kinase anchor protein 9	457.697	4	1420000	0.016	4	6	4750000	0.017	6	10	0.028	9	7	13200000	0.01	5	7	30900000	0.015	5	14	0.022	8	3.8	10	144.49	Q99996-6	Q99996-6|Q99996|Q99996-2|Q99996-3|Q99996-5|Q5IBP5|A4D1E4|Q99996-4|Q6PJH3|B3KQF9|Q70FJ1	Akap9	AKAP9 AKAP350 AKAP450 KIAA0803	cytosol|cytosol|cytosol|Golgi apparatus|intracellular membrane-bounded organelle|cytoskeleton|centrosome|cytosol|cytosol|cytoplasm|
Other		Erlin-2	38.0671	13	6760000	0.147	8	7	19700000	0.129	5	20	0.218	10	9	63700000	0.194	8	31	255000000	0.244	12	40	0.28	13	33.3	10	144.15	O94905	O94905|D3DR65|O75477|B2RDK6|Q8BFZ9|Q91X78|B4DPN7|O94905-3|O94905-2	Erlin2	ERLIN2 C8orf2 SPFH2 UNQ2441/PRO5003/PRO9924	cytoplasm|endoplasmic reticulum|integral to membrane|membrane|endoplasmic reticulum|endoplasmic reticulum membrane|endoplasmic reticulum membrane|
Other		E3 ubiquitin-protein ligase BRE1A	114.288	1	106000	0.014	1	7	23000000	0.055	7	8	0.069	8	14	50100000	0.083	13	6	50500000	0.069	6	20	0.108	16	12.3	10	144.13	Q5VTR2	Q5VTR2|O75150|A8K6K1|O75150-4|Q5DTM8|Q3U319|B4DMM1|Q5DTM8-2|O75150-3|B4DFU2|B4DEN2|B4E313|Q6ZN99|B3KQV1|C9JXC9|C9J0A5|C9JWJ4|C9JMW8	Rnf20	RNF20 BRE1A	ubiquitin ligase complex|nucleus|chromosome|nucleolus|
Other		Exocyst complex component 7	83.7798	4	1050000	0.051	3	5	16600000	0.114	5	9	0.149	7	6	15400000	0.07	4	6	34500000	0.087	5	12	0.136	8	21.7	11	144.05	Q9UPT5	Q9UPT5|B5MC69|O35250|A2AAN0|Q9UPT5-1|B8XXP2|Q7TPT3|O35250-2|Q3TIP4|Q9UPT5-2|B4DJ07|Q63HP7|Q9UPT5-4|B5MCY9|C9JWV6|C9JME6	Exoc7	EXOC7 EXO70 KIAA1067	cytosol|exocyst|cytoplasm|centriolar satellite|microtubule organizing center|plasma membrane|
Other		Serine/threonine-protein kinase 3	56.5854	5	2970000	0.052	3	9	22600000	0.181	8	14	0.211	10	10	34400000	0.181	8	11	86900000	0.171	9	21	0.252	13	27	11	144	Q13188	Q13188|B3KYA7|Q9JI10|Q9JI11|Q13043|Q13043-2|Q9JI10-2|Q8NBU1|Q5H9T5|Q9BS84|Q8CDG4	Stk3	STK3 MST2	nucleus|cytoplasm|
Other		Regulation of nuclear pre-mRNA domain-containing protein 1B	37.0132	9	4160000	0.156	5	8	34500000	0.254	8	17	0.328	11	6	53200000	0.233	5	6	83200000	0.184	5	12	0.233	7	37.7	9	143.91	Q9NQG5	Q9NQG5|Q9CSU0|Q9CSU0-2|Q9CSU0-3|Q96P16|Q96P16-2|Q96P16-3|Q8VDS4		RPRD1B C20orf77 CREPT
Other		Nucleosome assembly protein 1-like 1	45.6586	11	36100000	0.127	7	23	129000000	0.222	10	34	0.248	12	16	230000000	0.12	9	24	841000000	0.196	13	40	0.196	15	24.8	9	143.52	P55209	P55209|B7Z2V4|B3KNT8|P28656|Q8BSH9|Q3TF41|B7Z9C2|B3KV44|B7Z5H0|B4DS05|B7ZB83|A8MZ22|B7ZAK9|Q99733|B2R6J4|Q8C1W9|B7ZNL2|Q78ZA7|B7ZAC7|A8MXH2|C9J6D1|C9JZI7|B7Z4K9	Nap1l1	NAP1L1 NRP	melanosome|nucleus|chromatin assembly complex|
Other		Serine-protein kinase ATM	355.759	3	1060000	0.015	3	5	2350000	0.017	4	8	0.027	6	8	19300000	0.021	6	6	62500000	0.019	6	14	0.033	10	4.8	12	143.37	Q13315	Q13315|Q13315-2|B4DSP3|Q62388|B9EHX4	Atm	ATM	nucleoplasm|spindle|nucleoplasm|nucleoplasm|chromosome, telomeric region|nucleoplasm|nucleoplasm|nucleoplasm|nucleoplasm|nucleoplasm|nucleus|cytoplasmic membrane-bounded vesicle|
Other		ATP-dependent RNA helicase DDX42	103.259	1	541000	0.023	1	4	11100000	0.116	4	5	0.116	4	9	30600000	0.154	7	6	57400000	0.089	4	15	0.22	10	22	10	143.37	Q86XP3	Q86XP3|Q86XP3-2|B3KX23|B3KTL4|Q810A7|Q810A7-2|B3KMI4|B3KV84	Ddx42	DDX42	cytoplasm|nuclear speck|nucleus|Cajal body|
Other		Histone-binding protein RBBP7	48.1615	7	11000000	0.164	5	7	54200000	0.028	7	14	0.028	9	6	20700000	0.028	5	8	171000000	0.245	7	14	0.028	8	37.8	10	143.27	Q16576	Q5JP00|Q16576|Q60973|Q5JNZ9|Q3UX53|A2AFI9|Q3UJI2|Q8C5H3|A2AFJ1|B0R0W4|A8K6A2|A2A875|Q09028|Q60972|B4DRH0|B4DRT0|C9J959	Rbbp7	RBBP7 RBAP46	nucleus|ESC/E(Z) complex|NuRD complex|
Other		Isoform 2 of TBC1 domain family member 15	78.3066	6	2510000	0.093	5	6	11100000	0.106	5	12	0.154	8	5	22000000	0.086	4	9	104000000	0.133	7	14	0.17	9	20.7	11	143.12	Q8TC07-2	Q8TC07-2|B4DMT9|Q8TC07|Q9CXF4|Q4TVN0|A8K8E1|C9JA93|Q7TPU5	Tbc1d15	TBC1D15	mitochondrion|cytoplasm|intracellular|extracellular region|
Other		Mitogen-activated protein kinase 14	41.5208	8	7520000	0.161	5	10	22700000	0.211	5	18	0.277	7	11	54800000	0.188	5	12	163000000	0.236	8	23	0.291	9	35.8	9	143.08	Q16539	Q16539|P47811|Q16539-2|P47811-3|Q16539-3|B4E0K5|P47811-4|Q16539-4|B2KF35|P47811-2|B5TY32|B5TY33	Mapk14	MAPK14 CSBP CSBP1 CSBP2 CSPB1 MXI2	nucleoplasm|cytosol|cytosol|nucleus|nucleoplasm|cytoplasm|
Other		NADH dehydrogenase [ubiquinone] iron-sulfur protein 2, mitochondrial	52.9441	6	7830000	0.131	5	3	9820000	0.107	3	9	0.213	7	1	1190000	0.025	1	11	120000000	0.161	5	12	0.161	5	28.5	10	142.99	O75306	O75306|B7Z792|Q91WD5|D3YXT0|B7Z9L2	Ndufs2	NDUFS2	mitochondrial respiratory chain complex I|mitochondrial respiratory chain complex I|membrane|mitochondrial inner membrane|mitochondrion|respiratory chain|mitochondrion|mitochondrial respiratory chain complex I|mitochondrial respiratory chain complex I|
Other		Methylcrotonoyl-CoA carboxylase subunit alpha, mitochondrial	80.9851	5	113000000	0.063	3	6	17600000	0.082	4	11	0.113	6	3	6310000	0.034	2	9	518000000	0.169	7	12	0.186	8	21.9	10	142.97	Q96RQ3	Q96RQ3|Q68D27|B4DH16|B4DHW5|B7ZAW3	Mccc1	MCCC1 MCCA	mitochondrial matrix|mitochondrion|Golgi apparatus|mitochondrial inner membrane|
Other		Nipped-B-like protein	318.099	2	464000	0.011	2	7	6660000	0.023	6	9	0.034	8	5	13800000	0.013	3	9	90300000	0.032	7	14	0.042	9	5.3	11	142.84	Q6KC79	Q6IEH8|Q6KC79|Q6KC79-2|Q6KCD5|Q6KCD5-2	Nipbl	NIPBL IDN3	cohesin loading complex|nucleus|
Other		60S ribosomal protein L5	34.5902	15	31000000	0.191	5	17	86900000	0.215	6	32	0.255	7	21	276000000	0.255	7	17	464000000	0.265	7	38	0.303	9	30.3	9	142.83	P46777	P46777|B3KTM6|P47962|Q3U850|Q3TKR5|D3YYV8|Q5T7N0|C9JRC8|Q9BUV4	Rpl5	RPL5 MSTP030	nucleus|cytoplasm|nucleolus|cytosolic large ribosomal subunit|cytosol|ribosome|ribonucleoprotein complex|intracellular|
Other		60S ribosomal protein L12	17.9894	5	20400000	0.278	3	13	290000000	0.496	6	18	0.587	7	15	412000000	0.587	8	11	1260000000	0.545	6	26	0.587	8	58.7	8	142.64	P30050	P30050|P35979|Q3TIQ2|P30050-2|Q8C2K0|D3DS95|D3YX33|D3Z0P0	Rpl12	RPL12	ribosome|cytosol|
Other		Mitochondrial 2-oxoglutarate/malate carrier protein	34.2323	13	7740000	0.318	8	6	11400000	0.235	4	19	0.388	9	1	5360000	0.05	1	10	190000000	0.296	7	11	0.296	7	43.3	10	142.4	Q02978	Q02978|Q9CR62	Slc25a11	SLC25A11 SLC20A4	membrane|mitochondrion|integral to plasma membrane|mitochondrion|mitochondrial inner membrane|
Other		Acyl-CoA dehydrogenase family member 9, mitochondrial	69.3867	3	4240000	0.046	3	6	36000000	0.13	6	9	0.143	7	2	8130000	0.03	2	6	90300000	0.085	6	8	0.085	6	16.1	9	142.34	Q9H845	Q9H845|Q9H9W4|Q3ULL9|Q8JZN5|Q8BTY0|B4DGH4	Acad9	ACAD9	mitochondrion|
Other		Syntaxin-binding protein 2	66.8938	3	773000	0.07	3	6	25600000	0.118	5	9	0.161	7	7	13700000	0.101	5	8	67700000	0.168	6	15	0.188	9	20.2	10	142.19	Q15833	Q15833|Q9BU65|O00184|B4E175|B4DY46|Q64324|Q8WYX9	Stxbp2	STXBP2 UNC18B	cytosol|specific granule|azurophil granule|plasma membrane|SNARE complex|
Other		Destrin	18.9618	6	20800000	0.2	4	10	190000000	0.363	6	16	0.363	6	3	114000000	0.23	3	12	568000000	0.321	8	15	0.406	9	40.6	9	142.18	P60981	P60981|B4DYA6|B7Z9M9|Q9R0P5	Dstn	DSTN ACTDP DSN	actin cytoskeleton|intracellular|
Other		Isoform 2 of Ubiquitin carboxyl-terminal hydrolase 10	93.3371	6	5140000	0.059	3	9	42200000	0.135	7	15	0.135	7	11	88900000	0.152	8	10	88400000	0.105	5	21	0.176	9	17.6	9	142.18	Q14694-2	Q14694-2|Q14694-3|Q14694|P52479-2|P52479	Usp10	USP10 KIAA0190	cytoplasm|nucleolus|cytoplasm|nucleus|nucleus|early endosome|
Other		Calcium/calmodulin-dependent protein kinase type 1D	43.3124	5	2750000	0.046	4	0	0	0	0	5	0.046	4	14	30800000	0.257	8	14	121000000	0.207	11	28	0.368	15	36.8	11	142.1	Q8IU85	Q8IU85|Q8IU85-2|Q91YS8|Q14012|B5BU41|Q8BW96|Q8BW96-3|Q8BW96-2|Q3UH04|Q3TDM2|D3Z368|D3Z4Q9|Q3TDH8|C9JES6	Camk1d	CAMK1D	nucleus|cytoplasm|calcium- and calmodulin-dependent protein kinase complex|
Other		2,4-dienoyl-CoA reductase, mitochondrial	36.3523	10	16900000	0.217	4	15	109000000	0.238	5	25	0.238	5	19	125000000	0.268	8	25	1230000000	0.364	11	44	0.391	13	39.1	9	141.98	Q16698	Q16698|B7Z6B8|Q9CQ62	Decr1	DECR1 DECR	mitochondrion|
Other		Isocitrate dehydrogenase [NADP], mitochondrial	51.3648	5	5470000	0.117	5	8	26500000	0.168	6	13	0.221	9	9	26800000	0.168	6	11	178000000	0.221	9	20	0.221	9	22.1	9	141.96	P48735	P48735|B4DFL2|P54071|B4DSZ6|Q13584|Q8C338|Q3TJ51|Q3UAV7|Q5HZJ8|O88844|Q6FI37|Q567U4|O75874|B2R5M8|Q6FIA4|C9J9B5|C9J4N6|D3YVY3	Idh2	IDH2	mitochondrion|
Other		Protein furry homolog-like	342.387	0	0	0	0	6	5180000	0.023	4	6	0.023	4	10	18000000	0.05	9	6	43200000	0.023	5	16	0.054	10	5.4	10	141.83	O94915	O94915|B3KXG5|Q6ZR29|Q80XD5|O94915-2|Q80UX7|B3KY15	Fryl	FRYL AF4P12 KIAA0826
Other		Isoform 2 of Nck-associated protein 1	130.827	1	426000	0.012	1	8	16200000	0.091	6	9	0.104	7	3	6120000	0.044	2	10	105000000	0.085	7	13	0.111	8	13.7	10	141.77	Q9Y2A7-2	Q9Y2A7-2|A2AS98|Q9Y2A7|P28660|P28660-2|B3KMK7|B3KM75	Nckap1	NCKAP1 HEM2 KIAA0587 NAP1	plasma membrane|lamellipodium membrane|integral to membrane|cell projection|
Other		Apolipoprotein A-IV	45.0283	7	25700000	0.184	6	3	7670000	0.088	3	10	0.22	7	6	44500000	0.167	5	8	158000000	0.194	7	14	0.27	9	30.1	10	141.67	P06728	P06728|Q91XF8|Q9DBN0|Q810I7	Apoa4	Apoa4	high-density lipoprotein particle|chylomicron|extracellular space|extracellular space|very-low-density lipoprotein particle|extracellular region|extracellular space|
Other		Serine/threonine-protein kinase PAK 2	58.3268	1	114000	0.019	1	8	36600000	0.219	7	9	0.219	7	5	20500000	0.097	4	6	67700000	0.104	5	11	0.15	7	23.8	9	141.66	Q13177	A8K5M4|Q13177|Q8CIN4|Q9Y6B5|B1GX81|B1GX79|B1GX80|B1GX78|Q61036|O75914|Q61036-2|O75914-2|C9J2R9|Q13153-2|A8KAN3|O88643|Q13153|B3KNX7|B7Z3K0|B7Z302|B2RCU6	Pak2	PAK2	perinuclear region of cytoplasm|cytosol|membrane|nucleus|cytoplasm|
Other		Isoform Mitochondrial of Lysyl-tRNA synthetase	71.9522	5	5590000	0.057	3	7	46300000	0.129	7	12	0.161	9	4	21600000	0.076	4	7	201000000	0.12	5	11	0.134	6	19.6	10	141.46	Q15046-2	Q15046-2|Q15046|Q6ZTI3|Q8R2P8|Q8CFK5|Q8C292|Q99MN1|Q8C1V4	Kars	KARS KIAA0070	cytosol|mitochondrion|cytosol|extracellular region|cytosol|cytosol|soluble fraction|cytoplasm|mitochondrial matrix|nucleus|plasma membrane|cytosol|cytosol|cytosol|
Matrisome-associated	ECM Regulators	Alpha-2-antiplasmin	55.1991	12	39100000	0.152	6	2	7730000	0.042	2	14	0.169	7	12	154000000	0.211	7	7	281000000	0.134	5	19	0.211	7	24.4	8	141.41	Q61247	Q61247	Serpinf2	Serpinf2 Pli	extracellular space|extracellular region|
Other		Nucleolar protein 6	128.446	6	1780000	0.074	5	4	9660000	0.052	4	10	0.094	7	3	8900000	0.047	3	4	54700000	0.063	4	7	0.097	6	14.6	10	141.39	Q9H6R4	Q9H6R4|Q9H6R4-4|Q9H6R4-2|B4DF80|B3KPN5|Q9H6R4-3|Q8R5K4|Q8R5K4-2	Nol6	NOL6	condensed nuclear chromosome|nucleus|nucleolus|nucleolus|
Other		Phosphatidylinositol-3,4,5-trisphosphate 5-phosphatase 2	139.395	1	137000	0.007	1	5	3640000	0.054	4	6	0.054	4	9	44500000	0.086	8	5	35600000	0.047	5	14	0.11	10	13.2	11	141.3	O15357	O15357|O15357-2|Q6P549	Inppl1	INPPL1 SHIP2	cytoskeleton|cytosol|plasma membrane|lamellipodium|cellular_component|actin cortical patch|cytoplasm|
Other		Peptidyl-prolyl cis-trans isomerase B	23.7991	9	29300000	0.351	8	3	27800000	0.12	2	12	0.412	9	1	33400000	0.06	1	20	720000000	0.384	8	21	0.384	8	41.2	9	141.21	P23284	P23284|P24369|Q6ZQM2	Ppib	PPIB CYPB	endoplasmic reticulum lumen|endoplasmic reticulum|melanosome|
Other		Serine/threonine-protein phosphatase 2A 55 kDa regulatory subunit B alpha isoform	52.2046	4	3950000	0.091	4	6	41800000	0.129	5	10	0.17	7	8	39400000	0.177	6	7	68100000	0.159	6	15	0.236	9	28.4	10	141.06	P63151	B4E1T7|P63151|Q6P1F6|Q9CWU3|Q56VW8|Q66LE6|Q925E7|A8KAK0|Q00005-5|Q00005-4|Q00005-2|Q6ZWR4-2|Q00005-3|Q00005|Q6ZWR4|Q8BVB4|A8MU22|Q6ZWR4-3|Q6IN90|A8MZB4|Q9NZ48|Q9Y2T4|Q8BG02|Q9Y2T4-2|B7Z3Y1|Q9Y2T4-3	Ppp2r2a	PPP2R2A	protein phosphatase type 2A complex|protein phosphatase type 2A complex|
Other		Condensin complex subunit 2	83.3605	5	3970000	0.074	4	3	9750000	0.028	3	8	0.087	6	4	21500000	0.059	4	8	65300000	0.132	6	12	0.171	9	21	11	140.94	Q15003	Q15003|A8K4T8|B4DRG7|C9J470|B4E189|C9JZP1|Q8C156	Ncaph	NCAPH BRRN BRRN1 CAPH KIAA0074	cytoplasm|nucleus|condensin complex|
Other		Ras GTPase-activating protein-binding protein 1	52.2204	13	10100000	0.163	5	13	106000000	0.175	5	26	0.236	7	9	97500000	0.184	5	19	547000000	0.263	9	28	0.263	9	30.4	9	140.22	Q13283	Q13283|Q6FI03|Q32P45|P97855|Q3UR88|B7Z8K4|Q6ZP53|Q5HYE9	G3bp1	G3BP1 G3BP	intracellular|cytosol|nucleus|plasma membrane|cytoplasm|
Other		Nucleolysin TIAR	43.7303	4	2190000	0.086	4	8	34000000	0.155	4	12	0.181	6	6	36400000	0.13	4	9	65900000	0.272	6	15	0.321	8	34.6	9	140.21	P70318	A8K4L9|P70318|Q01085|Q921W2|Q2TSD2|O15187|A8K5C4|Q49AS9|A6NJN8|B4DHS3|Q80ZW7|P31483-2|C9JTN7|Q8CII5|P31483|C9JH73|P52912|D3Z4H6|A6NKZ9|Q96B58|D3YY02|B4E0E5|D3Z3Y4	Tial1	Tial1	nucleus|nucleus|cytoplasm|
Other		FAS-associated factor 2	52.9648	5	5810000	0.123	5	6	14900000	0.134	4	11	0.164	6	8	49300000	0.182	5	13	478000000	0.202	8	21	0.242	9	24.2	8	139.9	Q96CS3	Q96CS3|Q3TDN2|Q3TDN2-2|B4E2M8|D3Z2H4|D3YUP4	Faf2	FAF2 ETEA KIAA0887 UBXD8 UBXN3B	lipid particle|cytoplasm|endoplasmic reticulum|
Other		Flavin reductase	22.2331	14	9800000	0.402	7	2	15800000	0.14	2	16	0.47	8	6	37600000	0.203	5	12	246000000	0.446	7	18	0.446	9	51.9	7	139.89	P30043	P30043|Q923D2	Blvrb	BLVRB FLR	cytosol|cytoplasm|
Other		Vacuolar protein sorting-associated protein 4B	49.4723	10	12300000	0.209	9	3	9680000	0.067	3	13	0.236	10	6	18000000	0.085	5	12	128000000	0.166	10	18	0.189	13	29.7	10	139.89	O75351	O75351|A8K4G7|A8K5D8|P46467|Q3U8P5|Q8VEJ9|Q9UN37|Q3TDX2|Q9NXK5|Q6PIW4|B3KNH6|Q6PIW4-2|Q49AN7|Q8BPY9	Vps4b	VPS4B SKD1 VPS42 MIG1	early endosome|late endosome membrane|cytoplasm|endosome|lysosome|membrane|late endosome membrane|vacuolar membrane|late endosome|nucleus|cytosol|endosome membrane|
Other		Ribosome biogenesis protein BRX1 homolog	41.6859	7	6060000	0.218	7	0	0	0	0	7	0.218	7	0	0	0	0	11	115000000	0.271	6	11	0.271	6	32.5	9	139.72	Q8TDN6	Q8TDN6|B4E0B8|Q9DCA5|Q9NUW4	Brix1	BRIX1 BRIX BXDC2	nucleolus|nucleus|
Other		Glyoxylate reductase/hydroxypyruvate reductase	36.067	7	8780000	0.185	4	12	52000000	0.231	4	19	0.295	6	10	66000000	0.237	5	12	252000000	0.262	5	22	0.323	7	32.6	8	139.63	Q9UBQ7	Q9UBQ7|Q5T946|Q91Z53	Grhpr	GRHPR GLXR MSTP035	cytoplasm|
Other		Nuclear cap-binding protein subunit 1	92.9218	8	6430000	0.084	5	11	44500000	0.1	5	19	0.13	7	12	75000000	0.091	5	13	283000000	0.111	6	25	0.132	7	17.8	9	139.41	Q09161	Q09161|Q3UYV9|Q3TLK3	Ncbp1	NCBP1 CBP80 NCBP	nucleoplasm|mRNA cap binding complex|nucleus|cytoplasm|mRNA cap binding complex|mRNA cap binding complex|nucleus|ribonucleoprotein complex|nucleoplasm|cytosol|nucleoplasm|
Other		Pyrroline-5-carboxylate reductase 3	29.1622	6	1180000	0.043	4	5	14700000	0.206	4	11	0.043	5	8	39000000	0.244	5	14	157000000	0.043	8	22	0.043	9	38.6	8	139.37	Q53H96	D3DWK4|Q53H96|B4DVT6|B5MD87|B4DI71|B4DGI7|Q9DCC4|D3Z7J2	Pycrl	PYCRL
Other		Ras-related protein Rap-2b	20.7322	5	3340000	0.163	3	6	14100000	0.284	5	11	0.366	6	6	26500000	0.262	4	11	223000000	0.426	8	17	0.486	9	48.6	8	139.35	P61225	P61225|P61226|Q80ZJ1|P10114|Q80ZJ1-2	Rap2b	RAP2B	intracellular|plasma membrane|
Other		Deubiquitinating protein VCIP135	135.687	3	294000	0.036	3	5	16100000	0.05	4	8	0.058	5	7	51200000	0.07	6	6	87700000	0.076	6	13	0.113	10	12.1	11	139.33	Q96JH7	Q96JH7|B4DM84|Q8CDG3|Q8CDG3-2	Vcpip1	VCPIP1 KIAA1850 VCIP135	endoplasmic reticulum|Golgi stack|Golgi apparatus|cytoplasm|
Other		182 kDa tankyrase-1-binding protein	182.805	0	0	0	0	0	0	0	0	0	0	0	8	28300000	0.066	7	6	64600000	0.04	4	14	0.097	10	9.7	10	139.19	Q9C0C2	Q9C0C2|Q9C0C2-2|B3KXS7|B9EKJ7|P58871	Tnks1bp1	TNKS1BP1 KIAA1741 TAB182	cytoplasm|nucleus|nuclear telomeric heterochromatin|chromosome|
Other		Protein CIP2A	103.381	6	1890000	0.057	4	4	3970000	0.04	3	10	0.098	7	5	3470000	0.058	4	10	35700000	0.081	5	15	0.092	6	12.4	9	139.14	Q8TCG1	Q8TCG1|Q8TCG1-2|Q8BWY9|D3Z7B5|B2RQ25	Kiaa1524	KIAA1524 CIP2A	integral to membrane|cytoplasm|membrane|
Other		Cytochrome c oxidase subunit 4 isoform 1, mitochondrial	19.6334	8	7570000	0.355	7	2	551000000	0.124	2	10	0.355	7	2	32600000	0.124	2	18	457000000	0.384	9	20	0.384	9	38.4	9	138.77	P13073	Q6P666|P13073|Q86WV2	Cox4i1	COX4I1 COX4	membrane|mitochondrial inner membrane|nucleus|mitochondrion|
Other		Serine/threonine-protein kinase A-Raf	68.3829	3	624000	0.021	3	6	6300000	0.062	6	9	0.062	8	13	43800000	0.155	10	9	156000000	0.136	8	22	0.189	13	21.1	9	138.7	P10398	P10398|Q96II5|B4DV85|P04049-2|P04049|B4E0X2|B4E1N6|Q99N57-2|Q99N57|B6HY62|B6HY65|C7TPG7|P04627|B6HY61|B6HY63|B6HY64|B6HY66|P15056|P28028|P28028-2|B4DMG5|Q5H9B2|B6HY58|B6HY55|Q9HCM3|Q9HCM3-2|Q68FD9|D3YTS3|Q68FD9-2|B6HY60|B6HY56	Araf	ARAF ARAF1 PKS PKS2	cellular_component|
Core matrisome	ECM Glycoproteins	Fibulin 2	132.222	13	53600000	0.074	6	11	45800000	0.051	5	24	0.091	8	7	28200000	0.044	4	7	155000000	0.059	4	14	0.078	6	11	9	138.56	Q99K58	Q3TGL4|Q99K58|P37889|P37889-2|Q8IUI1|B7Z9C5|Q8IUI0|B7Z9B8|P98095|Q86V58|B7Z6T9	Fbln2	Fbln2	extracellular region|
Core matrisome	Collagens	Collagen alpha-1(XV) chain	140.926	6	3970000	0.051	5	7	26900000	0.046	4	13	0.079	7	5	23200000	0.019	2	8	95900000	0.047	5	13	0.047	5	9.6	9	138.49	O35206	O35206|A2AJY2|A2AJY5|A2AJY7	Col15a1	Col15a1	extracellular region|basement membrane|
Other		Peptidylprolyl isomerase domain and WD repeat-containing protein 1	74.1441	2	367000	0.04	2	7	10800000	0.151	7	9	0.173	8	5	7730000	0.095	4	7	54100000	0.151	6	12	0.174	8	19	9	138.39	Q96BP3	Q96BP3|Q8CEC6|Q0VEA0|B4DT22|B4DP34|B4DWR9|Q8C908	Ppwd1	PPWD1 KIAA0073	spliceosome|nucleus|
Other		Protein NOXP20	61.083	4	2140000	0.088	3	8	13100000	0.161	6	12	0.161	6	10	19600000	0.147	6	6	100000000	0.143	5	16	0.213	8	21.3	8	138.39	Q8IWE2	Q8IWE2|B4E1Z8|Q6MZV4|B4DL61|Q9D281|B3KSS5|D3Z2J2	Fam114a1	FAM114A1 NOXP20	cytoplasm|
Other		Ras-related protein Rab-21	24.7465	3	1420000	0.168	3	5	12600000	0.217	4	8	0.217	4	10	115000000	0.28	6	8	257000000	0.32	6	18	0.328	8	32.8	8	138.35	Q9UL25	Q9UL25|P35282	Rab21	RAB21 KIAA0118	endoplasmic reticulum membrane|endoplasmic reticulum|early endosome membrane|cytoplasmic vesicle|endosome|Golgi membrane|cytoplasmic vesicle membrane|Golgi apparatus|membrane|
Other		RNA 3'-terminal phosphate cyclase	39.8495	4	1010000	0.076	2	5	6320000	0.144	4	9	0.183	5	6	26800000	0.158	4	7	108000000	0.24	5	13	0.344	8	36.8	9	138.34	O00442	O00442|A8K8K1|O00442-2|Q91YL8|B4DSL0|Q3TIJ4|Q5BLJ4|Q3UAE6|Q3TVV2|Q9D7H3|A6NIC1	Rtcd1	RTCD1 RPC RPC1 RTC1	nucleoplasm|nucleus|
Core matrisome	ECM Glycoproteins	EGF-containing fibulin-like extracellular matrix protein 1	57.2341	3	737000	0.026	1	11	16800000	0.146	5	14	0.146	5	14	53700000	0.176	4	17	177000000	0.263	9	31	0.322	10	32.2	9	138.02	Q8BPB5	Q8BPB5|Q8K0J4|A8KAJ3|Q12805|Q12805-3|Q12805-4|Q12805-2|B4DW75|B3KS53|B4DWH0|B2R6M6|C9JPZ9|C9J4J8|C9JQX7	Efemp1	Efemp1 Fbln3	extracellular region|
Other		Eukaryotic translation initiation factor 2-alpha kinase 4	188.391	2	947000	0.021	2	9	17000000	0.046	5	11	0.067	7	2	8330000	0.017	2	6	29200000	0.066	6	8	0.084	8	10.3	10	137.93	Q9P2K8	Q9P2K8|Q9P2K8-2|Q9P2K8-3|A2AUM0|Q9QZ05|Q9QZ05-3|A2AUM1|Q9QZ05-2|A2AUM2|Q9QZ05-4|A2AUL9|Q9QZ05-5	Eif2ak4	EIF2AK4 GCN2 KIAA1338	cytosolic ribosome|intracellular|
Other		GDP-mannose 4,6 dehydratase	42.2913	5	4350000	0.158	4	10	41100000	0.258	7	15	0.258	7	6	42600000	0.185	5	9	301000000	0.233	6	15	0.274	7	29.8	8	137.83	O60547	O60547|B2R9X3|Q8K0C9|Q5TGM9	Gmds	GMDS	cytoplasm|intracellular|
Other		Heterogeneous nuclear ribonucleoprotein H3	36.9829	14	75900000	0.231	6	13	145000000	0.216	6	27	0.291	7	16	471000000	0.199	5	17	997000000	0.349	8	33	0.349	8	34.9	8	137.75	P31942	P31942|D3Z3N4|P31942-2|D3YWT1|P31942-3|B4DHY1|P31942-4|P31942-5|P31942-6	Hnrnph3	HNRNPH3 HNRPH3	nucleus|heterogeneous nuclear ribonucleoprotein complex|
Other		Peroxiredoxin-5, mitochondrial	22.3113	12	20400000	0.285	6	19	325000000	0.364	7	31	0.369	8	16	163000000	0.471	8	9	612000000	0.285	5	25	0.476	9	47.6	8	137.73	P30044	P30044|P30044-2|A6NG06|B7ZLJ4|P99029|P99029-2|A6NC19|B7ZVW3|Q9D6X2|Q9JHL8	Prdx5	PRDX5 ACR1 SBBI10	mitochondrion|peroxisome|cytosolic part|mitochondrion|cytoplasm|
Matrisome-associated	ECM Regulators	Heparin cofactor 2	54.781	8	8860000	0.123	6	3	10200000	0.056	3	11	0.123	6	8	180000000	0.112	6	6	44400000	0.102	5	14	0.135	7	19.4	10	137.56	P49182	P49182|Q5FW62	Serpind1	Serpind1 Hcf2 Hcii
Other		Transmembrane and TPR repeat-containing protein 3	104.92	10	3690000	0.135	8	2	2890000	0.034	2	12	0.135	8	4	16300000	0.03	2	10	118000000	0.102	6	14	0.102	6	14.9	9	137.55	Q6ZXV5	Q6ZXV5|Q6ZXV5-2|B4DZ55|A8K321|Q8BRH0|Q8BRH0-2|D3Z2Z3	Tmtc3	TMTC3	integral to membrane|membrane|
Other		Thymidine kinase, cytosolic	26.0958	3	285000	0.196	3	9	16600000	0.243	5	12	0.376	7	8	12900000	0.179	4	11	62600000	0.226	5	19	0.226	6	41.8	9	137.32	P04183	P04183|B5BU32|P04184	Tk1	TK1	cytoplasm|
Other		Lethal(2) giant larvae protein homolog 1	116.728	4	2430000	0.036	3	6	5010000	0.073	5	10	0.084	6	8	21600000	0.075	5	6	79600000	0.052	4	14	0.086	6	12.9	9	137.27	Q15334	Q15334|Q80Y17	Llgl1	LLGL1 DLG4 HUGL HUGL1	cytoskeleton|cytoplasm|cortical actin cytoskeleton|
Other		Protein FAM91A1	94.7061	6	4340000	0.062	4	2	11600000	0.033	2	8	0.079	5	4	19900000	0.105	4	9	80700000	0.115	7	13	0.159	8	18.1	9	137.13	Q658Y4	B6YY23|Q658Y4|B4DUD8|Q3UVG3		FAM91A1
Other		UDP-N-acetylhexosamine pyrophosphorylase-like protein 1	57.5997	0	0	0	0	0	0	0	0	0	0	0	5	22500000	0.13	5	11	78300000	0.199	8	16	0.216	9	21.6	9	137.01	Q3KQV9	Q3KQV9|B3KTC8|Q3KQV9-2|Q3TW96|Q3TW96-2	Uap1l1	UAP1L1
Other		Putative helicase MOV-10	114.582	2	214000	0.013	2	0	0	0	0	2	0.013	2	4	14800000	0.043	4	7	30000000	0.1	6	11	0.144	10	14.4	10	136.97	Q9HCE1	Q9HCE1|Q5JR04|B7Z700|Q9HCE1-2|Q9H8T8|D3YVL0|Q3TFC0|P23249|Q3UD86|B3KQ43|D3YYR1	Mov10	MOV10 KIAA1631	cytoplasm|cytoplasmic mRNA processing body|
Other		DNA damage-binding protein 1	128.221	3	1320000	0.028	3	12	30200000	0.076	5	15	0.095	7	9	28900000	0.064	5	8	68200000	0.083	6	17	0.105	8	11.6	10	136.54	Q16531	Q16531|Q3U1J4|B7Z2A1|B4DSA8|B4DZP5|Q91YC8|B4DG00|B7Z859	Ddb1	DDB1 XAP1	nucleoplasm|Cul4A-RING ubiquitin ligase complex|cytoplasm|nucleus|Cul4A-RING ubiquitin ligase complex|cytoplasm|Cul4A-RING ubiquitin ligase complex|Cul4A-RING ubiquitin ligase complex|Cul4B-RING ubiquitin ligase complex|nucleus|
Other		Arf-GAP with Rho-GAP domain, ANK repeat and PH domain-containing protein 1	163.843	8	5510000	0.063	6	5	6240000	0.022	3	13	0.076	8	7	15500000	0.047	5	12	116000000	0.077	8	19	0.077	8	8.4	9	136.33	Q96P48	Q96P48|Q96P48-3|Q96P48-1|Q96P48-4|Q96P48-2|B7ZMI2|B2RTS2|Q4LDD4|Q4LDD4-2|Q4LDD4-3|Q96P48-5	Arap1	ARAP1 CENTD2 KIAA0782	cytoplasm|intracellular|Golgi apparatus|plasma membrane|Golgi cisterna membrane|
Other		Prolactin regulatory element-binding protein	46.0379	4	620000	0.122	2	8	8270000	0.151	3	12	0.151	3	8	17200000	0.165	3	18	140000000	0.369	8	26	0.369	8	36.9	8	136.29	Q9HCU5	Q9HCU5|B5MC98|A8K813|Q05DB2	Preb	PREB SEC12	endoplasmic reticulum membrane|endoplasmic reticulum|integral to membrane|membrane|nucleus|
Matrisome-associated	ECM Regulators	Inter-alpha-trypsin inhibitor heavy chain H2	106.325	15	34000000	0.115	6	21	225000000	0.115	6	36	0.126	7	13	63800000	0.068	4	10	103000000	0.117	6	23	0.117	6	14	8	136.25	Q61703	Q8K016|Q61703|D3DRR6|P19823|A2RTY6|Q5T985|B4DM79	Itih2	Itih2	extracellular region|
Other		DNA topoisomerase 1	91.1805	4	1710000	0.064	3	9	82400000	0.101	7	13	0.128	8	3	53600000	0.047	3	8	139000000	0.125	7	11	0.151	9	17.3	11	136.22	P11387	P11387|B9EG90|Q04750|Q8R4U6|B7ZNM9|Q9D6H0	Top1	TOP1	perikaryon|nucleolus|nuclear chromosome|nucleolus|nucleoplasm|nucleus|cytoplasm|nucleus|nucleus|
Other		Aspartyl-tRNA synthetase, mitochondrial	74.1319	5	2330000	0.08	4	4	5510000	0.075	4	9	0.137	7	2	1000000	0.048	2	8	114000000	0.148	6	10	0.148	6	21	9	136.16	Q6PI48	A8K4A8|Q6PI48|Q9H9J7|Q9NVT8|Q8BIP0|Q9H9M6	Dars2	DARS2	cytoplasm|mitochondrion|mitochondrial matrix|
Other		GRIP1-associated protein 1	96.3302	3	1510000	0.073	3	2	11900000	0.033	2	5	0.107	5	8	62100000	0.112	6	6	61200000	0.105	6	14	0.154	9	19.6	9	136.11	Q4V328	A8K7Z3|Q4V328|B1B0M1|Q4V328-4|Q4V328-3|Q4V328-2|A2AEW8|A2AEW9|Q8VD04	Gripap1	GRIPAP1 KIAA1167	early endosome|cellular_component|
Other		RAS protein activator like 2	144.24	4	11900000	0.05	4	7	20100000	0.048	4	11	0.085	7	10	17200000	0.078	6	2	10600000	0.013	1	12	0.078	6	12.7	10	135.95	B1AKC7	B1AKC7|Q2TB22|Q9UJF2|Q0VAV5|D3YUS5|Q3TPW3|D3YWZ9|D3Z1T6|D3Z7S1		RASAL2 RP4-593C16.1-002
Other		Mitogen-activated protein kinase 3	43.4771	9	8030000	0.153	8	9	22900000	0.134	8	18	0.263	14	5	37500000	0.1	5	10	176000000	0.131	7	15	0.187	9	34	10	135.93	P27361	P27361|Q63844|P28482|B4DHN0|D3Z3G6|A8CZ58|P63085|Q3UF82|A8CZ64|Q8NHX1|Q8NHX0|B3KR49|Q499G7|D3Z6D8|O35558	Mapk3	MAPK3 ERK1 PRKM3	cytosol|nucleoplasm|nucleoplasm|nucleolus|nucleoplasm|cytosol|cytoplasm|microtubule cytoskeleton|nucleoplasm|nucleoplasm|nucleus|
Other		Ubiquitin-protein ligase E3A	101.656	3	80400	0.037	2	4	14500000	0.045	3	7	0.066	4	4	27300000	0.066	4	4	22900000	0.062	4	8	0.129	8	14.9	9	135.67	Q05086	Q05086|Q05086-3|Q9BUI6|Q05086-2|Q5W7F7|Q8CE29|Q96GR7|O08759|C6EQH4	Ube3a	UBE3A E6AP EPVE6AP HPVE6A	intracellular|proteasome complex|cytosol|nucleus|
Other		WD40 repeat-containing protein SMU1	58.1705	5	1550000	0.124	4	8	19700000	0.076	3	13	0.142	5	7	17900000	0.089	3	9	74900000	0.208	8	16	0.226	9	27.2	10	135.47	Q2TAY7	Q2TAY7|Q3UKJ7|B4E3L0|Q3UKJ7-2|D3YYX9	Smu1	SMU1	cytoplasm|nucleus|
Other		Zinc finger protein 512	65.765	6	3360000	0.118	4	8	31000000	0.141	5	14	0.232	8	3	14600000	0.075	3	5	72900000	0.119	4	8	0.137	5	25	9	135.4	Q96ME7	Q96ME7|B4DSM5|B7Z9P6|Q86XK6|B4DES6|B4E0X7|Q69Z99	Znf512	ZNF512 KIAA1805	nucleus|intracellular|
Other		Replication factor C subunit 5	38.7812	8	4170000	0.197	4	5	8910000	0.117	3	13	0.238	5	6	15400000	0.117	3	9	119000000	0.244	7	15	0.285	8	34.4	8	135.39	P40937	P40937|A8K3S0|A8MZ62|Q9D0F6|Q3UDK3|A8K4Z2|C9JH72|D3Z1Y6	Rfc5	RFC5	DNA replication factor C complex|nucleoplasm|nucleus|
Other		Synaptojanin-2	166.676	0	0	0	0	0	0	0	0	0	0	0	4	27900000	0.051	4	8	73400000	0.054	6	12	0.096	9	9.6	9	135.35	O15056	O15056|O15056-2|O15056-3|B4DLC4|B4DJU8|Q9D2G5|D3YZB2|Q9D2G5-2|Q9D2G5-4|Q9D2G5-5|Q9D2G5-6|D3YZB4|Q3TTB3|D3YZB3|B4DG94|D3Z6E7|Q9D2G5-3|D3YWM9|D3YZB5	Synj2	SYNJ2 KIAA0348	insoluble fraction|cytoplasm|cytoplasmic microtubule|ruffle membrane|perinuclear region of cytoplasm|membrane|extrinsic to mitochondrial outer membrane|nerve terminal|
Matrisome-associated	ECM Regulators	Procollagen-lysine,2-oxoglutarate 5-dioxygenase 3	85.3541	6	2960000	0.1	5	4	22300000	0.078	4	10	0.154	8	2	6190000	0.037	2	9	163000000	0.113	6	11	0.113	6	18.5	10	135.26	O60568	O60568|B3KQQ3|B4DMP0|B4DPX5|C9JU11|C9JIX5	Plod3	PLOD3	rough endoplasmic reticulum membrane|endoplasmic reticulum|membrane|
Other		Mannose-6-phosphate isomerase	47.2256	5	1340000	0.115	4	5	16900000	0.148	4	10	0.198	6	4	8890000	0.184	4	12	117000000	0.243	7	16	0.307	8	32.1	9	135.16	P34949	P34949|P34949-2|B4DFC4|Q8NHZ6|B4DW50|B4DYB8	Mpi	MPI PMI1	cytoplasm|
Other		Cirhin	77.5734	6	1950000	0.096	5	3	8050000	0.062	3	9	0.134	7	2	5210000	0.039	2	6	81400000	0.107	6	8	0.107	6	18.3	10	135.07	Q969X6	Q969X6|Q969X6-2|Q969X6-3|Q8R2N2|Q3UJY3	Cirh1a	CIRH1A KIAA1988	nucleolus|nucleus|
Other		Isoform 2 of Tyrosine-protein phosphatase non-receptor type 6	68.0582	3	993000	0.068	3	0	0	0	0	3	0.068	3	9	49600000	0.207	8	5	68700000	0.105	4	14	0.207	8	20.7	9	134.94	P29351-2	P29351-2|Q3TE70|P29351|Q3UB72|P29351-3|C9JG49|Q9UK67|P29350-3|P29350|B4DPS0|P29350-2|B4DTD7	Ptpn6	Ptpn6 Hcp Hcph Ptp1C	nucleus|alpha-beta T cell receptor complex|cytoplasm|
Other		UDP-glucose 4-epimerase	38.6804	8	15600000	0.229	6	10	10400000	0.362	6	18	0.39	8	0	0	0	0	12	87600000	0.41	6	12	0.41	6	47.4	8	134.6	Q14376	Q14376|B3KQ39|Q8R059	Gale	GALE
Other		Lanosterol synthase	84.5054	2	1140000	0.031	2	3	12500000	0.051	3	5	0.069	4	6	53200000	0.088	5	8	112000000	0.142	8	14	0.178	10	17.8	10	134.53	P48449	B2R694|P48449|B4DJZ9|C9J315|Q8BLN5	Lss	LSS OSC	microsome|endoplasmic reticulum|membrane|endoplasmic reticulum membrane|
Other		Sorting nexin-9	66.9898	4	3740000	0.072	3	11	66800000	0.201	7	15	0.201	7	11	56400000	0.179	7	14	231000000	0.201	9	25	0.235	11	23.5	9	134.34	Q9Y5X1	Q9Y5X1|B2RAU5|B3KXH8|Q91VH2|Q3TZU7	Snx9	SNX9 SH3PX1 SH3PXD3A	cytoplasm|soluble fraction|microsome|plasma membrane|
Other		Aryl hydrocarbon receptor interacting protein	37.9567	5	1590000	0.164	4	17	64500000	0.258	6	22	0.285	7	19	121000000	0.279	7	16	226000000	0.2	5	35	0.319	8	31.9	8	134.28	B7SBB1	B7SBB1|D2CVN5|D0EKE5|C8CK05|D5LTB3|C8CHN4|C8CK04|D0EKE4|D0EKE6|O00170|C0JXB8|C0JXB9|O08915|D0EKE7|D3YW40		AIP
Other		AT-rich interactive domain-containing protein 1A	242.953	1	580000	0.005	1	4	14700000	0.033	3	5	0.038	4	5	18000000	0.044	5	8	28100000	0.07	5	13	0.096	8	11.9	11	134.15	O14497	O14497|O14497-2|O14497-3|A2BH40|A2BH40-3|Q8NC65|Q96SM7|Q96T01|A2BH40-2|A2BH40-4|Q96TA9|Q8NFD5-3|Q8NFD5-2|Q8NFD5|C9JZD6	Arid1a	ARID1A BAF250 BAF250A C1orf4 OSA1 SMARCF1	SWI/SNF complex|nucleus|SWI/SNF complex|nucleolus|nucleus|intracellular|
Other		Scaffold attachment factor B2	107.985	5	4050000	0.046	5	5	12900000	0.024	4	10	0.057	7	8	94800000	0.049	6	13	186000000	0.095	8	21	0.111	10	13.5	10	134.15	Q14151	Q14151|C9JPX0|A0AV56|B7ZLP6|A8K329|Q15424|B7ZLP5|B7Z5B6|B7Z2Z1|A8MXT5|B7Z5X3|B7Z2F6|B7Z1C7|D3YXK2|B7Z959|B4DU53|Q80YR5	Safb2	SAFB2 KIAA0138	cytoplasm|nucleus|
Other		Oxysterol-binding protein 1	90.2748	3	1020000	0.049	2	4	8970000	0.084	4	7	0.133	6	8	34000000	0.116	7	1	1230000	0.019	1	9	0.136	8	18.5	10	134.14	P22059	P22059|Q3B7Z2|P22059-2|B7WNL4|B4DR25|Q3B7Z2-2|Q969R2|Q0VF99|B4DKE4|Q6ZN50|B4DFA8|B4DK24|Q5QNQ6|Q8NA37|Q6PE09|Q5QNQ4|B4DTR3|Q8K0C7	Osbp	OSBP OSBP1	membrane|cytoplasm|Golgi apparatus|Golgi membrane|
Other		Receptor-type tyrosine-protein phosphatase epsilon	81.3819	6	2050000	0.082	6	2	640000	0.047	2	8	0.111	7	0	0	0	0	10	42900000	0.124	8	10	0.124	8	14.4	9	133.99	P23469	P23469|P23469-2|A8K2Z9|P23469-3|Q3V1H5|P49446|P49446-2|P49446-3|B4DUE5|Q3TU63|Q8TE48	Ptpre	PTPRE	cytoplasm|cytoplasm|plasma membrane|nucleus|cytoplasm|integral to membrane|
Other		Huntingtin	351.591	4	317000	0.018	3	6	3710000	0.021	4	10	0.027	5	4	1060000	0.017	3	10	137000000	0.032	7	14	0.037	8	5.3	10	133.99	P42858	P42858|D3DVR8|P42859|P42859-2|A8K3C9	Htt	HTT HD IT15	nuclear periphery|soluble fraction|axon|Golgi apparatus|cytoplasm|cytoplasmic membrane-bounded vesicle|inclusion body|nucleus|
Other		Membrane-associated progesterone receptor component 2	23.8751	4	5330000	0.103	3	6	17500000	0.103	3	10	0.103	3	10	39800000	0.233	5	12	331000000	0.336	10	22	0.349	11	34.9	8	133.94	O15173	O15173|Q80UU9|O55022|O00264|Q3TH84|Q3TFP8|D3DNX8	Pgrmc2	PGRMC2 DG6 PMBP	integral to membrane|membrane|
Other		Inner nuclear membrane protein Man1	100.852	1	113000	0.01	1	4	5950000	0.051	3	5	0.062	4	9	28300000	0.114	5	5	46600000	0.083	4	14	0.148	7	17.6	9	133.93	Q9Y2U8	Q9Y2U8|B4E2K7|Q9WU40-2|D3YU56|Q9WU40|B4DI45	Lemd3	LEMD3 MAN1	nuclear envelope|membrane fraction|integral to membrane|nuclear inner membrane|nucleus|membrane|integral to nuclear inner membrane|
Other		1,4-alpha-glucan-branching enzyme	80.9148	5	4920000	0.115	5	7	73500000	0.113	6	12	0.186	9	5	26600000	0.101	5	8	94900000	0.122	6	13	0.145	7	19.9	10	133.84	Q04446	B3KWV3|Q04446|B4DUF1|B4DNJ3|Q9D6Y9|Q8C7E6	Gbe1	GBE1	cytosol|
Other		Far upstream element-binding protein 1	67.7303	0	0	0	0	0	0	0	0	0	0	0	9	66700000	0.169	8	4	34600000	0.094	4	13	0.21	10	21.7	10	133.78	Q96AE4	B4DT31|Q96AE4|B4E0X8|Q3TUE1|Q0P6B2|C9JT73|Q96AE4-2|A6NL74|B4DWL1|Q3UUU2|Q91WJ8-2|Q3TIS5|Q91WJ8|C9JSZ1	Fubp1	FUBP1	nucleolus|nucleus|
Other		AP2-associated protein kinase 1	104.086	2	1470000	0.025	2	5	19800000	0.054	3	7	0.063	4	12	63800000	0.153	9	3	28200000	0.035	2	15	0.153	9	16.2	9	133.72	Q3UHJ0	Q3UHJ0|B2RUJ0|Q3UHJ0-2|B7ZLC4|Q2M2I8|Q9BUD9	Aak1	Aak1 Kiaa1048	coated pit|plasma membrane|
Other		Isoform 2 of Poly(U)-binding-splicing factor PUF60	58.715	6	4530000	0.173	5	16	93900000	0.212	7	22	0.241	8	14	107000000	0.197	6	14	320000000	0.232	7	28	0.266	8	28.1	9	133.71	Q3UEB3-2	Q3UEB3-2|Q9UHX1-2|Q9UHX1-6|Q3UEB3-3|Q9UHX1-4|Q3UEB3|Q9UHX1|Q9UHX1-5|Q9UHX1-3	Puf60	Puf60	cyclin-dependent protein kinase activating kinase holoenzyme complex|ribonucleoprotein complex|nucleus|
Other		NADH dehydrogenase [ubiquinone] iron-sulfur protein 3, mitochondrial	30.3551	6	6580000	0.204	5	5	15300000	0.174	4	11	0.268	6	1	7260000	0.064	1	8	347000000	0.265	6	9	0.265	6	35.9	8	133.64	O75489	O75489|Q9DCT2|B4DFM8	Ndufs3	NDUFS3	mitochondrial respiratory chain complex I|mitochondrial respiratory chain complex I|mitochondrial respiratory chain complex I|mitochondrion|mitochondrial inner membrane|mitochondrial membrane|respiratory chain|membrane|
Other		Kinesin-like protein KIF14	187.858	4	359000	0.023	3	5	6460000	0.047	5	9	0.064	7	5	15400000	0.04	4	7	30600000	0.046	5	12	0.078	8	8.3	9	133.38	Q15058	Q15058	Kif14	KIF14 KIAA0042	cytoskeleton|microtubule|cytoplasm|spindle|nucleus|
Other		Platelet-activating factor acetylhydrolase IB subunit alpha	47.2397	4	4180000	0.141	4	11	70600000	0.197	5	15	0.263	7	8	95900000	0.156	4	9	171000000	0.229	6	17	0.258	7	28.5	8	133.35	P63005	Q3TIK0|Q3UGR6|P63005|Q3TJG1|P43034|Q3UH92|P63005-2|B4DZN3|B4DF38|C9JJI8|P43034-2	Pafah1b1	Pafah1b1 Lis-1 Lis1 Pafaha	cytoplasm|centrosome|centrosome|microtubule cytoskeleton|kinetochore|nuclear membrane|microtubule|microtubule associated complex|motile primary cilium|nonmotile primary cilium|cytoplasm|nucleus|growth cone|vesicular fraction|spindle|astral microtubule|soluble fraction|cell soma|cell leading edge|perinuclear region of cytoplasm|microtubule cytoskeleton|membrane|insoluble fraction|cell cortex|
Other		Putative uncharacterized protein	30.6841	13	187000000	0.17	6	1	6410000	0.049	1	14	0.17	6	4	171000000	0.14	4	4	199000000	0.17	4	8	0.215	6	25.7	9	133.34	Q3V2G1	Q3V2G1|Q8BPD5|Q00623|Q58EV2|O08855|O09042	Apoa1	Apoa1	extracellular space|extracellular space|extracellular region|extracellular space|extracellular space|extracellular space|very-low-density lipoprotein particle|spherical high-density lipoprotein particle|extracellular space|extracellular space|endocytic vesicle|extracellular space|extracellular space|extracellular space|extracellular space|cytoplasmic vesicle|extracellular space|
Other		DnaJ homolog subfamily C member 7	57.2386	3	2750000	0.04	2	8	24100000	0.198	8	11	0.198	8	9	45000000	0.165	7	6	62600000	0.109	4	15	0.186	8	23.2	10	133.12	Q99615	Q99615|Q7Z784|B7Z9W6|A8K4T2|Q9QYI3|Q3UL32|B4DKK3	Dnajc7	DNAJC7 TPR2 TTC2	nucleus|cytoskeleton|cytoplasm|
Other		Phosphomevalonate kinase	22.1657	0	0	0	0	5	11000000	0.171	3	5	0.171	3	10	27000000	0.244	5	7	58600000	0.255	6	17	0.432	9	43.2	9	133.12	Q15126	Q15126	Pmvk	PMVK PMKI	peroxisome|cytoplasm|
Core matrisome	Proteoglycans	Asporin	42.9711	22	33900000	0.268	8	6	9600000	0.152	4	28	0.268	8	0	0	0	0	14	326000000	0.23	7	14	0.23	7	26.8	8	132.98	Q99MQ4	Q99MQ4|Q6P528|Q9BXN1|C9JGC9|Q5TBF2|B4E2Z7	Aspn	Aspn	extracellular region|proteinaceous extracellular matrix|proteinaceous extracellular matrix|
Other		Nucleoporin p54	55.5485	5	3720000	0.116	4	2	5930000	0.055	2	7	0.171	6	4	15600000	0.055	2	10	107000000	0.213	7	14	0.213	7	23.6	8	132.67	Q7Z3B4	Q7Z3B4|B4DT35|B4DRV5|Q7Z3B4-2|Q8BTS4|Q9NSY5	Nup54	NUP54	membrane|nuclear pore|nucleus|nuclear envelope|cytoplasm|nucleoplasm|nuclear membrane|nuclear envelope|
Other		Serine/threonine-protein kinase 38	54.5316	4	3230000	0.116	4	3	5020000	0.096	3	7	0.152	5	6	11300000	0.131	5	7	51600000	0.174	6	13	0.219	9	25.3	11	132.58	Q15208	Q15208|Q91VJ4|B2R6F9|Q8BJ33|Q7TSE6-2|B2KFR5|Q9Y2H1|Q7TSE6|B2KFR4|B4E3J8	Stk38	STK38 NDR1	nucleus|cytoplasm|
Other		Calcium homeostasis endoplasmic reticulum protein	104.214	5	2190000	0.078	5	2	9630000	0.012	1	7	0.078	5	5	17100000	0.044	3	7	96600000	0.101	6	12	0.114	7	15.2	9	132.37	Q8IWX8	Q8IWX8|Q8CGZ0|B4DPM4|B4DL82	Cherp	CHERP DAN26 SCAF6	endoplasmic reticulum|intracellular|cytoplasm|perinuclear region of cytoplasm|
Other		RNA-binding protein 12	97.622	3	3120000	0.025	3	5	11700000	0.06	4	8	0.075	6	7	25500000	0.05	4	6	65200000	0.06	5	13	0.099	8	13.7	11	132.23	Q9NTZ6	Q9NTZ6|B4DRP9|B3KQH4|Q8R4X3	Rbm12	RBM12 KIAA0765 HRIHFB2091	nucleus|
Other		Putative adenosylhomocysteinase 2	60.0344	4	4370000	0.056	3	2	8410000	0.041	2	6	0.098	5	6	33200000	0.058	3	10	174000000	0.22	9	16	0.252	11	26.7	11	132.14	O43865	O43865|Q80SW1|A8MYU1|O43865-2|Q68FL4|Q96HN2|Q6ZNS6|Q68FL4-2|B4DIZ5|Q6ZMM9|Q6ZMI1|D3YYM7|D3YX97|C9K0S0|D3Z2Q0	Ahcyl1	AHCYL1 DCAL XPVKONA	endoplasmic reticulum|
Other		Cleavage stimulation factor subunit 2	61.0726	4	2310000	0.082	3	9	47800000	0.159	6	13	0.177	7	13	130000000	0.135	7	7	93100000	0.157	6	20	0.217	11	26.1	9	132.03	P33240	B3V096|P33240|P33240-2|B4DUD5|Q9H0L4|Q8C7E9|B3V097|Q8BIQ5|Q8BIQ5-2|B3V099|A2AEK1	Cstf2	CSTF2	nucleus|nucleolus|
Other		Gamma-tubulin complex component 2	103.16	3	474000	0.047	3	6	11000000	0.082	6	9	0.103	8	4	12800000	0.055	4	8	204000000	0.084	6	12	0.125	9	12.9	9	131.96	Q9BSJ2	B7ZKL8|Q9BSJ2|B3KRS1|B4DM18|B4DS45|Q921G8|Q3UIT6|Q8BZZ0|Q3TIB7|B3KTU7|Q86U96	Tubgcp2	TUBGCP2 GCP2	cytoplasm|cytosol|cytosol|microtubule organizing center|cytoskeleton|cytosol|cytoplasmic microtubule|spindle pole|
Other		Mitotic checkpoint protein BUB3	37.6105	4	3150000	0.079	2	6	54000000	0.234	6	10	0.256	7	7	169000000	0.176	5	3	82100000	0.189	3	10	0.323	7	40.2	9	131.77	O43684	O43684|O43684-2|Q6ZWM5|B5MCE8|Q9WVA3|A6NGZ9|B4DDM6	Bub3	BUB3	kinetochore|nucleolus|cytosol|cytosol|condensed chromosome kinetochore|cytosol|nucleus|
Other		Ras-related protein Rab-5C	23.7104	26	26400000	0.226	7	41	119000000	0.31	11	67	0.31	11	50	137000000	0.254	11	41	964000000	0.365	10	91	0.393	13	44.9	8	131.72	P51148	P51148|Q8C266|P35278|Q3TCT9|P20339|Q3UCX7|Q9CQD1|B4DJA5|Q0PD56|P61020|P61021|Q6FI54|Q8C458|B4DKD7|C9JMI9	Rab5c	RAB5C RABL	endocytic vesicle|early endosome membrane|endosome|melanosome|plasma membrane|
Other		Phosphoinositide 3-kinase regulatory subunit 4	154.413	3	798000	0.03	3	8	14000000	0.072	6	11	0.079	7	5	11100000	0.042	4	4	37200000	0.043	4	9	0.062	6	10.8	10	131.62	Q99570	B2RAJ6|A0JP11|Q99570|Q8VD65|B2RXR2|B2RY05	Pik3r4	PIK3R4	cytosol|cytosol|
Other		39S ribosomal protein L1, mitochondrial	37.1363	5	5390000	0.135	4	9	46000000	0.264	6	14	0.267	7	4	25100000	0.12	2	8	90700000	0.283	7	12	0.283	7	28.6	8	131.13	Q9BYD6	Q9BYD6	Mrpl1	MRPL1 BM-022	ribosome|mitochondrial large ribosomal subunit|mitochondrion|large ribosomal subunit|intracellular|
Other		Osteoclast-stimulating factor 1	23.9575	7	1920000	0.149	3	8	6780000	0.275	4	15	0.275	4	10	15700000	0.359	6	9	68700000	0.415	6	19	0.429	8	42.9	8	131.11	Q92882	Q92882|A8K646|Q62422	Ostf1	OSTF1	intracellular|cytoplasm|
Other		Leucine zipper protein 1	120.843	3	2860000	0.053	3	4	16900000	0.049	4	7	0.09	6	5	21700000	0.072	5	2	2890000	0.041	2	7	0.101	6	13.8	9	131.11	Q86V48	Q86V48|Q86V48-3|Q86V48-2|Q5TH92|B7ZW89|Q8R4U7|B2RQ68	Luzp1	LUZP1	nucleus|
Other		Zinc finger RNA-binding protein	118.151	7	709000	0.02	1	15	15300000	0.051	2	22	0.051	2	24	96200000	0.094	5	16	80800000	0.084	5	40	0.144	8	14.4	8	131.04	Q96KR1	B2RNR6|Q96KR1|B5MEH6|O88532|B2RUG7|D3Z5G4|B3KP82|B3KVS4	Zfr	ZFR	intracellular|nucleolus|cytoplasm|nucleus|
Other		Isoform 2 of IQ motif and SEC7 domain-containing protein 2	163.694	0	0	0	0	0	0	0	0	0	0	0	6	21400000	0.047	4	6	48700000	0.079	6	12	0.098	8	9.8	8	130.98	Q5JU85-2	Q5JU85-2|Q5JU85|Q5JUX1|B3KT97|Q5DU25|A4GZ26|D3Z5I6|D3Z6V7	Iqsec2	IQSEC2 KIAA0522	intracellular|cytoplasm|
Other		Bromodomain-containing protein 4	152.673	3	1220000	0.03	3	4	8040000	0.021	4	7	0.044	6	9	22400000	0.075	8	1	1080000	0.018	1	10	0.093	9	11.4	10	130.89	O60885	O60885|Q3UH70|Q9ESU6|B0V2V7|Q4G0X8|O60885-2|B0V2V8|Q9ESU6-2|Q8K2F0|Q4G5Y4|Q15059|Q15059-2|Q8BS78|B4DS09|Q8K2F0-2|Q53TY6	Brd4	BRD4 HUNK1	nucleolus|nucleus|cytoplasm|
Other		Integrator complex subunit 3	119.608	5	1420000	0.037	5	3	1130000	0.067	3	8	0.104	8	4	9860000	0.078	3	8	59000000	0.077	5	12	0.132	7	15.1	9	130.88	Q68E01	Q68E01|Q68E01-2|Q7TPD0|Q68E01-3|Q68E01-4|A0A4X7|Q7TPD0-2	Ints3	INTS3 C1orf193 C1orf60	integrator complex|nucleus|
Other		WD repeat-containing protein 75	95.9804	2	808000	0.037	2	4	11100000	0.037	3	6	0.074	5	4	5760000	0.046	3	8	50400000	0.151	7	12	0.183	9	20.6	10	130.86	Q8IWA0	Q8IWA0|Q3U821|Q3THS2|Q3TI30|Q08EC1|Q05D27	Wdr75	WDR75	nucleus|nucleolus|
Other		Glutaredoxin-3	37.7166	8	6940000	0.241	7	8	38400000	0.2	6	16	0.292	9	3	11300000	0.068	2	3	67600000	0.11	3	6	0.11	3	29.2	9	130.82	O76003	O76003|Q9CQM9	Glrx3	GLRX3 PICOT TXNL2 HUSSY-22	cytoplasm|Z disc|cell cortex|
Other		Isoform A2D-C of Ataxin-2-like protein	116.094	1	1190000	0.009	1	4	7100000	0.064	3	5	0.073	4	9	33400000	0.118	6	2	16900000	0.04	2	11	0.123	7	13.2	9	130.76	Q8WWM7-3	Q8WWM7-3|Q8WWM7|Q63ZY4|Q8WWM7-2|Q8WWM7-4|Q8WWM7-5|A8K1R6|Q8WWM7-6|C9JXV8|Q8WWM7-7|Q7TQH0-2|Q7TQH0|Q7TQH0-3|Q3TGG2|Q3TYH7	Atxn2l	ATXN2L A2D A2LG A2LP A2RP	membrane|
Other		Transmembrane protein 209	63.3199	3	639000	0.117	3	6	16900000	0.149	3	9	0.162	4	9	35200000	0.215	4	14	112000000	0.317	8	23	0.317	8	31.7	8	130.54	Q96SK2	Q96SK2|Q96SK2-2|Q96SK2-3|C9JEK2|Q96SK2-4|C9JYX1|D3Z438|Q8BRG8|Q8BRG8-2|D3YXK7|D3Z3R9|Q8BRG8-3|Q8C214	Tmem209	TMEM209	integral to membrane|membrane|
Other		Interferon-induced protein with tetratricopeptide repeats 2	55.3159	3	371000	0.022	3	5	20900000	0.095	5	8	0.095	7	11	41700000	0.095	9	16	177000000	0.112	12	27	0.138	15	24.7	9	130.52	P09913	Q8IZ03|P09913|O14879|B4DTZ5|B4DLS7	Ifit2	IFIT2 G10P2 IFI54	cellular_component|
Other		Golgin subfamily A member 4	262.048	2	342000	0.009	2	1	1620000	0.005	1	3	0.009	2	8	29900000	0.044	7	3	17400000	0.021	3	11	0.058	9	6.2	10	130.46	Q13439	Q13439|Q13439-4|Q13439-3|C9JHJ5	Golga4	GOLGA4	trans-Golgi network|Golgi apparatus|membrane|cytoplasm|Golgi membrane|
Other		80 kDa MCM3-associated protein	220.797	2	506000	0.022	2	6	4710000	0.052	5	8	0.064	6	7	14000000	0.056	6	7	62100000	0.063	6	14	0.077	8	8.9	9	130.43	O60318	O60318|B7Z8Z8|B3KWZ4|B3KXE8|B3KT88|Q7TS87|Q9WUU9	Mcm3ap	MCM3AP GANP KIAA0572 MAP80	nucleus|cytosol|cytoplasm|
Other		Galactokinase	42.7279	7	7640000	0.132	5	5	53600000	0.082	5	12	0.082	8	4	55400000	0.085	3	14	217000000	0.248	9	18	0.248	9	26.7	8	130.39	P51570	B4E1G6|P51570|Q6ZP37|A6NJD0|B4E1A8|Q80UL3|Q9JIA6|Q9CWW5|Q9CXZ9|Q9R0N0	Galk1	GALK1 GALK	cytosol|cytoplasm|membrane fraction|
[truncated: 3,221 more rows]

## Sheet: B. Matrisome
					MDA-MB-231_Sample 1				MDA-MB-231_Sample 2				MDA-MB-231 Samples 1+2			LM2_Sample 1				LM2_Sample 2				LM2 Samples 1+2
[truncated: 178 more rows]
