# Supplementary material for: Extracellular matrix signatures of human mammary carcinoma identify novel metastasis promoters
Source: eLife. 2014 Mar 11;3:e01308. doi: 10.7554/eLife.01308 (PMC3944437; doi:10.7554/eLife.01308)
Supplement: Figure 3—source data 1. — DOI: http://dx.doi.org/10.7554/eLife.01308.008 [file elife01308s002.xlsx]

## Sheet: Legend
Figure 3 – source data 1: Complete MS data set of ECM-enriched fraction from MDA-MB-231 and LM2 human mammary tumor xenografts taking into account the origin of matrisome proteins.
A. Complete MS data set from two independent human MDA-MB-231 mammary tumors and two independent human LM2 mammary tumors grown orthotopically in the mouse mammary fat pad and including the origin of the proteins (human or mouse, see column E).
B. The ECM composition of MDA-MB-231 and LM2 tumors. For the proteins secreted by both the tumor cells and the stromal cells, the number of peptides indicated corresponds to the number of human- (tumor-derived) or murine- (stroma-derived) specific peptides. For the proteins secreted by only one compartment, the number of peptides includes both species-specific and indistinguishable peptides (colu…
For the proteins secreted by both the tumor cells and the stromal cells, the number of peptides indicated corresponds to the number of human- (tumor-derived) or murine- (stroma-derived) specific peptides. For the proteins secreted by only one compartment, the number of peptides includes both species-specific and indistinguishable peptides (columns J, N, S, V, Z, AD, AL).

## Sheet: A. Complete MS data set
						MDA-MB-231_Sample 1				MDA-MB-231_Sample 2				MDA-MB-231_Sample 1+2				LM2_Sample 1				LM2_Sample 2				LM2_Sample 1+2				MDA-MB-231 + LM2 Samples
Division	Category	Entry Name	Entrez Gene Symbol	Species	Protein Molecular Weight (kDa)	Number of Spectra	Peptide Abundance	Percent Coverage	Number of Unique Peptides	Number of Spectra	Peptide Abundance	Percent Coverage	Number of Unique Peptides	Number of Spectra	Peptide Abundance	Percent Coverage	Number of Unique Peptides	Number of Spectra	Peptide Abundance	Percent Coverage	Number of Unique Peptides	Number of Spectra	Peptide Abundance	Percent Coverage	Number of Unique Peptides	Number of Spectra	Peptide Abundance	Percent Coverage	Number of Unique Peptides	Number of Rank 1 Species Present	Number of Spectra (rank 1 Species)	Peptide Abundance (rank 1 Species)	Number of Unique Peptides (rank 1 Species)	Number of Shared Spectra	Abundance of Shared Peptides	Number of Unique Shared Peptides	Number of Unique Peptides (rank 2 Species)	Number of Subgroup-Specific Unique Peptides	Percent Coverage	Number of Unique Peptides	Unique Score	Group Number	Subgroup Number	UniProt Accession Number	UniProt Accession Numbers	Gene Names	GO Cellular Component
Other		Plectin-1	Plec1	HUMAN	533.778	4	11400000	0.008	3	3	6610000	0.011	3	7	18000000	0.011	4	4	7290000	0.008	3	8	230000000	0.011	5	12	237000000	0.011	5	1	19	255000000	5	0	0	0	0	5	60.3	292	4912.4	1	1.1	Q15149	Q15149|Q15149-2|Q15149-6|Q15149-5|Q15149-9|Q15149-8|Q15149-7|D3DWL0|Q8R0W0	PLEC1	cytoplasm|cytosol|cytosol|insoluble fraction|plasma membrane|contractile fiber|cytoskeleton|cytosol|cytosol|cytosol|cytosol|
Other		Isoform Plectin-11 of Plectin-1	Plec1	HUMAN	518.129	4	13900000	0.003	2	1	6520000	0.002	1	5	20400000	0.003	2	0	0	0	0	1	41700000	0.002	1	1	41700000	0.002	1	1	6	62100000	2	0	0	0	0	2	60.3	286	4812.61	1	1.2	Q15149-4	Q15149-4	PLEC1	cytoplasm|cytosol|cytosol|insoluble fraction|plasma membrane|contractile fiber|cytoskeleton|cytosol|cytosol|cytosol|cytosol|
Other		Isoform 3 of Plectin-1	Plec1	HUMAN	519.962	0	0	0	0	0	0	0	0	0	0	0	0	0	0	0	0	1	68400000	0.002	1	1	68400000	0.002	1	1	1	68400000	1	0	0	0	0	1	59.8	284	4780.9	1	1.3	Q15149-3	Q15149-3	PLEC1	cytoplasm|cytosol|cytosol|insoluble fraction|plasma membrane|contractile fiber|cytoskeleton|cytosol|cytosol|cytosol|cytosol|
Other		Plectin-1	Plec1	MOUSE	536.146	38	64700000	0.084	30	24	171000000	0.057	17	62	236000000	0.107	36	19	128000000	0.033	11	38	2860000000	0.073	25	57	2980000000	0.082	29	1	119	3220000000	46	0	0	0	0	46	39.7	181	2886.09	1	1.4	Q9QXS1	Q9QXS1|Q9QXS1-2|Q9QXS1-8|Q9QXS1-7|Q9QXS1-6|Q9QXS1-14|Q9QXS1-4|Q9QXS1-16|Q9QXS1-5|Q9QXS1-13|Q9QXS1-11|Q9QXS1-12|Q9QXS1-9|Q9QXS1-10|Q9QXS1-15	Plec1	insoluble fraction|cytoplasm|contractile fiber|cytoskeleton|
Other		Epiplakin	Eppk1	HUMAN	555.48	0	0	0	0	0	0	0	0	0	0	0	0	1	115000	0.004	1	0	0	0	0	1	115000	0.004	1	1	1	115000	1	0	0	0	0	1	2.1	8	124.68	1	1.5	P58107	P58107	EPPK1 EPIPL	cytoskeleton|cytoplasm|
Other		Cytoplasmic dynein 1 heavy chain 1	Dync1h1	HUMAN	535.137	23	42100000	0.03	10	31	251000000	0.037	13	54	293000000	0.037	13	34	328000000	0.029	11	38	1100000000	0.042	13	72	1420000000	0.044	16	1	126	1720000000	17	0	0	0	0	17	47.7	196	3228.36	2	2.1	Q14204	Q14204|B4DSR6|Q6P2H7	DYNC1H1 DHC1 DNCH1 DNCL DNECL DYHC KIAA0325	cytoplasm|cytoplasmic dynein complex|cytosol|Golgi apparatus|cytosol|cytosol|cytosol|microtubule|cytosol|
Other		Cytoplasmic dynein 1 heavy chain 1	Dync1h1	MOUSE	534.754	3	2080000	0.007	2	2	1300000	0.003	1	5	3380000	0.007	2	2	2500000	0.01	2	4	13600000	0.011	3	6	16100000	0.016	4	1	11	19400000	5	0	0	0	0	5	44.9	184	3000.38	2	2.2	Q9JHU4	Q9JHU4	Dync1h1 Dhc1 Dnch1 Dnchc1 Dyhc	cytoplasm|dynein complex|Golgi apparatus|microtubule|
Other		Neuroblast differentiation-associated protein AHNAK	Ahnak	HUMAN	629.604	80	217000000	0.125	56	77	648000000	0.152	60	157	865000000	0.202	84	196	3200000000	0.286	118	193	9470000000	0.301	120	389	12700000000	0.376	159	1	550	13600000000	174	7	157000000	1	0	175	39.6	175	2677.08	3	3.1	Q09666	Q09666|B5MEH8|Q8N274|Q8CEX7|Q8R2L7|Q9BVU3|Q96EC4|A1A586	AHNAK PM227	nucleus|
Other		DNA-dependent protein kinase catalytic subunit	Prkdc	HUMAN	474.044	2	1010000	0.002	1	4	34400000	0.008	3	6	35400000	0.008	3	5	45000000	0.005	2	3	91000000	0.005	2	8	136000000	0.005	2	1	14	171000000	3	0	0	0	0	3	37.2	138	2116.36	4	4.1	P78527	P78527|B4DL41|P97313-2	PRKDC HYRC HYRC1	nonhomologous end joining complex|DNA-dependent protein kinase-DNA ligase 4 complex|nucleus|nucleoplasm|nucleoplasm|transcription factor complex|
Other		Isoform 2 of DNA-dependent protein kinase catalytic subunit	Prkdc	HUMAN	470.456	0	0	0	0	0	0	0	0	0	0	0	0	1	10800000	0.003	1	1	29800000	0.003	1	2	40600000	0.003	1	1	2	40600000	1	0	0	0	0	1	36.9	136	2081.61	4	4.2	P78527-2	P78527-2	PRKDC HYRC HYRC1	nonhomologous end joining complex|DNA-dependent protein kinase-DNA ligase 4 complex|nucleus|nucleoplasm|nucleoplasm|transcription factor complex|
Other		DNA-dependent protein kinase catalytic subunit	Prkdc	MOUSE	476.742	0	0	0	0	0	0	0	0	0	0	0	0	0	0	0	0	1	8090000	0.003	1	1	8090000	0.003	1	1	1	8090000	1	0	0	0	0	1	4.5	18	264.44	4	4.3	P97313	P97313	Prkdc Xrcc7	transcription factor complex|nonhomologous end joining complex|nucleus|DNA-dependent protein kinase-DNA ligase 4 complex|
Other		Filamin-A	Flna	HUMAN	283.472	35	85400000	0.114	18	63	1310000000	0.129	23	98	1390000000	0.151	26	97	2840000000	0.167	30	72	6590000000	0.188	28	169	9440000000	0.198	33	1	267	10800000000	34	0	0	0	0	34	58.5	112	1976.98	5	5.1	P21333	P21333|P21333-2|Q60FE5|Q60FE6|Q5HY54|B2ZZ80|A6NDY9|Q96C61|B4E2F9|B4DTD5|D3Z0G3|Q8BTM8-2	FLNA FLN FLN1	trans-Golgi network|plasma membrane|cell cortex|extracellular region|cytosol|actin cytoskeleton|extracellular region|cytosol|actin cytoskeleton|nucleus|cytoplasm|cytosol|cytoplasm|plasma membrane|
Other		Filamin-B	Flnb	HUMAN	280.327	50	109000000	0.181	30	114	1540000000	0.262	43	164	1650000000	0.294	48	85	926000000	0.22	38	77	2870000000	0.219	33	162	3790000000	0.275	47	1	324	5440000000	55	0	0	0	0	56	60.1	106	1800.64	5	5.2	O75369	O75369|Q60FE7|O75369-2|B2ZZ83|O75369-3|O75369-6|O75369-7|Q68CT4|O75369-4|O75369-5	FLNB FLN1L FLN3 TABP TAP	integral to membrane|cell cortex|cytoplasm|actin cytoskeleton|plasma membrane|Z disc|
Other		Filamin-A	Flna	MOUSE	284.041	12	14300000	0.048	8	11	37500000	0.061	9	23	51700000	0.083	13	18	114000000	0.075	11	14	325000000	0.083	13	32	439000000	0.106	17	1	55	490000000	20	0	0	0	0	20	50.8	98	1658.19	5	5.3	Q8BTM8	Q8BTM8|B9EKP5|B7FAV0|B7FAU9|D3Z0G4	Flna Fln Fln1	cytoplasm|trans-Golgi network|plasma membrane|cell cortex|cytoskeleton|nucleus|
Other		Filamin-C	Flnc	HUMAN	293.584	1	2770000	0.008	1	5	25500000	0.031	5	6	28300000	0.031	5	2	1220000	0.009	2	0	0	0	0	2	1220000	0.009	2	1	8	29500000	7	0	0	0	0	7	30.8	63	941.39	5	5.4	Q14315	Q14315|Q14315-2|A4D1J9|B3KM41	FLNC ABPL FLN2	cytoplasm|plasma membrane|cytosol|cytoskeleton|Z disc|cytoplasm|
Other		Filamin-C	Flnc	MOUSE	293.738	1	360000	0.006	1	0	0	0	0	1	360000	0.006	1	0	0	0	0	1	2140000	0.006	1	1	2140000	0.006	1	1	2	2500000	2	0	0	0	0	2	28	58	865.6	5	5.5	Q8VHX6	D3Z576|Q8VHX6|D3YW87|Q8VHX6-2	Flnc Abpl Fln2	membrane|Z disc|actin cytoskeleton|cytoplasm|
Other		Filamin-B	Flnb	MOUSE	280.201	3	1050000	0.014	3	6	8410000	0.021	3	9	9460000	0.031	5	4	9220000	0.021	3	5	25800000	0.023	2	9	35100000	0.034	4	1	18	44500000	6	0	0	0	0	6	31.3	56	919.49	5	5.6	Q80X90	Q80X90	Flnb	Z disc|stress fiber|cytoplasm|cell cortex|focal adhesion|cytoskeleton|
Core matrisome	Collagens	Collagen alpha-1(I) chain	Col1a1	MOUSE	139.057	123	5450000000	0.146	15	223	62500000000	0.146	16	346	67900000000	0.146	17	168	22500000000	0.143	14	113	28700000000	0.138	14	281	51200000000	0.146	17	1	627	119000000000	17	0	0	0	0	17	69.5	102	1940.26	6	6.1	P11087	P11087	Col1a1 Cola1	extracellular space|collagen|collagen|extracellular matrix|collagen|extracellular matrix|extracellular matrix|extracellular region|collagen|collagen|collagen|collagen type I|collagen type I|cytoplasm|proteinaceous extracellular matrix|extracellular matrix|extracellular matrix|extracellular matrix|extracellular matrix|
Core matrisome	Collagens	Collagen alpha-1(I) chain	Col1a1	HUMAN	139.966	2	1370000	0.016	2	16	26900000	0.084	6	18	28300000	0.084	7	89	3640000000	0.182	19	39	778000000	0.134	14	128	4420000000	0.191	20	1	146	4450000000	21	0	0	0	0	21	69.5	92	1637.39	6	6.2	P02452	P02452|B7Z4S2	COL1A1	extracellular matrix|extracellular region|extracellular region|extracellular space|collagen type I|extracellular region|extracellular region|plasma membrane|collagen|collagen type I|extracellular region|cytoplasm|extracellular region|plasma membrane|
Core matrisome	Collagens	Isoform 2 of Collagen alpha-1(I) chain	Col1a1	MOUSE	118.845	1	85600	0.026	1	3	63300000	0.026	1	4	63400000	0.026	1	2	18500000	0.026	1	1	49200000	0.026	1	3	67700000	0.026	1	1	7	131000000	1	0	0	0	0	1	63.3	77	1409.37	6	6.3	P11087-2	P11087-2	Col1a1 Cola1	extracellular space|collagen|collagen|extracellular matrix|collagen|extracellular matrix|extracellular matrix|extracellular region|collagen|collagen|collagen|collagen type I|collagen type I|cytoplasm|proteinaceous extracellular matrix|extracellular matrix|extracellular matrix|extracellular matrix|extracellular matrix|
Core matrisome	Collagens	Collagen, type I, alpha 1, isoform CRA_a		HUMAN	85.1949	6	8440000	0.038	2	4	55700000	0.024	1	10	64100000	0.038	2	25	2800000000	0.024	2	17	3000000000	0.024	2	42	5800000000	0.024	2	1	52	5860000000	3	0	0	0	0	3	70.3	54	980.74	6	6.4	D3DTX7	D3DTX7	COL1A1 hCG_29609
Core matrisome	Collagens	Collagen alpha-1(II) chain	Col2a1	HUMAN	142.867	2	1700000	0.024	1	6	60900000	0.036	3	8	62600000	0.044	4	2	1200000	0.028	2	1	8150000	0.01	1	3	9360000	0.038	3	1	11	71900000	6	0	0	0	0	6	21	18	205.33	6	6.5	P02458	P02458|P02458-1|Q5JPA6	COL2A1	extracellular region|collagen|basement membrane|collagen type II|cytoplasm|extracellular space|
Core matrisome	Collagens	Collagen alpha-1(II) chain	Col2a1	MOUSE	143.055	1	903000	0.032	1	3	30600000	0.064	3	4	31500000	0.096	4	0	0	0	0	0	0	0	0	0	0	0	0	1	4	31500000	4	0	0	0	0	4	21.2	15	175.22	6	6.6	P28481	P28481|P28481-1|P28481-4|P28481-5|P28481-6|P28481-7|P28481-2	Col2a1	basement membrane|extracellular matrix|extracellular space|extracellular space|extracellular region|cytoplasm|extracellular matrix|collagen type II|cytoplasm|extracellular matrix|collagen|collagen type II|
Matrisome-associated	ECM Regulators	Disintegrin and metalloproteinase domain-containing protein 10	Adam10	HUMAN	86.1946	0	0	0	0	0	0	0	0	0	0	0	0	1	3900000	0.014	1	7	89500000	0.09	5	8	93400000	0.105	6	1	1	3900000	1	7	89500000	5	0	6	10.5	6	73.46	2050	2050.1	O14672	O14672|B8JJJ0|O35598|A0AV88|A8MY20|D3Z1E6|C9J9B4|B4DU28	ADAM10 KUZ MADM	cell surface|postsynaptic density|cytoplasm|endomembrane system|integral to membrane|Golgi apparatus|nucleus|Golgi-associated vesicle|plasma membrane|
Core matrisome	ECM Glycoproteins	Putative uncharacterized protein	Fn1	MOUSE	256.648	4	6560000	0.009	1	6	204000000	0.009	1	10	210000000	0.009	1	12	1510000000	0.009	1	4	317000000	0.009	1	16	1830000000	0.009	1	1	26	2040000000	1	0	0	0	0	1	59	97	1713.67	7	7.2	Q3TCF1	Q3TCF1	Fn1	extracellular region|extracellular matrix|proteinaceous extracellular matrix|extracellular matrix|basement membrane|proteinaceous extracellular matrix|apical plasma membrane|extracellular matrix|proteinaceous extracellular matrix|
Matrisome-associated	ECM Regulators	Disintegrin and metalloproteinase domain-containing protein 9	Adam9	HUMAN	93.0648	0	0	0	0	0	0	0	0	0	0	0	0	1	715000	0.028	1	3	35900000	0.045	2	4	36700000	0.073	3	1	4	36700000	3	0	0	0	0	3	7.3	3	39.43	3072	3072.1	Q13443	Q13443|C9J643|A0AVL1|Q13443-2|B4DDM8	ADAM9 KIAA0021 MCMP MDC9 MLTNG	extracellular space|cell surface|extracellular region|integral to membrane|intrinsic to external side of plasma membrane|plasma membrane|extracellular space|
Core matrisome	ECM Glycoproteins	Fibronectin	Fn1	HUMAN	266.196	2	1590000	0.008	1	5	51300000	0.02	1	7	52900000	0.028	2	6	171000000	0.02	1	5	158000000	0.02	1	11	329000000	0.02	1	1	18	382000000	2	0	0	0	0	2	56.6	90	1653.1	7	7.4	P02751	P02751|P02751-3|P02751-8|P02751-14|P02751-5|P02751-9|P02751-10|P02751-6|P02751-12|P02751-4|Q68CX6|B4DTK1|B4DU16|P02751-2|B4DTH2|B4DN21|Q9H382	FN1 FN	extracellular region|extracellular region|platelet alpha granule lumen|ER-Golgi intermediate compartment|extracellular region|extracellular space|proteinaceous extracellular matrix|extracellular region|extracellular region|extracellular region|fibrinogen complex|extracellular matrix|extracellular matrix|
Core matrisome	ECM Glycoproteins	FN1 protein		HUMAN	250.288	2	51500000	0.006	1	3	7990000	0.006	1	5	59500000	0.006	1	3	14500000	0.006	1	5	1910000000	0.006	1	8	1930000000	0.006	1	1	13	1990000000	1	0	0	0	0	1	55.4	84	1528.07	7	7.5	B7ZLE5	B7ZLE5|B7ZLF0|Q7Z391|Q564H7	FN1
Other		Myosin-9	Myh9	HUMAN	227.784	15	28400000	0.037	7	16	195000000	0.081	11	31	224000000	0.094	14	42	325000000	0.135	22	36	956000000	0.125	19	78	1280000000	0.163	28	1	109	1500000000	29	0	0	0	0	31	55	105	1780.1	8	8.1	P35579	P35579|P35579-2|B4E3S1|Q5BKV1|Q8R384|B1PS43|Q3MNF1|P35749|Q3MNF0|Q3MIV8|O08638|O08638-2|Q14B05|Q8BIM8|D3DTS1|B4DFX9|A2AQP0|A7E2Y1	MYH9	cytoplasm|plasma membrane|stress fiber|plasma membrane|cell leading edge|stress fiber|cleavage furrow|nucleus|protein complex|immunological synapse|plasma membrane|spindle|actin cytoskeleton|cleavage furrow|plasma membrane|cell cortex|cytosol|stress fiber|cortical cytoskeleton|neuromuscular junction|stress fiber|contractile ring|stress fiber|uropod|cell-cell adherens junction|actin cytoskeleton|i…
Other		Myosin-9	Myh9	MOUSE	227.566	7	16300000	0.032	5	7	16000000	0.042	6	14	32300000	0.047	7	21	110000000	0.071	12	18	273000000	0.062	11	39	384000000	0.1	18	1	53	416000000	18	0	0	0	0	20	48.8	95	1600.87	8	8.2	Q8VDD5	Q8VDD5|Q8BIE2|Q8BXF2	Myh9	cell cortex|myosin complex|nucleus|cytoplasm|cytoplasm|plasma membrane|cleavage furrow|uropod|cytoplasm|cytoplasm|spindle|plasma membrane|cell-cell adherens junction|cell cortex|ruffle|actin cytoskeleton|protein complex|stress fiber|myosin complex|stress fiber|myosin complex|cortical cytoskeleton|neuromuscular junction|cell leading edge|contractile ring|cytosol|immunological synapse|cytoplasm|pla…
Other		Myosin-4	Myh4	MOUSE	223.768	29	53100000	0.082	14	0	0	0	0	29	53100000	0.082	14	0	0	0	0	0	0	0	0	0	0	0	0	1	21	33400000	11	8	19700000	3	0	16	23.5	42	648.51	8	8.3	Q5SX39	Q5SX39|Q5SX37|P12883|Q91Z83|B2RY26|P13533|Q02566|Q2TAW4|P13541|P11055|B4E0I9|Q567P6	Myh4	myofibril|myosin filament|cytoplasm|
Other		Myosin-1	Myh1	MOUSE	224.251	8	8180000	0.052	8	0	0	0	0	8	8180000	0.052	8	0	0	0	0	0	0	0	0	0	0	0	0	1	5	4410000	5	3	3760000	3	0	10	22	38	576.75	8	8.4	Q5SX40	B2RWX0|Q5SX40|P12882|Q9UKX2	Myh1	myofibril|myosin filament|cytoplasm|
Other		Myosin, heavy polypeptide 2, skeletal muscle, adult	Myh2	MOUSE	220.647	1	3120000	0.008	1	0	0	0	0	1	3120000	0.008	1	0	0	0	0	1	144000000	0.008	1	1	144000000	0.008	1	1	2	147000000	1	0	0	0	0	3	14.5	24	369.6	8	8.5	Q5SX41	Q5SX41	Myh2 RP23-294E23.2-001	nucleolus|myofibril|focal adhesion|myosin filament|
Other		Myosin, heavy polypeptide 10, non-muscle	Myh10	MOUSE	234.472	0	0	0	0	1	1140000	0.007	1	1	1140000	0.007	1	1	629000	0.007	1	0	0	0	0	1	629000	0.007	1	2	0	0	0	2	1770000	1	0	3	9.5	20	308.59	8	8.6	Q3UH59	Q3UH59|Q5SV64|P35580-3|P35580-2|B2RWP9|P35580|Q61879|Q149N4	Myh10 RP23-396M19.2-008	neuron projection|cytoplasm|stress fiber|cytoplasm|cytoplasm|cell cortex|myosin complex|myosin complex|cell soma|stress fiber|cytoplasm|cell cortex|growth cone|stress fiber|cytoplasm|spindle|myosin complex|neuromuscular junction|dendritic spine|cytoplasm|plasma membrane|axon|
Other		Isoform 2 of Myosin-14	Myh14	HUMAN	232.239	0	0	0	0	2	6400000	0.005	1	2	6400000	0.005	1	2	46800000	0.019	2	1	98200000	0.005	1	3	145000000	0.019	2	1	1	645000	1	4	151000000	1	0	4	5.7	10	153.15	8	8.7	Q7Z406-2	B0I1S2|Q7Z406-2|Q7Z406|B3F3T1|Q6URW6|Q6URW6-2|Q7Z406-4|Q7Z406-5|A1L2Z2|B4E177|B3KV65	MYH14 KIAA2034 FP17425	myosin complex|
Other		Myosin-13	Myh13	HUMAN	224.817	1	2890000	0.005	1	0	0	0	0	1	2890000	0.005	1	0	0	0	0	0	0	0	0	0	0	0	0	1	1	2890000	1	0	0	0	0	3	4.7	9	121.66	8	8.8	Q9UKX3	Q9UKX3	MYH13	muscle myosin complex|myosin filament|myofibril|cytoplasm|
Core matrisome	Collagens	Collagen alpha-1(XII) chain	Col12a1	MOUSE	341.406	78	416000000	0.16	35	83	1140000000	0.196	40	161	1560000000	0.239	49	48	759000000	0.13	25	74	3140000000	0.189	38	122	3900000000	0.212	44	1	283	5450000000	53	0	0	0	0	53	44.2	103	1712.27	9	9.1	Q60847	Q60847|Q60847-5|Q60847-2|Q60847-3|Q60847-4	Col12a1	collagen type XII|extracellular region|proteinaceous extracellular matrix|
Core matrisome	Collagens	Collagen alpha-1(XII) chain	Col12a1	HUMAN	334.339	17	16000000	0.061	13	46	279000000	0.119	24	63	295000000	0.132	27	25	163000000	0.063	14	44	770000000	0.177	32	69	933000000	0.183	35	1	132	1230000000	39	0	0	0	0	39	39.6	89	1432.19	9	9.2	Q99715	Q99715|Q99715-4|Q99715-2|C9JLI9|B9EJB8	COL12A1 COL12A1L	extracellular region|extracellular matrix|collagen type XII|extracellular space|proteinaceous extracellular matrix|
Core matrisome	ECM Glycoproteins	Agrin	Agrn	HUMAN	223.001	0	0	0	0	0	0	0	0	0	0	0	0	2	323000	0.009	1	7	17900000	0.05	6	9	18200000	0.05	6	1	9	18200000	6	0	0	0	0	6	5	6	73.67	2046	2046.1	O00468	O00468	AGRN AGRIN	synapse|cell surface|extracellular region|extracellular matrix|basal lamina|extracellular space|
Core matrisome	Collagens	Collagen, type III, alpha 1		MOUSE	140.224	1	45000	0.03	1	0	0	0	0	1	45000	0.03	1	0	0	0	0	0	0	0	0	0	0	0	0	1	1	45000	1	0	0	0	0	1	63.3	92	1633.67	10	10.2	Q7TT32	Q7TT32	Col3a1
Core matrisome	Collagens	Putative uncharacterized protein		MOUSE	140.194	1	484000	0.02	1	0	0	0	0	1	484000	0.02	1	1	5450000	0.016	1	0	0	0	0	1	5450000	0.016	1	1	2	5930000	2	0	0	0	0	2	61.1	89	1566.22	10	10.3	Q8BLW4	Q8BLW4	Col3a1
Matrisome-associated	ECM Regulators	Novel anaphylotoxin-like domain containing protein	Ai182371	MOUSE	42.0065	0	0	0	0	0	0	0	0	0	0	0	0	1	2570000	0.051	1	0	0	0	0	1	2570000	0.051	1	1	1	2570000	1	0	0	0	0	1	12.2	3	36.92	3166	3166.1	A2AS37	A2AS37|Q8BWN9|Q14BD9|Q505K6	AI182371 RP23-223C17.3 RP23-223C17.3-001	extracellular region|
Core matrisome	Collagens	Collagen alpha-1(III) chain	Col3a1	HUMAN	139.817	12	38200000	0.144	9	48	1850000000	0.138	9	60	1890000000	0.188	15	68	1380000000	0.26	19	27	1710000000	0.213	13	95	3090000000	0.305	25	1	155	4980000000	29	0	0	0	0	29	42.3	42	632.22	10	10.5	P02461	P02461|D3DPH4|P02461-2	COL3A1	collagen type III|extracellular region|collagen type III|extracellular matrix|collagen type III|extracellular space|collagen|extracellular space|extracellular matrix|
Core matrisome	Collagens	Type VI collagen alpha 3 subunit	Col6a3	MOUSE	288.361	57	249000000	0.078	17	60	940000000	0.131	24	117	1190000000	0.153	30	30	431000000	0.061	13	50	2000000000	0.12	23	80	2430000000	0.133	26	1	197	3620000000	34	0	0	0	0	34	43.3	94	1519.05	11	11.1	O88493	O88493|Q6PES2|Q80VJ0	Col6a3	extracellular matrix|sarcolemma|extracellular matrix|extracellular space|
Core matrisome	Collagens	Collagen alpha-3(VI) chain	Col6a3	HUMAN	345.371	52	58100000	0.138	31	53	231000000	0.116	26	105	289000000	0.181	40	64	259000000	0.132	29	83	1460000000	0.184	42	147	1720000000	0.197	45	1	252	2010000000	53	0	0	0	0	53	29.9	74	1185.66	11	11.2	P12111	P12111|P12111-2|B7ZW00|B7ZMJ7|B4E0A4|B4E3U5|A8MT30|C9JNG9|Q6MZG6	COL6A3	extracellular region|collagen type VI|proteinaceous extracellular matrix|extracellular space|sarcolemma|extracellular matrix|
Other		Putative uncharacterized protein Col6a3	Col6a3	MOUSE	163.935	30	162000000	0.101	9	23	566000000	0.102	10	53	729000000	0.127	13	5	189000000	0.029	4	15	508000000	0.064	7	20	697000000	0.077	8	1	73	1430000000	13	0	0	0	0	13	51.6	62	1077.52	11	11.3	D3YWD1	D3YWD1	Col6a3	sarcolemma|extracellular matrix|extracellular matrix|extracellular space|
Other		Talin-1	Tln1	HUMAN	271.93	1	1620000	0.008	1	2	55200000	0.008	1	3	56800000	0.008	1	3	33400000	0.02	2	3	208000000	0.02	2	6	241000000	0.02	2	1	9	298000000	2	0	0	0	0	2	50.5	82	1504.21	12	12.1	Q9Y490	Q9Y490|Q5TCU5|B4DGF3	TLN1 KIAA1027 TLN	focal adhesion|cytoskeleton|ruffle membrane|cytoplasm|centrosome|plasma membrane|focal adhesion|ruffle|cytosol|cytosol|intracellular membrane-bounded organelle|cell-cell junction|extracellular region|extracellular region|cytosol|cytosol|focal adhesion|
Other		Talin 1		HUMAN	260.188	0	0	0	0	0	0	0	0	0	0	0	0	1	1070000	0.007	1	1	10200000	0.007	1	2	11300000	0.007	1	1	2	11300000	1	0	0	0	0	1	49	77	1408.7	12	12.2	Q5TCU6	Q5TCU6	TLN1 RP11-112J3.1-001
Other		Talin 1		MOUSE	271.985	5	2990000	0.03	5	11	18400000	0.034	4	16	21400000	0.044	7	14	52200000	0.049	6	10	96800000	0.04	5	24	149000000	0.055	8	1	40	171000000	10	0	0	0	0	10	44.6	74	1332.51	12	12.3	A2AIM8	A2AIM8|P26039|Q3UHS6|Q0V930	Tln1 RP23-195K8.11-001
Other		Talin-2	Tln2	HUMAN	273.948	1	429000	0.003	1	0	0	0	0	1	429000	0.003	1	0	0	0	0	1	1380000	0.005	1	1	1380000	0.005	1	2	0	0	0	2	1800000	2	0	2	13.1	20	325.52	12	12.4	Q9Y4G6	Q9Y4G6|B2RY15|Q68FD6|Q8CDM9	TLN2 KIAA0320	cell-cell junction|focal adhesion|cytoplasm|synapse|actin cytoskeleton|plasma membrane|ruffle|
Other		Talin-2	Tln2	MOUSE	255.834	1	5980000	0.006	1	0	0	0	0	1	5980000	0.006	1	0	0	0	0	0	0	0	0	0	0	0	0	1	1	5980000	1	0	0	0	0	1	13.7	19	307.2	12	12.5	Q71LX4	Q71LX4	Tln2	ruffle|cell junction|cytoplasm|synapse|cytoskeleton|focal adhesion|plasma membrane|
Core matrisome	Collagens	Collagen alpha-2(I) chain	Col1a2	MOUSE	130.068	418	22000000000	0.596	51	789	169000000000	0.623	60	1207	191000000000	0.647	61	517	56100000000	0.583	52	352	119000000000	0.538	45	869	175000000000	0.59	55	1	2076	366000000000	63	0	0	0	0	63	71.5	76	1456.67	13	13.1	Q01149	Q3TU64|Q01149	Col1a2 Cola2	extracellular space|extracellular region|collagen|collagen|collagen|collagen type I|
Core matrisome	Collagens	Collagen alpha-2(I) chain	Col1a2	HUMAN	129.825	16	93500000	0.183	11	33	846000000	0.29	18	49	939000000	0.331	22	222	7850000000	0.56	45	128	6580000000	0.48	34	350	14400000000	0.575	49	1	399	15400000000	53	0	0	0	0	53	65.5	66	1123.95	13	13.2	P08123	P08123|B4DN66|B4DTF5	COL1A2	collagen type I|collagen type I|extracellular region|extracellular region|plasma membrane|extracellular matrix|collagen type I|extracellular region|extracellular region|plasma membrane|collagen|extracellular space|extracellular region|extracellular region|
Other		Nuclear mitotic apparatus protein 1	Numa1	HUMAN	239.339	1	1610000	0.006	1	1	2210000	0.006	1	2	3810000	0.006	1	0	0	0	0	1	20800000	0.006	1	1	20800000	0.006	1	1	3	24600000	1	0	0	0	0	1	51.5	87	1440.59	14	14.1	Q14980	Q14980|Q9BTE9|Q86XH4|Q91W16	NUMA1 NUMA	cytosol|cytosol|nucleoplasm|spindle pole|spindle microtubule|nucleolus|spindle|nucleus|
Other		Isoform 2 of Nuclear mitotic apparatus protein 1	Numa1	HUMAN	237.595	0	0	0	0	0	0	0	0	0	0	0	0	0	0	0	0	0	0	0	0	0	0	0	0	1	0	0	0	0	0	0	0	0	51.7	87	1436.68	14	14.2	Q14980-2	Q14980-2|Q7Z757	NUMA1 NUMA	cytosol|cytosol|nucleoplasm|spindle pole|spindle microtubule|nucleolus|spindle|nucleus|
Other		Nuclear mitotic apparatus protein 1	Numa1	MOUSE	236.738	0	0	0	0	0	0	0	0	0	0	0	0	2	1820000	0.007	1	1	1650000	0.007	1	3	3470000	0.014	2	1	3	3470000	2	0	0	0	0	2	9.3	17	269.52	14	14.3	Q80Y35	Q80Y35|Q3TH77	Numa1	spindle pole|
Core matrisome	Proteoglycans	Perlecan (Heparan sulfate proteoglycan 2)		MOUSE	479.741	30	39400000	0.105	20	18	123000000	0.058	12	48	163000000	0.119	23	25	133000000	0.082	16	44	1080000000	0.112	22	69	1210000000	0.132	27	1	117	1370000000	30	0	0	0	0	30	36.8	87	1429.22	15	15.1	B1B0C7	B1B0C7|Q05793	Hspg2 RP23-12C2.1-001
Core matrisome	Proteoglycans	Putative uncharacterized protein	Hspg2	MOUSE	295.493	1	686000	0.006	1	1	1020000	0.006	1	2	1700000	0.006	1	0	0	0	0	0	0	0	0	0	0	0	0	1	2	1700000	1	0	0	0	0	1	32.6	51	814.83	15	15.2	Q3UHH3	Q3UHH3	Hspg2	basement membrane|basement membrane|basement membrane|basement membrane|extracellular matrix|basement membrane|basement membrane|basal lamina|basement membrane|basement membrane|basement membrane|proteinaceous extracellular matrix|
Core matrisome	Proteoglycans	Basement membrane-specific heparan sulfate proteoglycan core protein	Hspg2	HUMAN	479.516	11	3180000	0.038	9	4	16400000	0.015	3	15	19600000	0.049	11	10	23700000	0.032	8	20	150000000	0.075	15	30	174000000	0.085	18	1	45	193000000	22	0	0	0	0	22	14.8	36	549.67	15	15.3	P98160	P98160	HSPG2	basement membrane|extracellular region|extracellular space|extracellular matrix|
Core matrisome	ECM Glycoproteins	Fibrillin 1		MOUSE	332.89	9	28200000	0.025	6	16	108000000	0.035	6	25	136000000	0.035	7	1	2820000	0.004	1	22	1260000000	0.043	9	23	1260000000	0.043	9	1	48	1400000000	9	0	0	0	0	9	41.3	83	1364.24	16	16.1	A2AQ53	A2AQ53|O88840	Fbn1 RP23-368I1.1-001
Core matrisome	ECM Glycoproteins	Fibrillin-1	Fbn1	HUMAN	332.889	5	11300000	0.02	5	15	125000000	0.06	11	20	137000000	0.075	14	11	154000000	0.045	9	59	2080000000	0.135	24	70	2240000000	0.142	26	1	90	2370000000	26	0	0	0	0	26	40.5	80	1273.64	16	16.2	P35555	P35555|Q75N88|Q75N89	FBN1 FBN	basement membrane|extracellular region|proteinaceous extracellular matrix|extracellular space|extracellular matrix|microfibril|extracellular space|microfibril|
Matrisome-associated	ECM Regulators	Putative uncharacterized protein		MOUSE	40.4951	0	0	0	0	0	0	0	0	0	0	0	0	1	127000	0.028	1	0	0	0	0	1	127000	0.028	1	1	1	127000	1	0	0	0	0	1	10.2	3	32.72	3166	3166.2	Q8BWS8	Q8BWS8	AI182371
Core matrisome	ECM Glycoproteins	Fibrillin-2	Fbn2	MOUSE	334.449	0	0	0	0	2	2020000	0.009	2	2	2020000	0.009	2	0	0	0	0	2	15700000	0.011	2	2	15700000	0.011	2	1	4	17700000	3	0	0	0	0	3	5	10	156.78	16	16.4	Q61555	Q61555|P35556-2|Q8WYH1	Fbn2 Fbn-2	proteinaceous extracellular matrix|extracellular region|microfibril|
Matrisome-associated	ECM Regulators	Protein AMBP	Ambp	MOUSE	39.9414	0	0	0	0	0	0	0	0	0	0	0	0	2	11800000	0.057	2	0	0	0	0	2	11800000	0.057	2	1	2	11800000	2	0	0	0	0	2	5.7	2	34.95	3263	3263.1	Q07456	Q07456	Ambp Itil	plasma membrane|extracellular region|microsome|
Other		Microtubule-actin cross-linking factor 1, isoforms 1/2/3/5	Macf1|Macf1|Macf1|Macf1|Macf1|Macf1|Macf1	HUMAN	624.002	9	8420000	0.021	8	7	20900000	0.017	7	16	29300000	0.032	13	4	16100000	0.011	4	14	129000000	0.031	12	18	145000000	0.035	14	1	34	174000000	18	0	0	0	0	18	22.4	87	1319.55	17	17.1	Q9UPN3	Q9UPN3|Q9UPN3-1|Q9UPN3-4|Q6ZSD7|Q6ZQZ4|B4E2T3|Q8C221|B4DNC4|Q9H8U2	MACF1 ABP620 ACF7 KIAA0465 KIAA1251	||cytoskeleton||||cytoplasm|
Other		Isoform 6 of Bullous pemphigoid antigen 1	Dst	HUMAN	885.764	18	19600000	0.026	16	22	36500000	0.035	18	40	56100000	0.055	30	26	81100000	0.037	20	32	229000000	0.054	27	58	310000000	0.07	37	1	93	340000000	46	5	26300000	2	0	48	14.1	76	1144.28	17	17.2	Q03001-11	Q03001-11|Q03001|Q03001-9|Q5TBT1|Q03001-8|Q03001-10|B4DGY0|Q6P0N6|Q91ZU6-6|Q91ZU6-7|Q9HDA7	DST BPAG1 DMH DT KIAA0728	cytoplasmic membrane-bounded vesicle|hemidesmosome|hemidesmosome|basement membrane|cytoskeleton|basal plasma membrane|cytoplasm|cytoplasm|
Other		Microtubule-actin cross-linking factor 1, isoform 4	Macf1|Macf1|Macf1|Macf1|Macf1|Macf1|Macf1	HUMAN	674.119	3	399000	0.005	2	2	3300000	0.003	2	5	3700000	0.008	4	2	1700000	0.008	2	0	0	0	0	2	1700000	0.008	2	1	7	5400000	5	0	0	0	0	5	16.5	67	1007.79	17	17.3	Q96PK2	Q96PK2|Q9CYG3	MACF1 ABP620 ACF7 KIAA0465 KIAA1251	actin cytoskeleton|||cytoplasm|||microtubule cytoskeleton|
Other		Microtubule-actin crosslinking factor 1		MOUSE	837.169	1	2450000	0.003	1	2	1010000	0.005	2	3	3460000	0.006	3	2	946000	0.002	1	2	12100000	0.004	2	4	13100000	0.007	3	1	7	16500000	5	0	0	0	0	5	6.8	37	523.59	17	17.4	B1ARU4	B1ARU4|Q4PLL5|B1ARU3|Q9QXZ0|Q9QXZ0-2|Q9QXZ0-3|B1ARU1	Macf1 RP23-327O13.1-013
Other		Isoform 4 of Bullous pemphigoid antigen 1	Dst	MOUSE	840.485	1	24900	0.003	1	1	113000	0.002	1	2	138000	0.005	2	1	3100000	0.001	1	1	8190000	0.001	1	2	11300000	0.001	1	1	4	11400000	3	0	0	0	0	3	4.4	24	341.28	17	17.5	Q91ZU6-4	Q91ZU6-4|Q91ZU6|Q91ZU6-2|Q91ZU6-3|Q91ZU6-5	Dst Bpag1 Macf2	cytoplasm|hemidesmosome|microtubule cytoskeleton|neurofilament cytoskeleton|actin cytoskeleton|
Other		Isoform BPAG1e of Bullous pemphigoid antigen 1	Dst	HUMAN	309.146	0	0	0	0	0	0	0	0	0	0	0	0	0	0	0	0	1	48700000	0.01	1	1	48700000	0.01	1	1	1	48700000	1	0	0	0	0	1	7.7	13	193.4	17	17.6	Q03001-3	Q03001-3	DST BPAG1 DMH DT KIAA0728	cytoplasmic membrane-bounded vesicle|hemidesmosome|hemidesmosome|basement membrane|cytoskeleton|basal plasma membrane|cytoplasm|cytoplasm|
Other		cDNA FLJ54409, highly similar to Bullous pemphigoid antigen 1 isoforms 1/2/3/4/5/8		HUMAN	103.468	0	0	0	0	0	0	0	0	0	0	0	0	1	773000	0.014	1	0	0	0	0	1	773000	0.014	1	1	1	773000	1	0	0	0	0	1	16.2	11	162.95	17	17.7	B7Z3H1	B7Z3H1
Other		Translational activator GCN1	Gcn1l1	HUMAN	295.149	44	26900000	0.114	21	40	73600000	0.113	19	84	100000000	0.143	26	22	38500000	0.09	14	43	425000000	0.108	18	65	464000000	0.128	22	1	149	565000000	32	0	0	0	0	32	40.1	87	1308.88	18	18.1	Q92616	Q92616	GCN1L1 KIAA0219	cytoplasm|ribosome|
Other		GCN1 general control of amino-acid synthesis 1-like 1 (Yeast)	Gcn1l1	MOUSE	295.82	0	0	0	0	1	3730000	0.004	1	1	3730000	0.004	1	1	662000	0.008	1	6	253000000	0.027	4	7	254000000	0.027	4	1	8	258000000	4	0	0	0	0	4	26.4	59	902.68	18	18.2	B2RWW6	B2RWW6|Q3UHQ5|Q8BIX2|Q6NV94	Gcn1l1
Other		Clathrin heavy chain 1	Cltc	HUMAN	193.38	64	203000000	0.306	38	69	533000000	0.304	36	133	736000000	0.382	47	45	391000000	0.194	23	85	3500000000	0.337	44	130	3890000000	0.343	45	1	2	11300000	1	261	4610000000	53	0	54	49.9	70	1191.11	19	19.1	Q00610	Q00610|Q00610-2|Q5SXR6|Q68FD5|B7Z2Y4	CLTC CLH17 CLTCL2 KIAA0034	clathrin coat of coated pit|spindle|plasma membrane|plasma membrane|clathrin coat of trans-Golgi network vesicle|clathrin coat|melanosome|cytoplasmic vesicle|clathrin-coated vesicle|cytoplasmic vesicle membrane|
Other		Clathrin heavy chain 2	Cltcl1	HUMAN	189.137	1	141000	0.009	1	0	0	0	0	1	141000	0.009	1	0	0	0	0	2	26800000	0.007	1	2	26800000	0.007	1	1	3	26900000	2	0	0	0	0	2	10.8	18	298.49	19	19.2	P53675	P53675|P53675-2	CLTCL1 CLH22 CLTCL CLTD	coated vesicle|clathrin-coated vesicle|clathrin coat of trans-Golgi network vesicle|spindle|clathrin coat of coated pit|coated pit|trans-Golgi network|membrane|cytoplasmic vesicle|cytoplasmic vesicle membrane|
Other		Ras GTPase-activating-like protein IQGAP1	Iqgap1	HUMAN	189.876	17	35900000	0.091	11	42	524000000	0.182	21	59	560000000	0.182	21	41	690000000	0.194	21	46	3160000000	0.179	20	87	3850000000	0.221	24	1	146	4410000000	25	0	0	0	0	25	48.7	67	1172.06	20	20.1	P46940	A4QPB0|P46940|B4E2M0|B4DNP4	IQGAP1 KIAA0051	neuron projection|nucleus|actin filament|plasma membrane|nucleolus|cytoplasm|cell leading edge|intracellular|
Other		Ras GTPase-activating-like protein IQGAP1	Iqgap1	MOUSE	189.552	1	19400	0.014	1	1	1280000	0.007	1	2	1300000	0.022	2	4	9580000	0.046	4	3	35100000	0.024	2	7	44700000	0.071	6	1	9	46000000	6	0	0	0	0	6	34.5	48	793.59	20	20.2	Q9JKF1	Q9JKF1|Q80UW7|Q3TR56|Q8CDW9|Q9D408	Iqgap1	intracellular|plasma membrane|neuron projection|protein complex|nucleus|cytoplasm|cell leading edge|
Other		Ras GTPase-activating-like protein IQGAP3	Iqgap3	HUMAN	185.38	17	11300000	0.145	16	17	25800000	0.083	10	34	37000000	0.176	20	16	52600000	0.112	13	26	234000000	0.163	19	42	287000000	0.217	26	1	57	255000000	23	19	69600000	9	0	32	29	34	513.52	20	20.3	Q86VI3	Q86VI3|A2RRC9|B9EKT6|Q3UQP1	IQGAP3	intracellular|
Other		Ras GTPase-activating-like protein IQGAP2	Iqgap2	MOUSE	181.209	0	0	0	0	0	0	0	0	0	0	0	0	1	1170000	0.008	1	1	4740000	0.008	1	2	5920000	0.017	2	1	2	5920000	2	0	0	0	0	2	5.5	8	99.34	20	20.4	Q3UQ44	B9EKK3|Q3UQ44	Iqgap2	intracellular|
Other		Ras GTPase-activating-like protein IQGAP2	Iqgap2	HUMAN	181.145	0	0	0	0	0	0	0	0	0	0	0	0	2	1310000	0.022	2	1	7920000	0.008	1	3	9230000	0.03	3	1	3	9230000	3	0	0	0	0	3	6.2	8	90.12	20	20.5	Q13576	Q13576|Q13576-2|B7Z881	IQGAP2	intracellular|actin cytoskeleton|
Other		Isoform 2 of Nesprin-2	Syne2	HUMAN	804.725	3	935000	0.006	3	2	6730000	0.003	1	5	7670000	0.009	4	2	15000000	0.003	1	8	79300000	0.013	6	10	94300000	0.013	6	1	15	102000000	6	0	0	0	0	6	15.3	82	1151.37	21	21.1	Q8WXH0-2	Q8WXH0-2|Q8WXH0|Q8WXH0-7|Q8WXH0-8|Q8WXH0-9|Q8WXH0-3|Q8WXH0-4|Q86YP9|Q8WXH0-5|B4DND7|B4DPR6|Q8WXH0-6	SYNE2 KIAA1011 NUA	sarcoplasmic reticulum|mitochondrial part|sarcoplasmic reticulum membrane|nuclear membrane|plasma membrane|SUN-KASH complex|nuclear lumen|filopodium membrane|nuclear envelope|lamellipodium membrane|focal adhesion|nucleoplasm|cytoskeleton|nuclear outer membrane|cytoplasm|integral to membrane|nucleus|Z disc|
Other		Polytrophin		HUMAN	794.964	0	0	0	0	1	43100	0.005	1	1	43100	0.005	1	0	0	0	0	0	0	0	0	0	0	0	0	1	1	43100	1	0	0	0	0	1	14.7	77	1071.16	21	21.2	D4YW74	D4YW74	TROPH
Other		Nesprin-2	Syne2	MOUSE	788.473	0	0	0	0	1	2730000	0.002	1	1	2730000	0.002	1	2	10300000	0.005	2	2	114000000	0.004	2	4	124000000	0.007	3	1	5	127000000	3	0	0	0	0	3	1.3	7	101.19	21	21.3	Q6ZWQ0	Q6ZWQ0|Q6ZWQ0-3|D5FT67	Syne2	nucleus|nuclear envelope|myofibril|cytoplasm|nuclear envelope|Z disc|nucleoplasm|cytoskeleton|sarcoplasmic reticulum membrane|mitochondrion|integral to membrane|plasma membrane|nuclear outer membrane|
Other		Vimentin	Vim	HUMAN	53.7078	65	8970000000	0.173	10	37	1060000000	0.156	7	102	10000000000	0.195	11	56	2060000000	0.175	11	95	55800000000	0.195	12	151	57900000000	0.197	15	1	251	67900000000	14	1	535000	1	0	15	72.7	64	1132.6	22	22.1	P08670	P08670|B0YJC4|B3KRK8|B0YJC5|P15331-2|P15331|P41219-2|B3KWQ6|P41219|P15331-3|B4DGN2|P46660|Q16352|B4DE66	VIM	cytoplasm|cytosol|cell leading edge|cytoskeleton|plasma membrane|cytosol|intermediate filament cytoskeleton|intermediate filament|axon|cytosol|cytoskeleton|
Other		Putative uncharacterized protein	Vim	MOUSE	53.7448	8	172000000	0.1	3	6	48000000	0.115	4	14	219000000	0.133	5	4	33800000	0.115	4	17	1220000000	0.133	5	21	1250000000	0.133	5	1	35	1470000000	5	0	0	0	0	5	71	55	973.57	22	22.2	Q3TFD9	Q3TFD9|P20152|Q3U6S1|Q3V2S4|Q3TWV0|Q3UAX1	Vim	cytoskeleton|plasma membrane|cytoplasm|cell leading edge|intermediate filament|intermediate filament|axon|intermediate filament|type III intermediate filament|
Other		Keratin, type II cytoskeletal 8	Krt8	HUMAN	53.7033	9	160000000	0.229	7	10	58100000	0.314	8	19	218000000	0.339	9	16	229000000	0.349	10	25	1140000000	0.376	12	41	1370000000	0.387	13	1	60	1580000000	13	0	0	0	0	13	71.8	35	547.65	22	22.3	P05787	P05787|A8K4H3|Q7L4M3|Q9H552|Q9NSB2|Q3SY84|Q86Y46-2	KRT8 CYK8	cytoplasm|intermediate filament|keratin filament|
Other		Keratin, type II cytoskeletal 7	Krt7	HUMAN	51.4609	14	52700000	0.198	9	17	126000000	0.281	12	31	179000000	0.313	15	17	99900000	0.277	13	25	970000000	0.302	15	42	1070000000	0.341	18	1	69	1130000000	17	4	121000000	2	0	19	46.9	27	454.25	22	22.4	P08729	P08729|B3KY79|Q3KNV1|Q6IME9|Q14CN4|Q14CN4-2|B4DEI8|B4DXK4	KRT7 SCL	cytoplasm|nucleus|intermediate filament|nucleolus|cytoplasm|keratin filament|
Other		Keratin, type II cytoskeletal 8	Krt8	MOUSE	54.5644	3	903000	0.108	3	0	0	0	0	3	903000	0.108	3	0	0	0	0	4	20800000	0.091	2	4	20800000	0.091	2	1	7	21700000	4	0	0	0	0	4	46.3	25	365.06	22	22.5	P11679	P11679	Krt8 Krt2-8	Z disc|keratin filament|sarcolemma|intermediate filament|
Other		cDNA FLJ60647, highly similar to Keratin, type II cytoskeletal 6B		HUMAN	56.0164	14	50800000	0.176	10	7	33000000	0.115	5	21	83800000	0.176	10	0	0	0	0	0	0	0	0	0	0	0	0	1	21	83800000	10	0	0	0	0	10	31.3	20	286.12	22	22.6	B4DKV4	B4DKV4|P07744|Q86Y46|Q7RTS7
Other		Keratin, type II cytoskeletal 75	Krt75	HUMAN	59.8446	0	0	0	0	1	601000	0.021	1	1	601000	0.021	1	1	127000	0.036	1	0	0	0	0	1	127000	0.036	1	1	2	727000	2	0	0	0	0	2	19.9	13	170.44	22	22.7	O95678	O95678	KRT75 K6HF KB18	keratin filament|
Other		Desmin	Des	MOUSE	53.5539	7	2870000	0.127	5	0	0	0	0	7	2870000	0.127	5	0	0	0	0	6	94900000	0.078	3	6	94900000	0.078	3	1	9	95000000	2	4	2750000	3	0	5	20	11	177.61	22	22.8	P31001	Q3V2C6|P31001|A5Z217|Q45VM7|Q45VM8|Q549R8|Q549R9|P17661|Q45VM6|Q9H319|Q549R7|B4DUI0	Des	cytoskeleton|cytoplasm|Z disc|Z disc|sarcolemma|synapse|intracellular|type III intermediate filament|Z disc|contractile fiber|insoluble fraction|Z disc|
Other		Keratin, type II cytoskeletal 7	Krt7	MOUSE	50.7079	1	52300	0.021	1	0	0	0	0	1	52300	0.021	1	0	0	0	0	0	0	0	0	0	0	0	0	1	1	52300	1	0	0	0	0	1	13.3	8	121.46	22	22.9	Q9DCV7	Q9DCV7|D3Z6N5	Krt7 Krt2-7	keratin filament|cytoplasm|
Other		Keratin, type II cuticular Hb5	Krt85	HUMAN	57.3416	3	3470000	0.045	3	2	12000000	0.092	2	5	15500000	0.138	5	3	10800000	0.072	3	2	62000000	0.023	2	5	72800000	0.074	4	1	4	21000000	3	6	67300000	5	0	8	19.3	8	114.97	22	22.1	P78386	P78386|P25691	KRT85 KRTHB5	keratin filament|
Other		Keratin, type II cytoskeletal 79	Krt79	HUMAN	58.1198	2	1690000	0.016	1	0	0	0	0	2	1690000	0.016	1	0	0	0	0	0	0	0	0	0	0	0	0	1	2	1690000	1	0	0	0	0	1	9.5	6	88.61	22	22.11	Q5XKE5	Q5XKE5	KRT79 K6L KB38 KRT6L	keratin filament|
Other		Neurofilament light polypeptide		MOUSE	61.5644	4	817000	0.116	4	0	0	0	0	4	817000	0.116	4	0	0	0	0	1	5690000	0.031	1	1	5690000	0.031	1	1	1	37500	1	4	6470000	3	0	4	13.2	5	76.45	22	22.12	P08551	P08551|P07196|B3KQI5|A8MQ04|B3KXJ0|B4DR43	Nefl Nf68 Nfl
Other		Neurofilament heavy polypeptide	Nefh	MOUSE	117.278	1	120000	0.014	1	0	0	0	0	1	120000	0.014	1	0	0	0	0	1	276000	0.016	1	1	276000	0.016	1	1	2	396000	2	0	0	0	0	2	4.7	5	59.51	22	22.13	P19246	P19246|P12036-2	Nefh Kiaa0845 Nfh	mitochondrion|neurofilament|neurofilament|
Other		Keratin, type II cuticular Hb4	Krt84	MOUSE	65.8416	1	26200	0.058	1	0	0	0	0	1	26200	0.058	1	0	0	0	0	0	0	0	0	0	0	0	0	1	1	26200	1	0	0	0	0	1	8.7	4	52.23	22	22.14	Q99M73	Q99M73	Krt84 Krt2-16 Krthb4	keratin filament|intermediate filament cytoskeleton|
Other		Neurofilament heavy polypeptide	Nefh	HUMAN	112.705	0	0	0	0	0	0	0	0	0	0	0	0	1	3490000	0.011	1	0	0	0	0	1	3490000	0.011	1	1	1	3490000	1	0	0	0	0	1	2.9	4	47.37	22	22.15	P12036	P12036	NEFH KIAA0845 NFH	neurofilament|axon|mitochondrion|
Other		Neurofilament medium polypeptide	Nefm	HUMAN	102.527	1	67100	0.021	1	0	0	0	0	1	67100	0.021	1	0	0	0	0	0	0	0	0	0	0	0	0	2	0	0	0	1	67100	1	0	1	3.4	3	46.52	22	22.16	P07197	P07197|A5YM63|P08553|B4DJT7|D3YZ35	NEFM NEF3 NFM	neuromuscular junction|axon|cytoskeleton|neurofilament|
Other		Tau-tubulin kinase		HUMAN	184.004	0	0	0	0	0	0	0	0	0	0	0	0	1	1970000	0.016	1	0	0	0	0	1	1970000	0.016	1	1	1	1970000	1	0	0	0	0	1	2.2	2	24.87	22	22.17	Q8IWY7	Q8IWY7|Q6IQ55|Q6IQ55-2|Q6IQ55-3	TTBK2
Other		Fatty acid synthase	Fasn	HUMAN	276.046	36	42700000	0.195	30	54	314000000	0.222	38	90	357000000	0.316	52	51	408000000	0.198	36	59	1260000000	0.246	40	110	1670000000	0.317	56	1	200	2030000000	67	0	0	0	0	67	41.4	72	1108.5	23	23.1	P49327	P49327	FASN FAS	cytosol|cytosol|melanosome|Golgi apparatus|mitochondrion|glycogen granule|cytoplasm|
Other		Fatty acid synthase	Fasn	MOUSE	275.162	1	34700	0.004	1	0	0	0	0	1	34700	0.004	1	3	1490000	0.018	3	2	7810000	0.015	2	5	9300000	0.027	4	1	6	9330000	5	0	0	0	0	5	5.2	10	129.34	23	23.2	P19096	P19096|Q3UHT6	Fasn	melanosome|glycogen granule|mitochondrion|Golgi apparatus|cytoplasm|
Other		Putative uncharacterized protein SPTAN1		HUMAN	285.799	5	3210000	0.025	4	7	18100000	0.039	7	12	21300000	0.056	10	2	3400000	0.012	2	9	158000000	0.05	8	11	162000000	0.055	9	1	23	183000000	13	0	0	0	0	13	35.7	72	1100.07	24	24.1	A6NG51	A6NG51|Q13813-2|Q13813|Q13813-3|B4DGT1|B4DTV8|A6NN88	SPTAN1
Other		Spectrin alpha 2	Spna2	MOUSE	285.946	0	0	0	0	3	8500000	0.013	2	3	8500000	0.013	2	0	0	0	0	1	2500000	0.006	1	1	2500000	0.006	1	1	4	11000000	2	0	0	0	0	2	30.1	61	931.39	24	24.2	A3KGU7	B9EKJ1|A3KGU7|P16546|A3KGU5|P16546-2|B7ZWK3|B2RXX6	Spna2 RP23-443G7.6-004	cortical cytoskeleton|Z disc|cuticular plate|fascia adherens|membrane|lateral plasma membrane|
Other		Spectrin alpha chain, erythrocyte	Spta1	MOUSE	281.001	1	2570000	0.002	1	0	0	0	0	1	2570000	0.002	1	13	47700000	0.078	12	1	12100000	0.002	1	14	59800000	0.08	13	1	15	62400000	13	0	0	0	0	13	8.5	14	193.6	24	24.3	P08032	P08032	Spta1 Spna1 Spta	cortical cytoskeleton|cytoplasm|membrane|spectrin-associated cytoskeleton|cell cortex|spectrin|
Core matrisome	ECM Glycoproteins	Tenascin	Tnc	MOUSE	237.451	44	335000000	0.158	21	70	936000000	0.214	31	114	1270000000	0.251	37	30	392000000	0.106	15	68	3780000000	0.268	36	98	4170000000	0.285	40	1	212	5440000000	47	0	0	0	0	47	40.1	62	1049.55	25	25.1	Q80YX1	Q80YX1|Q80YX1-2|Q80YX1-3|Q80YX1-4|Q80YX1-5|Q148T4|Q148T5|Q80YX0|Q6MZI1	Tnc Hxb	extracellular region|basement membrane|basement membrane|basement membrane|
Core matrisome	ECM Glycoproteins	Tenascin	Tnc	HUMAN	246.498	5	2480000	0.025	3	9	39900000	0.018	2	14	42400000	0.025	3	9	71500000	0.007	1	6	251000000	0.025	4	15	323000000	0.025	4	1	29	365000000	4	0	0	0	0	4	37.7	59	1000.82	25	25.2	P24821	P24821|P24821-4|P24821-3|P24821-2|P24821-5|P24821-6	TNC HXB	extracellular matrix|basement membrane|extracellular space|extracellular region|extracellular region|extracellular region|
Matrisome-associated	Secreted Factors	Angiopoietin-related protein 4	Angptl4	HUMAN	45.6127	0	0	0	0	0	0	0	0	0	0	0	0	10	61500000	0.194	5	8	110000000	0.118	3	18	171000000	0.229	6	1	18	171000000	6	0	0	0	0	6	22.9	6	95.38	1610	1610.1	Q9BY76	Q9BY76|B4E089|A8MY84	ANGPTL4 ARP4 HFARP PGAR PP1158 PSEC0166 UNQ171/PRO197	extracellular region|proteinaceous extracellular matrix|intracellular membrane-bounded organelle|extracellular space|
Other		Spectrin beta chain, brain 1	Sptbn1	HUMAN	275.403	2	4930000	0.013	2	4	17300000	0.019	3	6	22200000	0.019	3	3	13900000	0.013	2	3	126000000	0.013	2	6	140000000	0.013	2	1	12	162000000	3	0	0	0	0	3	39.2	64	1040.92	26	26.1	Q01082	Q01082|Q01082-2|B4DIF8|Q3UGZ4|Q68FG2|A4QPE4	SPTBN1 SPTB2	spectrin|nucleus|plasma membrane|cuticular plate|M band|cytoplasm|cytosol|cortical cytoskeleton|nucleolus|protein complex|
Other		Isoform 2 of Spectrin beta chain, brain 1	Sptbn1	HUMAN	252.078	1	297000	0.012	1	1	8440000	0.012	1	2	8740000	0.012	1	0	0	0	0	2	19400000	0.012	1	2	19400000	0.012	1	1	0	0	0	4	28100000	1	0	1	40.4	59	965.11	26	26.2	Q01082-3	Q01082-3|Q62261-2|Q9Z2V0	SPTBN1 SPTB2	spectrin|nucleus|plasma membrane|cuticular plate|M band|cytoplasm|cytosol|cortical cytoskeleton|nucleolus|protein complex|
Other		Spectrin beta chain, brain 1		MOUSE	275.074	1	798000	0.007	1	1	175000	0.005	1	2	973000	0.013	2	0	0	0	0	2	19600000	0.007	1	2	19600000	0.007	1	1	4	20600000	2	0	0	0	0	2	34.1	58	938.18	26	26.3	Q62261	Q62261	Sptbn1 Elf Spnb-2 Spnb2 Sptb2
Other		Putative uncharacterized protein		MOUSE	268.999	3	534000	0.018	3	2	696000	0.012	2	5	1230000	0.031	5	14	19900000	0.056	9	2	1260000	0.008	1	16	21200000	0.056	9	1	19	19600000	10	2	2830000	2	0	12	8.7	14	186.19	26	26.4	Q3UGY4	Q3UGY4|B2RX08|Q3UGX2|P15508|P11277-2|B2RMN7|P11277|P11277-3|Q149M1	Spnb1
Other		Spectrin beta chain, brain 2	Sptbn2	HUMAN	272.659	0	0	0	0	0	0	0	0	0	0	0	0	0	0	0	0	1	255000	0.009	1	1	255000	0.009	1	1	1	255000	1	0	0	0	0	1	3	5	66.97	26	26.5	O15020	O15020|O15020-2	SPTBN2 KIAA0302	cell cortex|cytoskeleton|cell soma|cytoplasm|spectrin|cytosol|
Other		Lamin-A/C	Lmna	HUMAN	74.4235	2	4030000	0.04	1	5	143000000	0.04	1	7	147000000	0.04	1	4	413000000	0.04	1	2	683000000	0.04	1	6	1100000000	0.04	1	1	13	1240000000	1	0	0	0	0	1	66.2	57	964.01	27	27.1	P02545	P02545|Q5I6Y6|Q5I6Y4|P02545-3|Q6UYC3|B4DI32|Q5I6Y5|Q8N519|Q5TCJ4|D3YUF7	LMNA LMN1	perinuclear region of cytoplasm|perinuclear region of cytoplasm|nuclear envelope|nuclear lamina|nuclear lamina|lamin filament|nuclear envelope|intermediate filament|intermediate filament|lamin filament|insoluble fraction|nucleus|nuclear matrix|lamin filament|
Other		Isoform Lamin C of Lamin-A/C	Lmna	HUMAN	65.1907	2	32200000	0.045	1	0	0	0	0	2	32200000	0.045	1	0	0	0	0	1	109000000	0.045	1	1	109000000	0.045	1	1	3	142000000	1	0	0	0	0	1	72	55	930.86	27	27.2	P02545-2	P02545-2|Q3BDU5|Q5TCI8|B4DFR3	LMNA LMN1	perinuclear region of cytoplasm|perinuclear region of cytoplasm|nuclear envelope|nuclear lamina|nuclear lamina|lamin filament|nuclear envelope|intermediate filament|intermediate filament|lamin filament|insoluble fraction|nucleus|nuclear matrix|lamin filament|
Other		Lamin-A/C	Lmna	MOUSE	74.5215	8	77600000	0.108	5	1	48800000	0.015	1	9	126000000	0.108	5	2	138000000	0.015	1	5	98300000	0.07	3	7	236000000	0.07	3	1	16	362000000	5	0	0	0	0	5	59.6	52	864.15	27	27.3	P48678	P48678|P48678-2|Q3UCU3|Q3U7I5|P48678-3	Lmna Lmn1	lamin filament|nucleus|insoluble fraction|nuclear matrix|plasma membrane|cytoplasm|
Other		Lamin-B1	Lmnb1	HUMAN	66.6925	4	12400000	0.069	3	6	50100000	0.163	5	10	62500000	0.187	6	5	68300000	0.114	4	14	379000000	0.179	7	19	447000000	0.206	8	1	29	510000000	8	0	0	0	0	8	58.3	36	565.82	27	27.4	P20700	P20700|B4DZT3	LMNB1 LMN2 LMNB	membrane|lamin filament|nuclear envelope|nuclear matrix|nucleus|nuclear inner membrane|
Other		Lamin-B2	Lmnb2	HUMAN	67.8017	14	16500000	0.146	8	3	11800000	0.056	3	17	28400000	0.166	11	6	22700000	0.121	6	32	750000000	0.266	17	38	772000000	0.266	18	1	55	801000000	19	0	0	0	0	19	41.6	32	490.58	27	27.5	Q03252	Q03252	LMNB2 LMN2	nucleus|nuclear inner membrane|membrane|lamin filament|nuclear lamina|
Other		Lamin-B1	Lmnb1	MOUSE	67.0127	0	0	0	0	0	0	0	0	0	0	0	0	1	2440000	0.017	1	2	16800000	0.04	2	3	19200000	0.04	2	1	3	19200000	2	0	0	0	0	2	41.6	30	459.65	27	27.6	P14733	P14733	Lmnb1	nuclear matrix|nucleus|membrane|lamin filament|nuclear inner membrane|
Other		Lamin-B2	Lmnb2	MOUSE	67.431	0	0	0	0	0	0	0	0	0	0	0	0	0	0	0	0	1	9180000	0.031	1	1	9180000	0.031	1	1	1	9180000	1	0	0	0	0	1	19.9	15	197.28	27	27.7	P21619	P21619|P21619-2	Lmnb2	membrane|nucleus|nuclear inner membrane|lamin filament|
Other		E3 ubiquitin-protein ligase HUWE1	Huwe1	HUMAN	485.819	25	8980000	0.062	16	53	172000000	0.108	30	78	181000000	0.132	36	54	313000000	0.106	26	74	1160000000	0.166	43	128	1480000000	0.199	51	1	34	193000000	11	172	1460000000	44	0	55	22.4	60	944.16	28	28.1	Q7Z6Z7	Q7Z6Z7|Q7Z6Z7-3|Q7Z6Z7-2|Q4JG03|A2AFQ0|Q7TMY8|A2AFQ1|Q7TMY8-3|Q7TMY8-4|Q7TMY8-2|Q5H962|Q3TNP1|Q8C0G8|Q3TMX4|Q3TL29	HUWE1 KIAA0312 KIAA1578 UREB1 HSPC272	intracellular|cytoplasm|nucleus|nucleus|nucleolus|
Other		BJ-HCC-24 tumor antigen		HUMAN	47.2299	0	0	0	0	0	0	0	0	0	0	0	0	0	0	0	0	0	0	0	0	0	0	0	0	1	0	0	0	0	0	0	0	0	22.5	7	95	28	28.2	Q9NXW1	Q9NXW1|Q56UQ5|B2RPQ9|D3YU75
Other		Translationally-controlled tumor protein	Tpt1	HUMAN	19.7091	0	0	0	0	2	3090000	0.354	2	2	3090000	0.354	2	1	23100000	0.075	1	2	31700000	0.081	1	3	54800000	0.156	2	1	4	34800000	2	1	23100000	1	0	3	54.6	5	73.25	28	28.3	P13693	Q5W0H4|P13693|B4DKJ4|Q8TBK7|P63028|B4DLD6|Q9UP43|Q86YH5	TPT1	tubulin complex|extracellular space|multivesicular body|cytoplasm|cytoplasm|
Core matrisome	ECM Glycoproteins	Fibrinogen beta chain	Fgb	MOUSE	55.4364	112	2480000000	0.617	29	55	1260000000	0.544	22	167	3740000000	0.632	31	124	10200000000	0.565	26	94	20100000000	0.501	22	218	30300000000	0.588	29	1	385	34100000000	34	0	0	0	0	34	82.3	50	880.18	29	29.1	Q8K0E8	Q8K0E8|B4E1D3|D3DP13	Fgb	fibrinogen complex|cell cortex|external side of plasma membrane|platelet alpha granule|extracellular region|
Core matrisome	Proteoglycans	Biglycan		MOUSE	42.0949	0	0	0	0	0	0	0	0	0	0	0	0	0	0	0	0	2	55500000	0.04	1	2	55500000	0.04	1	1	0	0	0	2	55500000	1	0	1	50.1	12	190.17	662	662.1	P28653	P28653|Q7TMW3|A8K7E0|P21810|B4DDQ2|A6NLG9|Q3UXK8|B3KS75|Q8NAB7|B4DNL4|B4DQD6|B4DDN7|Q6PG76	Bgn
Other		Activating signal cointegrator 1 complex subunit 3-like 1	Snrnp200	MOUSE	246.197	30	33900000	0.13	22	37	130000000	0.176	27	67	164000000	0.217	35	17	65400000	0.08	13	40	696000000	0.17	26	57	762000000	0.187	29	2	0	0	0	124	925000000	43	0	43	33.6	56	851.93	30	30.1	Q6P4T2	Q6P4T2|O75643|Q9H8B9|Q8BYH6|C9JAQ9|B4E150|B4E0P5|Q9UNV9|A2RRQ7|Q9P172	Snrnp200 Ascc3l1 RP23-206D14.2-001	spliceosome|snRNP U5|
Other		Isoform 2 of U5 small nuclear ribonucleoprotein 200 kDa helicase	Snrnp200	HUMAN	71.9272	1	747000	0.019	1	0	0	0	0	1	747000	0.019	1	0	0	0	0	1	4360000	0.019	1	1	4360000	0.019	1	1	2	5110000	1	0	0	0	0	1	28	14	212.99	30	30.2	O75643-2	O75643-2	SNRNP200 ASCC3L1 HELIC2 KIAA0788	snRNP U5|spliceosome|nucleus|
Other		Pre-mRNA-processing-splicing factor 8	Prpf8	HUMAN	274.908	35	33800000	0.128	27	31	90200000	0.112	20	66	124000000	0.194	38	32	125000000	0.096	17	70	1290000000	0.244	43	102	1420000000	0.268	47	1	1	9110000	1	167	1530000000	58	0	59	32.4	59	846.48	31	31.1	Q6P2Q9	Q6P2Q9|Q99PV0|B4DK16|Q3TI71	PRPF8 PRPC8	spliceosome|nucleus|snRNP U5|nuclear speck|
Other		Leucine-rich PPR motif-containing protein, mitochondrial	Lrpprc	HUMAN	159.1	44	109000000	0.24	28	57	391000000	0.307	34	101	500000000	0.368	43	23	117000000	0.144	15	47	755000000	0.23	27	70	872000000	0.258	32	1	171	1370000000	46	0	0	0	0	46	43.1	54	829.73	32	32.1	P42704	P42704|B8ZZ38|C9JCA9	LRPPRC LRP130	membrane|nucleus|nuclear outer membrane|cytoskeleton|cytoplasm|mitochondrion|nucleus|mitochondrion|nuclear inner membrane|condensed nuclear chromosome|perinuclear region of cytoplasm|mitochondrial nucleoid|nucleoplasm|
Other		Leucine-rich PPR motif-containing protein, mitochondrial	Lrpprc	MOUSE	157.867	1	253000	0.014	1	0	0	0	0	1	253000	0.014	1	0	0	0	0	1	1410000	0.014	1	1	1410000	0.014	1	1	2	1660000	1	0	0	0	0	1	6.6	9	118.37	32	32.2	Q6PB66	Q6PB66	Lrpprc Lrp130	mitochondrion|nuclear inner membrane|nucleus|mitochondrion|mitochondrion|perinuclear region of cytoplasm|nuclear outer membrane|mitochondrion|cytoplasm|condensed nuclear chromosome|nucleoplasm|mitochondrial nucleoid|cytoskeleton|nucleus|membrane|
Other		Keratin, type II cytoskeletal 1	Krt1	HUMAN	66.2087	82	699000000	0.484	30	53	763000000	0.549	33	135	1460000000	0.554	37	32	284000000	0.377	18	30	886000000	0.386	19	62	1170000000	0.447	26	1	180	2090000000	35	17	545000000	2	0	37	60	45	819.86	33	33.1	P04264	P04264|Q6IFT3|P14136-2|P03995|P14136|P14136-3|P03995-2|B4DJW0|B4E192	KRT1 KRTA	cytoskeleton|plasma membrane|intermediate filament|membrane|keratin filament|
Other		Keratin, type II cytoskeletal 5	Krt5	HUMAN	62.6055	9	16600000	0.14	7	8	36600000	0.167	8	17	53200000	0.186	11	3	21300000	0.086	3	2	10500000	0.052	2	5	31800000	0.138	5	1	22	85000000	12	0	0	0	0	12	42.2	29	400.31	33	33.2	P13647	P13647|B4E1T1|B4DL32	KRT5	cytosol|mitochondrion|intermediate filament|keratin filament|
Other		Keratin, type II cytoskeletal 2 epidermal	Krt2	HUMAN	65.717	25	63700000	0.353	15	7	23900000	0.176	6	32	87700000	0.38	17	4	5760000	0.067	4	8	59200000	0.203	7	12	65000000	0.23	9	1	44	153000000	18	0	0	0	0	18	47.7	27	416.81	33	33.3	P35908	P35908|Q0IIN1|Q9R0H5|Q6IFZ9	KRT2 KRT2A KRT2E	keratin filament|intermediate filament|
Other		Keratin, type II cytoskeletal 6A	Krt6a	HUMAN	60.3291	0	0	0	0	3	36900000	0.065	3	3	36900000	0.065	3	1	10800000	0.03	1	1	8560000	0.03	1	2	19400000	0.03	1	1	4	47100000	2	1	9150000	1	0	3	38.2	27	400.7	33	33.4	P02538	P02538|A8K2I0|B4DRR0|B4DRU6|B4DWU6|Q6IFZ8	KRT6A K6A KRT6D	intermediate filament|keratin filament|
Other		Keratin, type II cytoskeletal 6B	Krt6b	HUMAN	60.3512	2	2840000	0.033	2	2	3610000	0.017	1	4	6460000	0.033	2	0	0	0	0	0	0	0	0	0	0	0	0	1	4	6460000	2	0	0	0	0	2	35.2	25	360.23	33	33.5	P04259	P04259	KRT6B K6B KRTL1	keratin filament|
Other		Keratin, type II cytoskeletal 5	Krt5	MOUSE	61.9938	0	0	0	0	1	468000	0.068	1	1	468000	0.068	1	0	0	0	0	0	0	0	0	0	0	0	0	1	1	468000	1	0	0	0	0	1	24.6	15	217.73	33	33.6	Q922U2	Q922U2|D3Z4Y4|Q9CRS6	Krt5 Krt2-5	keratin filament|mitochondrion|
Other		Putative uncharacterized protein	4732456n10rik	MOUSE	58.6386	0	0	0	0	2	19200000	0.018	1	2	19200000	0.018	1	3	17700000	0.039	2	4	180000000	0.04	3	7	197000000	0.04	3	1	9	217000000	3	0	0	0	0	3	15	12	167.44	33	33.7	Q148Q7	Q8BIS2|Q148Q7	4732456N10Rik	keratin filament|
Other		Keratin, type II cuticular Hb5	Krt85	MOUSE	57.413	4	4650000	0.059	4	3	20400000	0.124	3	7	25000000	0.183	7	2	8570000	0.041	2	2	62000000	0.023	2	4	70600000	0.043	3	1	11	95600000	9	0	0	0	0	9	22.8	10	139.41	33	33.8	Q9Z2T6	Q9Z2T6	Krt85 Krt2-18 Krthb5	keratin filament|
Other		Keratin, type II cytoskeletal 80	Krt80	HUMAN	51.0379	1	309000	0.03	1	5	4810000	0.108	4	6	5120000	0.108	4	6	11300000	0.137	5	6	48400000	0.146	5	12	59700000	0.165	6	1	16	58800000	5	2	6000000	1	0	6	19	7	115.85	33	33.9	Q6KB66	Q6KB66|Q6KB66-2|C9JFF3|Q6KB66-3|Q0VBK2	KRT80 KB20	keratin filament|
Other		Keratin, type II cytoskeletal 79	Krt79	MOUSE	57.8366	1	270000	0.032	1	0	0	0	0	1	270000	0.032	1	0	0	0	0	0	0	0	0	0	0	0	0	1	1	270000	1	0	0	0	0	1	11.2	7	92.61	33	33.1	Q8VED5	Q8VED5	Krt79 Kb38	keratin filament|
Other		Keratin, type II cytoskeletal 2 epidermal	Krt2	MOUSE	71.3779	0	0	0	0	0	0	0	0	0	0	0	0	0	0	0	0	1	12000000	0.015	1	1	12000000	0.015	1	1	1	12000000	1	0	0	0	0	1	5.7	7	87.64	33	33.11	Q3TTY5	B2RTP7|Q3TTY5	Krt2 K2e Krt2-17 Krt2a	cytoskeleton|cytoplasm|keratin filament|
Other		Keratin, type II cytoskeletal 4	Krt4	HUMAN	57.6836	1	61400	0.026	1	1	7130000	0.016	1	2	7190000	0.043	2	0	0	0	0	0	0	0	0	0	0	0	0	1	2	7190000	2	0	0	0	0	2	9.3	5	74.6	33	33.12	P19013	P19013|B4DRS2|B4DKJ0|B4DRR7|B4DRW1	KRT4 CYK4	intermediate filament|keratin filament|
Other		CAD protein	Cad	HUMAN	245.319	8	6750000	0.045	7	19	117000000	0.098	12	27	124000000	0.126	16	11	95000000	0.06	8	15	363000000	0.106	11	26	458000000	0.136	15	1	53	582000000	18	0	0	0	0	18	36	52	811.81	34	34.1	P27708	P27708	CAD	nuclear matrix|cytosol|nucleus|cytoplasm|cytosol|
Other		Carbamoyl-phosphate synthetase 2, aspartate transcarbamylase, and dihydroorotase	Cad	MOUSE	245.801	1	622000	0.004	1	0	0	0	0	1	622000	0.004	1	1	2110000	0.008	1	1	460000	0.005	1	2	2570000	0.014	2	1	3	3190000	3	0	0	0	0	3	22.6	37	568.88	34	34.2	B2RQC6	B2RQC6|B7ZN27	Cad mCG_23490	nuclear matrix|nucleus|
Other		Heat shock protein HSP 90-beta	Hsp90ab1	HUMAN	83.605	48	443000000	0.208	18	67	1360000000	0.389	22	115	1800000000	0.392	27	64	1240000000	0.323	22	42	3590000000	0.285	18	106	4830000000	0.378	27	1	14	28200000	2	207	6600000000	30	0	36	59.6	48	807.34	35	35.1	P08238	P08238|B4DMA2|Q71LX8|B4DGL0|P11499|A8K3W9|Q9H6X9|Q58FF7|Q58FF8|B5MDL9|D3Z1R1|Q58FF6|Q58FG1	HSP90AB1 HSP90B HSPC2 HSPCB	cytoplasm|intracellular|mitochondrion|melanosome|
Other		Isoform HSP90AA1-2 of Heat shock protein HSP 90-alpha	Hsp90aa1	HUMAN	98.7299	4	4080000	0.055	4	4	6960000	0.026	3	8	11000000	0.055	4	0	0	0	0	6	220000000	0.055	4	6	220000000	0.055	4	1	14	231000000	4	0	0	0	0	4	44.2	38	619.71	35	35.2	P07900-2	P07900-2|P07900|O75322|Q86U12|B4DTA5|Q14568|Q58FF9|Q58FG0	HSP90AA1 HSP90A HSPC1 HSPCA	cytosol|cytosol|cytosol|cytosol|cytosol|cytosol|intracellular|melanosome|cytosol|cytosol|cytoplasm|
Other		Heat shock protein HSP 90-alpha	Hsp90aa1	MOUSE	85.1857	0	0	0	0	0	0	0	0	0	0	0	0	0	0	0	0	1	6310000	0.017	1	1	6310000	0.017	1	1	1	6310000	1	0	0	0	0	1	45.1	34	558.53	35	35.3	P07901	P07901|Q3TKA2|Q3UIF3	Hsp90aa1 Hsp86 Hsp86-1 Hspca	cytoplasm|melanosome|intracellular|cytosol|
Other		Endoplasmin	Hsp90b1	HUMAN	92.7525	2	7800000	0.023	1	7	215000000	0.059	3	9	223000000	0.059	3	3	46900000	0.047	2	4	569000000	0.036	2	7	616000000	0.059	3	1	16	839000000	3	0	0	0	0	3	31.8	23	361.89	35	35.4	P14625	P14625|Q5CAQ5|B4DU71|B4DHT9|Q96GW1|B4DQX3|Q58FF2|Q58FF3	HSP90B1 GRP94 TRA1	melanosome|microsome|cytosol|endoplasmic reticulum lumen|endoplasmic reticulum|endoplasmic reticulum|endoplasmic reticulum membrane|perinuclear region of cytoplasm|
Other		Endoplasmin	Hsp90b1	MOUSE	92.7594	2	698000	0.023	1	0	0	0	0	2	698000	0.023	1	0	0	0	0	2	32300000	0.023	1	2	32300000	0.023	1	1	4	33000000	1	0	0	0	0	1	28.3	21	325.52	35	35.5	P08113	Q91V38|P08113|Q3UBU0|Q3TUD6	Hsp90b1 Grp94 Tra-1 Tra1	endoplasmic reticulum|endoplasmic reticulum|melanosome|endoplasmic reticulum lumen|plasma membrane part|
Other		Heat shock protein 75 kDa, mitochondrial	Trap1	HUMAN	80.3938	0	0	0	0	1	33900000	0.021	1	1	33900000	0.021	1	2	16300000	0.021	1	0	0	0	0	2	16300000	0.021	1	1	3	50200000	1	0	0	0	0	1	33	17	253.42	35	35.6	Q12931	Q12931|B4DR68|Q8N9Z3	TRAP1 HSP75	cellular_component|mitochondrion|
Other		TNF receptor-associated protein 1		HUMAN	57.461	0	0	0	0	1	1950000	0.028	1	1	1950000	0.028	1	1	49400000	0.028	1	1	292000000	0.028	1	2	341000000	0.028	1	1	3	343000000	1	0	0	0	0	1	34.9	13	183.96	35	35.7	Q5CAQ4	Q5CAQ4	TRAP1
Other		Putative uncharacterized protein	Trap1	MOUSE	80.5358	0	0	0	0	0	0	0	0	0	0	0	0	2	6760000	0.073	2	2	5060000	0.083	2	4	11800000	0.111	3	1	4	11800000	3	0	0	0	0	3	24.9	12	174.74	35	35.8	Q3TK29	Q3UPJ8|Q9CQN1|Q3TK29|Q3TSG8	Trap1	mitochondrion|mitochondrion|cytoplasm|
Other		Inositol 1,4,5-trisphosphate receptor type 3	Itpr3	HUMAN	307.011	45	72100000	0.154	31	25	90100000	0.097	16	70	162000000	0.187	36	30	181000000	0.082	15	57	1120000000	0.172	32	87	1300000000	0.191	36	1	65	796000000	18	92	666000000	30	0	48	26.9	54	804.56	36	36.1	Q14573	Q14573|P70227	ITPR3	platelet dense tubular network membrane|microsome|cytoplasm|nucleolus|cell soma|nucleus|myelin sheath|endoplasmic reticulum|endoplasmic reticulum membrane|nucleoplasm|membrane|brush border|integral to plasma membrane|platelet dense tubular network membrane|nuclear outer membrane|apical part of cell|
Other		Inositol 1,4,5-trisphosphate receptor type 1	Itpr1	HUMAN	317.363	11	3490000	0.051	10	9	14800000	0.04	7	20	18300000	0.06	12	11	50000000	0.044	8	15	116000000	0.073	12	26	166000000	0.077	13	1	1	531000	1	45	183000000	18	0	19	13.3	28	396.95	36	36.2	Q14643	Q14643|Q14643-6|Q14643-2|Q14643-7|Q14643-5|Q14643-8|Q14643-3|Q14643-4|P11881|P11881-3|P11881-2|P11881-4|P11881-5|P11881-6|P11881-7|P11881-8|Q8C7X9|B7ZMI3|B4DGH1|B4DJU3	ITPR1 INSP3R1	endoplasmic reticulum|calcineurin complex|protein complex|membrane raft|nuclear envelope|microsome|postsynaptic density|platelet dense tubular network|integral to membrane|platelet dense tubular network membrane|endoplasmic reticulum membrane|platelet dense tubular network membrane|nuclear inner membrane|sarcoplasmic reticulum|nucleolus|cytoplasm|plasma membrane|platelet dense granule membrane|po…
Other		Inositol 1,4,5-trisphosphate receptor type 2	Itpr2	HUMAN	311.253	0	0	0	0	1	1170000	0.004	1	1	1170000	0.004	1	1	1430000	0.004	1	1	21500000	0.005	1	2	22900000	0.009	2	1	3	24100000	2	0	0	0	0	2	6.8	17	195.56	36	36.3	Q14571	Q14571|C9JNU7|Q9Z329-2|Q8CED6|Q8BNX2|Q14571-2|B2KF93	ITPR2	cytoplasm|axon|sarcoplasmic reticulum membrane|PME fraction|membrane|integral to membrane|platelet dense tubular network membrane|platelet dense tubular network membrane|myelin sheath|microsome|cell cortex|
Other		Inositol 1,4,5-triphosphate receptor 2	Itpr2	MOUSE	310.664	1	2330000	0.004	1	0	0	0	0	1	2330000	0.004	1	1	1030000	0.007	1	0	0	0	0	1	1030000	0.007	1	1	2	3360000	2	0	0	0	0	2	6.9	17	193.53	36	36.4	B2KF91	B2KF91|Q9Z329|B2KF90|Q9Z329-3	Itpr2 CH25-20L19.1-002 mCG_15014	sarcoplasmic reticulum|PME fraction|membrane|microsome|cell cortex|myelin sheath|integral to membrane|axon|sarcoplasmic reticulum membrane|cytoplasm|microsome|
Other		Pyruvate kinase isozymes M1/M2	Pkm2	HUMAN	58.5064	7	26000000	0.112	4	56	7140000000	0.193	8	63	7160000000	0.193	8	67	11500000000	0.233	10	20	9990000000	0.218	9	87	21500000000	0.239	11	1	150	28700000000	11	0	0	0	0	11	74.5	43	793.97	37	37.1	P14618	P14618|B4DUU6|P14618-2|B4DNK4|B4DRT3|Q504U3|O75758|B1AVT2|P53657|P30613|A7MCU9|Q16716|Q3UEH4|P30613-2|B4DPM0	PKM2 OIP3 PK2 PK3 PKM	cytoplasm|cytosol|nucleus|nucleus|cytoplasm|
Other		Pyruvate kinase isozymes M1/M2	Pkm2	MOUSE	58.4144	1	6290000	0.015	1	2	19000000	0.041	1	3	25300000	0.041	2	5	174000000	0.107	4	3	91200000	0.084	2	8	265000000	0.107	4	1	10	284000000	4	0	0	0	0	5	66.4	36	649.3	37	37.2	P52480	P52480|P52480-2	Pkm2 Pk3 Pykm	cytoplasm|flagellum|mitochondrion|nucleus|
Other		Myoferlin	Myof	HUMAN	236.245	13	11500000	0.069	11	10	20900000	0.046	7	23	32400000	0.11	17	9	50600000	0.04	7	35	656000000	0.132	21	44	707000000	0.139	22	1	67	739000000	26	0	0	0	0	26	31.6	53	787.4	38	38.1	Q9NZM1	Q9NZM1|Q9NZM1-6|C9JCN0|Q9NZM1-3|Q9NZM1-2|Q9NZM1-5|Q9NZM1-7|Q9NZM1-8|B3KSL7|Q9NZM1-4|Q69ZN7-3	MYOF FER1L3 KIAA1207	caveola|nuclear envelope|nuclear membrane|nucleus|integral to membrane|centrosome|plasma membrane|cytoplasmic vesicle|cytoplasmic vesicle membrane|
Other		Myof protein	Myof	MOUSE	236.125	0	0	0	0	0	0	0	0	0	0	0	0	0	0	0	0	2	6170000	0.015	2	2	6170000	0.015	2	1	2	6170000	2	0	0	0	0	2	16.7	29	429.2	38	38.2	B9EK95	B9EK95|Q69ZN7|Q69ZN7-4|D3Z1Q0|Q69ZN7-2	Myof	integral to membrane|centrosome|plasma membrane|
Other		Isoform 2 of Dysferlin	Dysf	MOUSE	241.624	0	0	0	0	1	531000	0.011	1	1	531000	0.011	1	0	0	0	0	2	22500000	0.019	2	2	22500000	0.019	2	1	3	23100000	3	0	0	0	0	3	4.5	7	84.64	38	38.3	Q9ESD7-2	Q9ESD7-2|Q9ESD7|Q9ESD7-3|O75923-13|O75923-7|O75923-8|O75923-2|O75923-10|O75923-11|O75923-4|O75923-5|O75923-12|O75923-6|O75923-14|O75923|O75923-9|O75923-3|B7Z2R1|B7Z8G4	Dysf Fer1l1	sarcolemma|cytoplasmic vesicle membrane|integral to membrane|sarcolemma|sarcolemma|T-tubule|sarcolemma|cytoplasmic vesicle|
Other		Isoform 15 of Dysferlin	Dysf	HUMAN	224.365	1	28300	0.008	1	0	0	0	0	1	28300	0.008	1	0	0	0	0	0	0	0	0	0	0	0	0	1	1	28300	1	0	0	0	0	1	3.1	5	66.26	38	38.4	O75923-15	O75923-15	DYSF FER1L1	sarcolemma|plasma membrane|integral to membrane|cytoplasmic vesicle|cytoplasmic vesicle membrane|
Other		Isoform 2 of E3 ubiquitin-protein ligase UBR4	Ubr4	HUMAN	583.137	3	544000	0.009	3	17	44600000	0.045	10	20	45100000	0.045	10	14	40300000	0.013	4	15	125000000	0.035	7	29	165000000	0.042	9	1	49	211000000	12	0	0	0	0	12	16.4	53	782.22	39	39.1	Q5T4S7-2	Q5T4S7-2|Q5T4S7|Q5T4S7-4|Q5T4S7-3|Q5T4S7-5|A2AN08-2|A2AN08-4|B4DYV5|B4DPF6|Q5T4S7-6|Q5TBN9	UBR4 KIAA0462 KIAA1307 RBAF600 ZUBR1	integral to membrane|cytoskeleton|cytoplasm|nucleus|membrane|
Other		Isoform 5 of E3 ubiquitin-protein ligase UBR4	Ubr4	MOUSE	582.298	1	21400	0.002	1	0	0	0	0	1	21400	0.002	1	4	7840000	0.014	4	1	2480000	0.007	1	5	10300000	0.021	5	1	6	10300000	5	0	0	0	0	5	12.8	46	636.15	39	39.2	A2AN08-5	A2AN08-5|A2AN08|A2AN08-3	Ubr4 Kiaa0462 Zubr1	integral to membrane|nucleus|cytoskeleton|cytoplasm|membrane|
Other		cDNA FLJ12511 fis, clone NT2RM2001727, highly similar to Homo sapiens ubiquitin protein ligase E3 component n-recognin 4 (UBR4), mRNA		HUMAN	93.0001	1	662000	0.013	1	0	0	0	0	1	662000	0.013	1	0	0	0	0	0	0	0	0	0	0	0	0	1	1	662000	1	0	0	0	0	1	9.5	8	106.25	39	39.3	B3KMT2	B3KMT2|B3KM62
Other		Glycogen phosphorylase, brain form	Pygb	HUMAN	97.3788	22	107000000	0.119	13	19	97500000	0.177	13	41	204000000	0.19	18	25	359000000	0.145	11	23	987000000	0.161	14	48	1350000000	0.18	16	1	89	1550000000	20	0	0	0	0	20	58.6	49	781.76	40	40.1	P11216	P11216|B4DSD8	PYGB	soluble fraction|cytoplasm|axon|
Other		Glycogen phosphorylase, brain form	Pygb	MOUSE	97.4128	3	22900000	0.015	2	4	29500000	0.015	2	7	52400000	0.015	2	8	105000000	0.034	3	5	296000000	0.029	3	13	401000000	0.048	4	1	20	453000000	4	0	0	0	0	4	44.3	33	491.65	40	40.2	Q8CI94	Q3UYH9|Q8CI94|Q3V3U0|Q3TFQ8|Q3UGT5	Pygb	soluble fraction|axon|cytoplasm|
Other		Glycogen phosphorylase, liver form	Pygl	HUMAN	97.5462	2	1390000	0.024	2	5	21200000	0.095	5	7	22600000	0.12	7	4	19700000	0.047	3	5	50000000	0.096	5	9	69700000	0.112	6	1	16	92200000	8	0	0	0	0	8	29.9	20	300.32	40	40.3	P06737	P06737|B2R825|B4DUB7	PYGL	cytoplasm|soluble fraction|
Other		Glycogen phosphorylase, muscle form	Pygm	MOUSE	97.741	12	111000000	0.147	8	0	0	0	0	12	111000000	0.147	8	1	11900000	0.033	1	0	0	0	0	1	11900000	0.033	1	1	8	3330000	5	5	120000000	3	0	8	25.6	16	230.15	40	40.4	Q9WUB3	Q9WUB3|P11217|B2RB32|B4DRW6|A6NDY6|B4DRQ4	Pygm	cytoplasm|soluble fraction|sarcoplasmic reticulum|
Other		Phosphorylase	Pygl	MOUSE	97.9177	1	1730000	0.016	1	1	154000	0.016	1	2	1890000	0.016	1	0	0	0	0	0	0	0	0	0	0	0	0	1	2	1890000	1	0	0	0	0	1	17.2	13	193.54	40	40.5	Q3UKJ0	Q3UKJ0|Q91WP9|Q9ET01|Q3TJQ7|Q3UEJ6	Pygl	cytoplasm|soluble fraction|
Core matrisome	Collagens	Collagen alpha-2(V) chain	Col5a2	MOUSE	146.043	34	453000000	0.185	13	69	4070000000	0.285	21	103	4520000000	0.285	21	42	1240000000	0.241	17	40	1740000000	0.242	17	82	2980000000	0.264	19	1	185	7500000000	23	0	0	0	0	23	48.6	42	749.06	41	41.1	Q3U962	Q3U962|Q8BNA3	Col5a2	extracellular region|collagen type V|collagen|
Core matrisome	Collagens	Collagen alpha-2(V) chain	Col5a2	HUMAN	145.877	7	7290000	0.046	3	2	157000000	0.016	1	9	164000000	0.046	3	4	68300000	0.054	3	2	89400000	0.034	2	6	158000000	0.054	3	1	15	322000000	5	0	0	0	0	5	28.6	24	389.25	41	41.2	P05997	P05997|Q5PR22|D3DPH5|B4DNJ0	COL5A2	collagen type V|extracellular region|extracellular matrix|collagen|collagen type V|
Other		Elongation factor 2	Eef2	HUMAN	96.3064	4	12800000	0.023	2	3	6720000	0.012	1	7	19500000	0.023	2	2	30200000	0.012	1	7	625000000	0.023	2	9	656000000	0.023	2	1	16	675000000	2	0	0	0	0	2	60.8	45	725.49	42	42.1	P13639	P13639|B4DPU3|B4DRE8|B4DMC6	EEF2 EF2	cytoplasm|ribonucleoprotein complex|
Other		Elongation factor 2	Eef2	MOUSE	96.2823	0	0	0	0	1	3290000	0.012	1	1	3290000	0.012	1	0	0	0	0	1	36200000	0.012	1	1	36200000	0.012	1	1	2	39500000	1	0	0	0	0	2	59.7	44	707.35	42	42.2	P58252	P58252|Q3UDC8|Q3TK17|Q3TX47|Q8BMA8|Q3UMI7|Q3UZ14|Q3TLB1|Q3TJZ1|Q3TWX1|Q8C153|Q3UBL9|Q3TW58	Eef2	ribonucleoprotein complex|cytoplasm|
Core matrisome	ECM Glycoproteins	Isoform 2 of Periostin	Postn	MOUSE	90.9381	2	2010000	0.016	1	4	17700000	0.016	1	6	19700000	0.016	1	0	0	0	0	1	27000000	0.016	1	1	27000000	0.016	1	1	7	46600000	1	0	0	0	0	1	57.2	41	706.4	43	43.1	Q62009-2	Q62009-2|Q62009-5|Q3U4U1|B7Z4V4|B4E3A7	Postn Osf2	extracellular region|proteinaceous extracellular matrix|
Core matrisome	ECM Glycoproteins	Periostin	Postn	MOUSE	93.8265	0	0	0	0	1	9440000	0.013	1	1	9440000	0.013	1	0	0	0	0	0	0	0	0	0	0	0	0	1	1	9440000	1	0	0	0	0	1	55.1	41	697.22	43	43.2	Q62009	Q62009|Q62009-3|Q62009-4|Q6GUA3	Postn Osf2	extracellular region|proteinaceous extracellular matrix|
Core matrisome	ECM Glycoproteins	Periostin	Postn	HUMAN	93.9398	3	4470000	0.021	1	4	6840000	0.027	1	7	11300000	0.049	2	1	590000	0.029	1	3	20900000	0.051	2	4	21500000	0.051	2	1	11	32800000	3	0	0	0	0	3	22.4	16	265.53	43	43.3	Q15063	Q15063|C0IMJ1|B1ALD8|B1ALD9|C0IMJ3|Q15063-3|Q15063-2|Q15063-4|C0IMJ2|C0IMJ4|B7Z6G1	POSTN OSF2	extracellular matrix|extracellular region|proteinaceous extracellular matrix|
Other		Isoform 2 of Coatomer subunit alpha	Copa	HUMAN	140.919	57	86400000	0.34	31	59	300000000	0.291	26	116	387000000	0.396	37	61	640000000	0.293	26	72	1520000000	0.329	29	133	2160000000	0.378	35	1	31	235000000	4	218	2310000000	38	0	42	45.1	42	703.59	44	44.1	P53621-2	P53621-2|P53621|Q8CIE6|Q8BTF0|Q8BTF3|Q3TAU7	COPA	membrane coat|cytoplasmic vesicle|cytosol|Golgi membrane|COPI vesicle coat|membrane|cytoplasm|COPI vesicle coat|endoplasmic reticulum|extracellular space|soluble fraction|microsome|extracellular region|Golgi apparatus|cytosol|
Other		Desmoplakin	Dsp	HUMAN	334.221	26	21500000	0.093	20	42	147000000	0.112	23	68	168000000	0.161	36	23	50300000	0.069	13	28	214000000	0.109	21	51	265000000	0.132	26	1	102	344000000	36	17	88500000	6	0	42	21.1	46	677.53	45	45.1	P15924	P15924|P15924-2|B4E2A0|Q8BP77	DSP	cornified envelope|cell junction|cytoplasm|mitochondrion|fascia adherens|basolateral plasma membrane|desmosome|plasma membrane|
Other		CDNA FLJ26719 fis, clone PNC03379		HUMAN	20.072	1	64100	0.14	1	0	0	0	0	1	64100	0.14	1	0	0	0	0	0	0	0	0	0	0	0	0	1	1	64100	1	0	0	0	0	1	35.6	5	61.16	45	45.2	Q6ZP16	Q6ZP16|D3YTG2|A8MUW8
Other		Kinesin-1 heavy chain	Kif5b	HUMAN	110.425	20	40700000	0.16	15	23	145000000	0.221	17	43	186000000	0.286	24	35	496000000	0.257	21	33	550000000	0.242	19	68	1050000000	0.36	30	1	10	116000000	5	101	1120000000	27	0	32	46.9	40	671.43	46	46.1	P33176	P33176|C1PHA2|D3DRX6|Q5BL10|Q61768|B4DS27|B7Z2M7|C9JWB9	KIF5B KNS KNS1	membrane-bounded organelle|microtubule|kinesin complex|neuron projection|perinuclear region of cytoplasm|cytoplasm|ciliary rootlet|cytoskeleton|
Other		Kinesin heavy chain isoform 5C	Kif5c	HUMAN	110.064	1	935000	0.012	1	1	9830000	0.027	1	2	10800000	0.039	2	0	0	0	0	0	0	0	0	0	0	0	0	1	1	9830000	1	1	935000	1	0	2	12.6	10	163.78	46	46.2	O60282	O60282|Q3TY51|Q6NXI9|P28738|B2RCP3|Q12840|P33175|O60282-2|B0I1S7	KIF5C KIAA0531 NKHC2	cytoplasm|neuron projection|microtubule|kinesin complex|ciliary rootlet|
Other		Alpha-actinin-4	Actn4	HUMAN	105.309	5	6570000	0.048	3	18	46400000	0.096	6	23	53000000	0.096	6	17	29200000	0.096	6	22	390000000	0.115	7	39	420000000	0.115	7	1	62	473000000	7	0	0	0	0	9	58.3	42	664.33	47	47.1	O43707	O43707|B4E337|A4K467|B4DSX0|D3Z0L8|D3Z761|Q8VIE5|Q91ZE6|B7Z4P8	ACTN4	perinuclear region of cytoplasm|protein complex|cytoplasm|actin cytoskeleton|cytoplasm|stress fiber|nucleus|ribonucleoprotein complex|pseudopodium|cortical cytoskeleton|nucleolus|stress fiber|nucleus|
Other		Alpha-actinin-1	Actn1	HUMAN	103.626	8	9530000	0.098	6	27	76400000	0.201	11	35	85900000	0.25	15	15	40600000	0.124	8	25	296000000	0.209	13	40	337000000	0.252	17	1	6	31100000	4	69	392000000	17	0	23	53.3	36	567.42	47	47.2	P12814	P12814|Q1HE25|B7TY16|B3V8S3|B4DHH3|B7Z565|Q7TPR4|A1BN54|B4DFY0|B3KUX9|B7Z2W3|B4DRP5|B7Z4V1|D3YY95	ACTN1	Z disc|cytoplasm|focal adhesion|nucleolus|actin cytoskeleton|cytosol|pseudopodium|
Other		Alpha-actinin-4	Actn4	MOUSE	105.432	0	0	0	0	1	1180000	0.017	1	1	1180000	0.017	1	0	0	0	0	0	0	0	0	0	0	0	0	1	1	1180000	1	0	0	0	0	3	48.5	36	542.42	47	47.3	P57780	P57780|Q3UDJ7	Actn4	nucleus|perinuclear region of cytoplasm|pseudopodium|protein complex|ribonucleoprotein complex|stress fiber|nucleolus|protein complex|cortical cytoskeleton|cytoplasm|
Other		Alpha-actinin-3	Actn3	MOUSE	103.668	9	26300000	0.08	6	0	0	0	0	9	26300000	0.08	6	0	0	0	0	1	1150000	0.026	1	1	1150000	0.026	1	1	1	21500000	1	9	5980000	6	0	9	17.8	13	181.06	47	47.4	O88990	O88990|Q08043|B2R8Y4|B4DZQ2	Actn3	striated muscle thin filament|
Other		Spectrin beta chain, brain 3	Sptbn4	HUMAN	290.178	0	0	0	0	1	3350000	0.008	1	1	3350000	0.008	1	0	0	0	0	0	0	0	0	0	0	0	0	1	1	3350000	1	0	0	0	0	3	1.3	2	26.18	47	47.5	Q9H254	Q71S07|Q9H254|Q9H254-4|Q71S06|Q9H254-2|C9JRP8	SPTBN4 KIAA1642 SPTBN3	cytosol|cell cortex|PML body|axon|nuclear matrix|cytoplasm|cytoskeleton|axon hillock|spectrin|
Other		Bifunctional aminoacyl-tRNA synthetase	Eprs	HUMAN	172.185	9	6180000	0.089	8	23	70500000	0.163	16	32	76700000	0.193	19	27	178000000	0.154	16	30	476000000	0.224	22	57	654000000	0.264	27	1	89	731000000	28	0	0	0	0	28	39.2	41	657.56	48	48.1	P07814	P07814|B4DP50|Q3UGD4	EPRS GLNS PARS QARS QPRS PIG32	cytosol|cytosol|cytosol|cytoplasm|cytosol|soluble fraction|cytosol|cytosol|cytosol|
Other		Glutamyl-prolyl-tRNA synthetase		MOUSE	171.729	1	41400	0.013	1	2	2040000	0.017	2	3	2080000	0.031	3	1	2030000	0.013	1	3	13500000	0.035	3	4	15500000	0.035	3	1	7	17600000	4	0	0	0	0	4	15.7	17	256.21	48	48.2	B9EIU1	B9EIU1|Q8CGC7|Q3TMX9	Eprs
Other		Nucleoprotein TPR	Tpr	HUMAN	267.687	6	4320000	0.048	6	11	33400000	0.061	9	17	37700000	0.088	13	24	166000000	0.115	17	21	303000000	0.111	17	45	469000000	0.129	22	1	62	507000000	24	0	0	0	0	24	24.4	44	643.79	49	49.1	P12270	P12270|Q99968|Q15624|Q8K2T9	TPR	nucleus|membrane|nucleoplasm|nuclear envelope|nuclear pore|kinetochore|cytoplasm|nuclear membrane|nucleoplasm|
Other		Nuclear pore complex-associated intranuclear coiled-coil protein TPR		MOUSE	267.263	0	0	0	0	0	0	0	0	0	0	0	0	1	208000	0.006	1	0	0	0	0	1	208000	0.006	1	1	1	208000	1	0	0	0	0	1	11.4	21	287.64	49	49.2	Q7M739	Q7M739	Tpr mCG_8530
Other		Utrophin	Utrn	HUMAN	396.684	13	11200000	0.04	10	16	42900000	0.059	14	29	54100000	0.082	20	16	83600000	0.064	14	23	273000000	0.084	19	39	356000000	0.111	25	1	68	410000000	30	0	0	0	0	30	17.8	43	640.88	50	50.1	P46939	P46939|Q5T097|Q61636|Q9D1Z0	UTRN DMDL DRP1	neuromuscular junction|cytoplasm|membrane fraction|dystrophin-associated glycoprotein complex|cytoskeleton|cell junction|plasma membrane|postsynaptic membrane|
Other		Cytoskeletal protein	Utrn	MOUSE	394.667	0	0	0	0	1	1090000	0.006	1	1	1090000	0.006	1	0	0	0	0	1	186000	0.005	1	1	186000	0.005	1	1	2	1280000	2	0	0	0	0	2	6.3	15	222.68	50	50.2	O08614	O08614	Utrn utrophin	neuromuscular junction|synapse|dystrophin-associated glycoprotein complex|cytoplasm|cell junction|neuromuscular junction|
Other		ATP-dependent RNA helicase A	Dhx9	HUMAN	142.268	17	26200000	0.098	10	24	223000000	0.096	9	41	249000000	0.128	12	31	431000000	0.158	15	31	1840000000	0.192	17	62	2270000000	0.215	22	1	103	2520000000	22	0	0	0	0	22	37.7	37	632.28	51	51.1	Q08211	Q08211|B3KU66|Q12803	DHX9 DDX9 LKP NDH2	nucleus|ribonucleoprotein complex|centrosome|ribonucleoprotein complex|nucleolus|cytoplasm|intracellular|
Other		Isoform 2 of ATP-dependent RNA helicase A	Dhx9	MOUSE	150.856	1	119000	0.011	1	1	179000	0.011	1	2	298000	0.011	1	0	0	0	0	3	16700000	0.026	2	3	16700000	0.026	2	1	5	17000000	2	0	0	0	0	2	17.4	17	295.24	51	51.2	O70133-2	O70133-2|O70133|O70133-3	Dhx9 Ddx9	ribonucleoprotein complex|centrosome|nucleolus|intracellular|cytoplasm|nucleus|
Core matrisome	Collagens	Collagen alpha-1(VI) chain	Col6a1	MOUSE	109.629	41	322000000	0.217	16	42	1260000000	0.28	19	83	1580000000	0.341	25	13	275000000	0.099	7	37	2160000000	0.32	19	50	2440000000	0.32	19	1	133	4020000000	27	0	0	0	0	27	50.2	36	626.93	52	52.1	Q04857	Q04857|Q8C6Y0	Col6a1	proteinaceous extracellular matrix|extracellular matrix|sarcolemma|extracellular matrix|extracellular region|
Core matrisome	Collagens	Collagen alpha-1(VI) chain	Col6a1	HUMAN	109.668	16	10200000	0.09	6	15	48700000	0.099	7	31	58800000	0.132	9	19	95900000	0.132	9	23	598000000	0.175	10	42	694000000	0.213	13	1	73	753000000	13	0	0	0	0	13	31.9	22	363.74	52	52.2	P12109	P12109|D3DSM7|B4DRR8|B4DQV1	COL6A1	sarcolemma|collagen type VI|extracellular region|extracellular matrix|proteinaceous extracellular matrix|
Other		Tubulin beta chain	Tubb	HUMAN	50.1264	0	0	0	0	0	0	0	0	0	0	0	0	0	0	0	0	0	0	0	0	0	0	0	0	2	0	0	0	0	0	0	0	0	76.3	33	624.76	53	53.1	P07437	P07437|P99024|Q5JP53|B7ZAF0|B4DY90|Q5ST81|B7ZAK1|B4DQN9|B4E052|B4DXZ5|B4DMJ5|Q1KSF8|Q6P602	TUBB TUBB5 OK/SW-cl.56	cytosol|cytosol|microtubule|cytoskeleton|cytosol|cytosol|cytosol|
Other		Class IVb beta tubulin		HUMAN	50.2085	3	262000	0.038	1	0	0	0	0	3	262000	0.038	1	0	0	0	0	0	0	0	0	0	0	0	0	1	3	262000	1	0	0	0	0	1	76.1	32	588.39	53	53.2	Q8IWP6	Q8IWP6
Other		Tubulin beta-2B chain	Tubb2b	HUMAN	50.4086	0	0	0	0	1	4040000	0.035	1	1	4040000	0.035	1	3	22300000	0.035	2	2	133000000	0.035	1	5	156000000	0.035	2	2	0	0	0	6	160000000	2	0	2	76.1	32	586.55	53	53.3	Q9BVA1	Q9BVA1|Q9CWF2|B7Z4N1	TUBB2B	microtubule|
Other		Tubulin, beta 2C		HUMAN	50.2635	0	0	0	0	0	0	0	0	0	0	0	0	0	0	0	0	2	76600000	0.056	1	2	76600000	0.056	1	1	2	76600000	1	0	0	0	0	1	75.5	32	578.29	53	53.4	Q8N6N5	Q8N6N5	TUBB2C
Other		Tubulin beta-2A chain	Tubb2a	HUMAN	50.3055	0	0	0	0	0	0	0	0	0	0	0	0	2	39900000	0.026	1	1	20300000	0.026	1	3	60300000	0.026	1	2	0	0	0	3	60300000	1	0	1	75.2	31	574.17	53	53.5	Q13885	Q13885|Q7TMM9|B2R6L0	TUBB2A TUBB2	microtubule|
Other		Tubulin beta-4 chain	Tubb4	HUMAN	50.0413	1	61700	0.038	1	0	0	0	0	1	61700	0.038	1	1	4330000	0.045	1	0	0	0	0	1	4330000	0.045	1	2	0	0	0	2	4390000	2	0	2	69.1	28	491.81	53	53.6	P04350	P04350|Q9D6F9|B4DE77|B4DJ43|B4DFH6	TUBB4 TUBB5	cytosol|cell soma|myelin sheath|cytosol|cytosol|cilium|cytosol|cytosol|internode region of axon|microtubule|
Other		Tubulin beta-6 chain	Tubb6	HUMAN	50.3127	28	63100000	0.352	10	18	189000000	0.309	8	46	253000000	0.385	11	13	307000000	0.226	6	47	1180000000	0.334	12	60	1490000000	0.334	12	1	106	1740000000	13	0	0	0	0	13	67.4	27	469.84	53	53.7	Q9BUF5	Q9BUF5|B3KS31|B4DP54|B4E386	TUBB6	microtubule|
Other		Tubulin beta-3 chain	Tubb3	HUMAN	50.8882	5	3240000	0.124	3	7	8050000	0.12	3	12	11300000	0.151	4	5	6670000	0.082	2	13	66000000	0.195	5	18	72600000	0.195	5	2	0	0	0	30	83900000	7	0	7	58.6	25	435.97	53	53.8	Q13509	Q13509|Q9ERD7|B2RBD5|Q7KZS6|A8K854	TUBB3 TUBB4	microtubule|
Other		cDNA FLJ11352 fis, clone HEMBA1000020, highly similar to Tubulin beta-2C chain		HUMAN	44.9438	0	0	0	0	2	1060000	0.062	1	2	1060000	0.062	1	0	0	0	0	1	10200000	0.062	1	1	10200000	0.062	1	1	3	11200000	1	0	0	0	0	1	60.7	25	427.31	53	53.9	B3KML9	B3KML9
Other		cDNA FLJ53063, highly similar to Tubulin beta-7 chain		HUMAN	36.2623	0	0	0	0	1	1330000	0.044	1	1	1330000	0.044	1	0	0	0	0	0	0	0	0	0	0	0	0	1	1	1330000	1	0	0	0	0	1	71.6	24	430.95	53	53.1	B4DMU8	B4DMU8
Other		Tubulin beta-8 chain	Tubb8	HUMAN	50.2886	0	0	0	0	0	0	0	0	0	0	0	0	1	210000	0.056	1	1	324000	0.056	1	2	535000	0.056	1	1	2	535000	1	0	0	0	0	1	34.2	14	236.05	53	53.11	Q3ZCM7	Q3ZCM7|A6NNZ2|C9JAA5|Q5SQY0|A6NKZ8	TUBB8	microtubule|
Other		MCG9966	Tubb1	MOUSE	51.1247	2	238000	0.064	2	1	629000	0.026	1	3	867000	0.09	3	3	8230000	0.086	3	3	19600000	0.139	3	6	27800000	0.192	5	1	4	10600000	3	5	18100000	4	0	7	34.1	13	185	53	53.12	A2AQ07	A2AQ07|Q9H4B7	Tubb1 RP23-59M10.4-001 mCG_9966	microtubule|
Other		Putative tubulin beta-4q chain	Tubb4q	HUMAN	48.9472	1	85600	0.059	1	0	0	0	0	1	85600	0.059	1	0	0	0	0	0	0	0	0	0	0	0	0	1	1	85600	1	0	0	0	0	1	27.1	10	164.44	53	53.13	Q99867	Q99867	TUBB4Q TUB4Q	cytoskeleton|microtubule|
Other		Heat shock cognate 71 kDa protein	Hspa8	HUMAN	71.125	1	7920000	0.015	1	1	7970000	0.015	1	2	15900000	0.015	1	1	12300000	0.015	1	1	59600000	0.015	1	2	71900000	0.015	1	1	4	87800000	1	0	0	0	0	1	59.7	34	618.76	54	54.1	P11142	P11142|Q3TZJ3|P11142-2|B3KTV0|B4E1Q1|B4DTX2|A8K7Q2|D3YW43|D3Z5E2|Q9NZ87|Q9NWW3|A4D111	HSPA8 HSC70 HSP73 HSPA10	ribonucleoprotein complex|melanosome|cell surface|intracellular|cytoplasm|
Other		Heat shock cognate 71 kDa protein	Hspa8	MOUSE	71.098	1	1080000	0.015	1	0	0	0	0	1	1080000	0.015	1	1	1870000	0.015	1	1	9080000	0.015	1	2	10900000	0.015	1	1	3	12000000	1	0	0	0	0	1	59.7	34	618.44	54	54.2	P63017	Q3UBA6|Q3TH56|P63017|Q3TQ13|Q3U9L2|Q3TEK2|Q3ULM1|Q3TF16|Q504P4|Q3TRH3|D3Z6R4	Hspa8 Hsc70 Hsc73	ribonucleoprotein complex|melanosome|cytosol|intracellular|extracellular vesicular exosome|cytoplasm|
Other		Heat shock 70 kDa protein 1A/1B	Hspa1a	HUMAN	70.3362	3	34000000	0.021	1	5	20400000	0.067	3	8	54400000	0.067	3	1	194000	0.045	1	5	262000000	0.067	3	6	262000000	0.067	3	1	14	317000000	3	0	0	0	0	3	56.3	31	569.77	54	54.3	P08107	P08107|B4DWK5|B4DNT8|B4DI39|B4DFN9|B4E1S9|B4E388|B4DVU9|Q5SP16|B3KTT5|B4E1T6|B4DNX1|C9JCM4|B4DNV4|C9IYE6	HSPA1A HSPA1| HSPA1B	mitochondrion|cytoplasm|cytoplasm|endoplasmic reticulum|cytoplasm|nucleus|nuclear speck|ribonucleoprotein complex|inclusion body|perinuclear region of cytoplasm|perinuclear region of cytoplasm|
Other		78 kDa glucose-regulated protein	Hspa5	HUMAN	72.4457	32	158000000	0.34	17	44	565000000	0.308	20	76	722000000	0.389	24	48	1120000000	0.392	22	47	4220000000	0.383	22	95	5350000000	0.443	27	1	1	90100000	1	170	5980000000	28	0	29	46.1	31	568.21	54	54.4	P11021	P11021|Q3TWF2|P20029|Q2KHP4|Q3U9G2|Q9DC41|Q3TKF8|Q3TI47|Q3U6V3|B4DEF7	HSPA5 GRP78	endoplasmic reticulum lumen|nucleus|integral to endoplasmic reticulum membrane|endoplasmic reticulum|perinuclear region of cytoplasm|cell surface|caspase complex|endoplasmic reticulum|melanosome|ER-Golgi intermediate compartment|integral to endoplasmic reticulum membrane|
Other		cDNA FLJ54408, highly similar to Heat shock 70 kDa protein 1		HUMAN	64.2082	1	139000	0.022	1	0	0	0	0	1	139000	0.022	1	0	0	0	0	1	48200000	0.015	1	1	48200000	0.015	1	1	2	48300000	2	0	0	0	0	2	52.5	28	505.31	54	54.5	B4E3B6	B4E3B6
Other		Heat shock 70 kDa protein 1A	Hspa1a	MOUSE	70.3632	0	0	0	0	0	0	0	0	0	0	0	0	3	5380000	0.042	1	1	7430000	0.042	1	4	12800000	0.042	1	1	4	12800000	1	0	0	0	0	1	34.6	17	306.32	54	54.6	Q61696	Q3TAI8|Q61696|P17879|A1E2B8	Hspa1a Hsp70-3 Hsp70A1	cytoplasm|nucleus|nuclear speck|perinuclear region of cytoplasm|
Other		Heat shock-related 70 kDa protein 2	Hspa2	HUMAN	70.305	1	277000	0.034	1	1	7910000	0.021	1	2	8190000	0.056	2	2	8640000	0.053	2	4	54800000	0.056	2	6	63400000	0.075	3	2	0	0	0	8	71600000	3	0	3	20.3	12	228.66	54	54.7	P54652	P54652|P17156|B7U582|Q99KD7|B3KUS2	HSPA2	cell surface|mitochondrion|
Other		Heat shock 70 kDa protein 1-like	Hspa1l	HUMAN	70.7732	0	0	0	0	0	0	0	0	0	0	0	0	1	476000	0.045	1	0	0	0	0	1	476000	0.045	1	1	1	476000	1	0	0	0	0	1	28.8	12	225.52	54	54.8	P34931	B4DI54|P34931|B2RCQ9|B4DXY3	HSPA1L	cytoplasmic part|
Other		Heat shock 70 kDa protein 1-like	Hspa1l	MOUSE	71.0354	1	200000	0.018	1	0	0	0	0	1	200000	0.018	1	0	0	0	0	0	0	0	0	0	0	0	0	1	1	200000	1	0	0	0	0	1	24.9	11	210.79	54	54.9	P16627	P16627|B2CSK2	Hspa1l Hsc70t
Other		Heat shock 70 kDa protein 6	Hspa6	HUMAN	71.4833	2	64100000	0.017	1	3	272000000	0.035	2	5	336000000	0.035	2	3	10000000	0.017	1	2	92200000	0.038	2	5	102000000	0.038	2	1	10	439000000	3	0	0	0	0	3	16.6	10	181.49	54	54.1	P17066	P17066|B3KSM6|B2R6X5|B4DHP5|P48741	HSPA6 HSP70B'
Other		Myosin-Ic	Myo1c	HUMAN	122.577	23	53700000	0.126	10	26	148000000	0.131	12	49	201000000	0.153	13	23	238000000	0.09	9	15	621000000	0.111	10	38	859000000	0.122	12	1	87	1060000000	14	0	0	0	0	14	39.7	38	617.49	55	55.1	O00159	O00159|O00159-3|B7Z3E5|O00159-2|D3DTH7|B7Z9C0	MYO1C	brush border|nucleolus|stereocilium membrane|stress fiber|nucleus|myosin I complex|nucleoplasm|plasma membrane|unconventional myosin complex|filamentous actin|cytoplasm|microvillus|basal plasma membrane|lateral plasma membrane|nuclear pore|
Other		Myosin-Ic	Myo1c	MOUSE	122.798	4	1280000	0.033	3	2	5300000	0.016	1	6	6580000	0.033	3	5	14500000	0.016	1	3	34500000	0.034	2	8	48900000	0.034	2	1	14	55500000	4	0	0	0	0	4	29.3	28	467.46	55	55.2	Q9WTI7	Q9WTI7|Q9WTI7-3|Q9WTI7-2|Q9WTI7-4	Myo1c	cytoplasm|nuclear pore|membrane|plasma membrane|lateral plasma membrane|basal plasma membrane|nucleolus|stereocilium membrane|myosin I complex|nucleoplasm|filamentous actin|brush border|nucleus|myosin complex|stereocilium|
Other		Valyl-tRNA synthetase	Vars	HUMAN	141.729	11	23800000	0.079	7	19	70700000	0.09	9	30	94400000	0.113	10	16	173000000	0.089	9	17	779000000	0.108	10	33	952000000	0.148	14	1	63	1050000000	15	0	0	0	0	15	35.6	38	617.45	56	56.1	P26640	P26640|B0V043|B4DT32|B4DZ61	VARS G7A VARS2	mitochondrion|intracellular|cytoplasm|cytosol|
Other		Valyl-tRNA synthetase	Vars	MOUSE	141.525	0	0	0	0	0	0	0	0	0	0	0	0	2	3760000	0.019	2	0	0	0	0	2	3760000	0.019	2	1	2	3760000	2	0	0	0	0	2	23.2	25	392.07	56	56.2	Q9Z1Q9	Q7TPT7|Q9Z1Q9|Q3U3D3	Vars Bat6 G7a Vars2	mitochondrion|cytoplasm|
Core matrisome	ECM Glycoproteins	Fibrinogen, alpha polypeptide		MOUSE	61.838	104	2700000000	0.646	30	54	1160000000	0.362	17	158	3860000000	0.651	31	157	24200000000	0.491	31	55	10800000000	0.429	17	212	35000000000	0.626	34	1	366	38800000000	38	4	17900000	1	0	39	66.7	39	612.91	57	57.1	Q99K47	Q99K47|P02671|P02671-2|A8K3E4|Q6NSD8	Fga
Other		Pyruvate carboxylase, mitochondrial	Pc	HUMAN	130.373	24	44500000	0.137	10	23	250000000	0.119	9	47	294000000	0.151	12	20	301000000	0.062	5	29	951000000	0.152	11	49	1250000000	0.157	12	1	96	1550000000	14	0	0	0	0	14	41	36	601.59	58	58.1	P11498	P11498|B4DN00	PC	soluble fraction|mitochondrial inner membrane|mitochondrion|mitochondrial matrix|cytoplasm|
Other		Putative uncharacterized protein	Pcx	MOUSE	130.599	0	0	0	0	0	0	0	0	0	0	0	0	0	0	0	0	1	5370000	0.011	1	1	5370000	0.011	1	1	1	5370000	1	0	0	0	0	1	23.3	23	357.01	58	58.2	Q3T9S7	Q3T9S7|Q3TCQ3|Q05920|Q3UFS6	Pcx	mitochondrial inner membrane|soluble fraction|cytoplasm|mitochondrion|mitochondrion|
Matrisome-associated	ECM Regulators	Protein-glutamine gamma-glutamyltransferase 2	Tgm2	HUMAN	78.4685	43	207000000	0.346	20	53	1290000000	0.378	20	96	1500000000	0.457	25	58	3500000000	0.4	24	75	9150000000	0.459	24	133	12600000000	0.512	30	1	229	14100000000	30	0	0	0	0	30	56.1	34	594.62	59	59.1	P21980	P21980|B4DIT7|B4DTN7|P21980-2|P21980-3	TGM2	mitochondrion|plasma membrane|
Matrisome-associated	ECM Regulators	Protein-glutamine gamma-glutamyltransferase 2	Tgm2	MOUSE	78.2007	24	51600000	0.157	10	22	246000000	0.274	15	46	298000000	0.274	16	11	93500000	0.173	8	23	514000000	0.265	13	34	608000000	0.279	14	1	80	906000000	17	0	0	0	0	17	36.8	21	340.95	59	59.2	P21981	P21981	Tgm2	mitochondrion|membrane|proteinaceous extracellular matrix|cytosol|plasma membrane|
Other		Keratin, type I cytoskeletal 9	Krt9	HUMAN	62.2915	50	487000000	0.47	23	48	959000000	0.642	24	98	1450000000	0.704	32	35	462000000	0.558	21	25	941000000	0.465	17	60	1400000000	0.629	24	1	158	2850000000	35	0	0	0	0	35	75.1	35	590.22	60	60.1	P35527	P35527	KRT9	keratin filament|perinuclear region of cytoplasm|
Other		E3 SUMO-protein ligase RanBP2	Ranbp2	HUMAN	362.586	15	11400000	0.055	10	24	105000000	0.067	16	39	116000000	0.092	20	24	135000000	0.077	18	24	504000000	0.075	14	48	639000000	0.108	22	1	87	755000000	27	0	0	0	0	28	18.6	41	588.26	61	61.1	P49792	P49792|D3DX73|A6NKT7|B8ZZM4|Q7Z3J3|B9A029|O14715|Q99666|B4DZH4|C9JX22|Q5JC45|Q5JC46|C9J8M9|Q99666-2|C9JRL5|C9J149|Q7Z3J3-2	RANBP2 NUP358	nucleus|nuclear pore|cytosol|cytosol|intracellular|
Other		E3 SUMO-protein ligase RanBP2	Ranbp2	MOUSE	344.85	1	50600	0.003	1	0	0	0	0	1	50600	0.003	1	3	1790000	0.017	3	1	4910000	0.004	1	4	6700000	0.021	4	1	5	6750000	5	0	0	0	0	5	6.7	15	187.44	61	61.2	Q9ERU9	Q9ERU9	Ranbp2	nuclear pore|intracellular|nucleus|
Other		RANBP2-like and GRIP domain-containing protein 1/2	Rgpd1	HUMAN	198.117	0	0	0	0	0	0	0	0	0	0	0	0	0	0	0	0	1	188000	0.005	1	1	188000	0.005	1	1	1	188000	1	0	0	0	0	1	7.5	10	126.27	61	61.3	Q68DN6	Q68DN6|B4DYH0|B4DTT2|Q68DN6-2|B4DTM4	RGPD1 RANBP2L6 RGP1| RGPD2 RANBP2L2 RGP2
Other		cDNA FLJ58076, highly similar to Ran-binding protein 2-like 6		HUMAN	112.862	1	179000	0.013	1	0	0	0	0	1	179000	0.013	1	0	0	0	0	0	0	0	0	0	0	0	0	1	1	179000	1	0	0	0	0	1	9.6	7	77.43	61	61.4	B4E0M7	B4E0M7
Core matrisome	ECM Glycoproteins	Putative uncharacterized protein	Fgg	MOUSE	51.0332	147	5400000000	0.663	30	66	1450000000	0.487	18	213	6850000000	0.724	31	135	10700000000	0.69	27	101	20100000000	0.638	23	236	30800000000	0.742	29	1	360	27400000000	27	89	10200000000	7	0	34	77.6	34	586.64	62	62.1	Q3UER8	Q3UER8|Q8VCM7|C9JC84|P02679|C9JEU5|P02679-2|D3DP16|C9JU00|C9JPQ9	Fgg	cell cortex|fibrinogen complex|
Other		Putative uncharacterized protein		MOUSE	42.1525	0	0	0	0	0	0	0	0	0	0	0	0	1	2200000	0.074	1	0	0	0	0	1	2200000	0.074	1	1	1	2200000	1	0	0	0	0	3	73.6	33	585.71	63	63.1	Q3UAF6	Q3UAF6|Q3UAF7|P63260|P63261|P60709|P60710|Q3U5R4|Q3U939|Q3UCF8|Q61276|B4E3A4|B4E335|Q3UA89|Q3TSB7|Q3U804|Q3UGS0|B4DVQ0|Q3UAA9|Q9QZ83|B1ATY0|B7ZAP6|B3KWQ3|B1ATY1|C9JZR7|C9JUM1|B8ZZJ2|C9JTX5	Actb
Other		cDNA FLJ55253, highly similar to Actin, cytoplasmic 1		HUMAN	38.9749	5	85800000	0.048	1	0	0	0	0	5	85800000	0.048	1	0	0	0	0	3	315000000	0.048	1	3	315000000	0.048	1	1	8	400000000	1	0	0	0	0	1	72.3	28	492.3	63	63.2	B4DW52	B4DW52
Other		Putative uncharacterized protein		MOUSE	42.0654	1	11600	0.061	1	1	94500	0.061	1	2	106000	0.061	1	0	0	0	0	0	0	0	0	0	0	0	0	1	2	106000	1	0	0	0	0	1	64	28	472.18	63	63.3	Q3TIJ9	Q3TIJ9	Actb
Other		Actin, aortic smooth muscle	Acta2	HUMAN	42.4076	11	57800000	0.193	4	1	480000	0.026	1	12	58300000	0.193	4	2	532000	0.055	1	6	104000000	0.106	2	8	105000000	0.161	3	2	0	0	0	20	163000000	5	0	5	55.4	23	392.54	63	63.4	P62736	P62736|P62737|Q3U122|P63267|P63268|B3KW67|B4DUI8|Q61852|D3YZY0|D3Z2K3|B7Z6I1|C9JFL5	ACTA2 ACTSA ACTVS GIG46	smooth muscle contractile fiber|cytoplasm|actin cytoskeleton|
Other		Putative uncharacterized protein ACTA1		HUMAN	32.6165	1	35200	0.093	1	0	0	0	0	1	35200	0.093	1	0	0	0	0	0	0	0	0	0	0	0	0	1	1	35200	1	0	0	0	0	1	49.1	18	300.84	63	63.5	A6NL76	A6NL76	ACTA1
Other		Beta-actin-like protein 2	Actbl2	MOUSE	42.3458	1	224000	0.031	1	0	0	0	0	1	224000	0.031	1	0	0	0	0	3	28100000	0.031	1	3	28100000	0.031	1	1	4	28300000	1	0	0	0	0	1	35.1	15	242.62	63	63.6	Q8BFZ3	Q8BFZ3	Actbl2	cytoskeleton|cytoplasm|
Other		Beta-actin-like protein 2	Actbl2	HUMAN	42.3448	0	0	0	0	0	0	0	0	0	0	0	0	0	0	0	0	2	2460000	0.079	1	2	2460000	0.079	1	1	2	2460000	1	0	0	0	0	1	31.9	14	211.89	63	63.7	Q562R1	Q562R1	ACTBL2	cytoplasm|cytoskeleton|
Other		POTE ankyrin domain family member E	Potee	HUMAN	122.959	1	1980000	0.026	1	0	0	0	0	1	1980000	0.026	1	0	0	0	0	1	781000	0.026	1	1	781000	0.026	1	1	2	2760000	1	0	0	0	0	1	11.5	10	181.93	63	63.8	Q6S8J3	Q6S8J3|A5A3E0	POTEE A26C1A POTE2
Other		Putative beta-actin-like protein 3	Potekp	HUMAN	42.3578	1	3440000	0.058	1	0	0	0	0	1	3440000	0.058	1	0	0	0	0	2	30500000	0.133	2	2	30500000	0.133	2	1	3	33900000	2	0	0	0	0	2	29.6	8	131.85	63	63.9	Q9BYX7	Q9BYX7	POTEKP ACTBL3 FKSG30	cytoplasm|cytosol|extracellular region|cytoskeleton|extracellular region|cytosol|
Other		Putative uncharacterized protein	Acta2	MOUSE	12.6144	1	482000	0.119	1	0	0	0	0	1	482000	0.119	1	0	0	0	0	0	0	0	0	0	0	0	0	1	1	482000	1	0	0	0	0	1	22.9	2	27.44	63	63.1	Q8CF71	Q8CF71	Acta2	cytoskeleton|
Other		Programmed cell death 6-interacting protein	Pdcd6ip	HUMAN	96.649	18	39300000	0.193	12	28	275000000	0.195	11	46	315000000	0.24	15	33	396000000	0.179	13	25	810000000	0.19	11	58	1210000000	0.229	16	1	104	1520000000	18	0	0	0	0	18	51.8	38	584.31	64	64.1	Q8WUM4	Q8WUM4|Q6NUS1|Q4W4Y1|B7Z5C1|B4DHD2|C5MQH7|Q9WU78-2|C9IZF9	PDCD6IP AIP1 ALIX KIAA1375	cytoplasm|cytosol|melanosome|cytoskeleton|microtubule organizing center|
Other		Programmed cell death 6 interacting protein	Pdcd6ip	MOUSE	97.3418	1	29800	0.014	1	1	2880000	0.013	1	2	2910000	0.028	2	4	47500000	0.034	2	4	50600000	0.032	2	8	98200000	0.052	3	1	10	101000000	4	0	0	0	0	4	32.2	24	359.62	64	64.2	B8JJL8	B8JJL8|Q9WU78-3|Q80Y09|Q3TED2|Q9WU78	Pdcd6ip RP24-159F5.1-002	cytosol|
Core matrisome	Collagens	Collagen alpha-1(VII) chain	Col7a1	HUMAN	296.184	9	9640000	0.04	6	13	75500000	0.077	11	22	85200000	0.097	14	39	172000000	0.172	27	14	200000000	0.077	12	53	371000000	0.188	31	1	75	456000000	36	0	0	0	0	36	23.1	40	582.69	65	65.1	Q02388	Q02388|Q02388-2|C9JBL3	COL7A1	collagen type VII|basement membrane|extracellular region|
Core matrisome	Collagens	Collagen alpha-1(VII) chain	Col7a1	MOUSE	296.254	1	689000	0.006	1	19	43000000	0.069	11	20	43700000	0.075	12	4	7820000	0.031	4	5	34900000	0.047	5	9	42700000	0.079	9	1	29	86400000	17	0	0	0	0	17	13.7	21	280.03	65	65.2	Q63870	Q63870	Col7a1	basement membrane|extracellular region|
Other		Isoform Beta-4A of Integrin beta-4	Itgb4	HUMAN	198.645	18	14100000	0.139	14	6	7170000	0.035	4	24	21300000	0.139	14	22	114000000	0.101	12	37	632000000	0.196	21	59	747000000	0.217	24	1	83	768000000	24	0	0	0	0	24	32.5	38	581.99	66	66.1	P16144-2	B7ZLD8|A0AVL6|Q0VF97|P16144-2|B7ZLD5|P16144-4|P16144-3|P16144|P16144-5|B4E3N0|Q66JU8	ITGB4	plasma membrane|plasma membrane|integrin complex|plasma membrane|integral to membrane|plasma membrane|plasma membrane|plasma membrane|basal plasma membrane|
Other		Isoform 3 of Integrin beta-4	Itgb4	MOUSE	204.023	0	0	0	0	1	523000	0.017	1	1	523000	0.017	1	0	0	0	0	1	8860000	0.005	1	1	8860000	0.005	1	1	2	9390000	2	0	0	0	0	2	12.7	16	223.4	66	66.2	A2A863-3	A2A863-3|A2A864|A2A863|A2A863-2|Q3UNP2	Itgb4	integral to membrane|integrin complex|basal plasma membrane|membrane|
Other		6-phosphofructokinase type C	Pfkp	HUMAN	86.5074	39	82500000	0.223	15	55	656000000	0.272	20	94	738000000	0.315	23	44	393000000	0.21	15	49	1450000000	0.295	20	93	1840000000	0.297	22	1	187	2580000000	25	0	0	0	0	25	50.3	33	575.29	67	67.1	Q01813	Q01813|B3KS15|Q5VSR7|B1APP8|Q49A78	PFKP PFKF	6-phosphofructokinase complex|cytoplasm|soluble fraction|cytosol|
Other		6-phosphofructokinase, liver type	Pfkl	HUMAN	85.8157	8	5250000	0.128	5	16	66800000	0.121	7	24	72100000	0.176	9	22	166000000	0.119	8	18	552000000	0.129	7	40	718000000	0.16	10	1	64	790000000	11	0	0	0	0	11	31.9	17	297.23	67	67.2	P17858	P17858|P17858-2|B3KNQ7|B4E108|Q7Z3R9|Q6MZK4	PFKL	cytosol|6-phosphofructokinase complex|6-phosphofructokinase complex|cytoplasm|
Other		6-phosphofructokinase, muscle type	Pfkm	HUMAN	86.0368	4	2880000	0.044	4	3	5870000	0.028	2	7	8750000	0.044	4	5	8950000	0.073	4	5	60400000	0.089	5	10	69300000	0.089	6	1	17	78100000	6	0	0	0	0	6	22.1	13	208.04	67	67.3	P08237	P08237|P08237-2|Q6ZTT1|B4E162|Q7KYX9|Q7Z683	PFKM PFKX	soluble fraction|apical plasma membrane|6-phosphofructokinase complex|cytoplasm|cytosol|6-phosphofructokinase complex|
Other		Putative uncharacterized protein	Pfkp	MOUSE	86.6867	2	61300	0.028	1	1	504000	0.028	1	3	565000	0.056	2	4	1900000	0.028	1	2	1780000	0.066	2	6	3680000	0.066	2	1	9	4250000	3	0	0	0	0	3	19	11	188.31	67	67.4	Q8C605	Q8C605|Q9WUA3|Q9WUA3-2|Q9D255|D3YUA3	Pfkp	cytosol|6-phosphofructokinase complex|cytoplasm|
Other		Phosphofructokinase, liver, B-type	Pfkl	MOUSE	86.1571	4	1580000	0.065	3	1	727000	0.019	1	5	2310000	0.065	3	3	7810000	0.034	2	2	22200000	0.046	2	5	30000000	0.061	3	1	10	32300000	4	0	0	0	0	4	21.1	10	182.93	67	67.5	Q8VDX7	Q8VDX7|P12382|Q8CD98	Pfkl mCG_5965	cytosol|6-phosphofructokinase complex|cytoplasm|soluble fraction|
Other		6-phosphofructokinase, muscle type	Pfkm	MOUSE	86.123	1	601000	0.021	1	0	0	0	0	1	601000	0.021	1	0	0	0	0	0	0	0	0	0	0	0	0	1	1	601000	1	0	0	0	0	1	15.3	8	129.91	67	67.6	P47857	Q99K08|P47857	Pfkm Pfk-m Pfka	soluble fraction|apical plasma membrane|cytoplasm|6-phosphofructokinase complex|cytosol|
Core matrisome	ECM Glycoproteins	Transforming growth factor-beta-induced protein ig-h3	Tgfbi	HUMAN	75.3072	46	185000000	0.335	15	78	679000000	0.377	18	124	864000000	0.377	18	55	504000000	0.322	14	85	6400000000	0.345	17	140	6900000000	0.377	18	1	264	7760000000	19	0	0	0	0	19	61.6	32	572.68	68	68.1	Q15582	Q15582|B9ZVW9	TGFBI BIGH3	extracellular region|proteinaceous extracellular matrix|extracellular space|extracellular matrix|
Core matrisome	ECM Glycoproteins	Transforming growth factor-beta-induced protein ig-h3	Tgfbi	MOUSE	75.2233	48	108000000	0.308	15	67	674000000	0.3	14	115	781000000	0.358	17	12	60400000	0.175	7	26	673000000	0.245	10	38	734000000	0.25	12	1	153	1510000000	17	0	0	0	0	17	59.7	30	523.69	68	68.2	P82198	A1L354|P82198|Q3UXJ2|Q3UBG4	Tgfbi	extracellular region|extracellular space|proteinaceous extracellular matrix|
Other		Matrin-3	Matr3	HUMAN	95.135	1	191000	0.033	1	4	21300000	0.033	2	5	21500000	0.033	2	4	16600000	0.033	2	3	292000000	0.033	2	7	308000000	0.033	2	1	12	330000000	2	0	0	0	0	2	45.6	35	565.26	69	69.1	P43243	A8MXP9|P43243|Q68D11|B4DRS1|B7ZAV5|B3KM87|B4DF66|Q9H4N1|Q68E03	MATR3 KIAA0723	nuclear matrix|nucleus|nuclear inner membrane|intracellular|
Other		Matrin-3	Matr3	MOUSE	95.1421	0	0	0	0	0	0	0	0	0	0	0	0	0	0	0	0	1	1080000	0.021	1	1	1080000	0.021	1	1	1	1080000	1	0	0	0	0	1	44.5	34	541.26	69	69.2	Q8K310	Q8K310|Q3TTX0|Q4FJT0|Q9R0U5	Matr3	intracellular|nucleus|nuclear matrix|
Other		Isoleucyl-tRNA synthetase, cytoplasmic	Iars	HUMAN	145.808	15	21100000	0.114	12	22	213000000	0.168	16	37	235000000	0.221	22	20	197000000	0.152	14	24	709000000	0.171	18	44	906000000	0.233	23	1	81	1140000000	28	0	0	0	0	28	36.9	38	564	70	70.1	P41252	P41252|Q7Z3U5|Q7Z355|Q6P0M4|B4DVX2|Q9P1N9|Q5TCC6	IARS	cytosol|cytosol|cytoplasm|cytosol|soluble fraction|cytosol|cytosol|cytosol|cytosol|
Other		Isoleucine-tRNA synthetase	Iars	MOUSE	145.637	0	0	0	0	0	0	0	0	0	0	0	0	2	4800000	0.018	1	1	4210000	0.018	1	3	9010000	0.018	1	1	3	9010000	1	0	0	0	0	1	10.8	11	147.9	70	70.2	Q6NXK4	Q6NXK4|Q8BU30	Iars mCG_122886	cytoplasm|
Other		C-1-tetrahydrofolate synthase, cytoplasmic	Mthfd1	HUMAN	102.242	0	0	0	0	0	0	0	0	0	0	0	0	1	10200000	0.012	1	1	9980000	0.026	1	2	20200000	0.039	2	1	2	20200000	2	0	0	0	0	2	49.7	35	561.9	71	71.1	P11586	P11586	MTHFD1 MTHFC MTHFD	cytoplasm|mitochondrion|
Other		cDNA FLJ56016, highly similar to C-1-tetrahydrofolate synthase, cytoplasmic		HUMAN	111.294	0	0	0	0	0	0	0	0	0	0	0	0	0	0	0	0	1	6370000	0.01	1	1	6370000	0.01	1	1	1	6370000	1	0	0	0	0	1	40.8	33	517.12	71	71.2	B7Z809	B7Z809
Other		C-1-tetrahydrofolate synthase, cytoplasmic	Mthfd1	MOUSE	101.938	1	301000	0.014	1	1	545000	0.016	1	2	845000	0.031	2	5	34700000	0.06	4	3	10500000	0.054	3	8	45200000	0.078	5	1	10	46100000	6	0	0	0	0	6	29.9	21	330.37	71	71.3	Q922D8	Q922D8|Q8R013|Q3TW74|Q8BXX7	Mthfd1	cytoplasm|mitochondrion|mitochondrion|
Other		Ubiquitin-like modifier-activating enzyme 1	Uba1	HUMAN	118.931	10	11800000	0.067	4	24	357000000	0.116	9	34	368000000	0.137	10	32	750000000	0.127	9	25	2110000000	0.116	9	57	2860000000	0.137	10	1	86	2700000000	10	5	538000000	1	0	11	40	30	553.55	72	72.1	P22314	P22314|B4DDE4|B4DL67|B3KUJ2|Q5JRR6|P31254|Q8WY81	UBA1 A1S9T UBE1
Other		Ubiquitin-like modifier-activating enzyme 1	Uba1	MOUSE	119.005	3	378000	0.029	2	3	3740000	0.017	1	6	4120000	0.029	2	16	61800000	0.085	6	6	52700000	0.069	5	22	115000000	0.097	7	1	28	119000000	7	0	0	0	0	7	33.9	26	432.67	72	72.2	Q02053	Q02053	Uba1 Sbx Ube1 Ube1ax Ube1x
Other		Nestin, isoform CRA_c		HUMAN	177.88	5	16700000	0.035	5	4	7030000	0.037	3	9	23800000	0.073	8	15	55600000	0.117	12	46	1010000000	0.261	29	61	1070000000	0.278	32	1	70	1090000000	32	0	0	0	0	32	29.1	34	553.21	73	73.1	D3DVC4	D3DVC4|P48681|Q9H6U9	NES hCG_1999207
Other		Nestin	Nes	MOUSE	207.748	1	48300	0.011	1	0	0	0	0	1	48300	0.011	1	0	0	0	0	1	1720000	0.011	1	1	1720000	0.011	1	1	2	1770000	1	0	0	0	0	1	2.2	3	47.16	73	73.2	Q6P5H2	Q6P5H2|Q6P5H2-2	Nes	cytoplasm|cytoskeleton|cytoplasm|cytoplasm|cytoplasm|intermediate filament|intracellular|intracellular|
Other		Stress-70 protein, mitochondrial	Hspa9	HUMAN	73.9645	3	68000000	0.019	2	4	39600000	0.033	2	7	108000000	0.035	3	1	4270000	0.016	1	2	154000000	0.017	1	3	158000000	0.033	2	1	10	266000000	3	0	0	0	0	3	46.9	30	550.2	74	74.1	P38646	P38646|B7Z4V2|B7Z1V7|B7Z4T3|A1XP52	HSPA9 GRP75 HSPA9B	cytoplasm|mitochondrion|mitochondrial nucleoid|mitochondrion|cell surface|mitochondrion|
Other		Stress-70 protein, mitochondrial	Hspa9	MOUSE	73.8123	1	2380000	0.017	1	0	0	0	0	1	2380000	0.017	1	0	0	0	0	1	18500000	0.017	1	1	18500000	0.017	1	1	2	20800000	1	0	0	0	0	1	46.3	28	529.22	74	74.2	P38647	P38647|Q3V015|Q7TSZ0|Q3TW93	Hspa9 Grp75 Hsp74 Hspa9a	cell surface|mitochondrion|mitochondrion|cytoplasm|mitochondrion|mitochondrion|mitochondrial nucleoid|
Matrisome-associated	ECM Regulators	Plasminogen	Plg	MOUSE	93.5188	29	107000000	0.322	19	27	269000000	0.275	15	56	376000000	0.405	24	48	694000000	0.369	21	44	2210000000	0.483	28	92	2910000000	0.545	34	1	141	3180000000	34	7	98300000	2	0	36	56.4	36	548.23	75	75.1	P20918	P20918|Q3V1T9|Q6TCI0|P00747|B2R7F8|B4DPH4	Plg	extracellular region|extracellular space|microsome|
Other		Elongation factor 1-alpha 1	Eef1a1	HUMAN	50.4823	44	466000000	0.138	4	52	2470000000	0.155	5	96	2940000000	0.155	5	55	2540000000	0.138	4	136	27100000000	0.155	5	191	29700000000	0.155	5	1	287	32600000000	5	0	0	0	0	5	65.3	31	543.42	76	76.1	P68104	P68104|Q6IPT9|A8K9C4|Q5VTE0|Q6IPN6|Q6IQ15|Q96RE1|B4DV42|Q9H2I7|Q8IUB0|B4DNE0|Q504Z0|B4E2C5|D3Z3I8|Q6NSH7|Q6NS35	EEF1A1 EEF1A EF1A LENG7	eukaryotic translation elongation factor 1 complex|cytoplasm|cytosol|
Other		Elongation factor 1-alpha		MOUSE	50.4072	1	2040000	0.051	1	7	51800000	0.051	1	8	53800000	0.051	1	8	43400000	0.075	2	6	537000000	0.075	2	14	581000000	0.075	2	1	22	634000000	2	0	0	0	0	2	65.3	30	512.77	76	76.2	Q3UZQ3	Q3UZQ3	Eef1a1
Other		Putative uncharacterized protein Eef1a1	Eef1a1	MOUSE	27.7564	0	0	0	0	0	0	0	0	0	0	0	0	0	0	0	0	0	0	0	0	0	0	0	0	1	0	0	0	0	0	0	0	0	78.7	21	348.34	76	76.3	D3YZ68	D3YZ68	Eef1a1	cytoplasm|
Other		Elongation factor 1-alpha 2	Eef1a2	HUMAN	50.8116	15	59700000	0.112	4	10	36500000	0.082	3	25	96200000	0.114	5	7	36400000	0.028	1	9	292000000	0.03	2	16	328000000	0.03	2	2	0	0	0	41	424000000	5	0	5	40.6	20	339.72	76	76.4	Q05639	Q05639|P62631|B7ZBW3	EEF1A2 EEF1AL STN	cell soma|nucleus|cytoplasm|
Other		Elongation factor 1-alpha		HUMAN	43.1659	0	0	0	0	0	0	0	0	0	0	0	0	0	0	0	0	4	1870000	0.087	1	4	1870000	0.087	1	1	4	1870000	1	0	0	0	0	1	35.6	16	257.56	76	76.5	Q16577	Q16577	PTI-1 EEF1A1L14
Other		Proteasome-associated protein ECM29 homolog	Ecm29	HUMAN	206.113	9	3780000	0.046	6	12	35700000	0.056	8	21	39500000	0.068	9	8	40200000	0.052	6	10	163000000	0.055	7	18	204000000	0.079	9	1	39	243000000	11	0	0	0	0	11	27.6	35	542.75	77	77.1	Q5VYK3	Q5VYK3|B3KXF2|A2ALV6|A2ALW1|Q5VYK5|Q8C9Q5	ECM29 KIAA0368	ER to Golgi transport vesicle|early endosome|cytoplasm|ER-Golgi intermediate compartment|cytoplasmic membrane-bounded vesicle|nucleus|late endosome|trans-Golgi network|proteasome complex|endoplasmic reticulum|cytoskeleton|centrosome|
Other		Isoform 2 of Proteasome-associated protein ECM29 homolog	Ecm29	MOUSE	205.808	1	84900	0.006	1	0	0	0	0	1	84900	0.006	1	0	0	0	0	0	0	0	0	0	0	0	0	1	1	84900	1	0	0	0	0	1	18.8	25	360.35	77	77.2	Q6PDI5-2	Q6PDI5-2|Q6PDI5|A2ALW0	Ecm29 Kiaa0368	cytoplasm|ER to Golgi transport vesicle|cytoplasmic membrane-bounded vesicle|endoplasmic reticulum|cytoskeleton|centrosome|ER-Golgi intermediate compartment|early endosome|proteasome complex|late endosome|nucleus|
Other		Tubulin alpha-1B chain	Tuba1b	MOUSE	50.8354	0	0	0	0	2	3760000	0.046	1	2	3760000	0.046	1	7	52800000	0.064	2	1	7610000	0.046	1	8	60500000	0.064	2	2	0	0	0	10	64200000	2	0	3	68.2	29	542.07	78	78.1	P05213	P05213|P68363|B3KT06|A8JZY9|B3KPS3|Q8WU19|D3YXI3|B4DDU2|B4DN58|A6NCC1|C9JDS9|B9EJS3|Q3UX10|C9K0S6|C9JIF5|Q9H853	Tuba1b Tuba2	microtubule|cytosol|
Other		Tubulin alpha-1C chain	Tuba1c	HUMAN	50.5791	13	21900000	0.037	1	16	106000000	0.08	2	29	128000000	0.08	2	15	58200000	0.08	2	15	534000000	0.037	1	30	592000000	0.08	2	1	59	720000000	2	0	0	0	0	2	68.1	28	513.62	78	78.2	Q9BQE3	Q9BQE3|B7Z1K5|Q8N532	TUBA1C TUBA6	microtubule|
Other		Tubulin alpha-1C chain	Tuba1c	MOUSE	50.5931	0	0	0	0	0	0	0	0	0	0	0	0	1	2650000	0.042	1	0	0	0	0	1	2650000	0.042	1	1	1	2650000	1	0	0	0	0	1	68.1	28	505.62	78	78.3	P68373	Q3TIZ0|P68373|C9J2C0|Q9NY65|Q9JJZ2|B3KPW9	Tuba1c Tuba6	microtubule|
Other		Tubulin alpha-4A chain	Tuba4a	HUMAN	50.6652	2	2620000	0.022	1	3	25900000	0.022	1	5	28500000	0.022	1	4	27600000	0.022	1	2	27000000	0.022	1	6	54600000	0.022	1	2	0	0	0	11	83100000	1	0	1	62	24	442.43	78	78.4	P68366	P68366|P68368|A8MUB1|A6NHY4|C9JJQ8|C9JEV8|C9JDL2	TUBA4A TUBA1	extracellular region|cytosol|cytosol|cytosol|cytosol|extracellular region|microtubule|cytosol|cytosol|cytosol|
Other		Putative uncharacterized protein	Tuba3b	MOUSE	44.5049	20	26300000	0.035	1	4	2980000	0.035	1	24	29200000	0.035	1	0	0	0	0	4	71400000	0.058	2	4	71400000	0.058	2	1	28	101000000	2	0	0	0	0	2	50.1	17	322.65	78	78.5	Q9D9Y2	Q9D9Y2	Tuba3b Tuba7	microtubule|
Other		Putative uncharacterized protein TUBA4A		HUMAN	20.0362	0	0	0	0	1	40700	0.172	1	1	40700	0.172	1	0	0	0	0	0	0	0	0	0	0	0	0	1	1	40700	1	0	0	0	0	1	57.2	7	104	78	78.6	C9JQ00	C9JQ00	TUBA4A
Other		Tubulin alpha chain-like 3	Tubal3	HUMAN	50.7066	6	745000	0.031	1	1	43100	0.031	1	7	788000	0.031	1	0	0	0	0	6	8650000	0.031	1	6	8650000	0.031	1	1	13	9430000	1	0	0	0	0	1	8.9	5	86.36	78	78.7	A6NHL2	A6NHL2|A6NHL2-2	TUBAL3	microtubule|
Other		Phosphoglycerate kinase 1	Pgk1	HUMAN	45.0133	13	194000000	0.158	5	43	2910000000	0.244	10	56	3110000000	0.244	10	30	977000000	0.227	8	25	2850000000	0.249	8	55	3830000000	0.249	9	1	110	6930000000	10	0	0	0	0	11	81.5	30	539.63	79	79.1	P00558	P00558|B7Z7A9|B4E1H9|B4DHM5|B4DHB3|B4DWQ3|P07205	PGK1 PGKA MIG10 OK/SW-cl.110	cytoplasm|
Other		Phosphoglycerate kinase 1	Pgk1	MOUSE	44.9491	0	0	0	0	2	24400000	0.091	2	2	24400000	0.091	2	2	12000000	0.091	2	1	7650000	0.026	1	3	19600000	0.091	2	1	5	44000000	2	0	0	0	0	2	55.6	21	372.45	79	79.2	P09411	P09411	Pgk1 Pgk-1	cytoplasm|
Other		Phosphoglycerate kinase 2	Pgk2	MOUSE	45.2816	2	4390000	0.026	1	2	2060000	0.026	1	4	6450000	0.026	1	0	0	0	0	1	1870000	0.026	1	1	1870000	0.026	1	1	5	8320000	1	0	0	0	0	1	19.6	7	132.56	79	79.3	P09041	P09041|Q5RKV3	Pgk2 Pgk-2	cytoplasm|
Other		Leucyl-tRNA synthetase, cytoplasmic	Lars	HUMAN	135.662	16	62500000	0.12	11	23	198000000	0.191	15	39	261000000	0.226	19	23	162000000	0.14	13	21	528000000	0.173	15	44	691000000	0.202	19	1	83	951000000	25	0	0	0	0	25	35.6	34	538.11	80	80.1	Q9P2J5	Q9P2J5|B2RCM2|B4E266|B4DER1|B4DJ10|Q9H8E3|Q2TU79|A2RRR4|Q9HAM7|B3KXA9|Q9NVC0|Q9NVP8|Q9P0T1|Q99JK2	LARS KIAA1352	cytosol|cytosol|cytosol|cytosol|cytosol|cytosol|cytoplasm|cytosol|
Other		Leucyl-tRNA synthetase, cytoplasmic	Lars	MOUSE	135.445	0	0	0	0	1	16400000	0.016	1	1	16400000	0.016	1	3	8360000	0.03	2	0	0	0	0	3	8360000	0.03	2	1	4	24800000	3	0	0	0	0	3	12.6	12	178.38	80	80.2	Q8BMJ2	Q8BMJ2	Lars	cytoplasm|
Other		Poly [ADP-ribose] polymerase 1	Parp1	HUMAN	113.88	27	54000000	0.202	15	28	233000000	0.248	16	55	287000000	0.329	22	29	393000000	0.165	14	37	670000000	0.326	24	66	1060000000	0.346	28	1	44	377000000	18	78	1010000000	16	0	34	41.2	33	529.46	81	81.1	P09874	P09874|B2R5W3|B4E0E1|P11103|Q3TX36|Q921K2|Q3TIV3|Q3TM68|Q3UJ03|Q3TF18|P11103-2|Q5VX85|Q5VX84	PARP1 ADPRT PPOL	nucleoplasm|nucleolus|nucleolus|nucleus|nuclear envelope|transcription factor complex|intracellular|
Other		Structural maintenance of chromosomes protein 2	Smc2	HUMAN	136.167	7	10200000	0.082	7	6	32700000	0.056	6	13	42900000	0.112	11	12	118000000	0.096	10	13	207000000	0.101	10	25	325000000	0.139	14	1	38	368000000	14	0	0	0	0	14	34.6	32	523.7	82	82.1	O95347	O95347|A8K984|B7ZLZ7|B3KMB1|O95347-2|Q2KQ72|Q3TT08	SMC2 CAPE SMC2L1 PRO0324	nucleus|condensin complex|cytoplasm|condensin complex|condensed chromosome|cytoplasm|nuclear chromosome|
Other		Putative uncharacterized protein	Smc2	MOUSE	139.974	0	0	0	0	0	0	0	0	0	0	0	0	1	1290000	0.012	1	1	56600000	0.014	1	2	57900000	0.026	2	1	2	57900000	2	0	0	0	0	2	21.9	20	303.86	82	82.2	Q3ULS2	Q3ULS2|Q52KE9|Q8CG48	Smc2 Smc2l1	condensin complex|cytoplasm|nucleus|nuclear chromosome|
Other		Probable ATP-dependent RNA helicase DDX5	Ddx5	HUMAN	69.6603	22	75300000	0.258	12	25	122000000	0.286	13	47	197000000	0.369	18	40	260000000	0.327	17	29	951000000	0.342	17	69	1210000000	0.385	22	1	2	259000	2	114	1410000000	23	0	25	56.6	34	520.24	83	83.1	P17844	P17844|Q8BTS0|A1L333|B4DLW8|Q61656|Q3UXW3|B4DN41|B4DNG2|C1IK54|B1ARB8	DDX5 G17P1 HELR HLR1	nucleolus|nucleus|ribonucleoprotein complex|spliceosome|
Other		Isoform 4 of Probable ATP-dependent RNA helicase DDX17	Ddx17	HUMAN	80.9557	9	30800000	0.153	9	16	150000000	0.211	11	25	181000000	0.253	14	16	141000000	0.175	9	20	726000000	0.292	17	36	867000000	0.297	18	1	13	171000000	2	48	876000000	18	0	20	44.4	29	418.83	83	83.2	Q92841-4	Q92841-4|Q3U741|Q92841-3|Q501J6|Q92841|C9J5E1|B1AHM1|C9JMU5|Q92841-2|Q3TU25|Q501J6-2|B4DZQ7|Q8K392|Q9UQL5|Q78W10	DDX17	nucleus|
Other		ATP-dependent RNA helicase DDX3X	Ddx3x	HUMAN	73.6415	8	14300000	0.074	4	4	9680000	0.058	2	12	23900000	0.074	4	3	4820000	0.058	2	6	341000000	0.04	2	9	346000000	0.074	3	1	12	34600000	3	9	335000000	1	0	4	37.4	22	349.18	83	83.3	O00571	O00571|B5BTY4|B4E3E8|P16381|O15523|B4DXX7|Q62095|Q3U484|B4DLU5|B4E010|B4E132|B4DK29|B4E3C4|C9J081|C9J8G5|Q3V086|Q61496|B3KSF4	DDX3X DBX DDX3	cytoplasm|cytoplasm|nuclear speck|nucleus|cytoplasm|
Other		ATP-dependent RNA helicase DDX3X	Ddx3x	MOUSE	73.4995	0	0	0	0	0	0	0	0	0	0	0	0	1	41800	0.033	1	1	15400000	0.025	1	2	15400000	0.058	2	1	2	15400000	2	0	0	0	0	2	36.1	20	313.48	83	83.4	Q62167	Q62167|B7ZWF1|B9EKE9	Ddx3x D1Pas1-rs2 Ddx3 Dead3 Erh	cytoplasm|nuclear speck|nucleus|
Other		Probable ATP-dependent RNA helicase DDX4	Ddx4	HUMAN	80.1619	0	0	0	0	1	1770000	0.037	1	1	1770000	0.037	1	0	0	0	0	0	0	0	0	0	0	0	0	1	1	1770000	1	0	0	0	0	1	4.9	2	27.52	83	83.5	Q9NQI0	Q9NQI0|Q9NQI0-2	DDX4 VASA	cytoplasm|
Other		Coatomer subunit gamma	Copg	HUMAN	99.0288	29	24500000	0.271	16	51	208000000	0.304	18	80	233000000	0.429	25	41	341000000	0.287	18	37	918000000	0.32	20	78	1260000000	0.381	24	1	41	258000000	8	117	1230000000	20	0	28	50.4	32	516.87	84	84.1	Q9Y678	Q9Y678|A8K6M8|B3KMF6|Q8BP96|Q9QZE5|B3KW21|Q7TNQ1	COPG COPG1	cytosol|Golgi apparatus|Golgi membrane|membrane coat|cytoplasm|Golgi-associated vesicle|cytosol|COPI vesicle coat|membrane|cytoplasmic vesicle|
Other		Coatomer subunit gamma-2	Copg2	HUMAN	98.7617	7	3930000	0.088	6	12	51100000	0.13	8	19	55000000	0.191	12	13	86700000	0.113	7	12	145000000	0.169	11	25	232000000	0.206	13	1	4	12700000	2	40	274000000	15	0	17	31.6	21	300.93	84	84.2	Q9UBF2	Q9UBF2|Q9H9B7|Q2NLA0|Q9QXK3|Q9QXK3-4|B3KND4|Q9NUP3|Q9QXK3-3|Q9QXK3-2	COPG2	Golgi-associated vesicle|Golgi membrane|cytoplasm|membrane coat|COPI vesicle coat|COPI vesicle coat|membrane|cytoplasmic vesicle|Golgi apparatus|
Other		Eukaryotic initiation factor 4A-I	Eif4a1	HUMAN	46.3814	32	142000000	0.251	9	36	281000000	0.349	12	68	424000000	0.384	13	20	69300000	0.266	11	37	1220000000	0.251	9	57	1290000000	0.357	13	2	0	0	0	125	1710000000	15	0	15	69.9	31	509.76	85	85.1	P60842	P60842|P60843|A8K7F6|Q3TFG3|Q3UXC2|A8K088|Q3TGK7|Q3TLL6|Q3U8I0|B4DNH2|Q3TSJ4|B4E047|B4DKP9	EIF4A1 DDX2A EIF4A	eukaryotic translation initiation factor 4F complex|cytosol|cytosol|
Other		Isoform 2 of Eukaryotic initiation factor 4A-II	Eif4a2	HUMAN	46.7167	2	2370000	0.066	2	5	6850000	0.117	3	7	9210000	0.147	4	4	24300000	0.122	4	7	167000000	0.122	5	11	191000000	0.156	7	2	0	0	0	18	201000000	9	0	9	41.9	21	320.8	85	85.2	Q14240-2	P10630-2|Q14240-2|P10630|Q14240|Q8BTU6|Q9NZE6|Q96B07|B4DJX6	EIF4A2 DDX2B EIF4F	eukaryotic translation initiation factor 4F complex|cytosol|cytosol|
Other		Eukaryotic initiation factor 4A-III	Eif4a3	HUMAN	47.1555	13	35400000	0.192	7	19	172000000	0.218	9	32	207000000	0.323	12	15	133000000	0.204	8	21	492000000	0.316	11	36	625000000	0.335	12	2	0	0	0	68	832000000	14	0	14	44	18	277.5	85	85.3	P38919	P38919|Q91VC3|D3YU49	EIF4A3 DDX48 KIAA0111	spliceosome|nucleus|nuclear speck|cytoplasm|
Other		cDNA FLJ57766, moderately similar to Eukaryotic initiation factor 4A-I (EC 3.6.1.-)		HUMAN	16.0711	0	0	0	0	0	0	0	0	0	0	0	0	0	0	0	0	1	11400000	0.095	1	1	11400000	0.095	1	1	1	11400000	1	0	0	0	0	1	54.1	7	109.4	85	85.4	B4E102	B4E102
Other		Trifunctional enzyme subunit alpha, mitochondrial	Hadha	HUMAN	83.7399	36	98500000	0.387	20	50	687000000	0.359	20	86	785000000	0.439	24	38	644000000	0.284	15	47	1810000000	0.395	20	85	2460000000	0.45	24	1	171	3240000000	26	0	0	0	0	26	53.3	30	509.7	86	86.1	P40939	P40939|B4DRH6|B4DDZ5|B4DYP2	HADHA HADH	mitochondrial matrix|mitochondrial nucleoid|mitochondrial inner membrane|fatty acid beta-oxidation multienzyme complex|mitochondrion|
Other		Trifunctional enzyme subunit alpha, mitochondrial		MOUSE	83.353	7	4800000	0.077	4	9	17400000	0.134	5	16	22200000	0.169	7	13	76100000	0.137	5	15	151000000	0.224	12	28	228000000	0.262	13	1	44	250000000	13	0	0	0	0	13	31.1	17	277.85	86	86.2	Q8BMS1	Q8BMS1	Hadha
Other		5-aminoimidazole-4-carboxamide ribonucleotide formyltransferase/IMP cyclohydrolase, isoform CRA_g		HUMAN	65.022	0	0	0	0	2	7180000	0.042	1	2	7180000	0.042	1	2	5330000	0.042	1	1	1480000	0.042	1	3	6810000	0.042	1	1	5	14000000	1	0	0	0	0	1	64.2	30	504.04	87	87.1	A8K202	A8K202|B4DP06	ATIC hCG_16691
Other		Bifunctional purine biosynthesis protein PURH	Atic	HUMAN	65.1282	0	0	0	0	0	0	0	0	0	0	0	0	1	1340000	0.042	1	0	0	0	0	1	1340000	0.042	1	1	1	1340000	1	0	0	0	0	1	64.1	30	500.92	87	87.2	P31939	P31939|B2R7P8|C9JLK0	ATIC PURH OK/SW-cl.86	mitochondrion|
Other		Bifunctional purine biosynthesis protein PURH	Atic	MOUSE	64.7297	4	1210000	0.07	3	9	23200000	0.082	3	13	24400000	0.101	4	16	42800000	0.195	8	14	222000000	0.153	6	30	265000000	0.229	10	1	43	289000000	10	0	0	0	0	10	35.9	16	274.67	87	87.3	Q9CWJ9	Q9CWJ9	Atic Purh	mitochondrion|
Other		Coatomer subunit beta	Copb1	HUMAN	108.281	29	72300000	0.259	17	41	242000000	0.33	21	70	315000000	0.388	27	24	202000000	0.278	17	40	1570000000	0.28	19	64	1770000000	0.349	25	1	22	134000000	5	112	1950000000	25	0	30	42	30	498.3	88	88.1	P53618	P53618|Q9JIF7	COPB1 COPB MSTP026	membrane|Golgi apparatus|cytosol|cytoplasmic vesicle|Golgi-associated vesicle|membrane coat|COPI vesicle coat|cytoplasm|cytosol|Golgi apparatus|Golgi membrane|
Other		X-ray repair cross-complementing protein 6	Xrcc6	HUMAN	70.1271	41	171000000	0.359	22	32	430000000	0.303	18	73	600000000	0.392	26	35	637000000	0.33	19	32	2110000000	0.297	18	67	2740000000	0.387	24	1	123	2630000000	27	17	710000000	3	0	30	49.4	30	494.98	89	89.1	P12956	P12956|B1AHC9|B4DE32|B1AHC8|B2RDN9|B1AHC7|B4E356|Q6IC76|P23475	XRCC6 G22P1	nucleoplasm|nonhomologous end joining complex|membrane fraction|cytoplasm|chromosome|Ku70:Ku80 complex|nucleoplasm|nuclear telomere cap complex|transcription factor complex|nucleus|DNA-dependent protein kinase-DNA ligase 4 complex|
Other		X-ray repair cross-complementing protein 5	Xrcc5	HUMAN	83.2736	33	80500000	0.363	21	41	423000000	0.403	23	74	504000000	0.431	27	38	384000000	0.408	21	39	2050000000	0.319	19	77	2430000000	0.478	27	1	136	2870000000	31	15	63200000	2	0	33	52	33	492.09	90	90.1	P13010	P13010|C9JZ81|P27641	XRCC5 G22P2	Ku70:Ku80 complex|nonhomologous end joining complex|nucleus|chromosome|cytoplasm|nuclear telomere cap complex|nuclear chromosome, telomeric region|nucleoplasm|nucleoplasm|
Other		Pericentrin	Pcnt	HUMAN	380.87	16	14200000	0.069	16	8	12000000	0.04	8	24	26100000	0.083	19	20	52200000	0.08	17	19	185000000	0.082	16	39	237000000	0.127	26	1	63	264000000	34	0	0	0	0	34	15.7	34	486.63	91	91.1	O95613	O95613	PCNT KIAA0402 PCNT2	centrosome|cytoskeleton|microtubule|cytosol|cytosol|centriole|cytoplasm|cytosol|cytosol|centrosome|cytosol|
Other		Structural maintenance of chromosomes protein 3	Smc3	MOUSE	141.953	21	25300000	0.152	16	27	116000000	0.21	19	48	142000000	0.265	26	21	102000000	0.164	14	31	461000000	0.219	20	52	563000000	0.27	25	2	0	0	0	100	705000000	32	0	32	32.6	32	483.81	92	92.1	Q9CW03	Q9CW03|Q9UQE7|Q86VX4|B0AZQ4|Q6P5E5|Q6PFZ4	Smc3 Bam Bmh Cspg6 Mmip1 Smc3l1 Smcd	nucleus|nuclear matrix|cytoplasm|spindle pole|lateral element|chromatin|chromosome|
Other		ATP synthase subunit alpha, mitochondrial	Atp5a1	HUMAN	59.8637	45	258000000	0.399	18	45	838000000	0.392	20	90	1100000000	0.518	26	52	1300000000	0.41	20	45	3410000000	0.432	21	97	4710000000	0.493	24	1	16	6020000	4	171	5800000000	25	0	29	56.4	29	482.79	93	93.1	P25705	P25705|A8K092|Q03265|D3Z6F5|B4DY56|B4DGW3|Q3U452	ATP5A1 ATP5A ATP5AL2 ATPM	mitochondrial matrix|mitochondrial proton-transporting ATP synthase complex, catalytic core F(1)|mitochondrial proton-transporting ATP synthase complex|mitochondrial inner membrane|mitochondrion|plasma membrane|
Other		Isoform 2 of DNA repair protein RAD50	Rad50	HUMAN	155.611	10	5800000	0.075	9	14	67800000	0.11	12	24	73600000	0.152	17	21	149000000	0.166	20	29	407000000	0.191	20	50	556000000	0.245	30	1	35	302000000	21	39	327000000	11	0	32	26.7	32	477.98	94	94.1	Q92878-2	Q92878-2|Q92878|Q92878-3|Q5SV02|P70388|P70388-2|C9JNH8|P70388-4|Q3UNL2|P70388-3	RAD50	chromosome|nuclear chromosome, telomeric region|Mre11 complex|pronucleus|
Other		Probable transcription factor PML	Pml	HUMAN	99.2034	0	0	0	0	2	2730000	0.01	1	2	2730000	0.01	1	4	6750000	0.021	2	6	43900000	0.098	4	10	50600000	0.108	5	1	12	53400000	5	0	0	0	0	5	46.3	30	476.18	95	95.1	P29590	P29590|P29590-7|P29590-5|P29590-6|Q9BZX9|P29590-3|P29590-2|Q9BZY3|P29590-4|Q9BZY1|Q9BZY2|Q9BZX6|Q9BZY0|Q9BWP7|Q15156|Q9BZX8|Q9BPW2|B4DTK9|B4DV67	PML MYL RNF71 TRIM19	PML body|nucleus|nuclear membrane|cytoplasm|cytoplasm|nucleus|cytoplasm|cytoplasm|PML body|nucleus|cytoplasm|nucleolus|nuclear matrix|PML body|intracellular|PML body|insoluble fraction|nucleus|PML body|PML body|nuclear membrane|cytoplasm|nucleoplasm|cytoplasm|PML body|nucleolus|nuclear matrix|nucleus|
Other		PML protein		HUMAN	71.8506	0	0	0	0	0	0	0	0	0	0	0	0	1	199000	0.045	1	1	300000	0.045	1	2	499000	0.045	1	1	2	499000	1	0	0	0	0	1	53.3	26	419.44	95	95.2	Q15959	Q15959	PML
Other		Tripartite motif protein TRIM19 kappa		HUMAN	92.3741	0	0	0	0	0	0	0	0	0	0	0	0	2	9970000	0.018	1	0	0	0	0	2	9970000	0.018	1	1	2	9970000	1	0	0	0	0	1	39.5	26	411.03	95	95.3	Q9BZX7	Q9BZX7|Q71RA7
Other		Regulator of nonsense transcripts 1	Upf1	HUMAN	125.655	18	9320000	0.177	15	20	95600000	0.191	14	38	105000000	0.286	23	22	135000000	0.166	12	42	694000000	0.294	23	64	828000000	0.315	26	1	10	139000000	4	92	794000000	27	0	31	37.2	31	476.12	96	96.1	Q92900	Q92900|Q92900-2|Q9EPU0|Q9EPU0-2|B3KY55|Q6ZUC8	UPF1 KIAA0221 RENT1	chromatin|cytoplasm|cytoplasmic mRNA processing body|
Core matrisome	ECM Glycoproteins	Peroxidasin homolog	Pxdn	HUMAN	167.896	5	2110000	0.04	4	5	7010000	0.035	3	10	9120000	0.066	6	13	98800000	0.11	9	24	279000000	0.132	13	37	377000000	0.189	18	1	47	386000000	18	0	0	0	0	18	30.6	31	475.37	97	97.1	Q92626	Q92626|Q92626-2|C9J4I9	PXDN KIAA0230 MG50 PRG2 VPO VPO1	endoplasmic reticulum|extracellular matrix|extracellular space|extracellular region|proteinaceous extracellular matrix|
Core matrisome	ECM Glycoproteins	Peroxidasin homolog	Pxdn	MOUSE	167.755	3	417000	0.021	2	1	811000	0.008	1	4	1230000	0.029	3	1	236000	0.008	1	6	45500000	0.012	1	7	45700000	0.021	2	1	11	47000000	3	0	0	0	0	3	14.6	16	238.97	97	97.2	Q3UQ28	Q3UQ28|B2RX13|D3Z5M7	Pxdn Kiaa0230	extracellular space|proteinaceous extracellular matrix|extracellular region|extracellular matrix|
Other		Glutaminyl-tRNA synthetase	Qars	HUMAN	88.71	16	29300000	0.205	14	12	151000000	0.153	9	28	180000000	0.274	18	15	180000000	0.172	11	24	461000000	0.218	13	39	640000000	0.283	18	1	67	820000000	23	0	0	0	0	23	47.4	32	472.18	98	98.1	P47897	P47897|A8K3A8|B4DWJ2|B4DNN3|B4DDN1|Q9H3A5|B7Z840|C9J165|C9JSG9|B4DTH6	QARS	mitochondrial matrix|cytosol|cytosol|cytosol|cytosol|cytosol|cytosol|cytoplasm|cytosol|
Other		Putative uncharacterized protein	Qars	MOUSE	88.5968	1	147000	0.016	1	0	0	0	0	1	147000	0.016	1	0	0	0	0	0	0	0	0	0	0	0	0	1	1	147000	1	0	0	0	0	1	14.3	10	132.9	98	98.2	Q3TIN2	Q3TIN2|Q8BML9|Q8BU21|Q3TN94|D3Z158|Q8R1V9	Qars	cytoplasm|
Core matrisome	Collagens	Collagen alpha-2(IV) chain	Col4a2	MOUSE	168.52	37	126000000	0.181	15	53	749000000	0.159	14	90	874000000	0.21	18	47	827000000	0.144	13	49	2060000000	0.179	16	96	2880000000	0.192	17	1	186	3760000000	21	0	0	0	0	21	30.4	28	469.05	99	99.1	P08122	P08122|D3YV27	Col4a2	basement membrane|extracellular region|basement membrane|collagen type IV|basement membrane|collagen|
Core matrisome	Collagens	Collagen alpha-2(IV) chain	Col4a2	HUMAN	168.748	5	27600000	0.068	5	19	168000000	0.095	9	24	195000000	0.156	13	19	120000000	0.091	8	8	106000000	0.058	6	27	226000000	0.106	10	1	51	422000000	16	0	0	0	0	16	25	23	342.06	99	99.2	P08572	P08572|B4DH43	COL4A2	collagen type IV|extracellular region|collagen type IV|extracellular matrix|collagen|
Other		Nucleolar RNA helicase 2	Ddx21	HUMAN	87.8563	9	9470000	0.09	6	13	134000000	0.127	8	22	143000000	0.173	11	11	91000000	0.162	10	12	239000000	0.137	8	23	330000000	0.21	13	1	45	473000000	15	0	0	0	0	15	45.3	31	467.52	100	100.1	Q9NR30	Q9NR30|Q9NR30-2|Q8NI92	DDX21	nucleus|nucleolus|
Other		Nucleolar RNA helicase 2	Ddx21	MOUSE	94.2081	0	0	0	0	0	0	0	0	0	0	0	0	1	752000	0.012	1	1	1480000	0.016	1	2	2230000	0.029	2	1	2	2230000	2	0	0	0	0	2	21.8	16	231.44	100	100.2	Q9JIK5	Q9JIK5|Q3TVJ3|Q6PCP0|Q9CWZ5|Q3ULC7	Ddx21	nucleolus|nucleus|
Other		ATP-dependent RNA helicase DDX50	Ddx50	HUMAN	83.1341	8	2250000	0.085	4	8	9470000	0.12	6	16	11700000	0.135	7	8	23500000	0.108	6	8	99300000	0.101	6	16	123000000	0.175	10	1	4	21400000	3	28	113000000	8	0	11	23.7	13	196.83	100	100.3	Q9BQ39	Q9BQ39|B4DW97|B4DED6|Q5BKP5|Q99MJ9|Q8BRU5	DDX50	nucleolus|nucleus|
Other		Trifunctional purine biosynthetic protein adenosine-3	Gart	HUMAN	109.02	17	21600000	0.212	13	26	156000000	0.224	14	43	178000000	0.352	21	20	196000000	0.158	11	18	319000000	0.236	16	38	516000000	0.281	19	1	81	694000000	25	0	0	0	0	25	42.4	29	466.96	101	101.1	P22102	P22102|Q3B7A7|P22102-2|Q15374|B4DJ93|C9JTV6|C9JBJ1|C9JKQ7|C9JZG2	GART PGFT PRGS	cytoplasm|
Other		Phosphoribosylglycinamide formyltransferase, isoform CRA_a	Gart	MOUSE	108.7	0	0	0	0	0	0	0	0	0	0	0	0	2	3730000	0.022	1	1	2970000	0.022	1	3	6700000	0.022	1	1	3	6700000	1	0	0	0	0	1	7.4	5	82.54	101	101.2	Q3TGI3	Q3TGI3|Q3UJP8|Q64737|Q3TH49|Q64737-2	Gart mCG_11450	cytoplasm|
Other		Very long-chain specific acyl-CoA dehydrogenase, mitochondrial	Acadvl	HUMAN	70.7883	3	19000000	0.061	2	14	200000000	0.2	8	17	219000000	0.2	8	9	88800000	0.157	5	9	186000000	0.166	6	18	275000000	0.187	7	1	35	494000000	8	0	0	0	0	8	49	28	461.47	102	102.1	P49748	B4DEA8|P49748|P49748-2|B3KPA6|B4DEB6|B4DYY0	ACADVL VLCAD	membrane|mitochondrial nucleoid|mitochondrion|mitochondrial inner membrane|
Other		cDNA FLJ32394 fis, clone SKMUS2000078, highly similar to Very-long-chain specific acyl-CoA dehydrogenase, mitochondrial		HUMAN	38.9234	0	0	0	0	1	3780000	0.042	1	1	3780000	0.042	1	0	0	0	0	1	7720000	0.042	1	1	7720000	0.042	1	1	2	11500000	1	0	0	0	0	1	50.2	18	306.43	102	102.2	B3KPX1	B3KPX1
Other		Very long-chain specific acyl-CoA dehydrogenase, mitochondrial	Acadvl	MOUSE	71.2736	2	756000	0.067	2	1	844000	0.028	1	3	1600000	0.096	3	5	11800000	0.096	3	2	16800000	0.028	1	7	28600000	0.096	3	1	10	30200000	4	0	0	0	0	4	20.8	10	150.45	102	102.3	P50544	P50544|B1AR28	Acadvl Vlcad	mitochondrion|mitochondrial nucleoid|mitochondrion|mitochondrial inner membrane|membrane|
Other		Lamina-associated polypeptide 2, isoform alpha	Tmpo|Tmpo|Tmpo|Tmpo|Tmpo	HUMAN	76.0612	17	40600000	0.187	10	27	203000000	0.329	15	44	244000000	0.338	17	25	121000000	0.262	12	26	468000000	0.286	12	51	589000000	0.354	17	1	95	833000000	20	0	0	0	0	20	53.1	29	461.41	103	103.1	P42166	P42166|A2T926	TMPO LAP2	||chromatin|nucleus||chromosome||nuclear envelope|
Other		Lamina-associated polypeptide 2, isoforms beta/gamma	Tmpo|Tmpo|Tmpo|Tmpo|Tmpo	HUMAN	50.7264	2	2110000	0.035	1	3	15400000	0.035	1	5	17500000	0.035	1	4	16900000	0.134	4	8	363000000	0.088	3	12	380000000	0.187	6	1	17	398000000	6	0	0	0	0	6	50	16	260.82	103	103.2	P42167	P42167|P42167-2|Q9P1N8|Q3TXQ1	TMPO LAP2	membrane|integral to membrane||nuclear envelope|nucleus|nuclear inner membrane|chromosome||||nuclear membrane|
Other		Putative uncharacterized protein	Tmpo	MOUSE	50.558	1	113000	0.028	1	0	0	0	0	1	113000	0.028	1	2	1770000	0.035	2	2	4830000	0.028	1	4	6600000	0.035	2	1	1	1710000	1	0	0	0	0	2	20.5	8	131.24	103	103.3	Q3U7B3	Q3U7B3|Q3U955|Q3UCI5|Q3UR33|Q61029|Q61029-3|Q61029-2|Q61029-4|Q61033|B2RUB9|Q61033-2	Tmpo	nuclear envelope|nuclear envelope|
Other		Keratin, type I cytoskeletal 10	Krt10	HUMAN	59.0543	43	315000000	0.386	17	29	413000000	0.376	14	72	728000000	0.438	19	23	141000000	0.335	13	15	364000000	0.26	9	38	506000000	0.357	14	1	110	1230000000	21	0	0	0	0	23	51.3	28	460.01	104	104.1	P13645	P13645|Q7Z3Y8|Q7Z3Z0|Q9BGM5|Q2M2I5|Q7Z3Y9|Q9Z320|B2RU72|Q8VCW2|C9JT19|Q6ZPD6	KRT10 KPP	intermediate filament|keratin filament|
Other		Keratin, type I cytoskeletal 14	Krt14	HUMAN	51.9029	7	22300000	0.165	6	2	16300000	0.052	2	9	38600000	0.197	7	1	10700000	0.031	1	1	16800000	0.046	1	2	27400000	0.078	2	1	11	66100000	7	0	0	0	0	9	53.8	28	411.25	104	104.2	P02533	P02533	KRT14	keratin filament|nucleus|nucleus|cytoplasm|intermediate filament|cytoplasm|cytosol|nucleolus|
Other		Keratin, type I cytoskeletal 16	Krt16	HUMAN	51.6093	17	65700000	0.213	8	16	66100000	0.262	10	33	132000000	0.317	13	1	4190000	0.027	1	5	32100000	0.158	5	6	36300000	0.186	6	1	39	168000000	14	0	0	0	0	16	50.9	27	417.8	104	104.3	P08779	P08779	KRT16 KRT16A	intermediate filament|
Other		Keratin, type I cytoskeletal 14	Krt14	MOUSE	53.2084	0	0	0	0	1	28500000	0.024	1	1	28500000	0.024	1	1	34200000	0.024	1	1	25000000	0.024	1	2	59200000	0.024	1	1	3	87700000	1	0	0	0	0	3	29.7	18	254.4	104	104.4	Q61781	Q61781	Krt14 Krt1-14	keratin filament|nucleus|cytoplasm|
Other		Keratin, type I cytoskeletal 13	Krt13	HUMAN	49.9297	2	2610000	0.039	2	0	0	0	0	2	2610000	0.039	2	0	0	0	0	0	0	0	0	0	0	0	0	1	2	2610000	2	0	0	0	0	4	16.5	9	131.23	104	104.5	P13646	P13646|P13646-3|A1A4E9|A8K2H9|P13646-2|C9JA77|B4E204	KRT13	intermediate filament|intermediate filament|
Other		Keratin, type I cytoskeletal 13	Krt13	MOUSE	48.0956	1	151000	0.032	1	1	7190000	0.027	1	2	7350000	0.032	2	0	0	0	0	1	47200000	0.027	1	1	47200000	0.027	1	1	3	54500000	2	0	0	0	0	4	15.3	9	129.2	104	104.6	P08730	P08730|P08730-2	Krt13 Krt1-13	intermediate filament|intermediate filament|
Other		Keratin, type I cytoskeletal 28	Krt28	HUMAN	51.1941	0	0	0	0	1	155000	0.051	1	1	155000	0.051	1	0	0	0	0	0	0	0	0	0	0	0	0	1	1	155000	1	0	0	0	0	3	10.7	5	58.87	104	104.7	Q7Z3Y7	Q7Z3Y7	KRT28 KRT25D	cytoplasm|intermediate filament|intermediate filament|
Other		Nuclear pore complex protein Nup205	Nup205	HUMAN	230.314	20	14000000	0.089	12	15	26200000	0.086	10	35	40300000	0.123	16	16	49000000	0.071	9	20	357000000	0.103	12	36	406000000	0.104	13	1	71	446000000	16	0	0	0	0	16	18.5	28	460.01	105	105.1	Q92621	Q92621|B4DE72|B4DM61|Q3UFI7	NUP205 C7orf14 KIAA0225	nucleus|nuclear envelope|nuclear pore|nuclear envelope|
Other		MCG21756, isoform CRA_b	Nup205	MOUSE	229.744	2	4420000	0.013	2	0	0	0	0	2	4420000	0.013	2	0	0	0	0	2	3320000	0.008	1	2	3320000	0.008	1	1	4	7740000	2	0	0	0	0	2	8.9	14	206.56	105	105.2	B9EJ54	B9EJ54	Nup205 mCG_21756
Other		Putative uncharacterized protein		MOUSE	70.1206	0	0	0	0	1	1400000	0.026	1	1	1400000	0.026	1	0	0	0	0	0	0	0	0	0	0	0	0	1	1	1400000	1	0	0	0	0	1	15.5	6	88.52	105	105.3	Q9D6C1	Q9D6C1	Nup205
Other		Isoform 3 of Nuclear pore complex protein Nup214	Nup214	HUMAN	214.429	12	5370000	0.064	8	15	23300000	0.092	10	27	28700000	0.113	13	32	54000000	0.149	16	25	198000000	0.136	14	57	252000000	0.195	21	1	84	280000000	23	0	0	0	0	23	26	29	458.46	106	106.1	P35658-3	P35658-3|P35658|P35658-4|P35658-2|P35658-5|Q7Z3C4|B7ZAV2|B4DYZ6|B7ZAX0|Q8CHS9|B4DZN4	NUP214 CAIN CAN KIAA0023	cytosol|nucleus|cytosol|nuclear pore|
Other		Nuclear pore complex protein Nup214	Nup214	MOUSE	213.945	0	0	0	0	0	0	0	0	0	0	0	0	0	0	0	0	1	8650	0.006	1	1	8650	0.006	1	1	1	8650	1	0	0	0	0	1	6.1	7	102.35	106	106.2	Q80U93	Q80U93	Nup214 Kiaa0023	nucleus|nuclear pore|
Other		Glyceraldehyde-3-phosphate dehydrogenase	Gapdh	HUMAN	36.2237	42	591000000	0.382	9	121	6300000000	0.417	15	163	6890000000	0.531	16	103	10900000000	0.4	14	83	18900000000	0.364	12	186	29700000000	0.417	16	1	349	36600000000	17	0	0	0	0	17	73.4	26	457.68	107	107.1	P04406	P04406|Q2TSD0|B4DRV9	GAPDH GAPD CDABP0047 OK/SW-cl.12	perinuclear region of cytoplasm|membrane|cytoplasm|
Other		Glyceraldehyde-3-phosphate dehydrogenase	Gapdh	MOUSE	36.0946	9	45300000	0.102	3	8	62900000	0.102	2	17	108000000	0.102	3	14	102000000	0.102	2	19	485000000	0.102	3	33	586000000	0.102	3	1	50	694000000	3	0	0	0	0	3	54.6	18	305.31	107	107.2	P16858	P16858|D3Z4M0|D3YYI5|D3YUV0|D3YU05|D3Z1B7|D3Z0Z9|Q4VBD1|Q64467	Gapdh Gapd	cytoplasm|
Other		Putative uncharacterized protein Gm10290	Gm10290	MOUSE	36.331	0	0	0	0	0	0	0	0	0	0	0	0	1	256000	0.06	1	1	10500000	0.06	1	2	10700000	0.06	1	1	2	10700000	1	0	0	0	0	1	37.5	10	167.39	107	107.3	D3YV03	D3YV03	Gm10290	cytoplasm|
Other		Putative uncharacterized protein	3000002c10rik	MOUSE	16.687	0	0	0	0	0	0	0	0	0	0	0	0	0	0	0	0	1	865000	0.076	1	1	865000	0.076	1	1	1	865000	1	0	0	0	0	1	22.4	3	34.68	107	107.4	Q8CEV2	Q8CEV2	3000002C10Rik
Other		Nuclear pore complex protein Nup155	Nup155	HUMAN	156.794	7	14300000	0.078	6	4	20500000	0.02	2	11	34900000	0.087	7	9	41500000	0.04	3	10	227000000	0.106	8	19	269000000	0.106	8	1	30	303000000	11	0	0	0	0	11	28.6	27	456.82	108	108.1	O75694	O75694|B4DLT2|O75694-2|B3KMK3	NUP155 KIAA0791	nuclear envelope|nuclear pore|nuclear membrane|nuclear envelope|nucleus|membrane|
Other		Nuclear pore complex protein Nup155	Nup155	MOUSE	156.656	1	326000	0.01	1	0	0	0	0	1	326000	0.01	1	0	0	0	0	0	0	0	0	0	0	0	0	1	1	326000	1	0	0	0	0	1	16.9	17	288.9	108	108.2	Q99P88	Q99P88|Q80X48|Q3UL43	Nup155	membrane|nuclear membrane|nuclear pore|nucleus|
Matrisome-associated	ECM Regulators	Prothrombin	F2	MOUSE	71.6938	27	127000000	0.302	14	6	7900000	0.126	4	33	135000000	0.302	14	69	951000000	0.446	25	46	3430000000	0.336	15	115	4380000000	0.456	26	1	130	3780000000	23	19	732000000	6	0	29	49.6	28	456.09	109	109.1	P19221	P19221|A2AGT7|P00734|B4DDT3|C9JV37	F2 Cf2	extracellular space|extracellular space|extracellular region|
Other		Structural maintenance of chromosomes flexible hinge domain-containing protein 1	Smchd1	HUMAN	228.081	18	9500000	0.102	13	18	28400000	0.092	13	36	37900000	0.15	20	18	60200000	0.104	14	21	280000000	0.109	13	39	341000000	0.153	20	1	75	378000000	27	0	0	0	0	27	22.6	33	455.94	110	110.1	A6NHR9	A6NHR9|A6NHR9-2|A6NHR9-3	SMCHD1 KIAA0650	chromosome|Barr body|
Other		Structural maintenance of chromosomes flexible hinge domain-containing protein 1	Smchd1	MOUSE	227.641	0	0	0	0	0	0	0	0	0	0	0	0	2	608000	0.016	1	3	6160000	0.021	2	5	6770000	0.021	2	1	5	6770000	2	0	0	0	0	2	5	8	101.1	110	110.2	Q6P5D8	Q6P5D8	Smchd1 Kiaa0650	chromosome|Barr body|
Other		CCR4-NOT transcription complex subunit 1	Cnot1	HUMAN	269.273	15	4230000	0.07	13	22	26400000	0.079	12	37	30700000	0.109	19	27	75400000	0.091	14	34	286000000	0.14	25	61	362000000	0.163	29	1	1	230000	1	97	392000000	31	0	32	17.6	32	454.16	111	111.1	A5YKK6	A5YKK6|Q6ZQ08-4|Q6ZQ08|A5YKK6-2|Q6ZQ08-2|B2RXR3|B7ZWL1|A5YKK6-3|A5YKK6-4|B4DYL7|B3KPW6|B4DTM8|Q6ZQ08-3|B7Z6X2|B3KS60|B5MDN3	CNOT1 CDC39 KIAA1007 NOT1 AD-005
Other		Sarcoplasmic/endoplasmic reticulum calcium ATPase 2	Atp2a2	HUMAN	116.409	2	982000	0.018	2	1	27000000	0.01	1	3	28000000	0.028	3	1	52100000	0.01	1	5	98700000	0.042	4	6	151000000	0.042	4	1	9	179000000	5	0	0	0	0	5	31.1	28	454.09	112	112.1	P16615	P16615|A6NDN7|P16615-2|B4DF05|A8MYK9|Q93084-5|Q93084-6|Q93084|Q93084-3|Q93084-2|Q93084-4|A8K9K1	ATP2A2 ATP2B	integral to plasma membrane|microsome|membrane|sarcoplasmic reticulum|sarcoplasmic reticulum membrane|endoplasmic reticulum membrane|membrane fraction|protein complex|
Other		Sarcoplasmic/endoplasmic reticulum calcium ATPase 2	Atp2a2	MOUSE	116.511	0	0	0	0	0	0	0	0	0	0	0	0	3	6150000	0.041	3	0	0	0	0	3	6150000	0.041	3	1	3	6150000	3	0	0	0	0	3	29.4	24	385.4	112	112.2	O55143	O55143|O55143-2	Atp2a2	microsome|membrane fraction|sarcoplasmic reticulum|sarcoplasmic reticulum|integral to membrane|sarcoplasmic reticulum membrane|protein complex|membrane|
Other		Sarcoplasmic/endoplasmic reticulum calcium ATPase 1	Atp2a1	MOUSE	110.793	6	3950000	0.053	4	0	0	0	0	6	3950000	0.053	4	0	0	0	0	2	5700000	0.014	1	2	5700000	0.014	1	1	6	3950000	4	3	5760000	2	0	6	17.9	14	218.23	112	112.3	Q8R429	Q8R429|O14983|O14983-2|Q7Z675|B3KY17|B3KS35|Q62268	Atp2a1	I band|sarcoplasmic reticulum|sarcoplasmic reticulum|H zone|endoplasmic reticulum membrane|perinuclear region of cytoplasm|integral to membrane|ER-Golgi intermediate compartment|endoplasmic reticulum|sarcoplasmic reticulum membrane|microsome|membrane|
Other		Sarcoplasmic/endoplasmic reticulum calcium ATPase 3	Atp2a3	MOUSE	115.032	0	0	0	0	0	0	0	0	0	0	0	0	1	1110000	0.015	1	0	0	0	0	1	1110000	0.015	1	1	1	1110000	1	0	0	0	0	1	8.2	7	128.35	112	112.4	Q64518	Q8VD16|Q64518|Q64518-3|B1ATS5|Q8R0X5|Q64518-2|B1ATS4	Atp2a3	sarcoplasmic reticulum membrane|endoplasmic reticulum|nuclear membrane|nucleus|integral to membrane|membrane|
Other		Isoform 2 of Extended synaptotagmin-1	Esyt1	HUMAN	124.514	11	16800000	0.118	8	15	146000000	0.149	10	26	163000000	0.195	13	15	203000000	0.136	10	24	1460000000	0.187	13	39	1660000000	0.211	15	1	65	1820000000	18	0	0	0	0	18	37.7	28	454.08	113	113.1	Q9BSJ8-2	Q9BSJ8-2|Q9BSJ8|B3KMV5|B3KY56	ESYT1 FAM62A KIAA0747 MBC2	membrane|integral to membrane|
Other		Extended synaptotagmin-1	Esyt1	MOUSE	121.78	4	780000	0.063	4	0	0	0	0	4	780000	0.063	4	2	2790000	0.031	2	1	6340000	0.021	1	3	9130000	0.052	3	1	7	9910000	4	0	0	0	0	4	18.3	14	229.07	113	113.2	Q3U7R1	Q3U7R1|Q3U7R1-2	Esyt1 Fam62a Mbc2	integral to membrane|membrane|endomembrane system|
Other		Heterogeneous nuclear ribonucleoprotein M	Hnrnpm	HUMAN	77.7997	9	12000000	0.068	3	10	59100000	0.068	3	19	71100000	0.068	3	16	166000000	0.068	3	13	439000000	0.068	3	29	605000000	0.068	3	1	48	676000000	3	0	0	0	0	3	52.1	29	452.8	114	114.1	P52272	P52272|P52272-2|Q7KYM9	HNRNPM HNRPM NAGR1	paraspeckles|integral to plasma membrane|spliceosome|nuclear matrix|nucleoplasm|nucleus|nucleolus|
Other		Heterogeneous nuclear ribonucleoprotein M	Hnrnpm	MOUSE	77.9899	4	534000	0.031	1	5	2710000	0.091	2	9	3240000	0.091	2	8	3350000	0.031	1	7	60700000	0.031	1	15	64100000	0.031	1	1	24	67300000	2	0	0	0	0	2	38.2	23	361.29	114	114.2	Q9D0E1	Q9D0E1|Q9D0E1-2|Q3TW40|B8JK32|B8JK33|Q3TL61	Hnrnpm Hnrpm	spliceosome|nucleus|
Other		cDNA FLJ60435, highly similar to Heterogeneous nuclear ribonucleoprotein M		HUMAN	39.2423	0	0	0	0	0	0	0	0	0	0	0	0	1	212000	0.092	1	0	0	0	0	1	212000	0.092	1	1	1	212000	1	0	0	0	0	1	57.3	14	199.62	114	114.3	B4DEG4	B4DEG4
Other		T-complex protein 1 subunit beta	Cct2	HUMAN	57.8295	12	5660000	0.08	3	12	82300000	0.2	8	24	88000000	0.2	8	6	25900000	0.136	5	14	278000000	0.142	7	20	304000000	0.192	9	1	44	392000000	11	0	0	0	0	11	55.3	26	452.24	115	115.1	P78371	P78371|B5BTY7|A8K402|B7ZAT2|B7Z243|B7Z7K4|B7Z4R3|Q9H369	CCT2 99D8.1 CCTB	cytoplasm|nucleus|cytosol|nucleolus|cytosol|chaperonin-containing T-complex|
Other		T-complex protein 1 subunit beta		MOUSE	57.8186	2	170000	0.028	1	0	0	0	0	2	170000	0.028	1	0	0	0	0	3	4270000	0.059	2	3	4270000	0.059	2	1	5	4440000	3	0	0	0	0	3	43.1	18	331.67	115	115.2	P80314	P80314|Q9JJD8	Cct2 Cctb
Other		cDNA FLJ60424, highly similar to Junction plakoglobin		HUMAN	62.9002	0	0	0	0	0	0	0	0	0	0	0	0	0	0	0	0	0	0	0	0	0	0	0	0	1	0	0	0	0	0	0	0	0	54.7	29	447.59	116	116.1	B4DE59	B4DE59|C9JKY1|C9JK18|C9J826|C9JTX4|C9JTG5|B1ATJ5|Q148N4|Q62168|Q8CCX5|Q8N1A0|Q8CCX5-2|Q8N1A0-2|C9JPI2
Other		Keratin, type I cytoskeletal 19	Krt19	HUMAN	44.0912	14	28700000	0.205	6	7	23300000	0.147	3	21	52000000	0.205	6	10	23900000	0.042	1	13	547000000	0.2	5	23	571000000	0.2	5	1	44	623000000	6	0	0	0	0	6	71.5	28	448.89	116	116.2	P08727	P08727|C9JM50	KRT19	intermediate filament|sarcolemma|Z disc|costamere|intermediate filament|
Other		Keratin, type I cytoskeletal 18	Krt18	HUMAN	48.057	19	34800000	0.255	7	10	41000000	0.183	5	29	75900000	0.286	8	17	119000000	0.255	8	47	1830000000	0.439	16	64	1950000000	0.493	17	1	93	2020000000	17	0	0	0	0	17	67.9	26	421.64	116	116.3	P05783	P05783|B2RA03|C9JEA8	KRT18 CYK18 PIG46	cytoplasm|centriolar satellite|intermediate filament|microtubule organizing center|perinuclear region of cytoplasm|keratin filament|cytoplasm|
Other		Keratin, type I cytoskeletal 17	Krt17	HUMAN	48.3901	4	7980000	0.057	3	4	46300000	0.108	4	8	54300000	0.122	5	3	39200000	0.094	3	2	34400000	0.057	2	5	73600000	0.125	4	1	13	128000000	6	0	0	0	0	6	35.8	20	282.75	116	116.4	Q04695	Q04695|A8MW45|C9JH30|Q9CWC9|A8MT21|B3KRA2|B4E2P9|D3YXP7|Q9D312|P35900	KRT17	intermediate filament|intermediate filament|cytoplasm|nucleus|nucleolus|intermediate filament cytoskeleton|
Other		Junction plakoglobin	Jup	HUMAN	82.485	4	2000000	0.084	4	11	12700000	0.165	7	15	14700000	0.191	8	5	6580000	0.092	4	3	30000000	0.071	3	8	36600000	0.132	6	1	0	0	0	23	51300000	8	0	8	37.1	18	270.7	116	116.5	P14923	P14923|Q02257|P35222-2|C9JV20	JUP CTNNG DP3	plasma membrane|hemidesmosome|zonula adherens|cytosol|catenin complex|Z disc|cell-cell junction|plasma membrane|cell-cell adherens junction|cell-cell junction|cytoplasm|nucleus|cell-cell junction|fascia adherens|desmosome|cell-cell junction|apicolateral plasma membrane|internal side of plasma membrane|actin cytoskeleton|protein-DNA complex|lateral plasma membrane|cytoskeleton|cell-cell junction|
Other		Keratin, type I cytoskeletal 19	Krt19	MOUSE	44.541	3	2050000	0.111	3	4	15800000	0.143	4	7	17800000	0.173	5	0	0	0	0	2	30900000	0.074	2	2	30900000	0.074	2	1	9	48700000	6	0	0	0	0	6	39.7	16	238.1	116	116.6	P19001	P19001	Krt19 Krt1-19	Z disc|intermediate filament|costamere|intermediate filament|sarcolemma|
Other		Keratin, type I cytoskeletal 42	Krt42	MOUSE	50.4745	1	6410000	0.022	1	1	3010000	0.022	1	2	9420000	0.022	1	0	0	0	0	0	0	0	0	0	0	0	0	1	2	9420000	1	0	0	0	0	1	19.2	13	182.93	116	116.7	Q6IFX2	Q6IFX2	Krt42 Ka22	intermediate filament|cytoplasm|intermediate filament|
Other		Keratin, type I cuticular Ha3-I	Krt33a	MOUSE	47.7337	2	494000	0.064	2	1	974000	0.024	1	3	1470000	0.064	2	0	0	0	0	0	0	0	0	0	0	0	0	1	3	1470000	2	0	0	0	0	2	35.1	11	163.39	116	116.8	Q8K0Y2	Q8K0Y2|Q61897|Q6IFX3|O76014|Q0VDU1|Q6A162|B7ZM39	Krt33a	intermediate filament|intermediate filament|
Other		Keratin, type I cuticular Ha4	Krt34	MOUSE	46.2139	0	0	0	0	1	510000	0.045	1	1	510000	0.045	1	0	0	0	0	0	0	0	0	0	0	0	0	1	1	510000	1	0	0	0	0	1	35.4	11	159.78	116	116.9	Q9D646	Q9D646|P25690|Q14532	Krt34 Ha4 Krt1-4	intermediate filament|intermediate filament|
Other		Keratin, type I cytoskeletal 18	Krt18	MOUSE	47.5373	1	161000	0.028	1	0	0	0	0	1	161000	0.028	1	0	0	0	0	0	0	0	0	0	0	0	0	1	1	161000	1	0	0	0	0	1	21.7	10	144.56	116	116.1	P05784	P05784	Krt18 Kerd Krt1-18	intermediate filament|
Other		Keratin, type I cuticular Ha1	Krt31	HUMAN	48.6626	0	0	0	0	0	0	0	0	0	0	0	0	2	6910000	0.076	2	0	0	0	0	2	6910000	0.076	2	1	2	6910000	2	1	1440000	1	0	3	27.6	10	128.41	116	116.11	Q15323	Q15323|P02534|Q14525|O76011|C4AMA3|B0LKP1	KRT31 HHA1 HKA1 KRTHA1	intermediate filament|intermediate filament|
Other		cDNA FLJ56791, highly similar to Keratin, type I cytoskeletal 16		HUMAN	15.7805	2	1020000	0.103	1	3	3720000	0.14	2	5	4750000	0.244	3	0	0	0	0	0	0	0	0	0	0	0	0	1	5	4750000	3	0	0	0	0	3	69.6	9	143.42	116	116.12	B4DWU0	B4DWU0
Other		cDNA FLJ53570, highly similar to Keratin, type I cytoskeletal 16		HUMAN	21.697	4	4790000	0.058	2	1	1330000	0.053	1	5	6110000	0.058	2	0	0	0	0	0	0	0	0	0	0	0	0	1	5	6110000	2	0	0	0	0	2	34.5	7	111.16	116	116.13	B4E2J5	B4E2J5
Other		cDNA FLJ52558, highly similar to Keratin, type I cytoskeletal 13		HUMAN	35.9138	2	2610000	0.058	2	0	0	0	0	2	2610000	0.058	2	0	0	0	0	0	0	0	0	0	0	0	0	1	2	2610000	2	0	0	0	0	2	18.5	6	94.87	116	116.14	B4DL17	B4DL17
Other		Catenin beta-1	Ctnnb1	HUMAN	86.1227	0	0	0	0	1	2850000	0.015	1	1	2850000	0.015	1	1	7530000	0.015	1	2	2700000	0.078	2	3	10200000	0.093	3	2	0	0	0	4	13100000	3	0	3	13.3	6	87.19	116	116.15	P35222	B5BU28|Q3UZT7|P35222|Q02248|B4DGU4|B4DL06|B4DSW9|D3Z5Q1|D3YUH4|C9IZ65	CTNNB1 CTNNB OK/SW-cl.35 PRO2286	cell-cell adherens junction|cytosol|dendritic shaft|nucleus|cytosol|cytosol|cytosol|neuron projection|synapse|protein-DNA complex|centrosome|cell-cell adherens junction|cytoskeleton|plasma membrane|cytoplasm|perinuclear region of cytoplasm|fascia adherens|apical junction complex|catenin complex|beta-catenin-TCF7L2 complex|lateral plasma membrane|cytosol|cytosol|lamellipodium|apical part of cell|A…
Other		Putative uncharacterized protein ENSP00000391831		HUMAN	47.1543	0	0	0	0	0	0	0	0	0	0	0	0	0	0	0	0	1	18600000	0.021	1	1	18600000	0.021	1	1	1	18600000	1	0	0	0	0	1	8.1	3	44.2	116	116.16	C9JAF0	C9JAF0
Other		Keratin, type I cuticular Ha8	Krt38	HUMAN	52.0766	1	9750000	0.024	1	0	0	0	0	1	9750000	0.024	1	0	0	0	0	0	0	0	0	0	0	0	0	1	1	9750000	1	0	0	0	0	1	6.5	3	36.33	116	116.17	O76015	O76015	KRT38 HHA8 HKA8 KRTHA8	intermediate filament|intermediate filament|
Core matrisome	Collagens	Collagen alpha-2(VI) chain	Col6a2	MOUSE	111.473	52	265000000	0.208	12	31	513000000	0.158	13	83	778000000	0.243	17	7	56200000	0.046	4	23	1000000000	0.179	12	30	1060000000	0.187	13	1	113	1830000000	18	0	0	0	0	18	36.6	27	447.68	117	117.1	Q02788	Q02788|D3Z7D5|Q6FHW5|Q7LCA7	Col6a2	extracellular matrix|sarcolemma|extracellular region|proteinaceous extracellular matrix|extracellular matrix|membrane|
Core matrisome	Collagens	Collagen alpha-2(VI) chain	Col6a2	HUMAN	109.776	2	1210000	0.031	2	3	11500000	0.03	3	5	12700000	0.052	4	3	38800000	0.03	3	5	215000000	0.037	3	8	254000000	0.048	4	1	13	266000000	5	0	0	0	0	5	17.9	14	216.76	117	117.2	P12110	P12110|P12110-2|P12110-3|Q9BUM6|C9JH44	COL6A2	proteinaceous extracellular matrix|sarcolemma|extracellular matrix|membrane|extracellular region|extracellular space|
Other		26S proteasome non-ATPase regulatory subunit 2	Psmd2	HUMAN	100.94	29	35300000	0.278	18	30	130000000	0.215	12	59	166000000	0.339	21	24	132000000	0.155	10	38	992000000	0.298	21	62	1120000000	0.332	23	1	13	151000000	2	108	1140000000	28	0	30	44.3	30	445.56	118	118.1	Q13200	Q53XQ4|Q13200|Q3TI61|Q8VDM4|Q3TXV1|B4DM22|Q3TIP0|Q3TW71|Q3U9Y8|Q3TWL6|B4DX07|B4DXY1|Q80V77|Q13041|C9JPC0	PSMD2 TRAP2	proteasome complex|proteasome regulatory particle|
Matrisome-associated	ECM-affiliated Proteins	Annexin A6	Anxa6	HUMAN	76.2143	14	27900000	0.187	8	12	68400000	0.153	8	26	96300000	0.243	11	4	34800000	0.071	3	10	375000000	0.139	7	14	410000000	0.163	8	1	40	506000000	12	0	0	0	0	12	50.9	30	444.56	119	119.1	P08133	P08133|A6NN80|A8K3Q7|B7Z8A7|B7Z582|Q6ZP35	ANXA6 ANX6	apical plasma membrane|protein complex|perinuclear region of cytoplasm|melanosome|cytoplasm|
Matrisome-associated	ECM-affiliated Proteins	Anxa6 protein		MOUSE	75.7157	4	2650000	0.056	3	0	0	0	0	4	2650000	0.056	3	2	174000000	0.029	2	1	3370000	0.023	1	3	177000000	0.053	3	1	7	180000000	6	0	0	0	0	6	36.5	24	342.61	119	119.2	Q99JX6	Q99JX6|Q3V2Z4|Q8CEX0	Anxa6
Other		Isoform F of Constitutive coactivator of PPAR-gamma-like protein 1	Fam120a	HUMAN	126.525	6	2230000	0.058	4	11	39600000	0.104	8	17	41800000	0.104	8	24	117000000	0.156	11	20	335000000	0.088	7	44	453000000	0.165	14	1	61	495000000	14	0	0	0	0	14	34.4	29	440.41	120	120.1	Q9NZB2-6	Q9NZB2-6|Q9NZB2|Q9NZB2-4|Q9NZB2-5|Q9NZB2-2|Q5T035	FAM120A C9orf10 KIAA0183 OSSA	plasma membrane|cytoplasm|
Other		Constitutive coactivator of PPAR-gamma-like protein 1	Fam120a	MOUSE	122.842	0	0	0	0	0	0	0	0	0	0	0	0	0	0	0	0	2	3360000	0.02	1	2	3360000	0.02	1	1	2	3360000	1	0	0	0	0	1	21.4	16	251.27	120	120.2	Q6A0A9	Q6A0A9|Q3V3S0	FAM120A Kiaa0183 Ossa	plasma membrane|cytoplasm|
Other		Constitutive coactivator of PPAR-gamma-like protein 2		HUMAN	121.715	0	0	0	0	0	0	0	0	0	0	0	0	0	0	0	0	1	9450000	0.01	1	1	9450000	0.01	1	1	1	9450000	1	0	0	0	0	1	12.1	10	134.41	120	120.3	Q9NX05	Q9NX05|C9JW42|B1AQ10|Q9NX05-2|Q8C3F2-2	FAM120C CXorf17
Other		Constitutive coactivator of PPAR-gamma-like protein 2		MOUSE	120.999	0	0	0	0	0	0	0	0	0	0	0	0	0	0	0	0	1	183000	0.01	1	1	183000	0.01	1	1	1	183000	1	0	0	0	0	1	12.1	10	131.79	120	120.4	Q8C3F2	Q8C3F2|B7ZW94|Q3U0F6|Q8C3F2-3	Fam120c ORF34
Other		Putative uncharacterized protein		MOUSE	51.2926	1	22600	0.079	1	0	0	0	0	1	22600	0.079	1	1	92500000	0.077	1	2	62600000	0.028	1	3	155000000	0.077	2	1	4	155000000	3	0	0	0	0	3	54.7	26	440.11	121	121.1	Q3TL71	Q3TL71|B3KU16|Q8BT23	Hnrnpk Hnrpk
Other		Putative uncharacterized protein		MOUSE	51.2906	2	329000	0.079	2	1	5880000	0.077	1	3	6210000	0.079	2	4	72800000	0.077	2	5	537000000	0.079	2	9	610000000	0.079	3	1	0	0	0	11	616000000	2	0	3	56.3	26	435.49	121	121.2	Q3TUA1	Q3TUA1|P61978-2|P61979-2|Q3TJ38|Q5EC54|B4DFF1|D3YWG1|Q3TG17|Q5T6W1	Hnrnpk Hnrpk
Other		Isoform 3 of Heterogeneous nuclear ribonucleoprotein K	Hnrnpk	MOUSE	48.7378	0	0	0	0	2	3770000	0.029	2	2	3770000	0.029	2	0	0	0	0	0	0	0	0	0	0	0	0	2	0	0	0	2	3770000	2	0	2	53.9	26	422.79	121	121.3	P61979-3	B4DUQ1|P61979-3|Q5T6W5|B2M1R6|P61978-3|Q3U6X2|Q3U9Q3|D3Z5X4	Hnrnpk Hnrpk	spliceosome|cytoplasm|nucleus|nucleoplasm|
Other		Elongation factor Tu GTP binding domain containing 2		MOUSE	110.269	0	0	0	0	0	0	0	0	0	0	0	0	0	0	0	0	1	21600000	0.023	1	1	21600000	0.023	1	1	1	21600000	1	0	0	0	0	1	36.3	27	439.93	122	122.1	Q7TMX4	Q7TMX4|A2AH85|A8KAP3|Q6IBM8|Q15029|O08810|Q3TMY8|B3KX19|B4DK30|B4DZB1|Q8IXJ3|B4DMC0|B3KWY2	Eftud2 Snrp116
Other		Putative uncharacterized protein		MOUSE	110.377	0	0	0	0	1	18200000	0.021	1	1	18200000	0.021	1	0	0	0	0	0	0	0	0	0	0	0	0	1	1	18200000	1	0	0	0	0	1	34.9	27	437.81	122	122.2	Q3U5Q3	Q3U5Q3	Eftud2
Other		Isoform 3 of Cytoskeleton-associated protein 5	Ckap5	HUMAN	228.079	8	3870000	0.045	6	5	30200000	0.033	5	13	34100000	0.066	9	7	36500000	0.036	6	5	70100000	0.035	5	12	107000000	0.06	9	1	25	141000000	12	0	0	0	0	12	20.1	31	439.31	123	123.1	Q14008-3	Q14008-3|Q14008|Q14008-2|Q8IYN5|Q8NAH3	CKAP5 KIAA0097	cytosol|centrosome|gamma-tubulin complex|cytosol|cytosol|cytosol|microtubule cytoskeleton|cytosol|
Other		Cytoskeleton-associated protein 5	Ckap5	MOUSE	227.285	0	0	0	0	1	135000000	0.01	1	1	135000000	0.01	1	0	0	0	0	0	0	0	0	0	0	0	0	1	1	135000000	1	0	0	0	0	1	12.6	20	281.33	123	123.2	A2AGT5	A2AGT5|A2AGT5-3|A2AGT5-2|Q4V782	Ckap5	microtubule cytoskeleton|
Other		Dynamin-2	Dnm2	HUMAN	98.4049	3	3430000	0.018	2	3	8790000	0.032	3	6	12200000	0.032	3	1	3000000	0.017	1	1	34800000	0.017	1	2	37800000	0.017	1	1	0	0	0	8	50000000	3	0	3	41.6	29	439.29	124	124.1	P50570	P50570|P50570-2|P39054|Q3T9X3|P39054-2|B3KUU8|Q6ZSZ9|A8MZB0	DNM2 DYN2	cell junction|postsynaptic membrane|microtubule|cytoplasm|plasma membrane|postsynaptic density|cytoskeleton|synapse|
Other		cDNA FLJ78533, highly similar to Homo sapiens dynamin 2 (DNM2), transcript variant 4, mRNA		HUMAN	97.8373	1	178000	0.017	1	0	0	0	0	1	178000	0.017	1	0	0	0	0	1	6000000	0.017	1	1	6000000	0.017	1	1	1	178000	1	3	40800000	3	0	4	42	28	435.38	124	124.2	A8K1B6	A8K1B6|B4DJ53|Q8BZ98|Q8BZ98-2|Q8BUT2|C9JXE5|Q9UQ16-4|Q9UQ16|B5MDD8|Q9UQ16-3|Q9UQ16-2|A6NJ48|Q6P2G1|B3KPF2
Other		Isoform 6 of Dynamin-1	Dnm1	MOUSE	97.6819	2	298000	0.021	1	0	0	0	0	2	298000	0.021	1	2	2500000	0.057	2	2	4590000	0.031	2	4	7090000	0.089	4	1	1	503000	1	5	6880000	4	0	5	16.8	11	143.6	124	124.3	P39053-6	P39053-6|P39053|P39053-4|Q05193|P39053-2|Q05193-4|P39053-5|Q05193-3|D3Z6Q0|Q05193-2|P39053-3|Q05193-5|B4DK06|B7ZAC0|B4DHH5|B3KU80	Dnm1 Dnm Kiaa4093	microtubule|membrane coat|cytoskeleton|cytoplasm|
Other		cDNA FLJ44204 fis, clone THYMU3001234, highly similar to Dynamin 2		HUMAN	36.9664	0	0	0	0	0	0	0	0	0	0	0	0	1	8560000	0.054	1	0	0	0	0	1	8560000	0.054	1	1	1	8560000	1	0	0	0	0	1	15.5	5	68.62	124	124.4	Q6ZTU8	Q6ZTU8|Q6ZV85
Other		Myosin-VI	Myo6	HUMAN	151.058	8	17600000	0.043	5	7	29000000	0.07	6	15	46600000	0.09	8	7	41400000	0.072	6	5	71100000	0.054	5	12	112000000	0.097	9	1	27	159000000	10	0	0	0	0	10	27.8	30	438.88	125	125.1	Q9UM54	Q9UM54|Q9UM54-1|Q9UM54-4|Q9UM54-2|Q9UM54-5	MYO6 KIAA0389	clathrin-coated endocytic vesicle|ruffle membrane|unconventional myosin complex|clathrin coated vesicle membrane|Golgi apparatus|DNA-directed RNA polymerase II, holoenzyme|endocytic vesicle|cytoplasm|cell cortex|nucleoplasm|perinuclear region of cytoplasm|filamentous actin|filamentous actin|cytoplasmic membrane-bounded vesicle|cytoplasm|cytosol|vesicle membrane|cell soma|coated pit|nucleus|nuclea…
Other		Myosin VI	Myo6	MOUSE	147.272	2	7320000	0.008	1	1	3100000	0.009	1	3	10400000	0.018	2	2	37500000	0.023	2	1	16600000	0.009	1	3	54100000	0.023	2	1	6	64500000	3	0	0	0	0	3	22.1	23	323.64	125	125.2	B2RWR8	B2RWR8|Q64331	Myo6	myosin complex|plasma membrane|axon|vesicle membrane|cell soma|
Other		Staphylococcal nuclease domain-containing protein 1	Snd1	HUMAN	102.68	5	6730000	0.042	3	5	60000000	0.056	4	10	66700000	0.068	6	8	150000000	0.081	5	5	246000000	0.096	4	13	396000000	0.16	8	1	23	463000000	11	0	0	0	0	11	41.3	28	434.02	126	126.1	Q7KZF4	Q7KZF4|B2R5U1|B3KU67|B4E299|Q3TJ56	SND1 TDRD11	cytoplasm|melanosome|Golgi apparatus|nucleus|mitochondrion|RNA-induced silencing complex|
Other		Staphylococcal nuclease domain-containing protein 1	Snd1	MOUSE	102.771	0	0	0	0	0	0	0	0	0	0	0	0	3	9130000	0.029	2	2	17000000	0.049	2	5	26100000	0.061	3	1	5	26100000	3	0	0	0	0	3	28.6	20	319.26	126	126.2	Q78PY7	Q78PY7|Q3UZI3|Q3TRW3|Q3TW51	Snd1	RNA-induced silencing complex|Golgi apparatus|nucleus|melanosome|mitochondrion|cytoplasm|
Other		Delta-1-pyrroline-5-carboxylate synthase	Aldh18a1	HUMAN	88.0424	25	24900000	0.245	15	26	93900000	0.322	17	51	119000000	0.386	22	15	67400000	0.15	9	27	535000000	0.245	16	42	603000000	0.266	19	1	14	146000000	6	79	576000000	21	0	27	43	27	433.07	127	127.1	P54886	P54886|P54886-2|Q9Z110|Q8BGM2|Q3TWN8|Q9Z110-2|Q3UZ27|D3Z0B4	ALDH18A1 GSAS P5CS PYCS	cytoplasm|membrane|mitochondrion|mitochondrial inner membrane|
Other		Elongation factor Tu, mitochondrial	Tufm	HUMAN	49.883	8	40700000	0.139	5	12	173000000	0.238	7	20	214000000	0.28	10	13	258000000	0.234	7	16	1440000000	0.261	9	29	1700000000	0.261	9	1	49	1910000000	11	0	0	0	0	11	62.1	26	433.02	128	128.1	P49411	P49411	TUFM	mitochondrion|mitochondrion|mitochondrial nucleoid|intracellular|
Other		Elongation factor Tu, mitochondrial	Tufm	MOUSE	49.9068	1	1750000	0.042	1	1	4910000	0.03	1	2	6660000	0.073	2	3	28900000	0.112	3	4	50600000	0.112	3	7	79500000	0.112	3	1	9	86200000	3	0	0	0	0	3	49.5	18	300.55	128	128.2	Q8BFR5	Q8BFR5|D3YVN7|Q8BFR5-2	Tufm	mitochondrion|mitochondrion|intracellular|mitochondrial inner membrane|mitochondrion|
Other		2-oxoglutarate dehydrogenase, mitochondrial	Ogdh	HUMAN	117.131	8	13300000	0.092	6	10	114000000	0.061	4	18	127000000	0.104	7	13	91200000	0.087	6	10	334000000	0.134	7	23	425000000	0.167	10	1	41	552000000	10	0	0	0	0	10	40.8	27	427.82	129	129.1	Q02218	Q02218|B4E2U9|B4DF00|B4DH65|B4DZ95|B4DK55|B4E3E9|Q96DD3|C9J4G7|Q6P8I7|B2RXT3|Q9ULD0|B4DKG2|B4E193	OGDH	mitochondrial membrane|mitochondrial matrix|mitochondrion|
Other		Isoform 3 of 2-oxoglutarate dehydrogenase, mitochondrial	Ogdh	MOUSE	119.375	1	231000	0.019	1	0	0	0	0	1	231000	0.019	1	2	7030000	0.036	2	3	39000000	0.036	2	5	46000000	0.055	3	1	6	46300000	3	0	0	0	0	3	29.3	20	314.18	129	129.2	Q60597-3	Q60597-3|Q60597|Q60597-4|Q60597-2	Ogdh Kiaa4192	mitochondrial matrix|mitochondrial membrane|mitochondrion|mitochondrion|mitochondrion|
Other		cDNA, FLJ92652, highly similar to Homo sapiens high density lipoprotein binding protein (vigilin)(HDLBP), mRNA		HUMAN	142.005	0	0	0	0	1	2430000	0.013	1	1	2430000	0.013	1	1	21200000	0.013	1	0	0	0	0	1	21200000	0.013	1	1	2	23700000	1	0	0	0	0	1	28	29	427.67	130	130.1	B2R5V9	B2R5V9|C9JIZ1|C9J5E5|C9JZI8|C9JES8|C9JHZ8|Q6ZN49|C9JHS7|C9JK79|C9JT62|C9JHN6|C9JKQ5|C9JEJ8|C9JBS3|C9JQ82|C9JMQ6
Other		Vigilin	Hdlbp	HUMAN	142.081	0	0	0	0	0	0	0	0	0	0	0	0	0	0	0	0	0	0	0	0	0	0	0	0	1	0	0	0	0	0	0	0	0	27.4	29	418.36	130	130.2	Q00341	Q00341|B4DKR8|Q6ZS03|C9JEZ8	HDLBP HBP VGL	high-density lipoprotein particle|cytoplasm|nucleus|plasma membrane|
Other		Vigilin	Hdlbp	MOUSE	142.311	0	0	0	0	0	0	0	0	0	0	0	0	1	4430000	0.012	1	0	0	0	0	1	4430000	0.012	1	1	1	4430000	1	0	0	0	0	1	21.4	24	345.82	130	130.3	Q8VDJ3	Q8VDJ3|Q3V1M8|Q8BX68	Hdlbp	cytoplasm|high-density lipoprotein particle|nucleus|
Other		Heterogeneous nuclear ribonucleoprotein U	Hnrnpu	HUMAN	91.3245	4	43900000	0.048	2	7	430000000	0.08	3	11	473000000	0.08	3	12	591000000	0.087	3	6	2090000000	0.048	2	18	2680000000	0.087	3	1	29	3150000000	4	0	0	0	0	4	38.1	27	425.7	131	131.1	Q00839	Q00839|Q00839-2|B4DLR3|B3KX72|Q96BA7|Q5RI19|Q7Z4Q5	HNRNPU HNRPU SAFA U21.1	ribonucleoprotein complex|cell surface|nucleus|cytoplasm|heterogeneous nuclear ribonucleoprotein complex|spliceosome|
Other		Heterogenous nuclear ribonucleoprotein U		MOUSE	88.6888	2	1920000	0.028	2	5	10400000	0.028	2	7	12300000	0.028	2	8	35200000	0.056	3	5	128000000	0.056	3	13	163000000	0.056	3	1	20	175000000	3	0	0	0	0	3	32.8	26	400.93	131	131.2	O88568	O88568|Q3TGN5	Hnrnpu Hnrpu hnRNP U
Other		T-complex protein 1 subunit theta	Cct8	HUMAN	60.1901	17	27000000	0.253	11	38	420000000	0.399	20	55	447000000	0.405	21	29	442000000	0.301	15	35	1040000000	0.355	20	64	1480000000	0.392	22	1	37	414000000	8	82	1510000000	18	0	26	47.2	26	424.45	132	132.1	P50990	P50990|B4DEM7|Q7Z759|B4DQH4|Q3UKQ2|P42932|Q8BVY8|Q9WVS5	CCT8 C21orf112 CCTQ KIAA0002	cytosol|cytoplasm|cytoskeleton|nucleus|cytosol|microtubule organizing center|
Other		Putative pre-mRNA-splicing factor ATP-dependent RNA helicase DHX15	Dhx15	MOUSE	91.8041	30	65600000	0.244	18	35	253000000	0.222	15	65	319000000	0.324	23	35	514000000	0.218	15	33	1170000000	0.266	19	68	1690000000	0.279	20	2	0	0	0	133	2010000000	26	0	26	36.9	27	423.72	133	133.1	O35286	Q3TFE5|O35286|O43143|B4E0S6|Q497W9	Dhx15 Ddx15 Deah9	U12-dependent spliceosome|nucleus|
Other		Putative pre-mRNA-splicing factor ATP-dependent RNA helicase DHX16	Dhx16	HUMAN	119.946	0	0	0	0	2	6750000	0.024	2	2	6750000	0.024	2	5	28100000	0.059	4	1	17500000	0.015	1	6	45600000	0.059	4	1	5	45100000	2	3	7250000	2	0	4	13.7	10	150.87	133	133.2	O60231	O60231|B4DZ28|Q921Y1|Q9P186|Q5SQH5|Q05BH3	DHX16 DBP2 DDX16 KIAA0577	nucleus|
Other		ATP-dependent RNA helicase DHX8	Dhx8	MOUSE	143.425	2	486000	0.024	2	6	9500000	0.035	3	8	9980000	0.06	5	7	18000000	0.032	3	3	15500000	0.035	3	10	33600000	0.045	4	2	0	0	0	18	43500000	6	0	6	7.7	7	93.21	133	133.3	A2A4P0	A2A4P0|Q3UQQ4|A8K6J9|Q14562|Q86YB2|Q86X36|B7Z8F4|B4DFD7|Q8R214	Dhx8	spliceosome|nucleus|
Other		DEAH (Asp-Glu-Ala-His) box polypeptide 16		HUMAN	64.0817	1	280000	0.021	1	0	0	0	0	1	280000	0.021	1	0	0	0	0	0	0	0	0	0	0	0	0	1	1	280000	1	0	0	0	0	1	15	6	82.24	133	133.4	Q5JP46	Q5JP46	DHX16 DAQB-47P19.12-002
Other		Heterogeneous nuclear ribonucleoprotein U-like protein 1	Hnrnpul1	HUMAN	96.3073	23	26500000	0.218	15	28	243000000	0.232	14	51	270000000	0.328	21	33	583000000	0.281	17	40	1500000000	0.314	20	73	2080000000	0.337	22	1	17	274000000	3	107	2080000000	22	0	25	36	25	422.58	134	134.1	Q9BUJ2	Q9BUJ2|A8K6U7|Q9BUJ2-2|B7Z4B8|A8K3W4|Q9BUJ2-4|A8K5K0|Q8VDM6|Q8VDM6-2|Q9BUJ2-3|B3KM60|Q8VDM6-3|Q9BUJ2-5|Q9BTB7	HNRNPUL1 E1BAP5 HNRPUL1	nucleus|heterogeneous nuclear ribonucleoprotein complex|
Other		Methionyl-tRNA synthetase, cytoplasmic	Mars	HUMAN	102.312	25	18400000	0.191	13	27	138000000	0.188	11	52	157000000	0.25	18	28	207000000	0.207	13	30	660000000	0.241	13	58	866000000	0.273	16	1	110	1020000000	21	0	0	0	0	21	35.7	27	420.91	135	135.1	P56192	A8K492|P56192|B3KVK7|B4DF61|B4E0E9|A6NC17	MARS	cytosol|cytosol|cytosol|cytosol|cytosol|mitochondrion|cytoplasm|cytosol|cytosol|
Other		Methionyl-tRNA synthetase, cytoplasmic	Mars	MOUSE	102.798	0	0	0	0	0	0	0	0	0	0	0	0	2	3540000	0.042	2	1	4240000	0.021	1	3	7780000	0.063	3	1	3	7780000	3	0	0	0	0	3	14	9	132.99	135	135.2	Q68FL6	Q68FL6	Mars	cytoplasm|mitochondrion|plasma membrane|
Other		Protein AHNAK2	Ahnak2	HUMAN	617.76	3	2400000	0.004	2	9	48000000	0.021	7	12	50400000	0.023	8	24	210000000	0.051	19	25	474000000	0.064	20	49	684000000	0.082	28	1	61	734000000	28	0	0	0	0	28	8.2	28	420.19	136	136.1	Q8IVF2	Q8IVF2|Q8IVF2-3|Q8IVF2-2	AHNAK2 C14orf78 KIAA2019	nucleus|
Other		Ubiquitin-like modifier-activating enzyme 6	Uba6	HUMAN	119.28	18	9370000	0.178	15	25	68800000	0.212	18	43	78100000	0.264	23	21	149000000	0.202	16	32	437000000	0.256	19	53	585000000	0.304	23	1	71	587000000	22	25	76600000	6	0	28	34.3	28	419.78	137	137.1	A0AVT1	A0AVT1|B3KSS1|A0AVT1-2|A0AVT1-3|Q8C7R4|D3Z061|A0AVT1-4	UBA6 MOP4 UBE1L2	cytoplasm|
Other		Serine/arginine repetitive matrix protein 2	Srrm2	HUMAN	300.352	5	6580000	0.027	5	17	98200000	0.074	12	22	105000000	0.074	12	17	99300000	0.054	10	12	253000000	0.059	10	29	352000000	0.083	15	1	51	457000000	17	0	0	0	0	17	16	28	419	138	138.1	Q9UQ35	Q9UQ35|Q9UQ35-2|Q9UQ35-3	SRRM2 KIAA0324 SRL300 SRM300 HSPC075	Cajal body|nucleus|nuclear speck|spliceosome|
Other		Isoform 3 of Serine/arginine repetitive matrix protein 2	Srrm2	MOUSE	285.84	0	0	0	0	2	3380000	0.023	2	2	3380000	0.023	2	1	515000	0.008	1	0	0	0	0	1	515000	0.008	1	1	3	3890000	3	0	0	0	0	3	9.5	14	186.92	138	138.2	Q8BTI8-3	Q8BTI8-3|Q8BTI8|Q8BTI8-2	Srrm2 Kiaa0324	nucleus|spliceosome|Cajal body|nuclear speck|
Other		ATP-citrate synthase	Acly	HUMAN	121.75	29	63500000	0.198	17	32	189000000	0.207	17	61	252000000	0.234	21	22	131000000	0.123	10	29	502000000	0.202	17	51	632000000	0.226	19	1	21	179000000	4	91	705000000	22	0	26	28.1	26	417.54	139	139.1	P53396	B4DIM0|P53396|Q3V117|Q91V92|Q3TED3|B4E3P0|Q8N9C4|Q3UVY4|Q3TS02|Q6P063	ACLY	cytoplasm|citrate lyase complex|cytosol|
Other		Antigen KI-67	Mki67	HUMAN	360.912	17	8360000	0.054	13	9	24900000	0.041	9	26	33300000	0.087	20	17	75300000	0.073	15	13	164000000	0.048	10	30	239000000	0.105	22	1	56	273000000	30	0	0	0	0	30	13.5	30	417.17	140	140.1	P46013	P46013|P46013-2	MKI67	condensed chromosome|chromosome, centromeric region|nucleus|nucleolus|cytoplasm|intracellular|nucleolus|
Other		T-complex protein 1 subunit alpha	Tcp1	HUMAN	60.856	15	39300000	0.208	9	54	588000000	0.535	21	69	627000000	0.573	22	50	550000000	0.526	21	27	981000000	0.399	17	77	1530000000	0.616	24	1	24	242000000	7	122	1920000000	17	0	24	61.6	24	415.09	141	141.1	P17987	P17987|P11983|P11983-2|A8XUW1	TCP1 CCT1 CCTA	cytoskeleton|chaperonin-containing T-complex|pericentriolar material|nuclear heterochromatin|cytoplasm|cytosol|microtubule organizing center|
Other		Arginyl-tRNA synthetase, cytoplasmic	Rars	HUMAN	76.1764	15	24900000	0.198	11	29	267000000	0.263	14	44	292000000	0.29	16	19	292000000	0.224	10	21	395000000	0.306	14	40	687000000	0.331	16	1	84	979000000	18	0	0	0	0	18	46.2	25	414.17	142	142.1	P54136	P54136|B2RBS9|P54136-2|B4DXW6	RARS	cytosol|cytosol|cytosol|cytosol|mitochondrion|cytosol|cytosol|aminoacyl-tRNA synthetase multienzyme complex|nucleus|cytosol|nucleolus|soluble fraction|cytoplasm|
Other		Putative uncharacterized protein		MOUSE	76.503	1	70700	0.027	1	1	597000	0.022	1	2	668000	0.05	2	3	14100000	0.053	2	1	10800000	0.022	1	4	24900000	0.053	2	1	6	25600000	3	0	0	0	0	3	18.9	10	168.5	142	142.2	Q3U8R2	Q3U8R2|Q3TM73|Q9D0I9|Q3THP2	Rars
Other		Coatomer subunit beta'	Copb2	HUMAN	103.341	19	16800000	0.177	13	23	181000000	0.271	17	42	198000000	0.342	22	18	290000000	0.201	14	26	733000000	0.291	18	44	1020000000	0.334	21	1	5	57000000	3	81	1160000000	24	0	27	42.7	27	414.02	143	143.1	P35606	P35606|B4DZI8|O55029|B4E2C9	COPB2	membrane|COPI vesicle coat|COPI vesicle coat|cytosol|Golgi apparatus|cytoplasmic vesicle|Golgi membrane|cytoplasm|cytosol|membrane coat|
Other		AP-2 complex subunit alpha-1	Ap2a1	HUMAN	108.628	3	3810000	0.055	3	3	12000000	0.055	3	6	15800000	0.055	3	4	10900000	0.055	3	5	49000000	0.039	3	9	59800000	0.056	4	1	15	75700000	4	0	0	0	0	4	36.9	29	409.47	144	144.1	O95782	O95782|O95782-2|Q8N9K4|B4DXJ6	AP2A1 ADTAA CLAPA1	plasma membrane|coated pit|AP-2 adaptor complex|membrane coat|cytosol|cytosol|plasma membrane|endocytic vesicle membrane|clathrin coat of trans-Golgi network vesicle|
Other		AP-2 complex subunit alpha-1	Ap2a1	MOUSE	108.746	1	10300	0.027	1	1	258000	0.027	1	2	269000	0.027	1	0	0	0	0	1	7300000	0.027	1	1	7300000	0.027	1	1	3	7570000	1	0	0	0	0	1	34.1	26	359.17	144	144.2	P17426	P17426|P17426-2	Ap2a1 Adtaa Clapa1	clathrin adaptor complex|coated pit|plasma membrane|membrane coat|secretory granule|
Other		AP-2 complex subunit alpha-2	Ap2a2	HUMAN	104.871	3	587000	0.037	2	5	16900000	0.031	2	8	17500000	0.05	3	1	2180000	0.019	1	3	56600000	0.037	2	4	58800000	0.037	2	1	12	76300000	3	0	0	0	0	3	36.8	24	333.39	144	144.3	O94973	O94973|B7Z5S9|O94973-2|B7Z1Q4|O94973-3|C9J1S3|Q8N2F8|B3KMI7	AP2A2 ADTAB CLAPA2 HIP9 HYPJ KIAA0899	membrane coat|plasma membrane|plasma membrane|cytosol|cytosol|AP-2 adaptor complex|endocytic vesicle membrane|coated pit|
Other		Putative uncharacterized protein		MOUSE	104.927	0	0	0	0	3	10800000	0.019	2	3	10800000	0.019	2	0	0	0	0	2	53500000	0.019	1	2	53500000	0.019	1	1	5	64400000	2	0	0	0	0	2	33.7	23	317.1	144	144.4	Q8C2J5	Q8C2J5|Q6PEE6|Q3U7X9|P17427	Ap2a2
Other		Isoform 2 of Chromodomain-helicase-DNA-binding protein 4	Chd4	HUMAN	222.428	9	7150000	0.036	5	3	15200000	0.036	3	12	22300000	0.058	6	10	96600000	0.072	7	16	104000000	0.086	11	26	201000000	0.134	17	1	7	103000000	5	31	120000000	14	0	19	20.3	28	409.24	145	145.1	Q14839-2	Q14839-2|Q14839|B3KY63|Q6PDQ2|Q3UFM8|A6NMM4|Q6ZSZ4	CHD4	chromatin|NuRD complex|nucleus|
Other		Chromodomain helicase DNA binding protein 3	Chd3	MOUSE	234.339	1	327000	0.005	1	0	0	0	0	1	327000	0.005	1	0	0	0	0	1	8460000	0.004	1	1	8460000	0.004	1	1	2	8790000	2	0	0	0	0	2	8.6	14	176.51	145	145.2	B1AR17	B1AR17|B4DKV1|B3KWV4|Q8K0T3|Q7TML9	Chd3 RP23-26L6.13-001	nucleus|chromatin|
Other		Chromodomain-helicase-DNA-binding protein 3	Chd3	HUMAN	228.128	1	2490	0.006	1	0	0	0	0	1	2490	0.006	1	0	0	0	0	0	0	0	0	0	0	0	0	1	1	2490	1	0	0	0	0	1	8.4	13	167.34	145	145.3	Q12873	Q12873|Q12873-2|B4DLC6	CHD3	NuRD complex|nucleus|chromatin|
Other		Chromodomain-helicase-DNA-binding protein 5	Chd5	HUMAN	224.643	0	0	0	0	0	0	0	0	0	0	0	0	0	0	0	0	1	380000	0.009	1	1	380000	0.009	1	1	0	0	0	1	380000	1	0	1	7.9	10	140.18	145	145.4	Q8TDI0	Q8TDI0|A2A8L1|Q5TG85|Q6ZU36|B3KRD4|Q4QQN1	CHD5 KIAA0444	nucleus|chromatin|
Other		Chromodomain helicase DNA binding protein 5		HUMAN	136.85	0	0	0	0	1	208000000	0.009	1	1	208000000	0.009	1	0	0	0	0	0	0	0	0	0	0	0	0	1	1	208000000	1	0	0	0	0	1	11.1	8	108.41	145	145.5	B1AK51	B1AK51	CHD5 RP1-233K16.2-007
Other		Oxysterol-binding protein-related protein 3	Osbpl3	HUMAN	102.192	10	4130000	0.108	6	15	52200000	0.14	8	25	56300000	0.193	12	11	46700000	0.161	10	10	119000000	0.114	6	21	166000000	0.162	11	1	46	222000000	16	0	0	0	0	16	37.4	26	409.07	146	146.1	Q9H4L5	Q9H4L5|Q9H4L5-2|Q9H4L5-3|Q9H4L5-4|Q9H4L5-5|Q9H4L5-6|Q9H4L5-7|Q9H4L5-8|D3YTT6|Q9DBS9|D3Z194|Q8BXR9|Q8BXR9-2|Q8R1X8|A2A716	OSBPL3 KIAA0704 ORP3 OSBP3
Other		Oxysterol-binding protein	Osbpl3	MOUSE	93.9146	0	0	0	0	1	168000	0.029	1	1	168000	0.029	1	0	0	0	0	0	0	0	0	0	0	0	0	1	1	168000	1	0	0	0	0	1	17.5	10	150.47	146	146.2	Q80UX3	Q80UX3	Osbpl3
Other		Isoform 5 of Oxysterol-binding protein-related protein 6	Osbpl6	HUMAN	110.098	0	0	0	0	0	0	0	0	0	0	0	0	0	0	0	0	2	2020000	0.02	1	2	2020000	0.02	1	1	2	2020000	1	0	0	0	0	1	4.2	3	52.58	146	146.3	Q9BZF3-5	Q9BZF3-5|Q9BZF3-3|Q9BZF3|Q9BZF3-4|Q9BZF3-2	OSBPL6 ORP6
Other		T-complex protein 1 subunit delta	Cct4	HUMAN	58.4367	0	0	0	0	0	0	0	0	0	0	0	0	0	0	0	0	5	20800000	0.116	3	5	20800000	0.116	3	1	5	20800000	3	0	0	0	0	3	55.8	23	407.53	147	147.1	P50991	A8K3C3|P50991|B5MCQ1|B7Z9L0|B7Z2Z8|Q3UJZ8|B7Z8B1|B7Z2F4	CCT4 CCTD SRB	chaperonin-containing T-complex|cytoskeleton|microtubule organizing center|melanosome|cytoplasm|cytosol|
Other		cDNA FLJ50442, highly similar to T-complex protein 1 subunit epsilon		HUMAN	55.8765	4	4500000	0.021	1	4	9290000	0.023	2	8	13800000	0.023	2	2	5650000	0.023	2	7	125000000	0.063	3	9	130000000	0.063	3	1	17	144000000	3	0	0	0	0	3	59.6	23	350.88	147	147.2	B4DDU6	B4DDU6|B7ZAR1
Other		cDNA FLJ78433, highly similar to Homo sapiens chaperonin containing TCP1, subunit 5 (epsilon) (CCT5), mRNA		HUMAN	60.1855	1	1420000	0.018	1	1	2060000	0.018	1	2	3480000	0.018	1	2	27500000	0.018	1	0	0	0	0	2	27500000	0.018	1	1	4	31000000	1	0	0	0	0	1	52.8	22	334.31	147	147.3	A8K2X8	A8K2X8
Other		T-complex protein 1 subunit delta		MOUSE	58.5969	1	3670000	0.024	1	0	0	0	0	1	3670000	0.024	1	0	0	0	0	0	0	0	0	0	0	0	0	1	1	3670000	1	0	0	0	0	1	46.5	21	368.74	147	147.4	Q3TII0	Q3TII0|P80315	Cct4
Other		T-complex protein 1 subunit epsilon	Cct5	MOUSE	60.0795	3	343000	0.059	2	0	0	0	0	3	343000	0.059	2	0	0	0	0	2	3000000	0.066	2	2	3000000	0.066	2	1	5	3350000	3	0	0	0	0	3	36.9	15	207.52	147	147.5	P80316	P80316	Cct5 Ccte Kiaa0098	nucleolus|cytoskeleton|microtubule organizing center|nucleus|chaperonin-containing T-complex|cytoplasm|
Other		Nuclear receptor corepressor 2	Ncor2	HUMAN	275.541	11	4980000	0.062	9	7	13800000	0.043	7	18	18800000	0.083	12	16	55400000	0.078	12	24	294000000	0.108	15	40	349000000	0.143	20	1	58	368000000	22	0	0	0	0	22	18.9	28	406.5	148	148.1	Q9Y618	Q9Y618|Q9Y618-3|C9J0Q5|Q9Y618-4|C9J7T7|Q9Y618-5|C9J239|C9JE98|Q9Y618-2|C9JJF6|C9JQE8|D3Z2J5|C9J330	NCOR2 CTG26	histone deacetylase complex|nucleus|nucleus|nucleus|nucleus|nuclear body|transcriptional repressor complex|nucleolus|
Other		Nuclear receptor corepressor 2	Ncor2	MOUSE	271.539	0	0	0	0	0	0	0	0	0	0	0	0	1	2580000	0.005	1	0	0	0	0	1	2580000	0.005	1	1	1	2580000	1	0	0	0	0	1	3.8	7	100.93	148	148.2	Q9WU42	Q9WU42|Q9WU42-2	Ncor2 Smrt	nuclear body|histone deacetylase complex|nucleus|
Other		HEAT repeat-containing protein 1	Heatr1	HUMAN	244.534	1	482000	0.008	1	1	8920000	0.008	1	2	9400000	0.008	1	1	4990000	0.008	1	1	19100000	0.008	1	2	24100000	0.008	1	1	4	33500000	1	0	0	0	0	1	18	28	405.83	149	149.1	Q9H583	Q9H583|Q5T3Q7|B3KWS1|B7ZAU8|Q96ES5|Q6P664|Q8CCT5|Q8VCK1	HEATR1 BAP28	nucleolus|ribonucleoprotein complex|nucleus|
Other		HEAT repeat containing 1		HUMAN	244.427	1	900000	0.008	1	1	4220000	0.008	1	2	5120000	0.008	1	0	0	0	0	1	22300000	0.008	1	1	22300000	0.008	1	1	3	27400000	1	0	0	0	0	1	18	28	403.93	149	149.2	B2RWN5	B2RWN5|B4E263|Q8N7L7	HEATR1
Other		Isoform 2 of Extended synaptotagmin-2	Esyt2	HUMAN	99.4133	1	137000	0.025	1	1	172000	0.025	1	2	308000	0.025	1	2	1410000	0.025	1	0	0	0	0	2	1410000	0.025	1	1	4	1720000	1	0	0	0	0	1	40	26	405.1	150	150.1	A0FGR8-2	A0FGR8-2|A0FGR8|A0FGR8-5|A0FGR8-4|C9JGI7|A6NFV7|Q3TZZ7-2	ESYT2 FAM62B KIAA1228	integral to membrane|plasma membrane|
Other		Isoform 6 of Extended synaptotagmin-2	Esyt2	HUMAN	105.22	0	0	0	0	0	0	0	0	0	0	0	0	1	454000	0.015	1	0	0	0	0	1	454000	0.015	1	1	1	454000	1	0	0	0	0	1	37.1	26	392.86	150	150.2	A0FGR8-6	A0FGR8-6	ESYT2 FAM62B KIAA1228	integral to membrane|plasma membrane|
Other		Extended synaptotagmin-2	Esyt2	MOUSE	94.594	0	0	0	0	1	179000	0.021	1	1	179000	0.021	1	0	0	0	0	0	0	0	0	0	0	0	0	1	1	179000	1	0	0	0	0	1	20.9	13	183.18	150	150.3	Q3TZZ7	Q3TZZ7	Esyt2 D12Ertd551e Fam62b	plasma membrane|integral to membrane|
Other		Eukaryotic translation initiation factor 3 subunit A	Eif3a	HUMAN	166.966	25	30800000	0.157	17	33	173000000	0.134	16	58	204000000	0.218	25	17	91400000	0.089	11	26	513000000	0.15	16	43	604000000	0.167	19	1	14	75200000	6	87	733000000	22	0	28	23.4	28	404.89	151	151.1	Q14152	Q14152|Q24JU4|P23116|B4DYS1	EIF3A EIF3S10 KIAA0139	cytosol|cytoplasm|eukaryotic translation initiation factor 3 complex|eukaryotic translation initiation factor 3 complex|nucleus|eukaryotic translation initiation factor 3 complex|
Other		Protein RRP5 homolog	Pdcd11	HUMAN	210.066	18	11700000	0.096	13	14	39500000	0.08	12	32	51200000	0.132	20	18	61700000	0.081	13	26	267000000	0.117	17	44	329000000	0.133	21	1	76	380000000	25	0	0	0	0	25	16.8	27	404.46	152	152.1	Q14690	Q14690|B4DES7	PDCD11 KIAA0185	nucleus|cytosol|nucleolus|intracellular|
Other		Protein RRP5 homolog	Pdcd11	MOUSE	209.43	0	0	0	0	0	0	0	0	0	0	0	0	1	7650000	0.005	1	0	0	0	0	1	7650000	0.005	1	1	1	7650000	1	0	0	0	0	1	1.9	3	34.09	152	152.2	Q6NS46	Q6NS46	Pdcd11 Alg4 Kiaa0185	intracellular|nucleus|nucleolus|cytosol|
Other		Nuclear pore complex protein Nup153	Nup153	HUMAN	155.533	14	5020000	0.137	10	14	44900000	0.139	11	28	49900000	0.2	16	29	89300000	0.192	14	28	282000000	0.235	18	57	371000000	0.307	23	1	74	324000000	22	11	96900000	4	0	26	34.1	26	403.83	153	153.1	P49790	P49790|Q7Z743|B4DIK2|Q80WR0	NUP153	nucleus|nuclear pore|nucleoplasm|nucleoplasm|intracellular|
Other		Transitional endoplasmic reticulum ATPase	Vcp	HUMAN	90.0049	14	12600000	0.129	8	35	399000000	0.377	20	49	411000000	0.433	24	20	142000000	0.251	12	23	808000000	0.3	16	43	950000000	0.3	16	2	0	0	0	92	1360000000	27	0	27	45.5	27	403.46	154	154.1	P55072	P55072|Q01853|Q8BNF8|Q0IIN5|C9IZA5|C9JUP7|Q8IYT4|Q9D3R6|D3Z4J2|Q8IYT4-2|Q9D3R6-3|D3Z0U5	VCP	proteasome complex|nucleus|nucleus|nucleolus|cytosol|endoplasmic reticulum|microsome|cytosol|cytoplasm|nucleus|
Other		Spata5 protein	Spata5	MOUSE	97.9507	2	338000	0.015	1	3	3160000	0.036	2	5	3500000	0.052	3	6	9130000	0.052	3	4	33700000	0.029	2	10	42800000	0.066	4	1	15	46300000	4	0	0	0	0	4	7.9	5	82.04	154	154.2	B7ZNK9	B7ZNK9|Q3UMC0	Spata5	cytoplasm|
Other		5'-nucleotidase	Nt5e	HUMAN	63.9371	22	209000000	0.236	8	7	55700000	0.155	5	29	264000000	0.317	10	11	123000000	0.202	7	42	2050000000	0.414	17	53	2170000000	0.43	18	1	82	2440000000	19	0	0	0	0	19	55.2	24	403.44	155	155.1	P21589	B2RBH2|P21589|Q53Z63|Q6NZX3|B3KQI8|Q96B60|B3KQK1	NT5E NT5 NTE	anchored to membrane|plasma membrane|membrane fraction|
Other		5'-nucleotidase	Nt5e	MOUSE	64.3196	1	1200000	0.038	1	0	0	0	0	1	1200000	0.038	1	0	0	0	0	2	21800000	0.038	1	2	21800000	0.038	1	1	3	23000000	1	0	0	0	0	1	12.1	6	88.21	155	155.2	Q61503	Q61503|Q8C8G9	Nt5e Nt5 Nte	membrane fraction|cytoplasm|plasma membrane|anchored to membrane|
Other		FACT complex subunit SPT16	Supt16h	HUMAN	120.482	28	30900000	0.201	18	35	246000000	0.189	16	63	277000000	0.289	24	17	190000000	0.121	11	32	546000000	0.225	18	49	736000000	0.259	22	1	3	26600000	1	109	987000000	26	0	27	30.2	27	403.05	156	156.1	Q9Y5B9	Q9Y5B9|Q920B9	SUPT16H FACT140 FACTP140	chromosome|nucleus|nucleoplasm|
Other		Golgin subfamily B member 1	Golgb1	HUMAN	377.439	12	3700000	0.042	10	7	12200000	0.025	5	19	15900000	0.057	13	16	36100000	0.062	13	23	119000000	0.092	17	39	156000000	0.123	24	1	57	170000000	27	1	1130000	1	0	28	13.9	28	401.76	157	157.1	Q14789	Q14789|B2ZZ91|B2RWW2	GOLGB1	Golgi stack|Golgi membrane|ER-Golgi intermediate compartment|Golgi apparatus|integral to membrane|membrane|
Other		EH domain-containing protein 1	Ehd1	HUMAN	60.6828	2	7290000	0.039	2	1	2780000	0.039	1	3	10100000	0.039	2	4	50700000	0.061	2	9	702000000	0.065	3	13	752000000	0.088	4	1	16	762000000	4	0	0	0	0	4	55	25	401.51	158	158.1	Q9H4M9	Q9H4M9|B4DR44|B4DMV9|B4DZH9|Q3TGS1|B4DTR4|C9JC03|C9J2Z4|C9JDQ8|C9IZH1|C9JIJ3	EHD1 PAST PAST1 CDABP0131	plasma membrane|early endosome membrane|recycling endosome membrane|endocytic vesicle|lipid particle|platelet dense tubular network membrane|
Other		EH domain-containing protein 1		MOUSE	60.6587	0	0	0	0	0	0	0	0	0	0	0	0	0	0	0	0	1	8930000	0.024	1	1	8930000	0.024	1	1	1	8930000	1	0	0	0	0	1	48.8	22	360.94	158	158.2	Q9WVK4	Q9WVK4|Q3TUW9|Q3TIT3	Ehd1 Past1
Other		EH domain-containing protein 4	Ehd4	HUMAN	61.4022	4	8920000	0.027	1	7	67700000	0.068	3	11	76600000	0.068	3	6	104000000	0.049	2	9	168000000	0.168	5	15	273000000	0.168	5	1	26	349000000	6	0	0	0	0	6	47.3	21	333.62	158	158.3	Q9H223	Q9H223|A8K9B9	EHD4 HCA10 HCA11 PAST4 FKSG7	early endosome membrane|nucleus|recycling endosome membrane|endosome|membrane|endoplasmic reticulum|
Other		EH domain-containing protein 4	Ehd4	MOUSE	61.7077	1	14800000	0.027	1	1	57000000	0.027	1	2	71900000	0.027	1	3	83400000	0.055	2	0	0	0	0	3	83400000	0.055	2	1	5	155000000	2	0	0	0	0	2	34.1	17	265.63	158	158.4	Q9EQP2	Q9EQP2|Q91VL7|Q3TWP9	Ehd4 Past2	membrane|recycling endosome membrane|endosome|endoplasmic reticulum|early endosome membrane|
Other		EH domain-containing protein 2	Ehd2	HUMAN	61.3314	3	4090000	0.049	2	2	1620000	0.022	1	5	5710000	0.049	2	2	8590000	0.022	1	4	26600000	0.088	2	6	35200000	0.088	2	1	11	40900000	3	0	0	0	0	3	39.9	14	219.85	158	158.5	Q9NZN4	Q9NZN4|B4DLA1|Q8NCJ3|B4DNU6|B3KUH4|B7ZAY3|B4DU62|B4DE23|D3Z7U7	EHD2 PAST2	membrane fraction|endosome membrane|endosome|nucleus|plasma membrane|
Other		EH domain-containing protein 2	Ehd2	MOUSE	61.3445	0	0	0	0	1	1030000	0.022	1	1	1030000	0.022	1	0	0	0	0	0	0	0	0	0	0	0	0	1	1	1030000	1	0	0	0	0	1	30.5	12	189.2	158	158.6	Q8BH64	Q8BH64|Q8R2X0	Ehd2	endosome|endosome membrane|plasma membrane|membrane fraction|membrane|
Other		Isoform TB of Hexokinase-1	Hk1	HUMAN	103.934	15	21600000	0.153	10	15	87700000	0.184	14	30	109000000	0.234	17	12	126000000	0.103	8	24	546000000	0.229	16	36	672000000	0.229	16	1	39	535000000	13	28	247000000	7	0	20	32.5	26	401.28	159	159.1	P19367-3	P19367-3|P19367|A8K7J7|P19367-2|B4DG62|P19367-4|B3KXY9|B3KRA9|P17710|P17710-2|D3Z2I0|P17710-4|Q6GQU1|P17710-3|Q3UPC4|Q3TJE3|B4E0J9	HK1	mitochondrial outer membrane|mitochondrion|membrane|
Other		Hexokinase-2	Hk2	HUMAN	103.804	0	0	0	0	0	0	0	0	0	0	0	0	0	0	0	0	1	1110000	0.028	1	1	1110000	0.028	1	1	1	1110000	1	0	0	0	0	1	31.2	25	357.18	159	159.2	P52789	P52789|A8K2U2	HK2	mitochondrion|mitochondrial outer membrane|membrane|
Other		Putative uncharacterized protein DKFZp686M1669		HUMAN	100.34	0	0	0	0	0	0	0	0	0	0	0	0	1	13300000	0.021	1	0	0	0	0	1	13300000	0.021	1	1	1	13300000	1	0	0	0	0	1	28.9	24	345.24	159	159.3	Q68E10	Q68E10	DKFZp686M1669
Other		Hexokinase-2	Hk2	MOUSE	104.017	1	12500	0.011	1	0	0	0	0	1	12500	0.011	1	1	550000	0.01	1	1	13600000	0.015	1	2	14100000	0.026	2	1	3	14100000	3	0	0	0	0	3	23.2	20	256.58	159	159.4	O08528	O08528	Hk2	mitochondrion|
Other		Hk3 protein	Hk3	MOUSE	101.816	0	0	0	0	0	0	0	0	0	0	0	0	7	13000000	0.101	6	4	5110000	0.058	3	11	18100000	0.139	8	1	10	16800000	7	1	1300000	1	0	8	15.2	9	114.91	159	159.5	Q149C8	Q3TVQ4|Q149C8|Q3TRM8|Q3TBG9|Q3TQE0|Q08EC2|Q3TCB2|P52790|D3Z2E4	Hk3	mitochondrion|protein complex|
Other		Putative hexokinase HKDC1	Hkdc1	HUMAN	103.825	0	0	0	0	0	0	0	0	0	0	0	0	1	1340000	0.018	1	0	0	0	0	1	1340000	0.018	1	1	1	1340000	1	0	0	0	0	1	3.5	3	36.63	159	159.6	Q2TB90	B3KT70|A8K4Q9|Q2TB90|B5MDN9|Q2TB90-2|Q2TB90-3	HKDC1	nucleus|nucleolus|mitochondrion|
Other		ATP-dependent RNA helicase DDX1	Ddx1	HUMAN	83.4006	4	10300000	0.05	3	5	27700000	0.078	4	9	38000000	0.078	4	5	13600000	0.078	3	6	177000000	0.095	4	11	190000000	0.095	4	1	20	228000000	5	0	0	0	0	5	45.6	26	401.27	160	160.1	Q92499	Q92499|B4DME8|B4DPN6	DDX1	stress granule|ribonucleoprotein complex|
Other		ATP-dependent RNA helicase DDX1	Ddx1	MOUSE	83.5257	0	0	0	0	0	0	0	0	0	0	0	0	0	0	0	0	3	11500000	0.041	2	3	11500000	0.041	2	1	3	11500000	2	0	0	0	0	2	40.2	23	341.76	160	160.2	Q91VR5	Q91VR5|Q922B8|Q3V1Z7	Ddx1	stress granule|
Other		Dolichyl-diphosphooligosaccharide--protein glycosyltransferase subunit 1	Rpn1	HUMAN	68.6822	10	31700000	0.13	5	13	55400000	0.126	6	23	87100000	0.168	7	13	106000000	0.11	5	12	765000000	0.126	6	25	871000000	0.144	7	1	48	958000000	8	0	0	0	0	8	48.9	23	399.54	161	161.1	P04843	Q6IBR0|P04843|B4DL99|B7Z4L4|B4DNJ5	RPN1	melanosome|rough endoplasmic reticulum membrane|integral to membrane|endoplasmic reticulum|oligosaccharyltransferase complex|endoplasmic reticulum membrane|membrane|
Other		Dolichyl-diphosphooligosaccharide--protein glycosyltransferase subunit 1	Rpn1	MOUSE	68.6982	3	564000	0.088	3	0	0	0	0	3	564000	0.088	3	2	6420000	0.044	2	5	52500000	0.072	3	7	58900000	0.072	3	1	10	59500000	4	0	0	0	0	4	41.6	19	321.17	161	161.2	Q91YQ5	Q91YQ5|Q3U900|Q8BMR3	Rpn1	integral to membrane|melanosome|endoplasmic reticulum|endoplasmic reticulum membrane|membrane|
Matrisome-associated	ECM-affiliated Proteins	Isoform 2 of Annexin A2	Anxa2	HUMAN	40.6957	9	217000000	0.14	5	12	378000000	0.176	5	21	595000000	0.179	7	15	605000000	0.215	6	16	5480000000	0.14	5	31	6090000000	0.252	8	1	52	6680000000	9	0	0	0	0	9	58.5	23	397.83	162	162.1	P07355-2	P07355-2|P07355|B4DNH8|A6NMY6|Q99KH3|B3KRQ1	ANXA2 ANX2 ANX2L4 CAL1H LPC2D	cytoplasm|sarcolemma|protein complex|melanosome|plasma membrane|cytoplasm|soluble fraction|perinuclear region of cytoplasm|extracellular region|basement membrane|early endosome|
Matrisome-associated	ECM-affiliated Proteins	Annexin A2	Anxa2	MOUSE	38.9608	1	2910000	0.079	1	1	900000	0.029	1	2	3810000	0.109	2	0	0	0	0	3	71500000	0.109	2	3	71500000	0.109	2	1	5	75300000	2	0	0	0	0	2	56.3	17	299.36	162	162.2	P07356	P07356|Q9CZI7|Q3UCD3	Anxa2 Anx2 Cal1h	basement membrane|protein complex|early endosome|perinuclear region of cytoplasm|extracellular region|cytoplasm|melanosome|sarcolemma|
Other		Dedicator of cytokinesis protein 7	Dock7	HUMAN	244.439	3	711000	0.017	2	2	1830000	0.018	2	5	2540000	0.023	3	3	3000000	0.024	3	6	61400000	0.025	4	9	64400000	0.038	6	1	14	66900000	6	0	0	0	0	6	18.6	29	397.66	163	163.1	Q96N67	Q96N67|Q96N67-5|Q96N67-6|Q96N67-2|Q96N67-3|Q96N67-4|B3KRG0|B4DSH0|Q96NI0	DOCK7 KIAA1771	axon|growth cone|neuron projection|basal part of cell|
Other		Dedicator of cytokinesis protein 7	Dock7	MOUSE	243.317	0	0	0	0	0	0	0	0	0	0	0	0	0	0	0	0	1	1510000	0.011	1	1	1510000	0.011	1	1	1	1510000	1	0	0	0	0	1	16	24	329.47	163	163.2	Q8R1A4	Q8R1A4|Q8R1A4-2|A2A9M5	Dock7 Gm430 Kiaa1771	axon|cell projection|
Other		Dedicator of cytokinesis protein 8	Dock8	MOUSE	241.542	0	0	0	0	0	0	0	0	0	0	0	0	2	2710000	0.014	2	4	20600000	0.03	4	6	23300000	0.039	5	1	6	23300000	5	0	0	0	0	5	6.4	9	120.3	163	163.3	Q8C147	B9EJ70|Q8C147|A2A369|Q8C147-2	Dock8
Other		Dedicator of cytokinesis protein 6	Dock6	HUMAN	231.437	3	1100000	0.017	3	2	834000	0.013	2	5	1930000	0.024	4	3	3280000	0.021	3	4	18000000	0.026	4	7	21300000	0.034	5	1	12	23200000	6	1	1120000	1	0	7	4.3	7	90.55	163	163.4	Q96HP0	C9IZV6|Q96HP0|B7Z9U8|B4DIL4|Q8VDR9	DOCK6 KIAA1395
Other		Dedicator of cytokinesis protein 8	Dock8	HUMAN	241.035	0	0	0	0	0	0	0	0	0	0	0	0	1	1170000	0.008	1	0	0	0	0	1	1170000	0.008	1	1	1	1170000	1	0	0	0	0	1	3.3	5	72.5	163	163.5	Q8NF50	Q8NF50|Q8NF50-2|D3DRH1|B7ZLP0|B4DDV8|Q86XD0|A2A351|Q8N227	DOCK8
Other		Ribosome-binding protein 1	Rrbp1	HUMAN	152.869	24	10800000	0.104	10	14	13900000	0.045	4	38	24700000	0.104	10	38	181000000	0.145	14	27	468000000	0.07	6	65	649000000	0.168	16	1	103	674000000	19	0	0	0	0	19	25.1	26	397.34	164	164.1	Q9P2E9	A7BI36|Q9P2E9|Q9P2E9-2|Q9P2E9-3|A1A5C4|A1A5C5|B3KSG1	RRBP1 KIAA1398	ribosome|integral to membrane|endoplasmic reticulum membrane|endoplasmic reticulum|integral to endoplasmic reticulum membrane|membrane|
Other		Ribosome-binding protein 1	Rrbp1	MOUSE	173.333	10	4220000	0.039	4	2	1370000	0.029	2	12	5590000	0.058	5	7	5890000	0.052	5	3	10400000	0.029	3	10	16300000	0.082	8	1	22	21900000	10	0	0	0	0	10	15.6	17	233.11	164	164.2	Q99PL5	Q99PL5|A2AVJ7|Q99PL5-2|Q99PL5-3|Q99PL5-4|Q99PL5-5|Q99PL5-7|Q99PL5-6|Q99PL5-8|Q99PL5-9|Q99PL5-10|Q99PL5-11|Q99PL5-12|Q3ULC0	Rrbp1	integral to endoplasmic reticulum membrane|endoplasmic reticulum|integral to membrane|membrane|endoplasmic reticulum membrane|
Core matrisome	ECM Glycoproteins	Latent-transforming growth factor beta-binding protein 1	Ltbp1	HUMAN	195.237	0	0	0	0	1	358000	0.013	1	1	358000	0.013	1	0	0	0	0	1	756000	0.013	1	1	756000	0.013	1	1	2	1110000	1	0	0	0	0	1	23.8	24	391.25	165	165.1	Q14766	Q14766|Q14766-2|B7ZLY3|B4DNR7|B4DZD1|C9JDW2|B4DRF7	LTBP1	proteinaceous extracellular matrix|extracellular matrix|extracellular region|
Core matrisome	ECM Glycoproteins	Isoform 3 of Latent-transforming growth factor beta-binding protein 1	Ltbp1	HUMAN	155.106	0	0	0	0	1	289000	0.014	1	1	289000	0.014	1	1	89400	0.014	1	0	0	0	0	1	89400	0.014	1	1	2	378000	1	0	0	0	0	1	27.5	22	353.11	165	165.2	Q14766-3	Q14766-3|C9JD84|B4DST8	LTBP1	proteinaceous extracellular matrix|extracellular matrix|extracellular region|
Core matrisome	ECM Glycoproteins	Latent-transforming growth factor beta-binding protein 1	Ltbp1	MOUSE	195.158	0	0	0	0	2	9120000	0.016	1	2	9120000	0.016	1	1	4420000	0.011	1	0	0	0	0	1	4420000	0.011	1	1	3	13500000	2	0	0	0	0	2	8.8	11	164.25	165	165.3	Q8CG19	Q8CG19|D3Z605|Q8CG19-2|Q8CG19-3|Q8C6S0	Ltbp1	proteinaceous extracellular matrix|extracellular region|
Other		Aspartyl-tRNA synthetase, cytoplasmic	Dars	HUMAN	57.5346	24	48900000	0.317	13	42	330000000	0.437	18	66	379000000	0.536	23	36	247000000	0.371	14	35	1650000000	0.457	18	71	1900000000	0.497	20	1	25	994000000	8	112	1280000000	17	0	25	57.6	25	390.8	166	166.1	P14868	P14868|D3DP78|Q68CR9|Q3TF87|Q8BK18|Q3U987|Q922B2|Q3TMC5|Q3UJQ3|C9JLC1|C9J7S3|C9JQM9|Q8BJY7	DARS PIG40	cytosol|soluble fraction|cytosol|cytoplasm|cytosol|cytosol|cytosol|cytosol|cytosol|
Other		T-complex protein 1 subunit eta	Cct7	HUMAN	59.8791	18	22400000	0.298	13	46	224000000	0.469	21	64	247000000	0.519	23	42	279000000	0.375	16	33	532000000	0.421	20	75	812000000	0.453	21	1	39	152000000	8	100	906000000	16	0	24	51.9	24	388.96	167	167.1	Q99832	Q99832|B8ZZC9|B7Z4T9|Q6IBT3|B7Z4Z7|B7Z7I4|B7Z1C9|Q3THH8|P80313|Q8C5Q5|A8MWI8|Q3TJN2|Q3UIJ0|Q3TET0	CCT7 CCTH NIP7-1	chaperonin-containing T-complex|mitochondrion|cytoplasm|cytosol|
Other		Heat shock 70 kDa protein 4	Hspa4	HUMAN	95.1851	13	11300000	0.122	6	31	294000000	0.127	8	44	305000000	0.165	10	20	203000000	0.127	8	16	567000000	0.138	8	36	770000000	0.151	9	1	5	45500000	2	75	1030000000	9	0	11	39.5	23	388.4	168	168.1	P34932	P34932|B4DH02|O14992|B4DUS3|Q3U2G2|Q61316|Q99L75|B4DIZ3|B4DT47|B4E354|Q9BUK9|B4DSE8|B0AZU6|B0AZS1	HSPA4 APG2	cytoplasm|nucleus|cytoplasm|
Other		Heat shock protein 105 kDa	Hsph1	HUMAN	97.7761	1	41700	0.02	1	5	33100000	0.06	4	6	33100000	0.06	4	2	16600000	0.026	2	1	34000000	0.016	1	3	50600000	0.026	2	1	4	5040000	2	5	78700000	2	0	4	31.3	22	358.35	168	168.2	Q92598	Q92598|Q92598-2|Q92598-3|B4DYH1|B4DF68|Q61699|Q61699-2|B4DY72|D3Z3I9|B4DZP3|D3Z027	HSPH1 HSP105 HSP110 KIAA0201	cytoplasm|
Other		cDNA FLJ51707, highly similar to Heat-shock protein 105 kDa		HUMAN	72.0037	0	0	0	0	0	0	0	0	0	0	0	0	1	2340000	0.028	1	0	0	0	0	1	2340000	0.028	1	1	1	2340000	1	0	0	0	0	1	36.7	19	304.08	168	168.3	B4DZB4	B4DZB4
Other		Heat shock 70 kDa protein 4L	Hspa4l	HUMAN	95.5117	4	1830000	0.054	3	9	27200000	0.097	6	13	29000000	0.121	7	11	48500000	0.107	7	4	20100000	0.047	3	15	68600000	0.122	8	1	28	97600000	10	0	0	0	0	10	20	12	187.27	168	168.4	O95757	A2ICT2|Q53ZP9|O95757|B4DZR0|B4DXT2	HSPA4L APG1 OSP94	nucleus|cytoplasm|
Other		cDNA FLJ52584, highly similar to Heat shock 70 kDa protein 4		HUMAN	64.1668	1	3330000	0.049	1	0	0	0	0	1	3330000	0.049	1	0	0	0	0	0	0	0	0	0	0	0	0	1	1	3330000	1	0	0	0	0	1	35.6	12	177.01	168	168.5	B4E0H6	B4E0H6
Other		Isoform ADIR2 of Nuclear pore complex protein Nup98-Nup96	Nup98	HUMAN	196.955	12	44900000	0.061	9	10	25700000	0.055	8	22	70600000	0.103	15	11	141000000	0.089	8	22	383000000	0.136	18	33	524000000	0.195	22	1	55	595000000	26	0	0	0	0	26	23.1	28	387.5	169	169.1	P52948-5	P52948-5|P52948-6|P52948|P52948-2|A8KA17|P52948-3|P52948-4|B4DWF8|Q3UJE5|Q3TPG3	NUP98 ADAR2	Nup107-160 complex|kinetochore|nucleoplasm|nuclear envelope|nuclear envelope|membrane|nucleus|nuclear membrane|nuclear pore|Nup107-160 complex|nuclear pore|nuclear envelope|
Other		Nucleoporin 98	Nup98	MOUSE	125.089	1	1220000	0.008	1	2	2100000	0.008	1	3	3320000	0.008	1	2	2070000	0.008	1	3	9930000	0.034	2	5	12000000	0.034	2	1	8	15300000	2	0	0	0	0	2	5.3	4	53.49	169	169.2	Q6PFD9	Q6PFD9|B2RQL0|B7ZN81	Nup98	nucleus|nuclear pore|
Other		Eukaryotic translation initiation factor 4 gamma 1	Eif4g1	HUMAN	176.23	10	15800000	0.047	5	17	127000000	0.091	8	27	143000000	0.096	9	21	258000000	0.075	9	10	242000000	0.05	4	31	500000000	0.075	9	1	55	564000000	9	3	78800000	1	0	10	23.2	26	386.77	170	170.1	Q04637	B2RU10|B2RU06|Q04637|B4DGF1|Q04637-3|Q04637-4|Q04637-5|Q04637-6|D3DNT2|B4DSI9|Q6NZJ6|C9JF13|Q96I65|C9J6B6|C9K073|C9J2Z7|Q8K0J8	EIF4G1 EIF4F EIF4G EIF4GI	eukaryotic translation initiation factor 4F complex|cytosol|cytosol|cytosol|cytoplasm|
Other		Isoform 2 of Eukaryotic translation initiation factor 4 gamma 1	Eif4g1	MOUSE	175.433	0	0	0	0	1	11900000	0.013	1	1	11900000	0.013	1	1	20900000	0.013	1	1	22500000	0.013	1	2	43400000	0.013	1	1	3	55200000	1	0	0	0	0	1	14.1	16	235.79	170	170.2	Q6NZJ6-2	Q6NZJ6-2	Eif4g1	cytoplasm|
Other		Eukaryotic translation initiation factor 4 gamma 3	Eif4g3	HUMAN	177.79	1	606000	0.005	1	0	0	0	0	1	606000	0.005	1	2	8920000	0.011	2	0	0	0	0	2	8920000	0.011	2	1	3	9530000	2	0	0	0	0	2	7.3	10	125.06	170	170.3	O43432	B9EGQ7|O43432|Q504Z1|B4DH17|B4DZE1|O43432-2|B4DXR2|A2AMI6|Q8BQR8	EIF4G3	eukaryotic translation initiation factor 4F complex|
Other		Isoform 3 of Eukaryotic translation initiation factor 4 gamma 3	Eif4g3	MOUSE	177.369	0	0	0	0	0	0	0	0	0	0	0	0	0	0	0	0	2	72700000	0.02	2	2	72700000	0.02	2	1	2	72700000	2	0	0	0	0	2	7.6	9	119.61	170	170.4	Q80XI3-3	Q80XI3-3|Q80XI3|A2AMI2|Q80XI3-4|Q80XI3-2	Eif4g3
Other		Eukaryotic translation initiation factor 4 gamma, 3		HUMAN	68.015	2	92400	0.028	1	1	44700	0.028	1	3	137000	0.028	1	2	1250000	0.028	1	0	0	0	0	2	1250000	0.028	1	1	5	1390000	1	0	0	0	0	1	7.7	3	36.4	170	170.5	B1AN89	B1AN89	EIF4G3 RP11-190H11.1-002
Other		Moesin	Msn	HUMAN	67.933	2	998000	0.039	2	1	9470000	0.012	1	3	10500000	0.039	2	1	5090000	0.012	1	3	56700000	0.039	2	4	61700000	0.039	2	1	7	72200000	2	0	0	0	0	2	46.6	26	386.18	171	171.1	P26038	P26038|P26043|Q3TS85|A7YIJ8|P35241|Q7TSG6|B7Z9U6|B7Z2S7|B7Z4C7|A7YIK0	MSN	cytoskeleton|microvillus|microvillus membrane|nucleolus|cytoplasm|apical plasma membrane|internal side of plasma membrane|filopodium|apical part of cell|plasma membrane|basolateral plasma membrane|nucleus|uropod|extrinsic to membrane|
Other		Moesin	Msn	MOUSE	67.8799	0	0	0	0	0	0	0	0	0	0	0	0	0	0	0	0	1	4600000	0.027	1	1	4600000	0.027	1	1	1	4600000	1	0	0	0	0	1	45.4	25	367.97	171	171.2	P26041	P26041|Q3TZQ2	Msn	cytoplasm|apical plasma membrane|extrinsic to membrane|nucleus|uropod|nucleolus|plasma membrane|apical part of cell|internal side of plasma membrane|basolateral plasma membrane|cytoskeleton|microvillus membrane|filopodium|
Other		Ezrin	Ezr	HUMAN	69.5257	2	1540000	0.042	2	8	41600000	0.165	6	10	43200000	0.187	7	9	36800000	0.156	6	9	120000000	0.163	7	18	157000000	0.192	8	1	14	144000000	3	14	56300000	7	0	10	36.3	19	299.44	171	171.3	P15311	P15311|Q6NUR7|B7Z5V2|B2R6J2|P26040|Q3TCP5|Q3UXR4|Q3UL48|B7Z437|B7Z9R6	EZR VIL2	microvillus|actin cytoskeleton|cytoplasm|plasma membrane|microtubule basal body|actin filament|filopodium|apical part of cell|apical plasma membrane|extrinsic to membrane|microvillus|ruffle|cortical cytoskeleton|ruffle membrane|cytosol|uropod|cell cortex|microvillus membrane|
Other		60 kDa heat shock protein, mitochondrial	Hspd1	HUMAN	61.2247	3	9270000	0.033	2	9	54200000	0.108	3	12	63500000	0.109	4	6	8090000	0.076	2	13	226000000	0.109	4	19	234000000	0.109	4	1	31	298000000	4	0	0	0	0	4	54.1	25	386.03	172	172.1	P10809	P10809|B3GQS7|B7Z597|B7Z5E7|B7Z4F6|B7Z532|D3Z2F2|C9JL25|B7Z712|D3Z7J9|Q96RI3|C9JCQ4|C9JL19|C9J0S9	HSPD1 HSP60	coated vesicle|lipopolysaccharide receptor complex|plasma membrane part|extracellular space|mitochondrion|mitochondrion|cytosol|cell surface|mitochondrion|cytosol|cytoplasm|mitochondrial matrix|coated pit|secretory granule|cyclin-dependent protein kinase activating kinase holoenzyme complex|cell surface|mitochondrion|cell surface|mitochondrial inner membrane|cytosol|early endosome|
Other		60 kDa heat shock protein, mitochondrial	Hspd1	MOUSE	61.1256	0	0	0	0	1	254000	0.019	1	1	254000	0.019	1	1	261000	0.048	1	2	11200000	0.08	2	3	11500000	0.08	2	1	4	11800000	3	0	0	0	0	3	49.7	22	326.83	172	172.2	P63038	P63038|P63038-2	Hspd1 Hsp60	lipopolysaccharide receptor complex|intracellular membrane-bounded organelle|intracellular membrane-bounded organelle|mitochondrion|mitochondrion|cyclin-dependent protein kinase activating kinase holoenzyme complex|mitochondrial matrix|cytoplasm|mitochondrion|mitochondrion|secretory granule|secretory granule|early endosome|cytosol|extracellular space|coated pit|cell surface|plasma membrane part|m…
Other		Short heat shock protein 60 Hsp60s1		HUMAN	23.63	0	0	0	0	1	9240000	0.068	1	1	9240000	0.068	1	0	0	0	0	0	0	0	0	0	0	0	0	1	1	9240000	1	0	0	0	0	1	19	5	59.98	172	172.3	Q96RI4	Q96RI4
Other		Serine/threonine-protein phosphatase 2A 65 kDa regulatory subunit A alpha isoform	Ppp2r1a	HUMAN	66.1062	16	42100000	0.222	9	17	162000000	0.244	11	33	204000000	0.292	13	25	341000000	0.259	14	27	831000000	0.266	11	52	1170000000	0.344	18	1	1	11200000	1	84	1370000000	18	0	19	46.6	23	385.75	173	173.1	P30153	P30153|A8K3H8|B4DDF7|Q76MZ3|Q8C2E1|B4DE69|B4DQY1|Q7TMX2|Q8NB89|B3KQV6|B4E1Q0|B4DK91|C9J9C1	PPP2R1A	soluble fraction|cytosol|cytosol|chromosome, centromeric region|cytosol|nucleus|protein phosphatase type 2A complex|protein phosphatase type 2A complex|cytosol|mitochondrion|microtubule cytoskeleton|protein phosphatase type 2A complex|cytosol|membrane|cytosol|
Other		Isoform 2 of Serine/threonine-protein phosphatase 2A 65 kDa regulatory subunit A beta isoform	Ppp2r1b	HUMAN	74.211	1	119000	0.029	1	2	843000	0.029	1	3	962000	0.029	1	2	541000	0.029	1	4	11200000	0.056	2	6	11800000	0.056	2	1	9	12700000	2	0	0	0	0	2	17.6	7	123.5	173	173.2	P30154-2	P30154-2|A8K8B0|A8MY67|P30154|B4DGQ6|B4DWW5|Q8BIX1|Q7TNP2|B7Z1G3	PPP2R1B
Other		Putative uncharacterized protein		MOUSE	73.4264	0	0	0	0	0	0	0	0	0	0	0	0	1	314000	0.025	1	0	0	0	0	1	314000	0.025	1	1	1	314000	1	0	0	0	0	1	14.7	6	107.19	173	173.3	Q3TTF6	Q3TTF6	Ppp2r1b
Other		Splicing factor 3B subunit 1	Sf3b1	HUMAN	146.57	12	28900000	0.106	11	11	66200000	0.105	10	23	95100000	0.134	13	18	136000000	0.155	15	28	485000000	0.194	17	46	621000000	0.266	25	2	0	0	0	69	716000000	26	0	26	27.7	26	385.55	174	174.1	O75533	O75533|Q99NB9|Q8C839	SF3B1 SAP155	nucleus|spliceosome|nuclear speck|
Other		Catenin delta-1	Ctnnd1	HUMAN	108.739	2	6320000	0.039	2	4	8110000	0.069	3	6	14400000	0.069	3	5	54100000	0.07	3	11	172000000	0.096	7	16	226000000	0.126	8	1	22	240000000	8	0	0	0	0	8	33.1	26	385.14	175	175.1	O60716	O60716|O60716-2|O60716-4|C9JKX3|O60716-6|O60716-3|O60716-5|O60716-7|C9JZR2|O60716-9|O60716-8|O60716-10|O60716-12|O60716-14|O60716-11|O60716-13|O60716-15|O60716-16|O60716-17|O60716-18|O60716-20|O60716-22|O60716-19|O60716-21|O60716-23|O60716-24|Q68DU0|O60716-25|O60716-26|O60716-28|O60716-30|O60716-27|O60716-29|Q7KZJ3|O60716-31|O60716-32	CTNND1 KIAA0384	nucleus|lamellipodium|cytoplasm|plasma membrane|membrane fraction|plasma membrane|plasma membrane|
Other		Catenin delta-1	Ctnnd1	MOUSE	105.493	1	879000	0.015	1	0	0	0	0	1	879000	0.015	1	2	2790000	0.04	2	2	6210000	0.04	2	4	9000000	0.04	2	1	5	9880000	2	0	0	0	0	2	25.2	20	286.16	175	175.2	P30999	P30999|P30999-3|P30999-2|D3Z2H2|D3Z7H6|D3Z2H7	Ctnnd1 Catns Kiaa0384	nucleus|lamellipodium|plasma membrane|cytoplasm|membrane fraction|
Other		Inosine-5'-monophosphate dehydrogenase 2	Impdh2	HUMAN	56.2604	25	50600000	0.334	13	29	206000000	0.336	15	54	257000000	0.379	18	21	141000000	0.284	13	47	1690000000	0.344	18	68	1830000000	0.396	21	1	32	655000000	4	90	1430000000	18	0	22	43.7	23	384.69	176	176.1	P12268	P12268|Q3UPJ2|P24547|Q3U9N8|B7Z1G4	IMPDH2 IMPD2	cytosol|
Other		Isoform 3 of Inosine-5'-monophosphate dehydrogenase 1	Impdh1	HUMAN	60.8357	0	0	0	0	1	524000	0.023	1	1	524000	0.023	1	1	745000	0.023	1	3	6370000	0.108	3	4	7110000	0.108	3	1	5	7640000	3	0	0	0	0	3	15.6	6	76.27	176	176.2	P20839-3	Q5H9Q6|A4D0Z6|C9JV30|P20839-3|Q6ZNB1|B3KVM8|B3KRZ3|B4DNJ7|P20839|C9J381|B4DE09|P20839-2|C9K0R9	IMPDH1 IMPD1	cytosol|
Other		Inosine-5'-monophosphate dehydrogenase 1	Impdh1	MOUSE	55.6358	1	57800	0.038	1	0	0	0	0	1	57800	0.038	1	0	0	0	0	0	0	0	0	0	0	0	0	1	1	57800	1	0	0	0	0	1	14.2	4	51.51	176	176.3	P50096	P50096|Q7TSG7	Impdh1
Other		Importin subunit beta-1	Kpnb1	HUMAN	98.4807	39	98600000	0.24	15	33	211000000	0.253	15	72	310000000	0.316	19	30	231000000	0.167	11	40	857000000	0.229	15	70	1090000000	0.264	18	2	1	961000	1	142	1400000000	22	0	23	33.7	22	384.65	177	177.1	Q14974	B2RBR9|Q14974|Q6GTI5|Q7TSZ6|P70168|Q3TFE8|Q3UHW8|B7ZAV6|B7Z752|B7Z5M1	KPNB1 NTF97	nuclear pore|cytosol|cytosol|cytoplasm|cytosol|nucleus|nucleoplasm|nucleoplasm|nucleoplasm|nucleoplasm|cytosol|
Other		Isoform DLP1c of Dynamin-1-like protein	Dnm1l	HUMAN	81.0477	0	0	0	0	0	0	0	0	0	0	0	0	4	24400000	0.06	2	0	0	0	0	4	24400000	0.06	2	1	4	24400000	2	0	0	0	0	2	49.6	23	381.69	178	178.1	O00429-2	O00429-2|D3DUW7|O00429-4|D3DUW5|O00429-6|O00429|D3DUW6|O00429-3|O00429-5|Q8K1M6|Q8K1M6-2|Q8K1M6-3|Q8K1M6-4|B4DGC9|B4DPZ9|Q8K1M6-5|B4DDQ3|B7WPJ0	DNM1L DLP1 DRP1	cytoplasm|endomembrane system|cis-Golgi network|cytosol|mitochondrial outer membrane|membrane|endoplasmic reticulum|
Other		cDNA FLJ56381, highly similar to Dynamin-1-like protein (EC 3.6.5.5)		HUMAN	86.0616	0	0	0	0	0	0	0	0	0	0	0	0	0	0	0	0	1	13800000	0.034	1	1	13800000	0.034	1	1	1	13800000	1	0	0	0	0	1	44.8	22	359.38	178	178.2	B4DYR6	B4DYR6
Other		Isoform 3 of Rho guanine nucleotide exchange factor 1	Arhgef1	HUMAN	104.749	13	9930000	0.167	8	18	61700000	0.206	10	31	71600000	0.231	12	19	72200000	0.206	11	14	149000000	0.139	8	33	222000000	0.242	13	1	64	293000000	16	0	0	0	0	16	38.9	24	381.46	179	179.1	Q92888-3	Q92888-3|Q92888|Q92888-2|Q6NX52|Q49AN3	ARHGEF1	intracellular|plasma membrane|plasma membrane|cytoplasm|
Other		Rho guanine nucleotide exchange factor 1	Arhgef1	MOUSE	103.43	1	29700	0.022	1	0	0	0	0	1	29700	0.022	1	1	2680000	0.016	1	3	6430000	0.058	3	4	9110000	0.075	4	1	5	9140000	5	0	0	0	0	5	19.6	13	203.19	179	179.2	Q61210	Q61210|Q61210-4|Q61210-5|Q61210-2|Q61210-3	Arhgef1 Lbcl2 Lsc	cytoplasm|membrane|intracellular|
Other		ATP synthase subunit beta, mitochondrial	Atp5b	HUMAN	56.5589	2	23800000	0.03	1	1	1160000	0.03	1	3	25000000	0.03	1	2	18000000	0.03	1	4	588000000	0.03	1	6	606000000	0.03	1	1	9	631000000	1	0	0	0	0	1	53.4	20	379.03	180	180.1	P06576	P06576	ATP5B ATPMB ATPSB	mitochondrion|mitochondrial proton-transporting ATP synthase complex|cell surface|mitochondrial membrane|mitochondrial matrix|mitochondrial nucleoid|mitochondrion|plasma membrane|mitochondrial matrix|mitochondrial proton-transporting ATP synthase, catalytic core|
Other		ATP synthase subunit beta, mitochondrial	Atp5b	MOUSE	56.2995	1	330000	0.03	1	0	0	0	0	1	330000	0.03	1	0	0	0	0	1	35900000	0.03	1	1	35900000	0.03	1	1	2	36300000	1	0	0	0	0	1	53.4	20	375.5	180	180.2	P56480	P56480	Atp5b	mitochondrial inner membrane|cell surface|plasma membrane|mitochondrial proton-transporting ATP synthase complex, catalytic core F(1)|mitochondrial nucleoid|mitochondrion|mitochondrion|
Other		Cytoskeleton-associated protein 4	Ckap4	HUMAN	66.1354	22	65300000	0.315	13	17	60600000	0.224	9	39	126000000	0.34	14	24	181000000	0.308	12	21	834000000	0.295	13	45	1020000000	0.345	16	1	84	1140000000	17	0	0	0	0	17	49	23	376.25	181	181.1	Q07065	Q07065|Q07065-2|B3KVX6	CKAP4	integral to membrane|endoplasmic reticulum|membrane fraction|ER-Golgi intermediate compartment membrane|membrane|
Other		Cytoskeleton-associated protein 4	Ckap4	MOUSE	63.748	7	4550000	0.088	4	5	2450000	0.027	1	12	6990000	0.088	4	5	4120000	0.027	1	8	68500000	0.135	5	13	72600000	0.135	5	1	25	79600000	7	0	0	0	0	7	29.3	13	196.04	181	181.2	Q8BMK4	Q8BMK4	Ckap4	endoplasmic reticulum|ER-Golgi intermediate compartment membrane|membrane|integral to membrane|
Other		Signal transducer and activator of transcription 3	Stat3	HUMAN	88.865	0	0	0	0	0	0	0	0	0	0	0	0	0	0	0	0	2	93600000	0.028	1	2	93600000	0.028	1	2	0	0	0	2	93600000	1	0	1	44.2	22	376.03	182	182.1	P40763	Q3U6S9|Q3ULI4|P40763|Q3U5Q4|P42227|P42227-2|A8K7B8|B7ZC18|B4DVR6|B4DNP0|B7ZA24|Q8CFJ6	STAT3 APRF	nucleolus|cytoplasm|nucleus|cytoplasm|nucleus|nucleus|plasma membrane|
Other		Isoform Del-701 of Signal transducer and activator of transcription 3	Stat3	HUMAN	88.7779	0	0	0	0	0	0	0	0	0	0	0	0	0	0	0	0	1	14300000	0.027	1	1	14300000	0.027	1	2	0	0	0	1	14300000	1	0	1	44.2	22	375.07	182	182.2	P40763-2	P40763-2|P42227-3|B5BTZ6	STAT3 APRF	nucleolus|cytoplasm|nucleus|cytoplasm|nucleus|nucleus|plasma membrane|
Other		Transcription intermediary factor 1-beta	Trim28	HUMAN	90.3168	18	29300000	0.159	10	23	123000000	0.316	15	41	152000000	0.33	16	33	342000000	0.329	16	35	1530000000	0.35	15	68	1870000000	0.425	20	1	53	795000000	10	56	1230000000	10	0	20	42.5	20	374.68	183	183.1	Q13263	Q13263|B2R8R5|Q13263-2|Q62318|Q62318-2	TRIM28 KAP1 RNF96 TIF1B	intracellular|nucleoplasm|nuclear euchromatin|nuclear heterochromatin|nucleus|chromatin|
Other		Isoform 2 of Myb-binding protein 1A	Mybbp1a	HUMAN	150.334	17	26400000	0.139	15	16	58300000	0.117	11	33	84700000	0.198	21	17	62400000	0.128	11	21	445000000	0.159	16	38	507000000	0.211	21	1	71	592000000	26	0	0	0	0	26	24.8	26	374.31	184	184.1	Q9BQG0-2	Q9BQG0-2|Q9BQG0|B4DZZ1|B4DE42|B4DWP5	MYBBP1A P160	NLS-dependent protein nuclear import complex|nucleolus|nucleus|cytoplasm|
Other		Calpain-2 catalytic subunit	Capn2	HUMAN	80.8637	1	788000	0.014	1	3	18300000	0.021	2	4	19100000	0.021	2	1	7910000	0.014	1	0	0	0	0	1	7910000	0.014	1	1	0	0	0	5	27000000	2	0	2	36.8	21	373.59	185	185.1	P17655	P17655|B4E1R7|B7ZA96|B4DN77|B3KUH9|Q3U8S5|O08529|Q3U3A8|Q6ZVC6|Q8BPV9	CAPN2 CANPL2	soluble fraction|insoluble fraction|plasma membrane|cytoplasm|intracellular|
Other		cDNA, FLJ96158, highly similar to Homo sapiens calpain 2, (m/II) large subunit (CAPN2), mRNA		HUMAN	80.9328	0	0	0	0	2	9070000	0.021	1	2	9070000	0.021	1	0	0	0	0	2	42800000	0.021	1	2	42800000	0.021	1	1	4	51900000	1	0	0	0	0	1	36.8	20	357.69	185	185.2	B2RCM3	B2RCM3
Other		Uveal autoantigen with coiled-coil domains and ankyrin repeats	Uaca	HUMAN	163.644	4	1060000	0.035	3	3	2900000	0.035	3	7	3950000	0.07	6	19	61800000	0.128	14	23	224000000	0.166	17	42	286000000	0.235	25	1	44	268000000	21	5	21900000	5	0	26	25	26	373.39	186	186.1	Q9BZF9	B7ZKM6|Q9BZF9|B7ZKM7|Q8CIA8|Q8CGB3-3|Q8CGB3|Q8CGB3-2	UACA KIAA1561	membrane fraction|nuclear envelope|nucleus|apoptosome|cytosol|cytoskeleton|cytoplasm|extracellular region|soluble fraction|perinuclear region of cytoplasm|
Core matrisome	Collagens	Collagen type V alpha 3 chain	Col5a3	MOUSE	172.707	30	98100000	0.087	8	63	2650000000	0.17	18	93	2750000000	0.181	19	36	835000000	0.1	10	27	1520000000	0.137	11	63	2350000000	0.166	16	1	156	5100000000	22	0	0	0	0	22	21.6	24	372.64	187	187.1	Q9JLI2	Q9JLI2|Q920S4	Col5a3 mCG_67925	collagen type V|collagen|
Core matrisome	Collagens	Collagen alpha-3(V) chain	Col5a3	HUMAN	172.802	0	0	0	0	3	113000000	0.049	3	3	113000000	0.049	3	1	178000	0.017	1	2	211000000	0.025	2	3	212000000	0.042	3	1	6	324000000	5	0	0	0	0	5	8.8	7	76.06	187	187.2	P25940	P25940	COL5A3	collagen type V|extracellular region|collagen type V|collagen|
Other		Probable ATP-dependent RNA helicase DDX46	Ddx46	MOUSE	117.96	18	31600000	0.191	15	23	121000000	0.164	14	41	152000000	0.243	20	10	116000000	0.105	9	19	255000000	0.18	15	29	371000000	0.229	20	2	0	0	0	70	523000000	26	0	26	28.9	26	372.23	188	188.1	Q569Z5	A8K6X3|Q569Z5|Q7L014|Q569Z5-2|D3DQA6	Ddx46 Kiaa0801	nucleus|Cajal body|nuclear speck|
Other		Protein flightless-1 homolog	Flii	HUMAN	146.232	0	0	0	0	2	8550000	0.015	1	2	8550000	0.015	1	3	19900000	0.019	2	0	0	0	0	3	19900000	0.019	2	1	5	28500000	2	0	0	0	0	2	25.2	22	371.74	189	189.1	Q13045	Q13045|B4DIX0|B4DNA8	FLII FLIL	nucleolus|nucleus|cytoplasm|cytoskeleton|centrosome|
Other		cDNA FLJ50164, highly similar to Protein flightless-1 homolog		HUMAN	136.627	0	0	0	0	2	13200000	0.016	1	2	13200000	0.016	1	1	7720000	0.016	1	0	0	0	0	1	7720000	0.016	1	1	3	20900000	1	0	0	0	0	1	22.4	18	310.85	189	189.2	B4DIL0	B4DIL0
Other		Protein flightless-1 homolog	Flii	MOUSE	146.227	0	0	0	0	0	0	0	0	0	0	0	0	1	894000	0.011	1	0	0	0	0	1	894000	0.011	1	1	1	894000	1	0	0	0	0	1	13.9	13	221.97	189	189.3	Q9JJ28	Q9JJ28	Flii Fli1 Fliih	cytoplasm|nucleus|centrosome|cytoskeleton|
Other		Niban-like protein 1	Fam129b	HUMAN	83.1953	17	29200000	0.173	10	11	94800000	0.173	8	28	124000000	0.215	11	21	439000000	0.195	6	16	887000000	0.203	8	37	1330000000	0.259	9	1	65	1450000000	13	0	0	0	0	13	45.1	22	371.62	190	190.1	Q96TA1	Q5VVW7|Q96TA1|Q8CC78|Q9H8K1|Q9H6L6	FAM129B C9orf88
Other		Niban-like protein 1	Fam129b	MOUSE	85.4446	0	0	0	0	1	528000	0.029	1	1	528000	0.029	1	2	1400000	0.029	1	0	0	0	0	2	1400000	0.029	1	1	3	1930000	1	0	0	0	0	1	19	10	167.06	190	190.2	Q8R1F1	Q8BQ71|Q8R1F1|Q3UC84|Q3UDW4|Q3U8I3|Q3TCV6|Q3UIE4	Fam129b
Other		Dihydropyrimidinase-related protein 2	Dpysl2	HUMAN	62.7489	2	1690000	0.057	2	8	13900000	0.045	2	10	15600000	0.075	3	10	10200000	0.075	3	5	267000000	0.075	3	15	277000000	0.075	3	1	25	293000000	3	0	0	0	0	3	55.4	21	371.32	191	191.1	Q16555	Q16555|B4DR31|Q86U75|Q8NAN9|Q6P1J1|A0EJG6|B3KXQ5|Q14194|P97427|B3KV96|B3KT07|Q3TY94	DPYSL2 CRMP2 ULIP2	synaptosome|cell soma|terminal button|microtubule cytoskeleton|growth cone|cytoplasm|cell soma|mitochondrion|protein complex|soluble fraction|axon|dendrite|dendrite|
Other		Dihydropyrimidinase-related protein 2	Dpysl2	MOUSE	62.6758	2	512000	0.027	1	2	5600000	0.045	2	4	6120000	0.045	2	5	35400000	0.045	2	2	64500000	0.027	1	7	99900000	0.045	2	1	11	106000000	2	0	0	0	0	2	52.4	20	355.51	191	191.2	O08553	O08553	Dpysl2 Crmp2 Ulip2	cell soma|terminal button|mitochondrion|dendrite|soluble fraction|synaptosome|growth cone|axon|cytoskeleton|protein complex|cytoplasm|
Other		Dihydropyrimidinase-related protein 3	Dpysl3	HUMAN	62.3616	0	0	0	0	3	30100000	0.028	1	3	30100000	0.028	1	1	11800000	0.028	1	1	14700000	0.028	1	2	26600000	0.028	1	1	5	56700000	1	0	0	0	0	1	17.3	8	100.38	191	191.3	Q14195	B3SXQ8|Q6DEN2|Q8IXW6|Q14195|Q3TAS8|B4DLZ4	DPYSL3 CRMP4 DRP3 ULIP ULIP1	cytoplasm|cell projection|growth cone|
Other		Dihydropyrimidinase-related protein 3	Dpysl3	MOUSE	62.3346	0	0	0	0	1	2690000	0.028	1	1	2690000	0.028	1	1	3330000	0.028	1	0	0	0	0	1	3330000	0.028	1	1	2	6020000	1	0	0	0	0	1	17.3	8	96.55	191	191.4	Q62188	Q62188|Q3TT92|D3YUS0|D3Z567	Dpysl3 Drp3 Ulip	cytoplasm|growth cone|cell projection|
Other		Structural maintenance of chromosomes protein 4	Smc4	HUMAN	147.864	8	7460000	0.062	6	8	37600000	0.084	7	16	45100000	0.118	11	14	125000000	0.101	8	15	189000000	0.148	11	29	314000000	0.184	14	1	45	359000000	17	0	0	0	0	17	27	26	370.88	192	192.1	Q9NTJ3	Q9NTJ3|B3KXX5|Q9NTJ3-2|B3KVJ5|C9JR83|C9JJ64|C9IYK2|C9JWF0|C9J9E4|C9J578|C9JVD8	SMC4 CAPC SMC4L1	cytoplasm|condensin complex|nucleus|chromosome|condensin complex|
Other		Structural maintenance of chromosomes protein 4	Smc4	MOUSE	147.691	0	0	0	0	0	0	0	0	0	0	0	0	1	2250000	0.019	1	2	21700000	0.027	2	3	23900000	0.046	3	1	3	23900000	3	0	0	0	0	3	11.3	12	156.09	192	192.2	Q8CG47	Q8CG47|Q6P7V9	Smc4 Capc Smc4l1	chromosome|nucleus|cytoplasm|
Other		Dynactin subunit 1	Dctn1	HUMAN	142.434	0	0	0	0	0	0	0	0	0	0	0	0	0	0	0	0	0	0	0	0	0	0	0	0	1	0	0	0	0	0	0	0	0	25.4	24	369.93	193	193.1	Q14203	A8MY36|A8MWX9|Q14203|Q6MZZ3|Q14203-2|Q6AWB3|Q6AWB1|D3YYG9|D3Z2M9|C9JKG6|C9JJD0|C9JJN7|C9JTE5|C9JJW7|C9J1B7	DCTN1	microtubule|cytosol|cytoplasm|cytosol|cytosol|spindle pole|dynein complex|cytosol|cytosol|kinetochore|cytoskeleton|
Other		cDNA FLJ56465, highly similar to Dynactin-1		HUMAN	137.56	0	0	0	0	2	3230000	0.027	1	2	3230000	0.027	1	0	0	0	0	2	16100000	0.027	1	2	16100000	0.027	1	1	4	19300000	1	0	0	0	0	1	27.1	23	348.71	193	193.2	B4DM45	B4DM45
Other		Dynactin subunit 1	Dctn1	MOUSE	142.374	0	0	0	0	0	0	0	0	0	0	0	0	0	0	0	0	1	5330000	0.019	1	1	5330000	0.019	1	1	1	5330000	1	0	0	0	0	1	17.5	16	245.67	193	193.3	O08788	O08788|Q6NZM3|O08788-2|Q3T9V8|Q3TB96|D3YX34	Dctn1	microtubule|cytoskeleton|cytoplasm|cytoplasmic dynein complex|cell leading edge|
Other		Peroxisomal multifunctional enzyme type 2	Hsd17b4	HUMAN	80.1413	11	6720000	0.167	7	22	68900000	0.247	11	33	75700000	0.292	13	23	118000000	0.226	10	18	312000000	0.222	11	41	430000000	0.275	14	1	74	506000000	16	0	0	0	0	16	38.4	21	369.59	194	194.1	P51659	P51659|B2R659|B4DNV1|B4DVS5|B4DDM5|B4DSD0|B4DI68|B3KSP2	HSD17B4 EDH17B4	peroxisome|peroxisomal matrix|
Other		Peroxisomal multifunctional enzyme type 2	Hsd17b4	MOUSE	79.9939	1	92700	0.02	1	0	0	0	0	1	92700	0.02	1	1	9500000	0.017	1	3	17100000	0.095	3	4	26600000	0.112	4	1	5	26700000	4	0	0	0	0	4	21.9	10	159.6	194	194.2	P51660	Q3TT11|P51660|Q3UHW2	Hsd17b4 Edh17b4	mitochondrion|peroxisome|mitochondrion|
Other		Isoform p205 of Supervillin	Svil	HUMAN	202.384	3	2350000	0.034	3	16	35700000	0.132	13	19	38000000	0.132	13	26	121000000	0.177	20	16	156000000	0.119	12	42	277000000	0.214	24	1	48	235000000	20	13	80600000	4	0	24	21.4	24	368.79	195	195.1	O95425-2	O95425-2|D3DRW9|O95425|B4E3H1|B4E3N7|B4DXQ4|Q8K4L3|Q8K4L2|B4DZ11	SVIL	costamere|actin cytoskeleton|podosome|cell projection|cytoplasm|plasma membrane|nucleus|
Other		Condensin complex subunit 1	Ncapd2	HUMAN	158.606	19	11500000	0.113	12	11	12400000	0.1	8	30	23900000	0.183	17	19	57500000	0.13	12	31	574000000	0.161	16	50	631000000	0.222	22	1	68	604000000	17	12	51600000	8	0	25	24.7	25	368.75	196	196.1	Q15021	Q15021|D3DUR4|B3KMS0|B3KY03|B4E0B7|Q6ZV00|Q8K2Z4-2|Q8K2Z4	NCAPD2 CAPD2 CNAP1 KIAA0159	condensin core heterodimer|cytoplasm|condensin complex|condensed chromosome|condensin complex|pronucleus|nucleus|cytoplasm|nuclear chromosome|membrane coat|
Other		Inverted formin-2	Inf2	HUMAN	136.934	8	8670000	0.075	7	18	32900000	0.146	13	26	41500000	0.19	17	18	116000000	0.208	14	21	298000000	0.187	14	39	414000000	0.295	21	1	46	263000000	18	19	192000000	6	0	24	33.2	24	368.65	197	197.1	Q27J81	Q27J81|Q27J81-2|A8MSL0|Q0GNC1|Q0GNC1-3|Q27J81-3|C9JAR5	INF2 C14orf151 C14orf173	cytoplasm|perinuclear region of cytoplasm|
Other		Structural maintenance of chromosomes 1A	Smc1a	MOUSE	143.86	8	9330000	0.047	5	8	25700000	0.082	8	16	35100000	0.111	11	19	106000000	0.163	15	26	380000000	0.214	20	45	486000000	0.246	25	2	0	0	0	61	521000000	27	0	27	25.7	27	367.82	198	198.1	A2AFQ5	A2AFQ5|Q14683|Q9CU62|B7Z709|Q7Z4C6	Smc1a RP23-419G22.4-001	nucleus|chromosome|cytoplasm|kinetochore|
Other		Peptide-N(4)-(N-acetyl-beta-D-glucosaminyl)asparagine amidase F		ELIMR	39.4307	75	3470000000	0.714	18	80	13400000000	0.742	19	155	16800000000	0.793	21	68	6520000000	0.548	15	52	10600000000	0.627	15	120	17100000000	0.655	16	1	275	34000000000	21	0	0	0	0	21	79.3	21	367.2	199	199.1	P21163	P21163
Other		Synemin	Synm	HUMAN	173.107	5	4960000	0.025	3	4	12100000	0.032	4	9	17100000	0.032	4	17	58100000	0.122	14	24	333000000	0.165	18	41	391000000	0.216	24	1	40	339000000	21	10	69200000	3	0	24	21.6	24	365.88	200	200.1	O15061	O15061|O15061-2|C9JIE4|O15061-3|C9JCJ1|Q70IV5|Q70IV5-2|Q70IV5-3|Q05CE2	SYNM DMN KIAA0353 SYN	intermediate filament|costamere|neurofilament cytoskeleton|intermediate filament|costamere|membrane fraction|cytoplasm|cell junction|adherens junction|cytoskeleton|
Core matrisome	ECM Glycoproteins	Laminin subunit alpha-5	Lama5	HUMAN	412.344	6	1140000	0.017	5	7	4920000	0.018	5	13	6050000	0.024	7	6	18300000	0.025	6	14	110000000	0.051	11	20	128000000	0.062	14	1	33	134000000	18	0	0	0	0	18	10.3	26	365.41	201	201.1	O15230	O15230|Q5U4N9	LAMA5 KIAA0533 KIAA1907	extracellular region|basal lamina|laminin-5 complex|laminin-1 complex|extracellular region|extracellular region|extracellular space|laminin-10 complex|basement membrane|extracellular matrix|laminin-10 complex|laminin-11 complex|
Core matrisome	ECM Glycoproteins	Laminin, alpha 5	Lama5	MOUSE	416.427	2	332000	0.01	2	7	12800000	0.023	5	9	13100000	0.028	6	1	609000	0.005	1	8	40300000	0.039	8	9	41000000	0.045	9	1	18	54100000	13	0	0	0	0	13	8	18	259.75	201	201.2	A2ABW7	A2ABW7|Q61001	Lama5 RP23-16P3.3-001	basement membrane|basement membrane|laminin-10 complex|laminin-5 complex|basement membrane|basal lamina|extracellular space|basement membrane|proteinaceous extracellular matrix|basement membrane|laminin-10 complex|basement membrane|laminin-1 complex|basement membrane|basement membrane|basement membrane|
Core matrisome	ECM Glycoproteins	Laminin subunit alpha-3	Lama3	HUMAN	375.885	1	54800	0.007	1	2	2260000	0.01	2	3	2320000	0.018	3	4	2580000	0.015	3	4	28600000	0.023	4	8	31200000	0.027	5	1	11	33500000	5	0	0	0	0	5	3.1	6	94.05	201	201.3	Q16787	B0YJ32|Q16787|Q6VU67|B0YJ33|Q16787-1|Q6VU69	LAMA3 LAMNA	laminin-1 complex|extracellular region|extracellular region|basement membrane|extracellular region|extracellular region|
Core matrisome	ECM Glycoproteins	Laminin, alpha 5		HUMAN	56.7956	1	429000	0.028	1	0	0	0	0	1	429000	0.028	1	0	0	0	0	0	0	0	0	0	0	0	0	1	1	429000	1	0	0	0	0	1	16.2	6	73.07	201	201.4	Q5JTP4	Q5JTP4	LAMA5 RP11-157P1.6-003
Other		DNA mismatch repair protein Msh6	Msh6	HUMAN	154.609	19	17200000	0.177	15	19	71400000	0.147	12	38	88600000	0.222	19	19	144000000	0.14	12	20	309000000	0.179	15	39	453000000	0.205	18	1	46	322000000	15	31	220000000	9	0	24	27.1	24	364.99	202	202.1	P52701	P52701|B4DF41|B4E3I4|P52701-2|Q1L838|Q6GTK8|Q8C2N9|P54276|Q6LAI4|C9J7Y7|C9J8Y8|C9JH55	MSH6 GTBP	nuclear chromatin|MutSalpha complex|nucleus|
Other		Dynamin-binding protein	Dnmbp	HUMAN	178.827	8	3680000	0.051	5	14	39700000	0.092	9	22	43400000	0.117	11	14	63400000	0.085	8	19	241000000	0.147	15	33	305000000	0.164	16	1	55	348000000	18	0	0	0	0	18	23.2	25	364.07	203	203.1	Q6XZF7	Q5SVK8|Q6XZF7|Q6XZF7-2|A8MU01|B3KY33|B4E0Q3	DNMBP KIAA1010	cytoplasm|Golgi apparatus|cytoskeleton|Golgi stack|synapse|cell junction|intracellular|
Other		Dynamin-binding protein	Dnmbp	MOUSE	178.985	1	1530000	0.012	1	0	0	0	0	1	1530000	0.012	1	0	0	0	0	3	35300000	0.018	2	3	35300000	0.018	2	1	4	36800000	2	0	0	0	0	2	6.8	9	118.37	203	203.2	Q6TXD4	Q6TXD4|Q6TXD4-2	Dnmbp Kiaa1010	synapse|Golgi stack|Golgi apparatus|cytoskeleton|cytoplasm|cell junction|intracellular|
Other		Enhancer of mRNA-decapping protein 4	Edc4	HUMAN	153.085	4	2410000	0.036	3	14	33600000	0.126	9	18	36000000	0.126	9	10	38300000	0.115	8	12	105000000	0.1	7	22	143000000	0.134	10	1	40	179000000	10	0	0	0	0	10	27.3	24	363.65	204	204.1	Q6P2E9	Q6P2E9|Q6P2E9-2|B7Z7V8	EDC4 HEDLS	cytoplasmic mRNA processing body|nucleus|cytoplasm|
Other		Enhancer of mRNA-decapping protein 4	Edc4	MOUSE	153.85	1	123000	0.01	1	0	0	0	0	1	123000	0.01	1	1	5550000	0.011	1	3	3010000	0.026	2	4	8550000	0.037	3	1	5	8680000	3	0	0	0	0	3	17.6	17	245.29	204	204.2	Q3UJB9	Q3UJB9|Q3UJB9-2	Edc4	cytoplasm|nucleus|cytoplasmic mRNA processing body|
Other		Far upstream element-binding protein 2	Khsrp	HUMAN	73.4874	4	4820000	0.014	1	4	5640000	0.092	2	8	10500000	0.092	2	2	20400000	0.078	1	3	76100000	0.038	2	5	96500000	0.116	3	1	13	107000000	3	0	0	0	0	3	46.4	22	362.05	205	205.1	Q92945	Q92945|Q92945-2	KHSRP FUBP2	cytoplasm|nucleus|
Other		Far upstream element-binding protein 2	Khsrp	MOUSE	77.2645	0	0	0	0	0	0	0	0	0	0	0	0	1	1680000	0.026	1	0	0	0	0	1	1680000	0.026	1	1	1	1680000	1	0	0	0	0	1	28.4	16	252.17	205	205.2	Q3U0V1	Q3U0V1	Khsrp Fubp2	nucleus|cytoplasm|
Other		cDNA FLJ51330, highly similar to Far upstream element-binding protein 2		HUMAN	38.3574	0	0	0	0	0	0	0	0	0	0	0	0	0	0	0	0	1	2890000	0.071	1	1	2890000	0.071	1	1	1	2890000	1	0	0	0	0	1	49.1	13	196.97	205	205.3	B4DV73	B4DV73
Other		cDNA FLJ61310, highly similar to Zinc finger protein 185		HUMAN	74.5241	0	0	0	0	0	0	0	0	0	0	0	0	2	30500000	0.024	2	1	23400000	0.023	1	3	53900000	0.024	2	1	3	53900000	2	0	0	0	0	2	50.1	21	358.81	206	206.1	B4DLE9	B4DLE9|O15231|O15231-2|B7Z771|B4E2L1|Q8N1R8|Q7Z3Q8|B3KPM4
Other		Zinc finger protein 185		HUMAN	74.5232	0	0	0	0	0	0	0	0	0	0	0	0	0	0	0	0	0	0	0	0	0	0	0	0	1	0	0	0	0	0	0	0	0	49.9	20	338.29	206	206.2	A4FTV3	A4FTV3|B8K2M1|B8K2M0|B8K2L9	ZNF185
Other		Zinc finger protein 185 variant 692		HUMAN	74.7731	1	13000	0.021	1	0	0	0	0	1	13000	0.021	1	0	0	0	0	0	0	0	0	0	0	0	0	1	1	13000	1	0	0	0	0	1	43.9	17	295.44	206	206.3	B8K2M2	B8K2M2	ZNF185
Other		Nicotinamide phosphoribosyltransferase	Nampt	HUMAN	55.8054	16	37400000	0.234	9	19	99200000	0.258	9	35	137000000	0.34	12	10	102000000	0.109	5	14	684000000	0.228	8	24	787000000	0.246	9	1	59	923000000	13	0	0	0	0	13	62.1	22	358.78	207	207.1	P43490	P43490|B7Z8W6|A8MU66	NAMPT PBEF PBEF1	cytosol|cytoplasm|
Other		Putative uncharacterized protein	Nampt	MOUSE	55.7471	3	1940000	0.024	1	6	26100000	0.044	2	9	28000000	0.044	2	3	16700000	0.024	1	4	50600000	0.024	1	7	67300000	0.024	1	1	16	95300000	2	0	0	0	0	2	32.3	11	165.45	207	207.2	Q3TLX1	Q3TLX1|Q99KQ4	Nampt Pbef1	cytoplasm|
Other		T-complex protein 1 subunit gamma	Cct3	HUMAN	61.1034	4	1350000	0.126	3	12	91500000	0.111	4	16	92800000	0.144	5	5	107000000	0.135	4	10	242000000	0.168	6	15	349000000	0.168	6	1	19	105000000	4	12	337000000	3	0	7	45.8	21	358.51	208	208.1	P49368	P49368|Q5SZY0|B3KX11|A6NE14|B4DUR8|Q2TU64|P80318|Q3U0I3|Q3TBM6	CCT3 CCTG TRIC5	cytoskeleton|chaperonin-containing T-complex|cytosol|cytoplasm|
Other		Putative uncharacterized protein	Cct3	MOUSE	61.1715	0	0	0	0	0	0	0	0	0	0	0	0	1	780000	0.047	1	1	18600000	0.031	1	2	19400000	0.078	2	1	2	19400000	2	0	0	0	0	2	36.8	16	268.72	208	208.2	Q3UJP4	Q3UJP4	Cct3	chaperonin-containing T-complex|nucleus|plasma membrane|cytoplasm|
Core matrisome	ECM Glycoproteins	Laminin, beta 2	Lamb2	MOUSE	203.707	10	8830000	0.078	9	5	12100000	0.037	4	15	20900000	0.096	11	0	0	0	0	6	29600000	0.053	6	6	29600000	0.053	6	1	21	50500000	14	0	0	0	0	14	19.3	25	358.08	209	209.1	Q8R0Y0	Q8R0Y0|Q61292|B7ZMJ6|A4D0S4|A4D0S4-3|B4DTV7|C9JM08	Lamb2 mCG_16501	laminin-3 complex|endoplasmic reticulum|basement membrane|
Core matrisome	ECM Glycoproteins	Laminin subunit beta-2	Lamb2	HUMAN	203.109	6	909000	0.059	5	2	936000	0.022	2	8	1840000	0.068	6	2	4220000	0.023	2	5	32300000	0.057	5	7	36500000	0.066	6	1	15	38400000	8	0	0	0	0	8	16.5	19	268.14	209	209.2	P55268	P55268|Q8N9Q8	LAMB2 LAMS	laminin-11 complex|basement membrane|basal lamina|laminin-3 complex|basement membrane|extracellular region|extracellular region|extracellular matrix|basement membrane|extracellular region|endoplasmic reticulum|
Core matrisome	ECM Glycoproteins	Isoform 2 of Laminin subunit beta-4	Lamb4	HUMAN	88.0131	0	0	0	0	1	648000	0.04	1	1	648000	0.04	1	0	0	0	0	0	0	0	0	0	0	0	0	1	1	648000	1	0	0	0	0	1	5.4	2	23.7	209	209.3	A4D0S4-2	A4D0S4-2	LAMB4	extracellular region|basement membrane|
Other		Hypoxia up-regulated protein 1	Hyou1	HUMAN	111.562	6	24800000	0.069	5	7	27400000	0.071	6	13	52200000	0.102	8	5	21700000	0.053	4	7	138000000	0.102	7	12	160000000	0.126	9	1	25	212000000	11	0	0	0	0	11	32.8	23	358.05	210	210.1	Q9Y4L1	Q9Y4L1|B3KXH0|B7Z2N4|B7Z766|Q6IN67|B7Z602|B7Z909|B7Z4E6|Q9BST8	HYOU1 GRP170 ORP150	endoplasmic reticulum lumen|endoplasmic reticulum|
Other		Hypoxia up-regulated protein 1	Hyou1	MOUSE	111.407	0	0	0	0	0	0	0	0	0	0	0	0	0	0	0	0	1	5920000	0.011	1	1	5920000	0.011	1	1	1	5920000	1	0	0	0	0	1	18.6	13	205.65	210	210.2	Q9JKR6	Q9JKR6|Q8VCI2	Hyou1 Grp170	endoplasmic reticulum|endoplasmic reticulum lumen|
Other		Neutral alpha-glucosidase AB	Ganab	HUMAN	107.328	22	31700000	0.21	14	15	65400000	0.193	13	37	97100000	0.293	20	11	46800000	0.147	10	31	512000000	0.241	18	42	559000000	0.284	21	1	37	421000000	12	42	236000000	11	0	23	31.5	23	358	211	211.1	Q14697	B4DJ30|Q14697|B4DSM6|Q14697-3|Q14697-2|B4DIW2|B4DZ53|Q8BHN3-2|Q8BHN3|Q8BHN3-3	GANAB G2AN KIAA0088	Golgi apparatus|melanosome|endoplasmic reticulum|
Other		DNA replication licensing factor MCM3	Mcm3	HUMAN	91.6068	3	1940000	0.021	2	3	6150000	0.045	3	6	8090000	0.045	3	2	5880000	0.035	2	8	87400000	0.071	5	10	93300000	0.071	5	1	16	101000000	5	0	0	0	0	5	35.2	24	357.89	212	212.1	P25205	B4DWW4|B2R7C5|P25205|Q8NHX6|B4DUQ9|B4DS46	MCM3	centrosome|alpha DNA polymerase:primase complex|nucleoplasm|nucleus|nucleoplasm|nucleoplasm|nucleoplasm|cytoplasm|nucleoplasm|nucleoplasm|nucleoplasm|nucleolus|
Other		DNA replication licensing factor MCM3	Mcm3	MOUSE	92.2864	0	0	0	0	0	0	0	0	0	0	0	0	1	1760000	0.024	1	0	0	0	0	1	1760000	0.024	1	1	1	1760000	1	0	0	0	0	1	30.4	20	295.35	212	212.2	P25206	Q3ULD6|P25206|Q3UZH2	Mcm3 Mcmd Mcmd3	nucleus|centrosome|cytoplasm|
Other		WD repeat-containing protein 1	Wdr1	HUMAN	66.8769	10	30100000	0.166	6	14	210000000	0.151	6	24	241000000	0.232	8	18	226000000	0.198	7	12	894000000	0.198	7	30	1120000000	0.198	7	1	54	1360000000	8	0	0	0	0	8	51.8	20	355.72	213	213.1	O75083	O75083|A8MVA9|B3KXN4|O75083-3|B4DY05|B4DS71|B4DZX5|C9JJS2|Q9BZT4|A6NLT4	WDR1	extracellular region|cytosol|cytosol|cytoplasm|extracellular region|cytoskeleton|
Other		WD repeat-containing protein 1	Wdr1	MOUSE	67.0901	2	13100000	0.036	1	1	8770000	0.036	1	3	21800000	0.036	1	7	39000000	0.085	4	1	62100000	0.036	1	8	101000000	0.085	4	1	11	123000000	4	0	0	0	0	4	37.1	16	267.81	213	213.2	O88342	O88342|Q9DBM8|Q9DC08|Q3TNK2	Wdr1	cytoplasm|cytoskeleton|
Other		Polyadenylate-binding protein 1	Pabpc1	HUMAN	70.8978	7	27300000	0.069	4	8	60800000	0.045	3	15	88100000	0.069	4	14	82200000	0.114	5	7	175000000	0.069	4	21	257000000	0.114	5	2	0	0	0	36	345000000	5	0	5	37.2	22	355.58	214	214.1	P11940	P11940|Q99L36|Q8BN32|P29341|Q3U8U8|P11940-2|B4DZW4|B3KT93|B4DQX0|Q9DBE3|Q4VXU2|Q4VY17|A2A5N3|B2RXY9|Q8C7D3|Q96DU9|B4DM75	PABPC1 PAB1 PABP1 PABPC2	spliceosome|cytosol|cytoplasm|ribonucleoprotein complex|nucleus|
Other		Polyadenylate-binding protein 4	Pabpc4	HUMAN	71.1239	9	14400000	0.085	5	13	83300000	0.108	7	22	97700000	0.131	8	13	98800000	0.108	7	6	192000000	0.062	4	19	291000000	0.108	7	1	2	4460000	1	39	384000000	7	0	8	26.5	16	251.46	214	214.2	Q13310	Q4VC03|Q6IQ30|Q13310|Q13310-2|B1ANR0|Q6PHQ9|Q99LF8|A3KFU8|A3KFU5|Q91YZ8|D3Z5M2|Q3UX16|Q147Y3|Q3TSA5	PABPC4 APP1 PABP4	ribonucleoprotein complex|cytoplasm|
Other		Putative uncharacterized protein	Pabpc6	MOUSE	71.3996	0	0	0	0	0	0	0	0	0	0	0	0	1	564000	0.046	1	0	0	0	0	1	564000	0.046	1	1	1	564000	1	0	0	0	0	1	18.5	11	163.98	214	214.3	Q9D4E6	Q9D4E6	Pabpc6 Pabpc3
Other		Polyadenylate-binding protein 3	Pabpc3	HUMAN	70.2579	2	98700	0.028	1	0	0	0	0	2	98700	0.028	1	0	0	0	0	0	0	0	0	0	0	0	0	1	2	98700	1	0	0	0	0	1	18	10	150.1	214	214.4	Q9H361	Q3ZCS4|Q9H361	PABPC3 PABP3 PABPL3	cytoplasm|
Other		Putative uncharacterized protein	Pabpc4	MOUSE	26.7852	0	0	0	0	1	2320000	0.044	1	1	2320000	0.044	1	2	7030000	0.052	2	0	0	0	0	2	7030000	0.052	2	1	3	9360000	2	0	0	0	0	2	11.6	3	30.07	214	214.5	Q3TUS5	Q3TUS5	Pabpc4
Other		Sodium/potassium-transporting ATPase subunit alpha-1	Atp1a1	HUMAN	114.206	13	12200000	0.118	10	9	37500000	0.098	8	22	49700000	0.144	13	5	46100000	0.051	4	31	865000000	0.197	18	36	911000000	0.197	18	1	18	332000000	5	40	628000000	13	0	18	26.7	23	355.31	215	215.1	P05023	B7Z2T5|P05023|B7Z3U6|Q8VDN2|Q3TXF9|P05023-2|Q8VCE0|B7Z401|B7Z9V4|B7Z2T0|P13637|Q6PIC6|B7Z1Q9|Q6PIE5|D3YYN7|B7Z3F8|B3KV59|B7Z1N5|B2RAQ4|P50993|B1AKY9|B3KRI1|B3KSY7|B3KNQ8|B4DIQ8|Q8K2R2|B3KW93|Q9WV27|Q13733|Q7Z4I9|D3YVX6|B4DHD7|P20648|Q64436|Q91WH7|P54707-2|P54707|Q32MR8|Q9Z1W8|B4E0R9	ATP1A1	sarcolemma|sodium:potassium-exchanging ATPase complex|basolateral plasma membrane|membrane fraction|melanosome|microsome|integral to membrane|
Other		cDNA FLJ44610 fis, clone BRACE2012317, highly similar to Sodium/potassium-transporting ATPase alpha-2 chain (EC 3.6.3.9)		HUMAN	73.5282	0	0	0	0	1	50400000	0.025	1	1	50400000	0.025	1	0	0	0	0	0	0	0	0	0	0	0	0	1	1	50400000	1	0	0	0	0	1	13.5	6	86.92	215	215.2	B3KX35	B3KX35
Other		Glucosamine--fructose-6-phosphate aminotransferase [isomerizing] 2	Gfpt2	HUMAN	77.728	2	1510000	0.035	2	1	285000	0.024	1	3	1790000	0.06	3	7	67000000	0.086	5	11	223000000	0.111	6	18	290000000	0.124	9	1	21	292000000	10	0	0	0	0	10	40.7	24	355.07	216	216.1	O94808	O94808|B3KMR8|B2RB90|B4DN38|B3KM63	GFPT2	cytoplasm|
Other		Glucosamine--fructose-6-phosphate aminotransferase [isomerizing] 1	Gfpt1	HUMAN	79.6038	8	7760000	0.105	6	22	99400000	0.22	12	30	107000000	0.243	13	20	129000000	0.153	8	19	363000000	0.204	11	39	492000000	0.217	12	1	9	35900000	2	60	564000000	12	0	14	36.9	20	325.9	216	216.2	Q06210	Q06210|Q06210-2|P47856|P47856-2	GFPT1 GFAT GFPT	cytoplasm|
Other		Glucosamine--fructose-6-phosphate aminotransferase [isomerizing] 2		MOUSE	77.806	2	509000	0.029	2	0	0	0	0	2	509000	0.029	2	0	0	0	0	0	0	0	0	0	0	0	0	1	2	509000	2	0	0	0	0	2	32.6	18	270.52	216	216.3	Q9Z2Z9	Q9Z2Z9|Q3V0X4	Gfpt2
Other		cDNA, FLJ94136, highly similar to Homo sapiens synaptotagmin binding, cytoplasmic RNA interacting protein (SYNCRIP), mRNA		HUMAN	69.8286	1	1130000	0.03	1	0	0	0	0	1	1130000	0.03	1	0	0	0	0	0	0	0	0	0	0	0	0	1	1	1130000	1	0	0	0	0	1	40.9	22	352.47	217	217.1	B2R8Z8	B2R8Z8|B7Z645|O60506-5|B7Z213
Other		Heterogeneous nuclear ribonucleoprotein Q	Syncrip	MOUSE	69.8596	1	1910000	0.035	1	0	0	0	0	1	1910000	0.035	1	0	0	0	0	0	0	0	0	0	0	0	0	2	0	0	0	1	1910000	1	0	1	41.4	22	352.45	217	217.2	Q7TMK9	Q7TMK9|O60506|O60506-2|Q7TMK9-2|O60506-3|O60506-4	Syncrip Hnrpq Nsap1 Nsap1l	nucleus|ribonucleoprotein complex|cytoplasm|spliceosome|
Other		Heterogeneous nuclear ribonucleoprotein R	Hnrnpr	HUMAN	71.227	12	35000000	0.181	9	25	178000000	0.216	12	37	213000000	0.232	13	19	455000000	0.162	10	25	1580000000	0.236	13	44	2040000000	0.246	14	2	0	0	0	81	2250000000	15	0	15	33.8	21	349.7	217	217.3	O43390	O43390|Q3UMT8|Q8VHM5|Q3U8W9|O43390-2|B2R7W4|B4DMB1|Q2L7G6|B4DT28|B4DMD1|Q7Z334	HNRNPR HNRPR	nucleus|spliceosome|nucleoplasm|ribonucleoprotein complex|cytoplasm|heterogeneous nuclear ribonucleoprotein complex|
Other		Sulfide:quinone oxidoreductase, mitochondrial	Sqrdl	HUMAN	50.2451	19	13400000	0.295	9	18	114000000	0.326	11	37	128000000	0.393	14	5	12200000	0.077	3	23	321000000	0.3	9	28	333000000	0.313	10	1	65	461000000	15	0	0	0	0	15	56.8	23	351.99	218	218.1	Q9Y6N5	Q9Y6N5|B2R7T6|Q9UHS8	SQRDL CGI-44	mitochondrial inner membrane|mitochondrion|
Other		Sulfide:quinone oxidoreductase, mitochondrial	Sqrdl	MOUSE	50.796	5	3000000	0.102	3	7	37400000	0.044	2	12	40400000	0.115	4	7	13700000	0.08	3	6	236000000	0.131	4	13	250000000	0.144	5	1	25	290000000	5	0	0	0	0	5	35.7	13	200.88	218	218.2	Q9R112	Q9R112|Q8BW20|Q3UDS4	Sqrdl	mitochondrion|mitochondrial inner membrane|mitochondrion|
Other		Long-chain-fatty-acid--CoA ligase 4	Acsl4	HUMAN	80.2707	20	7990000	0.174	11	21	104000000	0.215	11	41	112000000	0.239	13	15	125000000	0.098	6	21	370000000	0.254	13	36	495000000	0.27	14	1	24	112000000	7	55	503000000	15	0	22	44.1	23	351.42	219	219.1	O60488	O60488|O60488-2|Q8TAF6|B4DH39|Q5D071|Q8BW44|Q91YN3|Q9QUJ7|Q9QUJ7-2	ACSL4 ACS4 FACL4 LACS4	mitochondrion|peroxisome|peroxisomal membrane|cell soma|endoplasmic reticulum membrane|microsome|membrane|integral to membrane|endoplasmic reticulum|mitochondrial outer membrane|
Other		Long-chain-fatty-acid--CoA ligase 3	Acsl3	HUMAN	81.3886	3	1370000	0.054	3	6	16600000	0.108	5	9	18000000	0.148	7	6	24800000	0.094	4	7	146000000	0.14	7	13	171000000	0.14	7	1	22	189000000	9	0	0	0	0	9	35.8	21	314.48	219	219.2	O95573	O95573|B2RBE0|B3KN05|B3KMA6	ACSL3 ACS3 FACL3 LACS3	integral to membrane|mitochondrial outer membrane|endoplasmic reticulum|endoplasmic reticulum membrane|microsome|peroxisomal membrane|mitochondrion|membrane|peroxisome|
Other		Acyl-CoA synthetase long-chain family member 3	Acsl3	MOUSE	81.5179	2	3310000	0.008	1	2	7030000	0.037	2	4	10300000	0.037	2	2	6590000	0.037	2	2	71400000	0.037	2	4	78000000	0.037	2	1	8	88400000	2	0	0	0	0	2	21.6	13	193.06	219	219.3	Q8K1J7	Q8K1J7|Q9CZW4|D3Z4I4	Acsl3 mCG_118403
Other		Splicing factor 3B subunit 3	Sf3b3	HUMAN	136.659	14	13200000	0.137	12	20	87500000	0.127	13	34	101000000	0.215	20	20	162000000	0.143	14	21	391000000	0.178	18	41	552000000	0.215	22	1	1	3110000	1	74	650000000	23	0	24	24.4	24	351.35	220	220.1	Q15393	Q15393|Q921M3|A8K6V3|Q921M3-2|B3KQH1|B3KM77|Q15393-3|Q15393-2	SF3B3 KIAA0017 SAP130	nucleus|spliceosome|small nuclear ribonucleoprotein complex|
Other		Isoform 3 of Importin-5	Ipo5	HUMAN	127.026	12	11900000	0.096	8	27	132000000	0.21	16	39	144000000	0.243	19	5	23400000	0.046	4	16	172000000	0.186	13	21	195000000	0.187	14	1	3	14000000	2	57	325000000	20	0	22	29.4	22	351.04	221	221.1	O00410-3	O00410-3|O00410|O00410-2|Q8BKC5|Q8BKC5-2|B4E0R6|B3KWG6|Q3TT04|Q9CYG6|C9JMV5|C9JZ53|C9JQT6|C9J875|C9JZD8	IPO5 KPNB3 RANBP5	nucleus|nuclear pore|nucleolus|cytoplasm|
Other		Ran-binding protein 6	Ranbp6	HUMAN	126.252	2	812000	0.011	1	2	1240000	0.011	1	4	2060000	0.011	1	0	0	0	0	4	20500000	0.043	3	4	20500000	0.043	3	1	6	10900000	1	2	11600000	2	0	3	4.3	3	40.95	221	221.2	O60518	O60518|Q8BIV3|B4DTX6	RANBP6	nucleus|cytoplasm|
Other		Transportin-1	Tnpo1	HUMAN	103.837	7	6170000	0.073	5	16	44400000	0.153	10	23	50600000	0.17	11	6	15400000	0.075	4	27	846000000	0.236	14	33	861000000	0.237	15	1	7	49200000	3	49	863000000	13	0	16	33.4	23	350.81	222	222.1	Q92973	Q92973|Q92973-2|Q8BFY9|Q8BFY9-2|Q92973-3|B4DSC0	TNPO1 KPNB2 MIP1 TRN	cytoplasm|nucleus|
Other		Transportin-2		MOUSE	101.995	0	0	0	0	0	0	0	0	0	0	0	0	0	0	0	0	6	60300000	0.055	3	6	60300000	0.055	3	2	0	0	0	6	60300000	3	0	3	15.1	10	151.05	222	222.2	Q99LG2	Q99LG2|Q6IN77|B4DRY5|Q3U1S0|Q3U316|O14787|O14787-2|B3KPC8	Tnpo2
Other		Sister chromatid cohesion protein PDS5 homolog A	Pds5a	HUMAN	152.368	10	8000000	0.081	7	7	7260000	0.08	6	17	15300000	0.127	10	10	48300000	0.108	7	21	263000000	0.162	16	31	312000000	0.209	19	1	9	29800000	5	39	297000000	16	0	21	25.5	23	350	223	223.1	Q29RF7	Q29RF7|Q6A026|Q8VDS0|Q29RF7-3|B3KMN2|Q9D337|Q9NTI5-4	PDS5A KIAA0648 PDS5 PIG54	chromatin|nucleus|
Other		Sister chromatid cohesion protein PDS5 homolog B	Pds5b	HUMAN	165.919	10	10500000	0.07	8	4	17200000	0.039	4	14	27700000	0.102	11	4	23600000	0.053	4	17	305000000	0.118	12	21	328000000	0.133	13	1	4	21300000	2	31	335000000	16	0	18	17.8	21	284.71	223	223.2	Q9NTI5	Q9NTI5|Q9NTI5-2|B7Z5S1|Q4VA53-3|Q4VA53|Q9NTI5-3|Q4VA53-2|Q9NTI5-5	PDS5B APRIN AS3 KIAA0979	nucleus|chromatin|
Core matrisome	ECM Glycoproteins	EMILIN-1	Emilin1	MOUSE	108.895	21	28000000	0.195	14	20	206000000	0.213	15	41	234000000	0.278	20	11	114000000	0.116	7	15	90500000	0.134	9	26	205000000	0.178	11	1	54	375000000	18	13	63800000	5	0	23	35.2	23	349.96	224	224.1	Q99K41	Q99K41|Q3U254|Q3UUU0|Q9Y6C2|Q96IH6	Emilin1	extracellular region|proteinaceous extracellular matrix|
Matrisome-associated	ECM-affiliated Proteins	Annexin A1	Anxa1	HUMAN	38.9418	13	34600000	0.245	6	30	155000000	0.346	11	43	190000000	0.346	11	38	543000000	0.398	13	25	1190000000	0.312	10	63	1730000000	0.491	16	1	106	1920000000	16	0	0	0	0	16	58	21	349.54	225	225.1	P04083	P04083|B5BU38|B4DL19|Q05BR2	ANXA1 ANX1 LPC1	basolateral plasma membrane|cytoplasm|cilium|cornified envelope|cytoplasm|nucleus|extracellular region|sarcolemma|plasma membrane|
Matrisome-associated	ECM-affiliated Proteins	Annexin A1	Anxa1	MOUSE	39.0189	7	3590000	0.147	4	3	11500000	0.13	3	10	15100000	0.208	6	16	57700000	0.381	10	10	111000000	0.216	5	26	169000000	0.43	12	1	36	184000000	13	0	0	0	0	14	55.4	18	276.22	225	225.2	P10107	B7STB7|P10107|Q4FK88|Q3U5N9|Q3US43	Anxa1 Anx1 Lpc-1 Lpc1	cytoplasm|cilium|nucleus|sarcolemma|basolateral plasma membrane|
Matrisome-associated	ECM-affiliated Proteins	Annexin A5	Anxa5	MOUSE	35.8089	18	45600000	0.238	8	14	74700000	0.144	6	32	120000000	0.238	8	12	58100000	0.137	5	12	255000000	0.21	6	24	313000000	0.285	9	1	56	433000000	10	0	0	0	0	10	28.8	10	158.11	225	225.3	P48036	P48036	Anxa5 Anx5	intracellular|
Other		Exportin-2	Cse1l	HUMAN	111.213	21	30900000	0.17	14	38	299000000	0.248	17	59	330000000	0.276	21	25	164000000	0.167	12	28	1020000000	0.205	16	53	1180000000	0.217	17	1	7	190000000	1	105	1320000000	23	0	24	30.3	24	349.24	226	226.1	P55060	P55060|P55060-3|Q9ERK4|A3RLL6|B4DM31|B4DUC5|B4DPS6|B4DM67|B4DS32|P55060-2	CSE1L CAS XPO2	nucleus|cytoplasm|
Other		E3 ubiquitin/ISG15 ligase TRIM25	Trim25	HUMAN	72.6427	22	28200000	0.323	14	14	97900000	0.219	10	36	126000000	0.382	17	18	169000000	0.282	12	26	463000000	0.307	14	44	632000000	0.385	17	1	80	758000000	20	0	0	0	0	20	46.8	22	348.88	227	227.1	Q14258	Q14258|D3DTY9|Q5SU70|Q5SU71|Q3TU94	TRIM25 EFP RNF147 ZNF147	focal adhesion|nucleus|nucleolus|cytoplasm|cell junction|
Other		Tripartite motif protein 25	Trim25	MOUSE	73.3416	0	0	0	0	0	0	0	0	0	0	0	0	10	1260000000	0.033	1	7	9550000000	0.033	1	17	10800000000	0.033	1	1	17	10800000000	1	0	0	0	0	1	7	3	38.86	227	227.2	B2KGS5	B2KGS5|Q3U3X7|Q61510|B2KGS6	Trim25 RP23-176J13.7-001	focal adhesion|cytoplasm|cell junction|nucleus|
Other		Trim25 protein		MOUSE	72.2503	0	0	0	0	0	0	0	0	0	0	0	0	0	0	0	0	1	24100000	0.025	1	1	24100000	0.025	1	1	1	24100000	1	0	0	0	0	1	6.3	3	32.92	227	227.3	Q922N9	Q922N9	Trim25
Other		Heterogeneous nuclear ribonucleoprotein U-like protein 2	Hnrnpul2	HUMAN	85.6737	10	9430000	0.049	4	6	24500000	0.032	3	16	33900000	0.049	4	6	59800000	0.032	3	11	354000000	0.068	6	17	414000000	0.068	6	1	33	447000000	6	0	0	0	0	6	23.5	22	348.03	228	228.1	Q1KMD3	Q1KMD3	HNRNPUL2 HNRPUL2	nucleus|
Other		Heterogeneous nuclear ribonucleoprotein U-like protein 2	Hnrnpul2	MOUSE	85.6264	0	0	0	0	0	0	0	0	0	0	0	0	2	3580000	0.018	1	1	7260000	0.018	1	3	10800000	0.018	1	1	3	10800000	1	0	0	0	0	1	20.4	17	269.29	228	228.2	Q00PI9	Q00PI9	Hnrnpul2 Hnrpul2 Manp	nucleus|
Other		Mitochondrial inner membrane protein	Immt	HUMAN	84.0758	5	774000	0.022	1	5	3400000	0.022	1	10	4180000	0.022	1	0	0	0	0	11	136000000	0.055	2	11	136000000	0.055	2	1	21	140000000	2	1	128000	1	0	3	38.3	22	347.23	229	229.1	Q16891	B2R5N6|Q16891|Q16891-2|B4DS66|B9A067|B4DQY2|Q16891-3|B4DKR1|B8ZZQ7|B4DT20|B7WPJ1|C9JTQ4|Q80SU3	IMMT HMP PIG4 PIG52	membrane|integral to membrane|integral to mitochondrial inner membrane|mitochondrion|mitochondrial inner membrane|
Other		Putative uncharacterized protein IMMT		HUMAN	73.4237	0	0	0	0	0	0	0	0	0	0	0	0	0	0	0	0	1	20900000	0.036	1	1	20900000	0.036	1	1	1	20900000	1	0	0	0	0	1	41.4	21	319.78	229	229.2	C9J406	C9J406	IMMT
Other		Isoform 5 of Mitochondrial inner membrane protein	Immt	MOUSE	88.0914	2	580000	0.031	2	2	1220000	0.041	2	4	1810000	0.073	4	5	4300000	0.044	2	2	7650000	0.044	2	7	12000000	0.044	2	1	11	13800000	5	0	0	0	0	5	22.4	16	239.12	229	229.3	Q8CAQ8-5	Q8CAQ8-5|Q8CAQ8|Q8CAQ8-2|Q3U7N2|Q8CAQ8-3|Q3TEY5|Q3TVZ5|Q8CAQ8-4	Immt	membrane|mitochondrion|integral to membrane|integral to mitochondrial inner membrane|mitochondrion|mitochondrial inner membrane|
Other		Vesicle-fusing ATPase	Nsf	HUMAN	83.1064	4	2550000	0.045	3	5	9030000	0.045	3	9	11600000	0.068	5	6	26400000	0.068	4	5	154000000	0.037	2	11	181000000	0.083	5	1	20	192000000	6	0	0	0	0	6	34	22	346.44	230	230.1	P46459	P46459|B7Z5J7|B4DGR3|B4DSK5|B4DH19|B7Z9U2|B4DFA2|D3DXJ4	NSF	cytosol|dendritic shaft|cytoplasm|
Other		Vesicle-fusing ATPase	Nsf	MOUSE	83.1825	0	0	0	0	0	0	0	0	0	0	0	0	1	3320000	0.014	1	0	0	0	0	1	3320000	0.014	1	1	1	3320000	1	0	0	0	0	1	26.3	17	274.07	230	230.2	P46460	P46460	Nsf Skd2	dendritic shaft|cytoplasm|
Other		Cullin-associated NEDD8-dissociated protein 1	Cand1	HUMAN	138.085	16	9080000	0.125	12	20	120000000	0.144	15	36	129000000	0.192	20	5	9870000	0.059	5	14	124000000	0.107	10	19	133000000	0.134	12	1	3	7260000	2	52	255000000	22	0	24	24.8	24	345.47	231	231.1	Q86VP6	Q86VP6|A8K8U1|Q6ZQ38|Q86VP6-2|B3KMG3|Q86VP6-3|B3KM30|D3YWC5	CAND1 KIAA0829 TIP120 TIP120A	ubiquitin ligase complex|nucleus|
Other		Nuclear pore complex protein Nup107	Nup107	HUMAN	107.114	15	14300000	0.134	12	9	70000000	0.118	8	24	84300000	0.176	14	11	75300000	0.15	9	21	406000000	0.205	16	32	481000000	0.274	20	1	32	272000000	14	24	294000000	10	0	24	29.8	24	345.12	232	232.1	P57740	P57740|B4DZ67|Q6PJE1|B3KMK0|Q8BH74|Q569X8|Q3TT06	NUP107	nuclear pore|nucleus|condensed chromosome kinetochore|kinetochore|Nup107-160 complex|nuclear envelope|nuclear envelope|nuclear pore|Nup107-160 complex|Nup107-160 complex|
Other		Nuclear pore complex protein Nup93	Nup93	HUMAN	94.0001	14	20400000	0.14	10	13	69000000	0.201	12	27	89500000	0.238	15	12	86900000	0.21	11	22	579000000	0.279	16	34	666000000	0.307	18	1	29	277000000	9	32	478000000	13	0	22	33.9	22	341.99	233	233.1	Q8N1F7	Q8N1F7|A8K897|B3KPQ8|Q8BJ71|Q8BJ71-2	NUP93 KIAA0095	nuclear envelope|nuclear pore|nucleus|nuclear envelope|
Other		SUN domain-containing protein 1	Sun1	HUMAN	90.8611	22	42700000	0.229	13	27	181000000	0.241	13	49	223000000	0.293	17	21	191000000	0.231	12	29	524000000	0.288	16	50	714000000	0.325	19	1	84	872000000	17	15	66100000	2	0	19	32.5	19	341.52	234	234.1	O94901	A4D2Q0|O94901|O94901-5|A7MCZ7|A5PL20|B4DZF7|B4E278|O94901-3|O94901-2|C9JK55|C9K051|Q9D666|Q3TV96|Q3TIW3|Q9D666-3|Q6B4H0|Q9D666-2|D3Z0V9|C9JJU6|C9JS54|O94901-4|C9JR15	SUN1 KIAA0810 UNC84A	integral to membrane|nucleus|nuclear envelope|nuclear inner membrane|nuclear membrane|SUN-KASH complex|membrane|intracellular membrane-bounded organelle|
Other		Far upstream element-binding protein 3	Fubp3	HUMAN	61.9816	7	12800000	0.164	5	18	63500000	0.372	12	25	76300000	0.389	13	39	233000000	0.482	16	31	795000000	0.533	17	70	1030000000	0.55	19	1	58	603000000	12	37	502000000	8	0	20	59.2	20	341.21	235	235.1	Q96I24	Q96I24|A6NJ37|Q96I24-2|Q3TIX6|Q3ULP9|A2AJ72	FUBP3 FBP3	nucleus|
Other		DNA replication licensing factor MCM2	Mcm2	HUMAN	102.579	13	4900000	0.097	7	22	81600000	0.215	13	35	86500000	0.28	18	24	170000000	0.182	12	27	499000000	0.259	17	51	669000000	0.304	20	1	16	120000000	6	70	636000000	15	0	21	30.4	21	337.33	236	236.1	P49736	P49736|B3KXZ4|B7Z8Z6|B4DSV5|Q3UJN1|P97310|Q3UK39	MCM2 BM28 CCNL1 CDCL1 KIAA0030	nuclear origin of replication recognition complex|nucleoplasm|nucleoplasm|nucleus|nucleoplasm|nucleoplasm|nucleoplasm|nucleoplasm|chromatin|nucleoplasm|
Other		Nucleoporin NUP188 homolog	Nup188	HUMAN	198.493	5	2040000	0.031	4	4	9320000	0.034	4	9	11400000	0.058	7	7	24300000	0.045	7	13	76000000	0.067	7	20	100000000	0.091	11	1	29	112000000	12	0	0	0	0	12	18.1	23	335.64	237	237.1	Q5SRE5	Q5SRE5|Q5SRE5-2|A2AWI5	NUP188 KIAA0169	nuclear envelope|nuclear envelope|nucleus|nuclear pore|
Other		Nucleoporin NUP188 homolog	Nup188	MOUSE	199.089	1	636000	0.009	1	0	0	0	0	1	636000	0.009	1	0	0	0	0	1	396000	0.022	1	1	396000	0.022	1	1	2	1030000	2	0	0	0	0	2	11.1	13	182.1	237	237.2	Q6ZQH8	Q6ZQH8	Nup188 Kiaa0169	nucleus|nuclear pore|
Other		DNA mismatch repair protein Msh2	Msh2	HUMAN	105.483	16	9810000	0.158	11	15	36100000	0.154	11	31	45900000	0.229	17	21	68900000	0.171	12	20	306000000	0.2	12	41	375000000	0.275	18	1	43	287000000	13	29	133000000	10	0	23	32.8	23	335.38	238	238.1	P43246	P43246|B4E2Z2|B4DN49|B4DL39|B4DSB9|Q80V79|P43247|C9J809	MSH2	MutSbeta complex|MutSalpha complex|nucleus|
Core matrisome	Collagens	Collagen alpha-1(V) chain		MOUSE	184.358	2	1180000	0.027	2	1	1130000	0.02	1	3	2310000	0.047	3	1	2220000	0.014	1	1	52800	0.014	1	2	2280000	0.028	2	1	5	4590000	5	0	0	0	0	5	24.8	21	333.64	239	239.1	O88207	O88207	Col5a1
Core matrisome	Collagens	Collagen alpha-1(V) chain	Col5a1	HUMAN	184.241	0	0	0	0	1	36800	0.015	1	1	36800	0.015	1	5	34200000	0.021	2	2	17900000	0.007	1	7	52100000	0.028	3	1	8	52100000	4	0	0	0	0	4	19.7	18	300.28	239	239.2	P20908	P20908|B2ZZ86|Q96HC0	COL5A1	collagen|extracellular matrix|collagen type V|extracellular region|basement membrane|extracellular matrix|
Core matrisome	Collagens	Collagen alpha-1(XI) chain	Col11a1	MOUSE	181.588	0	0	0	0	1	39500	0.014	1	1	39500	0.014	1	4	6460000	0.034	2	0	0	0	0	4	6460000	0.034	2	1	5	6500000	2	0	0	0	0	2	17.3	13	196.24	239	239.3	Q61245	Q61245|Q61245-2|C9JMN2	Col11a1	extracellular region|extracellular matrix|collagen|
Core matrisome	ECM Glycoproteins	UPF0464 protein C15orf44		HUMAN	58.0403	0	0	0	0	0	0	0	0	0	0	0	0	0	0	0	0	6	30100000	0.115	4	6	30100000	0.115	4	2	0	0	0	6	30100000	4	0	4	11.5	4	56.24	2494	2494.1	Q96SY0	B4DJL6|Q96SY0|Q8R3P6|B4DVT3|B4DWZ3|B4DDI6|B4DVD5|Q8R3P6-2|Q8CCV6|Q8C2P6	C15orf44
Core matrisome	Collagens	Isoform B of Collagen alpha-1(XI) chain	Col11a1	HUMAN	183.047	0	0	0	0	1	9500000	0.022	1	1	9500000	0.022	1	1	2140000	0.014	1	1	15700000	0.014	1	2	17900000	0.014	1	1	3	27400000	2	0	0	0	0	2	13.3	10	163.27	239	239.5	P12107-2	P12107-2|D3DT72|D3DT73|P12107|D3DT71|P12107-3|Q149N0	COL11A1 COLL6	collagen type XI|collagen type XI|extracellular region|collagen|
Core matrisome	Collagens	Collagen, type XI, alpha 2		HUMAN	162.996	1	43100	0.018	1	2	14200000	0.047	2	3	14300000	0.065	3	0	0	0	0	3	40000000	0.05	3	3	40000000	0.05	3	1	6	54300000	6	0	0	0	0	6	14.1	9	100.67	239	239.6	Q5STP6	C9J3N1|Q5STP6|P13942|P13942-3|P13942-2|A6NI54|C9J8W5|P13942-5|P13942-4|P13942-7|P13942-6|B0UXE9|P13942-8	COL11A2 XXbac-BCX22I16.3-001
Core matrisome	Collagens	Collagen alpha-2(XI) chain	Col11a2	MOUSE	172.331	3	2250000	0.039	3	3	15800000	0.051	3	6	18100000	0.051	4	0	0	0	0	0	0	0	0	0	0	0	0	1	6	18100000	4	0	0	0	0	4	6.9	7	79.69	239	239.7	Q64739	Q64739|Q64739-3|Q64739-4|Q64739-6|Q64739-5|Q64739-1|Q64739-7	Col11a2	collagen|extracellular region|
Other		Complement C4-B	C4b	MOUSE	194.536	12	12000000	0.082	8	5	5230000	0.048	4	17	17200000	0.108	10	16	67900000	0.083	10	9	75700000	0.079	7	25	144000000	0.107	12	1	42	161000000	16	0	0	0	0	17	18.1	22	333.41	240	240.1	P01029	B2RXW7|P01029|B2RWX2|B9EIU2	C4b C4	extracellular space|extracellular region|
Other		Complement component 4A (Rodgers blood group)		HUMAN	194.47	0	0	0	0	0	0	0	0	0	0	0	0	1	114000	0.01	1	1	34300	0.005	1	2	149000	0.016	2	1	2	149000	2	0	0	0	0	3	5	8	93.74	240	240.2	B0UZ83	B0UZ83|B0V2C8|B7ZVZ6|B2RUT6|Q5JNX2|A6H8M8|A7E2V2|A2BHY4|Q6U2E9|B0UZ85|Q6P4R1|P0C0L4|P0C0L5|B4E344|B4DIE5|B4DDH0	C4A DADB-112B14.9-001
Other		Isoleucyl-tRNA synthetase, mitochondrial	Iars2	HUMAN	114.759	12	7690000	0.13	9	16	95100000	0.167	12	28	103000000	0.248	17	11	43300000	0.1	8	26	392000000	0.283	17	37	436000000	0.303	19	1	46	369000000	16	19	169000000	7	0	23	34.6	23	331.83	241	241.1	Q9NSE4	Q9NSE4|A8K5W7|Q8BIJ6|Q8BIL6	IARS2	cytoplasm|mitochondrion|mitochondrial matrix|
Other		Nuclear pore complex protein Nup133	Nup133	HUMAN	130.004	17	6210000	0.109	8	9	16200000	0.092	7	26	22400000	0.14	10	16	24300000	0.132	10	26	340000000	0.208	16	42	364000000	0.224	18	1	66	381000000	18	2	5300000	1	0	19	23.7	19	330.65	242	242.1	Q8WUM0	Q8WUM0|A6NGS4|B4E206|B4E3T7|Q5T8N1|Q5TDI3|Q8R0G9|Q8CDZ5	NUP133	outer kinetochore of condensed chromosome|condensed chromosome kinetochore|Nup107-160 complex|Nup107-160 complex|nuclear pore|nucleus|nuclear pore|nuclear pore|nuclear envelope|Nup107-160 complex|nuclear envelope|
Other		N-acetyltransferase 10	Nat10	HUMAN	116.615	13	10800000	0.078	7	29	107000000	0.179	14	42	118000000	0.197	17	23	79200000	0.198	15	21	306000000	0.169	12	44	385000000	0.245	18	1	8	19500000	4	78	483000000	17	0	21	26.6	21	330.56	243	243.1	Q9H0A0	Q9H0A0|B4DFD5|Q8K224|D3Z2Z4	NAT10 ALP KIAA1709	nucleolus|nucleus|
Other		Ubiquitin carboxyl-terminal hydrolase 5	Usp5	HUMAN	96.6974	1	5530000	0.017	1	3	55600000	0.026	2	4	61100000	0.026	2	4	112000000	0.026	2	4	129000000	0.064	3	8	241000000	0.073	4	1	12	302000000	4	0	0	0	0	4	30	20	329.53	244	244.1	P45974	P45974|P45974-2|D3YYA5|D3Z4K7|Q92995|A8K2S3|B4DYF3	USP5 ISOT	lysosome|
Other		Ubiquitin carboxyl-terminal hydrolase 5	Usp5	MOUSE	96.7444	0	0	0	0	0	0	0	0	0	0	0	0	1	12400000	0.017	1	0	0	0	0	1	12400000	0.017	1	1	1	12400000	1	0	0	0	0	1	25.6	17	288.94	244	244.2	P56399	P56399|Q3U4W8	Usp5 Isot
Other		Major vault protein	Mvp	HUMAN	99.6103	9	6180000	0.152	9	5	13900000	0.087	4	14	20100000	0.22	12	11	46900000	0.146	9	22	477000000	0.234	15	33	524000000	0.287	19	1	24	258000000	14	23	287000000	8	0	22	34.6	22	328.6	245	245.1	Q14764	Q14764|B4DXN0|B4DDR2|B4DP93|Q8C2S9|Q3THX5|Q9EQK5|Q922X6|D3Z2N7	MVP LRP	nucleus|nuclear pore|ribonucleoprotein complex|intracellular membrane-bounded organelle|cytoplasm|
Other		Isoform 2 of Putative ATP-dependent RNA helicase DHX30	Dhx30	HUMAN	137.14	9	6020000	0.088	8	15	38000000	0.145	14	24	44000000	0.184	17	15	44000000	0.109	11	17	204000000	0.166	15	32	248000000	0.207	19	1	10	66300000	4	46	226000000	19	0	23	24.9	23	328.4	246	246.1	Q7L2E3-2	Q7L2E3-2|Q7L2E3|C9JC37|Q7L2E3-3|Q99PU8|Q99PU8-3|Q99PU8-2|D3Z2J3|C9JDC4|D3Z1G8|D3YXL7	DHX30 DDX30 KIAA0890	mitochondrion|mitochondrial nucleoid|cytoplasm|
Other		Ribonuclease inhibitor	Rnh1	HUMAN	51.7983	21	41500000	0.414	11	40	381000000	0.511	14	61	422000000	0.559	16	29	417000000	0.433	13	40	2270000000	0.451	13	69	2680000000	0.505	16	1	130	3110000000	18	0	0	0	0	18	59.2	18	328.29	247	247.1	P13489	P13489|Q8IZK8|Q9BQ80	RNH1 PRI RNH	angiogenin-PRI complex|cytoplasm|
Other		Isoform 2 of Ribonucleoprotein PTB-binding 1	Raver1	HUMAN	78.3716	8	4190000	0.151	5	6	7460000	0.144	4	14	11700000	0.205	6	15	26900000	0.297	10	26	436000000	0.316	12	41	463000000	0.364	15	1	55	474000000	16	0	0	0	0	16	47.9	21	328.25	248	248.1	Q8IY67-2	Q8IY67-2|Q8IY67|Q8IY67-3|Q9CW46-2	RAVER1 KIAA1978	cytoplasm|nucleus|
Other		Ribonucleoprotein PTB-binding 1	Raver1	MOUSE	79.8369	0	0	0	0	0	0	0	0	0	0	0	0	0	0	0	0	2	12900000	0.06	2	2	12900000	0.06	2	1	2	12900000	2	0	0	0	0	2	15.1	7	88.7	248	248.2	Q9CW46	Q9CW46	Raver1 Kiaa1978	nucleus|cytoplasm|
Matrisome-associated	ECM Regulators	Inter-alpha-trypsin inhibitor heavy chain H1		MOUSE	101.537	30	53600000	0.207	17	25	129000000	0.179	13	55	183000000	0.232	21	5	9440000	0.048	3	4	115000000	0.031	2	9	125000000	0.08	5	1	64	307000000	21	0	0	0	0	21	23.2	21	327.88	249	249.1	Q61702	Q61702|Q3UEI9|Q8K159	Itih1
Other		Threonyl-tRNA synthetase, cytoplasmic	Tars	HUMAN	84.3464	4	4180000	0.07	4	9	90000000	0.059	3	13	94200000	0.07	4	14	157000000	0.135	6	10	345000000	0.128	6	24	502000000	0.195	9	1	37	597000000	10	0	0	0	0	10	40.9	24	326.86	250	250.1	P26639	P26639|B2RDX5|B4DEG8|B3KTN2|B4DKZ9	TARS	cytoplasm|cytosol|
Other		Threonyl-tRNA synthetase, cytoplasmic	Tars	MOUSE	84.2673	0	0	0	0	0	0	0	0	0	0	0	0	5	5690000	0.03	1	0	0	0	0	5	5690000	0.03	1	1	5	5690000	1	0	0	0	0	1	25	15	211.33	250	250.2	Q9D0R2	Q9D0R2|Q3U630	Tars	cytoplasm|
Other		Interferon, gamma-inducible protein 16, isoform CRA_a		HUMAN	82.8779	11	12600000	0.182	10	18	301000000	0.195	10	29	314000000	0.289	16	22	257000000	0.234	12	23	647000000	0.251	14	45	904000000	0.334	19	1	74	1220000000	22	0	0	0	0	22	38.1	22	323.67	251	251.1	D3DUZ3	D3DUZ3|B4DJT8|Q16666|Q16666-2|Q16666-3|Q16666-5|C9JXU0|Q6K0P9|Q6K0P9-2|Q6K0P9-3|Q6K0P9-4|Q6K0P9-5|Q6K0P9-6	IFI16 hCG_1995098
Other		UDP-N-acetylglucosamine--peptide N-acetylglucosaminyltransferase 110 kDa subunit	Ogt	HUMAN	118.178	9	5350000	0.138	9	16	33800000	0.128	10	25	39200000	0.215	16	10	39900000	0.107	8	24	236000000	0.187	13	34	276000000	0.222	16	1	1	545000	1	58	315000000	19	0	20	26.2	20	323.46	252	252.1	O15294	O15294|Q8CGY8|O15294-3|Q8CGY8-2|O15294-2|Q3TQV0|Q8C676|B4DTL6|C9JZL3|Q80XU6|Q9H5T3	OGT	nucleus|cytoplasm|cytosol|
Other		Eukaryotic translation initiation factor 4 gamma 2	Eif4g2	HUMAN	102.874	0	0	0	0	0	0	0	0	0	0	0	0	3	8320000	0.025	1	2	5920000	0.016	1	5	14200000	0.041	2	1	5	14200000	2	0	0	0	0	2	32.3	23	323.37	253	253.1	P78344	B4DZF2|P78344|P78344-2|Q2TU89	EIF4G2 DAP5 OK/SW-cl.75	eukaryotic translation initiation factor 4F complex|cytoplasm|
Other		Eukaryotic translation initiation factor 4 gamma 2	Eif4g2	MOUSE	102.617	0	0	0	0	1	484000	0.02	1	1	484000	0.02	1	0	0	0	0	0	0	0	0	0	0	0	0	1	1	484000	1	0	0	0	0	1	30.2	22	302.32	253	253.2	Q62448	Q62448|A0JNY7|Q62448-2	Eif4g2 Nat1	eukaryotic translation initiation factor 4F complex|cytoplasm|
Other		Non-POU domain-containing octamer-binding protein	Nono	HUMAN	54.3447	10	41200000	0.193	8	23	141000000	0.314	10	33	182000000	0.371	13	37	280000000	0.356	13	23	1020000000	0.348	12	60	1300000000	0.503	19	1	19	168000000	3	74	1310000000	17	0	20	55.2	20	322.84	254	254.1	Q15233	A8K525|Q15233|B7Z4C2|Q3UM20|Q99K48|Q3TFC2|Q3TMM5|Q3TTV7|C9JYS8|Q99K48-2|C9IZL7|C9J4X2	NONO NRB54	nuclear matrix|paraspeckles|nucleus|
Other		NAD(P) transhydrogenase, mitochondrial	Nnt	HUMAN	114.635	7	2090000	0.052	3	13	20900000	0.081	5	20	23000000	0.081	5	6	14400000	0.055	4	18	290000000	0.081	6	24	304000000	0.091	7	1	44	327000000	7	0	0	0	0	7	24.7	21	322.64	255	255.1	Q13423	Q13423|Q2TB59|B4DMN9|B4DS88	NNT	mitochondrial inner membrane|mitochondrion|mitochondrial respiratory chain|membrane|integral to membrane|
Other		Nicotinamide nucleotide transhydrogenase, isoform CRA_a	Nnt	MOUSE	114.565	1	2020000	0.015	1	0	0	0	0	1	2020000	0.015	1	0	0	0	0	2	7680000	0.034	2	2	7680000	0.034	2	1	3	9700000	2	0	0	0	0	2	19	16	217.12	255	255.2	Q8C1W8	Q8C1W8|Q922E1|Q61941|Q3TWH2|Q3TGH1|Q8BGK0|Q8C9V5|Q8C3H2|Q8C337	Nnt mCG_1988	mitochondrion|mitochondrial inner membrane|mitochondrion|
Core matrisome	ECM Glycoproteins	Thrombospondin-1	Thbs1	HUMAN	133.374	14	12400000	0.088	7	20	75100000	0.092	8	34	87600000	0.103	9	16	78100000	0.066	6	8	158000000	0.064	5	24	236000000	0.103	9	1	58	323000000	11	0	0	0	0	11	20.6	20	322.51	256	256.1	P07996	P07996|B4E3J7	THBS1 TSP TSP1	extracellular matrix|extracellular space|platelet alpha granule lumen|extracellular region|extracellular matrix|platelet alpha granule|external side of plasma membrane|extracellular space|extracellular region|extracellular region|secretory granule|fibrinogen complex|
Core matrisome	ECM Glycoproteins	Putative uncharacterized protein	Thbs1	MOUSE	133.71	1	206000	0.014	1	6	16100000	0.038	3	7	16300000	0.038	3	4	13000000	0.011	1	3	27000000	0.035	3	7	40000000	0.035	3	1	14	56300000	4	0	0	0	0	4	13.9	13	211.14	256	256.2	Q8CGB2	Q8CGB2|P35441|Q80YQ1|Q3TR40	Thbs1	extracellular space|platelet alpha granule|extracellular region|external side of plasma membrane|fibrinogen complex|
Core matrisome	ECM Glycoproteins	Thrombospondin-2	Thbs2	HUMAN	133.869	0	0	0	0	1	1540000	0.008	1	1	1540000	0.008	1	0	0	0	0	0	0	0	0	0	0	0	0	1	1	1540000	1	0	0	0	0	1	2	2	28.49	256	256.3	P35442	P35442	THBS2 TSP2	platelet alpha granule lumen|extracellular region|
Other		Nuclear pore complex protein Nup160	Nup160	HUMAN	164.458	17	10700000	0.118	12	21	30400000	0.102	9	38	41100000	0.151	15	14	43500000	0.056	6	28	266000000	0.163	16	42	309000000	0.171	17	1	68	241000000	15	13	110000000	7	0	22	21	21	322.3	257	257.1	Q12769	Q12769|C9JIP0|Q9Z0W3|Q12769-3|C9J0U6|Q12769-2|Q9Z0W3-2	NUP160 KIAA0197 NUP120	nuclear pore|Nup107-160 complex|nuclear envelope|nuclear pore|nuclear pore|Nup107-160 complex|nucleus|nuclear envelope|kinetochore|Nup107-160 complex|
Other		Tyrosyl-tRNA synthetase, cytoplasmic	Yars	HUMAN	59.4847	12	28200000	0.185	10	17	123000000	0.359	16	29	151000000	0.414	19	8	107000000	0.159	8	14	270000000	0.272	12	22	377000000	0.339	16	1	12	178000000	4	39	350000000	18	0	22	48.8	22	321.71	258	258.1	P54577	P54577|A2A7S7|Q91WQ3	YARS	cytoplasm|nucleus|extracellular space|soluble fraction|
Other		Microtubule-associated protein 1B	Map1b	HUMAN	271.814	2	1380000	0.005	1	10	28300000	0.028	4	12	29700000	0.028	4	13	40100000	0.044	6	7	69900000	0.045	5	20	110000000	0.072	9	1	32	140000000	10	0	0	0	0	10	13.4	21	321.21	259	259.1	P46821	P46821|A2BDK6|Q3UPV4|A2ARP8|Q9QYR6-2|Q9QYR6	MAP1B	postsynaptic density|cytosol|dendrite|perinuclear region of cytoplasm|microtubule|plasma membrane|axon|growth cone|perikaryon|microtubule associated complex|soluble fraction|cytoskeleton|
Other		Microtubule-associated protein 1B	Map1b	MOUSE	271.718	1	8040	0.012	1	1	32800	0.012	1	2	40800	0.012	1	0	0	0	0	0	0	0	0	0	0	0	0	1	2	40800	1	0	0	0	0	1	7.2	12	192.11	259	259.2	P14873	P14873|B2RQQ5	Map1b Mtap1b Mtap5	cytoskeleton|perikaryon|perinuclear region of cytoplasm|microtubule associated complex|plasma membrane|microtubule|axon|soluble fraction|dendrite|cytosol|postsynaptic density|growth cone|
Other		Microtubule-associated protein 1A	Map1a	HUMAN	307.105	0	0	0	0	1	5810000	0.013	1	1	5810000	0.013	1	1	6030000	0.008	1	1	25300000	0.008	1	2	31300000	0.008	1	1	3	37100000	2	0	0	0	0	2	2.4	3	34.07	259	259.3	P78559	P78559	MAP1A MAP1L	microtubule associated complex|microtubule|
Other		SWI/SNF-related matrix-associated actin-dependent regulator of chromatin subfamily A member 5	Smarca5	HUMAN	122.588	19	22200000	0.112	11	8	26700000	0.055	5	27	48900000	0.122	12	11	56000000	0.07	6	17	247000000	0.134	11	28	303000000	0.15	12	1	1	16100000	1	54	336000000	15	0	16	24.6	24	321.07	260	260.1	O60264	O60264|B7ZAX9|B4DZC0|Q91ZW3|B2RT32|Q3URV3	SMARCA5 SNF2H WCRF135	nucleoplasm|chromatin silencing complex|condensed chromosome|nucleus|nucleus|RSF complex|nuclear replication fork|nucleolus|
Other		Probable global transcription activator SNF2L1	Smarca1	HUMAN	123.287	7	2310000	0.04	4	3	5670000	0.041	3	10	7980000	0.068	6	4	30100000	0.037	4	9	114000000	0.08	7	13	144000000	0.096	9	1	4	60000000	2	19	91900000	8	0	10	16.1	18	233.83	260	260.2	P28370	B7ZLQ5|P28370|P28370-2|Q6PGB8-2|Q6PGB8|B1AUP9|Q8BS67	SMARCA1 SNF2L SNF2L1	chromatin remodeling complex|nucleus|
Other		Exportin-1	Xpo1	HUMAN	124.525	0	0	0	0	1	3890000	0.021	1	1	3890000	0.021	1	0	0	0	0	8	172000000	0.066	4	8	172000000	0.066	4	1	9	176000000	4	0	0	0	0	4	25.3	20	320.74	261	261.1	O14980	O14980|B7ZB16|B3KWD0|B4DR01|C9JKM9|C9J673|C9J1G5|C9JV99|C9JQ02|C9IZS4|C9JTM6|C9IYM2|C9JF49	XPO1 CRM1	nucleus|nucleoplasm|kinetochore|nucleolus|Cajal body|annulate lamellae|ribonucleoprotein complex|cytosol|nuclear envelope|nucleoplasm|cytoplasm|
Other		Exportin-1	Xpo1	MOUSE	124.231	1	106000	0.026	1	0	0	0	0	1	106000	0.026	1	0	0	0	0	0	0	0	0	0	0	0	0	1	1	106000	1	0	0	0	0	1	21.3	17	270.76	261	261.2	Q6P5F9	Q6P5F9|Q921J0	Xpo1 Crm1	cytoplasm|nucleoplasm|nucleolus|nucleus|annulate lamellae|ribonucleoprotein complex|Cajal body|kinetochore|
Other		GMP synthase [glutamine-hydrolyzing]	Gmps	HUMAN	77.4557	10	7490000	0.167	7	17	76900000	0.253	12	27	84400000	0.323	16	19	80900000	0.288	15	19	275000000	0.277	13	38	356000000	0.353	20	1	16	123000000	5	49	317000000	17	0	22	40.5	22	320.73	262	262.1	P49915	P49915|B4DUT7|B4DXV7|Q3THK7	GMPS	cytosol|cytoplasm|
Other		DNA topoisomerase 2-beta	Top2b	HUMAN	184.234	2	829000	0.014	2	1	2450000	0.007	1	3	3280000	0.014	2	0	0	0	0	1	26600000	0.007	1	1	26600000	0.007	1	1	4	29900000	2	0	0	0	0	2	16.1	23	319.78	263	263.1	Q02880	Q02880|Q02880-2|Q6W6M6|B7ZB27|B4DLV2	TOP2B	heterochromatin|chromosome|nucleolus|nucleus|cytoplasm|cytosol|nucleoplasm|
Other		DNA topoisomerase 2-beta		MOUSE	182.818	0	0	0	0	0	0	0	0	0	0	0	0	0	0	0	0	1	9870000	0.007	1	1	9870000	0.007	1	1	1	9870000	1	0	0	0	0	1	16.3	23	313.95	263	263.2	Q64511	Q64511	Top2b
Other		Isoform 4 of DNA topoisomerase 2-alpha	Top2a	HUMAN	183.591	3	4830000	0.013	2	4	21300000	0.027	3	7	26100000	0.033	4	7	65700000	0.045	5	7	177000000	0.055	6	14	242000000	0.078	9	1	21	268000000	9	0	0	0	0	9	16.8	22	312.16	263	263.3	P11388-4	C9J4C3|P11388-4|C9J5P2|P11388-3|P11388-2|C9JGD1|P11388	TOP2A TOP2	nucleoplasm|nucleus|centriole|protein complex|DNA topoisomerase complex (ATP-hydrolyzing)|viral integration complex|nucleus|nucleolus|nucleus|cytoplasm|nucleus|nuclear chromosome|
Other		DNA topoisomerase 2-alpha	Top2a	MOUSE	173.673	0	0	0	0	0	0	0	0	0	0	0	0	0	0	0	0	1	13400000	0.023	1	1	13400000	0.023	1	1	1	13400000	1	0	0	0	0	1	11.1	13	179.04	263	263.4	Q01320	Q01320	Top2a Top-2 Top2	nucleus|DNA topoisomerase complex (ATP-hydrolyzing)|nucleolus|nucleus|condensed chromosome|
Matrisome-associated	ECM Regulators	Alpha-2-macroglobulin		MOUSE	167.247	23	26800000	0.183	17	7	26400000	0.058	5	30	53200000	0.193	18	14	34800000	0.11	9	7	27600000	0.076	5	21	62400000	0.145	11	1	51	116000000	20	0	0	0	0	20	22.2	20	318.88	264	264.1	Q61838	D3YW52|Q61838|D3YUI3	A2m Pzp
Other		Isoform 2 of Importin-4	Ipo4	HUMAN	120.44	9	3860000	0.113	8	21	78100000	0.179	11	30	82000000	0.233	16	8	39500000	0.066	5	19	225000000	0.208	14	27	264000000	0.218	15	1	52	322000000	18	5	24200000	2	0	20	27.5	20	317.54	265	265.1	Q8TEX9-2	Q8TEX9-2|Q8TEX9|B3KQ33|B3KTB3|D3DS63|B3KPS9|B3KT38|B3KSQ4|Q6I9Y8|B3KPY9|B4DXR7|Q8VI75|Q5U4C5	IPO4 IMP4B RANBP4	cytoplasm|nuclear pore|nucleus|
Other		Nesprin-3	C14orf49	HUMAN	112.842	5	2780000	0.073	5	1	3360000	0.011	1	6	6150000	0.085	6	10	56600000	0.096	8	25	311000000	0.254	20	35	368000000	0.269	22	1	36	356000000	19	5	17300000	3	0	22	26.9	22	317.36	266	266.1	Q6ZMZ3	Q6ZMZ3|A6H8H3|Q6ZMZ3-2|Q6ZMZ3-3|Q4FZC9|Q4FZC9-2|Q6P714	C14orf49	membrane|nucleus|nuclear outer membrane|integral to membrane|SUN-KASH complex|
Other		40S ribosomal protein S3	Rps3	HUMAN	26.859	1	864000	0.041	1	5	27200000	0.041	1	6	28100000	0.041	1	8	60500000	0.049	2	3	59600000	0.041	1	11	120000000	0.049	2	1	17	148000000	2	0	0	0	0	2	66.2	18	316.36	267	267.1	P23396	P23396|D3YV43	RPS3 OK/SW-cl.26	nucleus|cytosol|cytosolic small ribosomal subunit|cytosol|ribonucleoprotein complex|nucleus|cytoplasm|ruffle membrane|cytosolic small ribosomal subunit|ribosome|intracellular|
Other		40S ribosomal protein S3	Rps3	MOUSE	26.845	0	0	0	0	0	0	0	0	0	0	0	0	2	2890000	0.041	1	2	9320000	0.041	1	4	12200000	0.041	1	1	4	12200000	1	0	0	0	0	1	65.4	17	302.75	267	267.2	P62908	P62908|Q3UCL7|Q9CZP6|Q3UK56|Q9D0A2	Rps3	cytoplasm|cytosol|endomembrane system|ribonucleoprotein complex|cytosolic small ribosomal subunit|cytosolic small ribosomal subunit|ribosome|intracellular|nucleus|dendrite|ruffle membrane|
Other		Heterogeneous nuclear ribonucleoproteins A2/B1	Hnrnpa2b1	HUMAN	37.4861	26	131000000	0.373	11	25	271000000	0.362	11	51	403000000	0.444	15	34	222000000	0.396	12	34	856000000	0.436	13	68	1080000000	0.526	16	2	0	0	0	119	1480000000	19	0	19	57.7	19	314.74	268	268.1	P22626	P22626|O88569|P22626-2|O88569-2|B7ZP22|B8ZZ37|O88569-3	HNRNPA2B1 HNRPA2B1	nucleus|nucleolus|heterogeneous nuclear ribonucleoprotein complex|cytoplasm|spliceosome|nucleoplasm|ribonucleoprotein complex|
Other		Heterogeneous nuclear ribonucleoprotein A1	Hnrnpa1	HUMAN	38.8601	9	40100000	0.142	5	3	24200000	0.067	3	12	64300000	0.142	7	2	11600000	0.075	2	9	177000000	0.212	6	11	189000000	0.217	7	2	0	0	0	23	253000000	11	0	11	45.4	18	281.88	268	268.2	P09651	Q5EBP8|Q3UK83|P09651|Q3U7F3|P09651-2|P49312|Q3TIK8|P09651-3|P0C7M2|C9JCD7|P49312-2|Q0VAC0|Q6IPF2|Q3TFB1|Q32P51|B4E0B5|B7ZWG9	HNRNPA1 HNRPA1	nucleolus|heterogeneous nuclear ribonucleoprotein complex|ribonucleoprotein complex|spliceosome|nucleoplasm|cytoplasm|cytoplasm|ribonucleoprotein complex|nucleus|
Other		cDNA FLJ51587, highly similar to Heterogeneous nuclear ribonucleoprotein A1		HUMAN	22.8928	1	604000	0.086	1	0	0	0	0	1	604000	0.086	1	0	0	0	0	0	0	0	0	0	0	0	0	1	1	604000	1	0	0	0	0	1	50	8	129.08	268	268.3	B4DP35	B4DP35|C9JV67
Other		Plasma membrane calcium-transporting ATPase 1	Atp2b1	HUMAN	139.723	5	2650000	0.054	5	9	29200000	0.087	6	14	31900000	0.124	10	15	110000000	0.124	10	14	195000000	0.135	12	29	305000000	0.165	14	1	40	310000000	14	4	50500000	3	0	17	24.9	21	314.29	269	269.1	P20020	P20020|P20020-4|P20020-3|P20020-6|P20020-2|P20020-5|Q01814|D3Z0Z7|Q01814-5|Q01814-6|Q9R0K7|Q3UHH0|Q0VF55|Q16720|Q16720-4|Q01814-2|Q01814-3|A2ALL9|Q16720-2|Q16720-5|Q01814-4|Q16720-3|Q16720-6|Q8C048|Q16720-7|Q16720-8|Q0VF54|A1L3B5	ATP2B1 PMCA1	plasma membrane|integral to plasma membrane|
Other		Plasma membrane calcium-transporting ATPase 4	Atp2b4	HUMAN	139.116	0	0	0	0	3	1500000	0.032	2	3	1500000	0.032	2	6	26000000	0.062	5	8	66600000	0.077	6	14	92600000	0.084	8	1	17	94100000	8	0	0	0	0	8	15.7	14	206.48	269	269.2	P23634	P23634|P23634-8|Q68DH9|P23634-6|P23634-7|P23634-2|A7E2D8|P23634-3|P23634-4|P23634-5|A8K8U3	ATP2B4 ATP2B2 MXRA1	plasma membrane|integral to plasma membrane|
Other		Plasma membrane Ca++ transporting ATPase 4 splice variant b	Atp2b4	MOUSE	134.207	0	0	0	0	0	0	0	0	0	0	0	0	1	7240000	0.014	1	0	0	0	0	1	7240000	0.014	1	1	1	7240000	1	0	0	0	0	1	9.4	7	89.28	269	269.3	Q6Q477	Q6Q477|D1FNM8|Q32ME1	Atp2b4	membrane|integral to plasma membrane|
Other		UDP-glucose 6-dehydrogenase	Ugdh	HUMAN	55.7077	3	5540000	0.076	3	6	32500000	0.161	6	9	38000000	0.212	8	7	63700000	0.184	7	4	43600000	0.113	4	11	107000000	0.21	8	1	20	145000000	9	0	0	0	0	9	51.8	19	314.07	270	270.1	O60701	O60701|B3KUU2|B4DN25|D3YXP9	UGDH	cytosol|
Other		UDP-glucose 6-dehydrogenase		MOUSE	55.5156	1	281000	0.024	1	0	0	0	0	1	281000	0.024	1	0	0	0	0	0	0	0	0	0	0	0	0	1	1	281000	1	0	0	0	0	1	33	11	192.75	270	270.2	O70475	O70475|Q3UIZ1|Q3TJE8|Q3TJ71|D3Z3F7	Ugdh
Other		Lon protease homolog, mitochondrial	Lonp1	HUMAN	107.001	11	9280000	0.076	6	11	44800000	0.115	6	22	54100000	0.141	8	7	40800000	0.084	6	15	509000000	0.135	8	22	550000000	0.15	9	1	44	604000000	11	0	0	0	0	11	26.7	19	313.83	271	271.1	P36776	P36776|B3KXS5|Q8N8K8|B3KU28|B3KPH8|B4DPX0	LONP1 PRSS15	mitochondrion|mitochondrion|mitochondrial matrix|mitochondrial nucleoid|
Other		Lon protease homolog	Lonp1	MOUSE	107.045	0	0	0	0	0	0	0	0	0	0	0	0	0	0	0	0	1	3370000	0.015	1	1	3370000	0.015	1	1	1	3370000	1	0	0	0	0	1	11.2	9	140.68	271	271.2	Q3V2D0	Q3V2D0|Q8CGK3	Lonp1 Prss15	mitochondrion|mitochondrion|mitochondrion|mitochondrial nucleoid|
Other		UPF0027 protein C22orf28	C22orf28	HUMAN	55.7228	10	15900000	0.17	7	25	173000000	0.348	15	35	189000000	0.394	17	25	158000000	0.386	15	19	481000000	0.318	12	44	639000000	0.445	18	1	3	114000000	1	76	714000000	18	0	19	44.7	19	313.74	272	272.1	Q9Y3I0	Q9Y3I0|Q3TJ01|Q99LF4|B4DNA0|B4DNG5|B4DXF1	C22orf28 HSPC117	cellular_component|
Other		RNA-binding protein 14	Rbm14	HUMAN	69.6616	5	11800000	0.077	4	8	42700000	0.082	4	13	54500000	0.095	5	15	114000000	0.095	5	10	428000000	0.112	6	25	541000000	0.112	6	1	3	12100000	1	35	583000000	5	0	6	38.8	18	312.51	273	273.1	Q96PK6	Q96PK6|Q8C2Q3|Q3U6A2|Q8C2Q3-2|Q96PK6-2|B4DNG4|B8ZZ74|Q2PYN1	RBM14 SIP	Srb-mediator complex|nucleolus|transcription factor complex|ribonucleoprotein complex|transcription factor complex|nucleus|
Other		16 kDa protein	Rbm14	MOUSE	58.9615	0	0	0	0	1	634000	0.05	1	1	634000	0.05	1	0	0	0	0	0	0	0	0	0	0	0	0	1	1	634000	1	0	0	0	0	1	34.9	12	203.48	273	273.2	Q62019	Q62019	Rbm14 p16	transcription factor complex|
Other		Transcriptional coactivator CoAZ		HUMAN	37.4332	4	1680000	0.176	2	4	16500000	0.224	3	8	18200000	0.224	3	2	39100000	0.129	2	10	184000000	0.224	3	12	223000000	0.224	3	1	17	174000000	2	3	67900000	1	0	3	43.3	7	134.9	273	273.3	B0LM41	B0LM41|B0LM42	RBM14/RBM4 fusion
Other		Isoform 2 of Dynamin-like 120 kDa protein, mitochondrial	Opa1	MOUSE	116.104	15	15500000	0.149	11	7	9840000	0.076	6	22	25400000	0.173	13	6	33000000	0.089	6	22	304000000	0.217	17	28	337000000	0.267	20	1	1	13200000	1	49	349000000	21	0	22	28.6	22	311.82	274	274.1	P58281-2	P58281-2|P58281|O60313-2|O60313|Q8BK99|Q6PEK6	Opa1	integral to membrane|mitochondrion|mitochondrial inner membrane|mitochondrion|mitochondrion|mitochondrion|mitochondrial crista|membrane|mitochondrial outer membrane|mitochondrial intermembrane space|dendrite|
Other		Putative uncharacterized protein KIF13B		HUMAN	202.559	7	1160000	0.061	6	12	16400000	0.097	10	19	17600000	0.108	11	20	51500000	0.11	13	17	99000000	0.111	13	37	150000000	0.153	19	1	56	168000000	20	0	0	0	0	20	17.2	21	311.31	275	275.1	C9JK41	C9JK41|D3DSU3|Q9NQT8|Q3V3Y9|Q12756-2|B0I1S5|Q3UH16|Q6TA13|P33173|Q12756|Q6P5H4|C9JE91|B4DGY5	KIF13B
Other		StAR-related lipid transfer protein 9	Stard9	HUMAN	512.388	1	439000	0.001	1	0	0	0	0	1	439000	0.001	1	2	38700000	0.005	2	1	5420000	0.006	1	3	44100000	0.011	3	1	4	44500000	4	0	0	0	0	4	1.7	6	65.43	275	275.2	Q9P2P6	Q9P2P6|Q9P2P6-3|Q99PW8|B0I1R5|Q9P2E2|A2A3Q8|A2A3Q7|Q8C0X6|Q3V3Y6|Q9HAQ2|A8K932|Q9WV04|Q3UFZ8|Q61771|Q8BNH4|Q9HAQ2-2|Q8BU81|A2AM72|B4DXP8|Q14BL9|Q3V365|B4DYF2|B4DZK5|Q6P1D3|Q9P2P6-2	STARD9 KIAA1300
Other		Kinesin-like protein KIF13A	Kif13a	HUMAN	203.959	1	178000	0.007	1	0	0	0	0	1	178000	0.007	1	3	6640000	0.016	2	2	4860000	0.016	2	5	11500000	0.032	4	1	2	4120000	1	4	7570000	3	0	4	3.7	5	64.44	275	275.3	Q9H1H9	Q9H1H9|Q9H1H9-2|Q9H1H9-4|Q9H1H9-3|Q9EQW7|Q9H6Z3	KIF13A RBKIN	microtubule|
Other		Kinesin-like protein KIF1C	Kif1c	HUMAN	123.8	0	0	0	0	0	0	0	0	0	0	0	0	2	4740000	0.026	2	1	3230000	0.022	1	3	7970000	0.048	3	1	1	3230000	1	2	4740000	2	0	3	6.7	5	62.96	275	275.4	O43896	O43896|O35071|Q8VI89|A2CF97	KIF1C KIAA0706	Golgi apparatus|microtubule|endoplasmic reticulum|
Other		Kinesin-like protein KIF3C	Kif3c	HUMAN	89.6809	1	262000	0.045	1	1	1840000	0.05	1	2	2100000	0.05	2	0	0	0	0	0	0	0	0	0	0	0	0	1	2	2100000	2	0	0	0	0	2	8.7	4	47.12	275	275.5	O14782	O14782|Q7Z2W5|B7ZM25|B4DEQ1	KIF3C	microtubule|kinesin complex|
Other		Isoform 4 of Kinesin-like protein KIF1B	Kif1b	HUMAN	206.563	0	0	0	0	0	0	0	0	0	0	0	0	2	3660000	0.02	2	0	0	0	0	2	3660000	0.02	2	2	0	0	0	2	3660000	2	0	2	2.6	3	49.58	275	275.6	O60333-4	O60333-4|O60333|Q60575|Q4R9M9|Q4R9M8|Q4R9M7|O60333-2|Q60575-2|O60333-3|Q60575-3|A2AH75|B4DMF3	KIF1B KIAA0591 KIAA1448	microtubule|cytoplasm|mitochondrion|cytoplasmic vesicle membrane|microtubule associated complex|cytoskeleton|
Other		Kinesin-like protein KIFC3	Kifc3	HUMAN	93.4719	0	0	0	0	1	291000	0.013	1	1	291000	0.013	1	2	2620000	0.049	2	0	0	0	0	2	2620000	0.049	2	1	1	2460000	1	2	452000	1	0	2	6.2	3	41.83	275	275.7	Q9BVG8	B7Z484|Q9BVG8|Q9BVG8-2|O35231|B7Z5U4|B7Z808|O35231-2|A8K6S2|B7Z8X8|B7Z896|B7Z3I6|Q9BVG8-4	KIFC3	cytoplasmic vesicle membrane|cytoplasmic vesicle|kinesin complex|cytoplasm|cell junction|cytoskeleton|zonula adherens|microtubule|membrane|Golgi apparatus|centrosome|adherens junction|
Other		Isoform 2 of Kinesin-like protein KIF16B	Kif16b	HUMAN	160.684	0	0	0	0	0	0	0	0	0	0	0	0	1	257000	0.012	1	2	21500000	0.007	1	3	21800000	0.02	2	1	1	257000	1	2	21500000	1	0	2	2.6	3	37.72	275	275.8	Q96L93-2	Q96L93-2|A7E2A8|C9JI52|Q96L93|Q96L93-4|C9JSM8|C9JWJ7|Q96L93-5|C9JDN5|B1AVY7|A6NKJ9	KIF16B C20orf23 KIAA1590 SNX23	microtubule|
Other		Kinesin family member 3C	Kif3c	MOUSE	90.1996	0	0	0	0	1	252000	0.047	1	1	252000	0.047	1	0	0	0	0	0	0	0	0	0	0	0	0	1	1	252000	1	0	0	0	0	1	8.4	3	37.29	275	275.9	Q3UH55	Q3UH55|O35066	Kif3c mCG_140115	microtubule|
Other		Kif14 protein	Kif14	MOUSE	188.525	0	0	0	0	0	0	0	0	0	0	0	0	1	1870000	0.008	1	0	0	0	0	1	1870000	0.008	1	1	1	1870000	1	0	0	0	0	1	1.5	2	23.76	275	275.1	B2RY84	B2RY84	Kif14	microtubule|
Other		Kinesin-like protein KIF3B	Kif3b	HUMAN	85.2378	0	0	0	0	0	0	0	0	0	0	0	0	1	152000	0.026	1	0	0	0	0	1	152000	0.026	1	1	1	152000	1	0	0	0	0	1	4.1	2	23.05	275	275.11	O15066	O15066|B4DSR5	KIF3B KIAA0359	microtubule|plus-end kinesin complex|
Other		Isoform 4 of Acetyl-CoA carboxylase 1	Acaca	HUMAN	271.706	2	838000	0.01	2	3	6460000	0.015	2	5	7290000	0.025	4	2	5020000	0.005	1	1	2000000	0.013	1	3	7020000	0.018	2	1	8	14300000	5	1	396000	1	0	6	14.3	22	311.17	276	276.1	Q13085-4	Q13085-4|Q13085|Q13085-2|Q13085-3|B4DIR2|B4DWK9|B4DIW1|B4DIG6|A6NLM9|O00763|Q6JIZ0|O00763-2|D3Z0B3|B4DK31|A8MYL5|Q3UHC8|Q4G170|B4DYJ7|D3YTJ0	ACACA ACAC ACC1 ACCA	cytoplasm|soluble fraction|mitochondrion|
Other		Isoform 2 of Acetyl-CoA carboxylase 1	Acaca	MOUSE	271.551	0	0	0	0	0	0	0	0	0	0	0	0	0	0	0	0	1	10800000	0.007	1	1	10800000	0.007	1	1	1	10800000	1	0	0	0	0	1	11.2	18	253.27	276	276.2	Q5SWU9-2	Q5SWU9-2|Q5SWU9	Acaca Acac Gm738	soluble fraction|cytoplasm|mitochondrion|
Other		Nucleolar protein 58	Nop58	HUMAN	60.0906	5	4650000	0.056	3	5	81500000	0.124	4	10	86200000	0.126	5	2	6360000	0.051	2	7	238000000	0.164	5	9	244000000	0.164	6	1	19	330000000	6	0	0	0	0	6	48.2	18	310.66	277	277.1	Q9Y2X3	Q9Y2X3|B3KN82|B4DUY3	NOP58 NOL5 NOP5 HSPC120	box C/D snoRNP complex|Cajal body|nucleolus|nucleus|small nucleolar ribonucleoprotein complex|nucleolus|nucleolus|
Other		Nucleolar protein 58	Nop58	MOUSE	60.8554	0	0	0	0	0	0	0	0	0	0	0	0	0	0	0	0	1	7610000	0.029	1	1	7610000	0.029	1	1	1	7610000	1	0	0	0	0	1	34.3	13	210.04	277	277.2	Q6DFW4	Q6DFW4	Nop58 Nol5	nucleolus|nucleus|small nucleolar ribonucleoprotein complex|Cajal body|small nucleolar ribonucleoprotein complex|
Other		Heterogeneous nuclear ribonucleoprotein L	Hnrnpl	HUMAN	64.7592	5	10300000	0.137	3	8	83600000	0.14	4	13	93900000	0.14	4	8	148000000	0.081	3	10	533000000	0.14	4	18	681000000	0.14	4	1	31	775000000	4	0	0	0	0	4	43.9	16	309.42	278	278.1	P14866	P14866|B2R959|A6NIT8|B4DPK8|B4DVF8	HNRNPL HNRPL P/OKcl.14	heterogeneous nuclear ribonucleoprotein complex|nucleus|ribonucleoprotein complex|nucleoplasm|cytoplasm|
Other		Heterogeneous nuclear ribonucleoprotein L	Hnrnpl	MOUSE	64.5901	0	0	0	0	0	0	0	0	0	0	0	0	0	0	0	0	0	0	0	0	0	0	0	0	1	0	0	0	0	0	0	0	0	41.8	15	269.27	278	278.2	Q8R081	Q8R081|Q8BI42	Hnrnpl Hnrpl	ribonucleoprotein complex|pronucleus|cytoplasm|nucleus|nucleoplasm|
Other		Putative uncharacterized protein	Hnrnpl	MOUSE	64.7592	0	0	0	0	0	0	0	0	0	0	0	0	0	0	0	0	1	12600000	0.027	1	1	12600000	0.027	1	1	1	12600000	1	0	0	0	0	1	42.3	15	266.53	278	278.3	Q3UMT7	Q3UMT7	Hnrnpl Hnrpl	pronucleus|
Other		Nucleolin	Ncl	HUMAN	76.6701	10	24500000	0.09	5	14	168000000	0.149	8	24	193000000	0.149	8	17	113000000	0.152	9	10	233000000	0.097	5	27	346000000	0.152	9	1	51	539000000	10	0	0	0	0	10	27	18	309.16	279	279.1	P19338	P19338|B3KTP9|Q6ZS99|B3KM80|Q9BQ02	NCL	ribonucleoprotein complex|cell cortex|nucleolus|nucleoplasm|nucleus|ribonucleoprotein complex|cytoplasm|nucleolus|
Other		Nucleolin	Ncl	MOUSE	76.7787	5	968000	0.063	4	1	1260000	0.018	1	6	2230000	0.063	4	7	8820000	0.063	4	5	37100000	0.063	4	12	46000000	0.063	4	1	18	48200000	4	0	0	0	0	4	18.5	12	179.12	279	279.2	P09405	Q8CD23|Q3TGR3|Q3TL52|P09405|Q3TT41|Q8CE30	Ncl Nuc	ribonucleoprotein complex|nucleoplasm|cytoplasm|nucleolus|nucleolus|cell cortex|nucleolus|nucleus|nucleolus|
Other		SUN domain-containing protein 2	Sun2	HUMAN	80.5377	10	13600000	0.179	7	13	27400000	0.129	6	23	41000000	0.203	9	17	43900000	0.124	7	22	376000000	0.193	10	39	420000000	0.211	12	1	62	461000000	16	0	0	0	0	16	38.3	19	309.08	280	280.1	Q9UH99	B4E2A6|B0QY62|Q9UH99|B4DIU6|Q504T5|Q2T9F7|A8K129	SUN2 FRIGG KIAA0668 RAB5IP UNC84B	nucleus|membrane|condensed nuclear chromosome|nuclear inner membrane|nuclear envelope|nuclear envelope|nuclear envelope|endosome membrane|SUN-KASH complex|endosome|nuclear chromosome, telomeric region|integral to membrane|nuclear membrane|
Other		Putative uncharacterized protein	Sun2	MOUSE	81.7751	1	44800	0.036	1	0	0	0	0	1	44800	0.036	1	0	0	0	0	1	910000	0.016	1	1	910000	0.016	1	1	2	955000	2	0	0	0	0	2	12.5	5	79.27	280	280.2	Q3U160	Q3U160|Q6B4H2|Q3TBU0|Q8BJS4|Q4QQM3	Sun2 Unc84b	condensed nuclear chromosome|nuclear chromosome, telomeric region|nuclear envelope|nuclear membrane|SUN-KASH complex|
Other		ATP-binding cassette sub-family E member 1	Abce1	HUMAN	68.283	18	21900000	0.24	11	24	115000000	0.263	13	42	137000000	0.345	17	24	142000000	0.258	14	31	1020000000	0.283	13	55	1170000000	0.322	17	2	0	0	0	97	1300000000	19	0	19	35.5	19	309.01	281	281.1	P61221	P61221|P61222|Q3TJM9|Q3TIU8	ABCE1 RLI RNASEL1 RNASELI RNS4I OK/SW-cl.40	mitochondrion|cytoplasm|
Other		26S proteasome non-ATPase regulatory subunit 1	Psmd1	HUMAN	106.861	6	3650000	0.059	4	21	67300000	0.235	15	27	71000000	0.275	18	13	89400000	0.131	8	20	333000000	0.231	13	33	423000000	0.267	17	1	5	9600000	1	55	484000000	21	0	22	34.3	22	308.05	282	282.1	Q99460	Q99460|B2R6D0|Q3TXS7|Q99460-2|C9J9M4	PSMD1	proteasome regulatory particle|proteasome complex|
Other		Kinectin	Ktn1	HUMAN	156.558	12	11500000	0.085	9	8	15700000	0.073	7	20	27100000	0.103	11	11	32500000	0.1	10	21	279000000	0.176	17	32	312000000	0.192	19	1	34	199000000	16	18	140000000	4	0	20	20.1	20	304.7	283	283.1	Q86UP2	Q86UP2|B4DZ88|Q86UP2-2|Q17RZ5|Q61595|Q61595-11|Q61595-7|Q61595-10|Q61595-5|Q61595-15|Q61595-13|Q61595-8|Q61595-9|Q61595-4|Q61595-6|Q61595-14|Q61595-3|Q61595-16|Q61595-12|Q61595-2|B7Z6P3|B3KWP6	KTN1 CG1 KIAA0004	endoplasmic reticulum|integral to membrane|endoplasmic reticulum membrane|integral to plasma membrane|membrane|membrane fraction|
Other		T-complex protein 1 subunit zeta	Cct6a	HUMAN	58.4796	0	0	0	0	0	0	0	0	0	0	0	0	0	0	0	0	0	0	0	0	0	0	0	0	1	0	0	0	1	23600000	1	0	1	43.8	18	304.43	284	284.1	P40227	P40227|B2R9K8|A6NCD2|B4DN39|Q61390|Q92526|B4DYB0|B4DX20|B1AT05|Q8BVT1	CCT6A CCT6 CCTZ	cytosol|cytoplasm|chaperonin-containing T-complex|
Other		cDNA FLJ52344, highly similar to T-complex protein 1 subunit zeta		HUMAN	55.323	0	0	0	0	0	0	0	0	0	0	0	0	0	0	0	0	1	787000	0.038	1	1	787000	0.038	1	1	1	787000	1	0	0	0	0	1	44.4	17	284.85	284	284.2	B4DPJ8	B4DPJ8
Other		Putative uncharacterized protein		MOUSE	58.5588	0	0	0	0	0	0	0	0	0	0	0	0	1	4210000	0.022	1	2	12000000	0.039	2	3	16200000	0.039	2	1	3	16200000	2	0	0	0	0	2	33.8	15	252.62	284	284.3	Q3TIX8	Q3TIX8|Q52KG9|P80317|Q3TW97|Q3TI62|Q8VEI1	Cct6a
Other		Succinate dehydrogenase [ubiquinone] flavoprotein subunit, mitochondrial	Sdha	HUMAN	73.7172	5	1360000	0.057	2	7	23000000	0.093	4	12	24400000	0.125	5	2	11000000	0.027	1	17	607000000	0.188	8	19	618000000	0.188	8	1	31	642000000	9	0	0	0	0	9	47.5	19	303.6	285	285.1	P31040	P31040|B4DJ60|B3KT34|Q8IW48|B4DYN5|B3KYA5|B7Z6J5|B4DNB2	SDHA SDH2 SDHF	mitochondrial respiratory chain complex II|mitochondrion|mitochondrial inner membrane|membrane|mitochondrial inner membrane|mitochondrial inner membrane|mitochondrial respiratory chain complex II|mitochondrion|
Other		Succinate dehydrogenase [ubiquinone] flavoprotein subunit, mitochondrial	Sdha	MOUSE	73.6681	0	0	0	0	1	448000	0.025	1	1	448000	0.025	1	2	1450000	0.091	2	2	8250000	0.025	1	4	9690000	0.091	2	1	5	10100000	2	0	0	0	0	2	32.5	12	191.62	285	285.2	Q8K2B3	Q8K2B3	Sdha	mitochondrial respiratory chain complex II|mitochondrial inner membrane|mitochondrion|mitochondrial inner membrane|mitochondrial inner membrane|mitochondrion|mitochondrion|membrane|
Other		Importin-7	Ipo7	HUMAN	120.827	8	5770000	0.077	6	27	91900000	0.15	11	35	97700000	0.15	11	21	78100000	0.092	6	25	324000000	0.176	17	46	402000000	0.201	18	2	0	0	0	81	500000000	19	0	19	21.6	19	302.48	286	286.1	O95373	O95373|Q9EPL8|B3KQG6|B3KNG9	IPO7 RANBP7	nucleus|soluble fraction|cytoplasm|nuclear pore|
Other		Serine/threonine-protein phosphatase PP1-beta catalytic subunit	Ppp1cb	HUMAN	37.9849	7	5190000	0.198	5	6	41800000	0.232	5	13	47000000	0.269	6	3	43600000	0.149	3	6	300000000	0.192	4	9	344000000	0.192	4	2	0	0	0	22	391000000	6	0	6	58.7	17	301.28	287	287.1	P62140	P62140|P62141|Q3TBE5|Q3TL90|B4DJ75|Q8C285|Q9DBY2|B7ZB67|B4E163|C9JP48|C9J9S3	PPP1CB	nucleus|nucleoplasm|protein phosphatase type 1 complex|glycogen granule|nucleolus|cytoplasm|
Other		Isoform Gamma-2 of Serine/threonine-protein phosphatase PP1-gamma catalytic subunit	Ppp1cc	HUMAN	39.2593	6	5840000	0.056	2	4	22400000	0.056	2	10	28300000	0.056	2	3	26800000	0.056	2	1	663000	0.026	1	4	27400000	0.056	2	2	0	0	0	14	55700000	2	0	2	49.8	15	275.48	287	287.2	P36873-2	P36873-2|P63087-2|Q3U7K1|P36873|P63087|B4DNE3	PPP1CC	protein complex|nucleolus|cytoplasm|nucleus|
Other		Serine/threonine-protein phosphatase PP1-alpha catalytic subunit	Ppp1ca	HUMAN	38.2531	4	8700000	0.057	2	4	39600000	0.057	2	8	48300000	0.057	2	4	69400000	0.057	2	3	83700000	0.027	1	7	153000000	0.057	2	1	0	0	0	15	201000000	2	0	2	50.9	15	273.84	287	287.3	P62136	Q07161|P62136|B3KXM2|P62137|Q3U8W0|A6NNR3	PPP1CA PPP1A	cytosol|nucleus|nucleoplasm|nucleolus|cytoplasm|
Other		Proliferation-associated protein 2G4	Pa2g4	HUMAN	44.1284	19	51900000	0.403	12	28	406000000	0.423	14	47	458000000	0.454	15	23	428000000	0.467	15	27	1390000000	0.378	12	50	1820000000	0.469	16	2	0	0	0	97	2280000000	18	0	18	50	18	300.95	288	288.1	Q9UQ80	Q9UQ80|Q3UMW2|P50580|D3YVH7	PA2G4 EBP1	nucleus|nucleolus|cytoplasm|ribonucleoprotein complex|
Other		Isoform 1 of Core histone macro-H2A.1	H2afy	HUMAN	39.3539	6	44100000	0.084	3	9	104000000	0.138	3	15	148000000	0.143	4	7	165000000	0.138	3	14	1780000000	0.216	4	21	1940000000	0.241	5	1	36	2090000000	5	0	0	0	0	5	62.3	18	300.67	289	289.1	O75367-2	O75367-2|O75367|O75367-3|B4DJC3|Q8CCK0|Q9P0M6|Q8BP16|Q9HA11|Q9D3V6|Q9D3U7	H2AFY MACROH2A1	condensed chromosome|nucleus|nucleosome|Barr body|
Other		Core histone macro-H2A.1	H2afy	MOUSE	39.9056	1	3310000	0.053	1	1	1360000	0.053	1	2	4670000	0.053	1	1	5450000	0.059	1	2	42100000	0.112	2	3	47600000	0.112	2	1	5	52200000	2	0	0	0	0	2	49.1	15	251.19	289	289.2	Q9QZQ8	Q9QZQ8|Q9QZQ8-2|Q8CA90	H2afy	Barr body|nucleosome|condensed chromosome|centrosome|nucleus|
Other		Titin	Ttn	MOUSE	3935.74	12	12500000	0.003	10	3	2660000	0.001	3	15	15100000	0.005	12	5	29400000	0.003	5	3	10700000	0.001	3	8	40200000	0.005	8	1	23	55300000	20	0	0	0	0	20	1.3	30	300.59	290	290.1	A2ASS6	A2ASS6|A2ASS6-2|A2ASS6-3|A6NKB1|Q8C139	Ttn	myofibril|cytoplasm|intracellular|nucleus|I band|
Other		Titin, isoform CRA_a		HUMAN	3910.46	5	19500000	0.002	5	4	6860000	0.002	4	9	26400000	0.004	9	1	260000	0	1	4	14200000	0.001	3	5	14400000	0.001	3	1	14	40900000	11	0	0	0	0	11	0.9	21	202.2	290	290.2	D3DPG0	D3DPG0|Q8WZ42-8|Q8WZ42|Q8WZ42-2|Q8WZ42-7|Q8WZ42-4|C0JYZ2|Q8WZ42-5|Q8WZ42-3|D3DPF9	TTN hCG_2006859
Other		Phospholipase A-2-activating protein	Plaa	HUMAN	88.696	5	1380000	0.088	4	16	60900000	0.198	11	21	62200000	0.269	14	15	114000000	0.168	9	20	224000000	0.283	14	35	338000000	0.314	17	1	41	321000000	12	15	79000000	8	0	20	36.9	20	300.19	291	291.1	Q9Y263	Q9Y263|P27612|A4QPD6	PLAA PLAP
Other		DNA replication licensing factor MCM4	Mcm4	HUMAN	97.1268	12	9480000	0.147	10	9	35300000	0.128	7	21	44800000	0.194	13	14	115000000	0.132	10	16	551000000	0.158	11	30	667000000	0.187	16	1	12	152000000	4	39	560000000	16	0	20	25	20	300.14	292	292.1	P33991	B3KMX0|P33991|B4DLA6|P49717|Q921D5|Q8C1Z0|Q9D077|Q3UA65|Q3UXG9	MCM4 CDC21	nucleoplasm|nucleoplasm|nucleoplasm|nucleoplasm|nucleus|nucleolus|nucleus|nucleoplasm|nucleoplasm|nucleoplasm|
Other		cDNA FLJ61233, highly similar to Kinesin light chain 1		HUMAN	65.9232	5	1920000	0.079	4	9	33900000	0.19	9	14	35900000	0.206	10	10	105000000	0.177	9	5	121000000	0.078	4	15	226000000	0.194	10	1	9	57600000	5	20	204000000	8	0	13	42.7	21	299.94	293	293.1	B4DGB3	B4DGB3|Q07866-9|Q07866-4|Q7RTP8|Q07866-6|Q7RTQ0|Q07866-5|Q7RTQ1|Q7RTQ3|Q7RTQ8|Q7RTQ2|Q07866-7|Q07866|B5BU63|Q07866-3|Q07866-2|Q07866-8|Q7RTQ7|Q7RTQ9|Q7RTQ4|B4DS14|Q8CD76|D3Z5T6|Q7TNF4|Q5UE59|Q7M700|Q7M6Z9|Q7M6Z7|Q7M701|Q7M702|Q7M6Z8|O88447|Q91W40|D3Z710
Other		Isoform 3 of Kinesin light chain 4	Klc4	HUMAN	71.007	2	190000	0.065	2	3	8410000	0.092	3	5	8600000	0.092	3	8	18900000	0.177	8	5	41400000	0.149	5	13	60300000	0.244	10	1	16	57700000	8	2	11200000	2	0	10	32.1	16	230.86	293	293.2	Q9NSK0-3	Q9NSK0-3|Q9NSK0|B4DME9|Q96EG6|C9J8T5|C9JZE5|Q99JQ9|Q9NSK0-2|C9K0D5|C9JQU1|C9JXT5|Q6P597|Q6P597-2	KLC4 KNSL8	kinesin complex|microtubule|
Other		Kinesin light chain 2	Klc2	HUMAN	69.3328	0	0	0	0	5	23900000	0.073	3	5	23900000	0.073	3	1	9740000	0.033	1	3	4380000	0.059	3	4	14100000	0.093	4	1	3	26200000	1	6	11800000	4	0	5	24.5	13	195.83	293	293.3	Q9H0B6	Q9H0B6|A8MXL7|Q91YS4|D3YXZ3|O88448|A8MZ87|A8MX29|C9JHT2|D3Z5Y7	KLC2	neuron projection|microtubule|protein complex|cytosol|kinesin complex|cytoplasm|ciliary rootlet|
Other		Isoform 3 of Kinesin light chain 3	Klc3	HUMAN	57.0771	0	0	0	0	1	32000000	0.057	1	1	32000000	0.057	1	0	0	0	0	0	0	0	0	0	0	0	0	1	1	32000000	1	0	0	0	0	1	11.7	4	48.04	293	293.4	Q6P597-3	Q6P597-3	KLC3 KLC2 KLC2L	microtubule-based flagellum|kinesin complex|neuron projection|microtubule|ciliary rootlet|cytoplasm|
Other		Sialoadhesin	Siglec1	MOUSE	185.367	1	2120000	0.007	1	0	0	0	0	1	2120000	0.007	1	0	0	0	0	4	49400000	0.026	3	4	49400000	0.026	3	1	5	51500000	3	0	0	0	0	3	20.1	19	299.9	294	294.1	Q62230	Q62230|Q62230-3|D3YVZ4|Q62230-2	Siglec1 Sa Sn	plasma membrane|integral to membrane|extracellular region|
Other		Putative uncharacterized protein Siglec1	Siglec1	MOUSE	175.048	0	0	0	0	0	0	0	0	0	0	0	0	1	706000	0.018	1	2	23100000	0.008	1	3	23800000	0.026	2	1	3	23800000	2	0	0	0	0	2	21.2	18	286.54	294	294.2	D3YVZ3	D3YVZ3	Siglec1	integral to membrane|membrane|
Other		Guanine nucleotide-binding protein subunit beta-2-like 1	Gnb2l1	HUMAN	35.5325	25	140000000	0.498	11	46	425000000	0.634	14	71	565000000	0.634	14	33	389000000	0.608	13	41	3240000000	0.69	16	74	3630000000	0.69	17	2	0	0	0	145	4200000000	17	0	17	69	17	299.72	295	295.1	P63244	P63244|P68040|B4DVD2|B4E0C3|B4DWC6	GNB2L1 HLC7 PIG21	cytoplasm|cell soma|plasma membrane|
Matrisome-associated	Secreted Factors	Host cell factor 1	Hcfc1	HUMAN	210.726	7	3550000	0.053	6	20	70000000	0.096	11	27	73500000	0.13	15	33	198000000	0.132	14	18	340000000	0.114	12	51	538000000	0.165	18	1	19	70200000	4	59	541000000	15	0	19	16.9	19	299.01	296	296.1	P51610	P51610|A6NEM2|P51610-2|B1AUX1|Q61191|B1AUX2|P51610-3	HCFC1 HCF1 HFC1	nucleus|nucleus|cytoplasm|nucleus|
Other		RRP12-like protein	Rrp12	HUMAN	145.126	14	4970000	0.1	8	11	28300000	0.114	8	25	33300000	0.169	13	9	13500000	0.108	8	17	202000000	0.151	13	26	216000000	0.186	16	1	30	120000000	10	21	130000000	10	0	20	22.8	20	298.94	297	297.1	Q5JTH9	Q5JTH9|B3KMR5|Q5JTH9-2|B4DK00|B3KY97|Q6P5B0|B3KPQ2	RRP12 KIAA0690	membrane|integral to membrane|nucleolus|nucleus|nuclear membrane|
Other		Complement component 3	C3	MOUSE	188.021	16	17800000	0.1	13	10	24300000	0.047	7	26	42100000	0.125	17	16	148000000	0.097	11	10	164000000	0.067	8	26	312000000	0.126	15	1	42	305000000	19	10	49600000	4	0	23	18.3	23	298.36	298	298.1	Q80XP1	Q80XP1|P01027|P01027-2|P01024|B4E216|B4DR57	C3	extracellular space|extracellular region|
Other		Isoform 6 of Ankyrin-1	Ank1	MOUSE	210.743	1	296000	0.006	1	0	0	0	0	1	296000	0.006	1	5	18900000	0.04	4	3	12000000	0.025	2	8	31000000	0.052	5	1	9	31300000	6	0	0	0	0	6	18.9	20	297.84	299	299.1	Q02357-6	Q02357-6|Q02357-4|Q0VGY9|D3Z5M4|D3YTV8|Q02357-3|Q02357|B7ZW98|Q02357-2|Q02357-5	Ank1 Ank-1	sarcoplasmic reticulum|membrane|cytoplasm|cortical cytoskeleton|
Other		Isoform 13 of Ankyrin-1	Ank1	HUMAN	219.187	1	66100	0.011	1	1	145000	0.006	1	2	211000	0.018	2	1	829000	0.006	1	2	7900000	0.011	1	3	8730000	0.018	2	1	5	8940000	2	0	0	0	0	2	14.2	16	247.82	299	299.2	P16157-14	P16157-14|P16157-12|P16157-21|P16157|P16157-3|P16157-16|P16157-5|P16157-8|P16157-15|P16157-10|P16157-13|P16157-4|P16157-7|P16157-6|P16157-9|P16157-11|P16157-2|B3KX39	ANK1 ANK	plasma membrane|M band|basolateral plasma membrane|cytoskeleton|plasma membrane|sarcoplasmic reticulum|cytoplasm|spectrin-associated cytoskeleton|
Other		Ankyrin-3	Ank3	HUMAN	482.684	5	1170000	0.015	4	5	8270000	0.016	3	10	9450000	0.024	6	6	17400000	0.016	4	3	12200000	0.016	3	9	29500000	0.022	5	1	3	4810000	3	16	34200000	5	0	8	3.7	10	125.59	299	299.3	Q12955	Q12955|B4DIL1|Q7Z3G4|Q5CZH9|Q8VC68|Q4U205|Q6ZT73|Q61307|Q8CBN3|B1AQT2|A8KA62|Q4U206|Q4U260|Q9QXH1|Q9H0P5|Q13484|B1AQT0	ANK3	cytoskeleton|cytoplasm|basolateral plasma membrane|
Other		Isoform 2 of Ankyrin-2	Ank2	HUMAN	207.218	2	3520000	0.004	1	2	2630000	0.024	2	4	6150000	0.028	3	3	10100000	0.031	3	1	8140000	0.018	1	4	18300000	0.031	3	1	5	19600000	3	3	4850000	2	0	5	5.3	7	99.87	299	299.4	Q01484-2	Q01484-2|Q01484-5|Q01484-4|Q01484|B7Z2H4|B7Z678|Q8C8R3-4|Q8C8R3-2|Q8C8R3|Q8C8R3-5|Q8C8R3-3|Q01484-7|C9JEU3	ANK2	M band|cytoplasm|cytoskeleton|plasma membrane|apical plasma membrane|basolateral plasma membrane|
Other		Triple functional domain protein	Trio	HUMAN	349.975	6	2630000	0.028	6	6	6790000	0.035	6	12	9420000	0.054	10	9	18300000	0.049	8	12	67600000	0.055	10	21	85900000	0.075	14	1	7	8920000	5	26	86400000	14	0	19	10.7	21	297.84	300	300.1	O75962	O75962|O75962-4|O75962-5|O75962-2|D3DTD2|Q0KL02-4|Q0KL02|Q0KL02-3|Q0KL02-2|B4E3M5|Q7Z2K2	TRIO	cytoplasm|cytosol|intracellular|cytosol|
Other		Isoform 7 of Kalirin	Kalrn	MOUSE	342.017	0	0	0	0	1	1060000	0.005	1	1	1060000	0.005	1	0	0	0	0	0	0	0	0	0	0	0	0	2	0	0	0	1	1060000	1	0	1	1.2	3	42.93	300	300.2	A2CG49-7	O60229|A2CG49-7|A2CG49|A2CG49-2|O60229-2|A2CG49-8|C9IZQ6|A2CG49-9|A2CG49-5|D3Z559|O60229-3|D3Z560	Kalrn	cell soma|cytoplasm|cytoskeleton|intracellular|neuron projection|perinuclear region of cytoplasm|
Matrisome-associated	ECM Regulators	Serpin H1	Serpinh1	HUMAN	46.5538	7	4920000	0.119	3	15	48400000	0.232	5	22	53300000	0.234	6	10	62800000	0.15	4	20	424000000	0.26	10	30	487000000	0.26	10	1	52	540000000	10	0	0	0	0	10	44.4	17	297.8	301	301.1	P50454	P50454|A8K259|B4DN87	SERPINH1 CBP1 CBP2 HSP47 SERPINH2 PIG14	endoplasmic reticulum lumen|cytoplasm|ER-Golgi intermediate compartment|endoplasmic reticulum|
Matrisome-associated	ECM Regulators	Serpin H1	Serpinh1	MOUSE	46.7029	14	26300000	0.208	6	9	9780000	0.095	2	23	36100000	0.27	7	3	8890000	0.088	2	11	77200000	0.244	6	14	86100000	0.244	7	1	37	122000000	8	0	0	0	0	8	45.5	15	259.02	301	301.2	P19324	P19324|Q3TJK3|Q5U4D0|Q3TWG9|Q8BV87|Q8BVU9|Q3TMD2	Serpinh1 Cbp1 Hsp47	ER-Golgi intermediate compartment|endoplasmic reticulum lumen|endoplasmic reticulum|cytoplasm|
Other		Triosephosphate isomerase	Tpi1	HUMAN	26.9543	8	12300000	0.184	3	18	281000000	0.277	6	26	293000000	0.333	7	13	212000000	0.261	5	11	620000000	0.269	5	24	832000000	0.317	6	1	50	1130000000	7	0	0	0	0	7	78.3	16	296.94	302	302.1	P60174	D3DUS9|P60174|P60174-2|B4DUI5|B7Z5D8|Q7Z6K2	TPI1 TPI	soluble fraction|nucleus|cytosol|
Other		Triosephosphate isomerase	Tpi1	MOUSE	27.0545	1	447000	0.072	1	0	0	0	0	1	447000	0.072	1	1	1230000	0.072	1	0	0	0	0	1	1230000	0.072	1	1	2	1680000	1	0	0	0	0	1	53.8	10	176.96	302	302.2	P17751	P17751	Tpi1 Tpi	cytosol|nucleus|soluble fraction|
Other		60S ribosomal protein L3	Rpl3	HUMAN	46.3933	4	9140000	0.104	2	2	4380000	0.104	2	6	13500000	0.104	2	2	2700000	0.094	2	4	277000000	0.104	3	6	279000000	0.104	3	1	12	293000000	3	0	0	0	0	3	40.6	18	295.74	303	303.1	P39023	P39023|A6NHB7|B3KS36|Q96QL0|B5MCW2|Q49AJ9|B4DN06|Q92901|B2R7Y3|Q9CQ09	RPL3 OK/SW-cl.32	nucleolus|ribosome|cytosolic large ribosomal subunit|cytosol|cytoplasm|intracellular|
Other		Putative uncharacterized protein	Rpl3	MOUSE	46.4705	1	135000	0.054	1	0	0	0	0	1	135000	0.054	1	1	255000	0.039	1	2	42500000	0.039	1	3	42800000	0.039	1	1	4	42900000	2	0	0	0	0	2	39.7	17	275.81	303	303.2	Q3U9L3	Q3U9L3|Q3UB67|Q3UB15|Q3T9U9|Q91VJ6|Q3UB90|P27659|D3YZ47	Rpl3	intracellular|ribosome|
Other		Atlastin-3	Atl3	HUMAN	60.9973	4	8900000	0.04	2	4	16500000	0.079	3	8	25400000	0.079	3	5	44800000	0.057	2	7	174000000	0.079	3	12	219000000	0.079	3	1	20	244000000	3	0	0	0	0	3	45.6	18	295.29	304	304.1	Q6DD88	Q6DD88|B4DXC4	ATL3	endoplasmic reticulum|membrane|endoplasmic reticulum membrane|integral to membrane|
Other		Isoform 2 of Atlastin-3	Atl3	HUMAN	63.8945	0	0	0	0	1	575000	0.026	1	1	575000	0.026	1	0	0	0	0	0	0	0	0	0	0	0	0	1	1	575000	1	0	0	0	0	1	38.6	16	246.52	304	304.2	Q6DD88-2	C9JUU1|Q6DD88-2	ATL3	endoplasmic reticulum|membrane|endoplasmic reticulum membrane|integral to membrane|
Other		Atlastin-3	Atl3	MOUSE	61.0304	1	429000	0.022	1	0	0	0	0	1	429000	0.022	1	0	0	0	0	2	4780000	0.077	2	2	4780000	0.077	2	1	3	5210000	2	0	0	0	0	2	28	11	164.09	304	304.3	Q91YH5	Q91YH5|Q91YH5-2	Atl3	membrane|integral to membrane|endoplasmic reticulum|endoplasmic reticulum membrane|
Other		60S ribosomal protein L4	Rpl4	HUMAN	47.9818	1	1090000	0.016	1	3	1270000	0.025	1	4	2360000	0.042	2	4	1460000	0.025	1	0	0	0	0	4	1460000	0.025	1	1	8	3820000	2	0	0	0	0	2	42.6	19	295.28	305	305.1	P36578	P36578|B4DMJ6|B4DMJ2|B4DFI6|B4DP82	RPL4 RPL1	cytosol|ribosome|cytosolic large ribosomal subunit|ribonucleoprotein complex|intracellular|
Other		60S ribosomal protein L4	Rpl4	MOUSE	47.4381	0	0	0	0	0	0	0	0	0	0	0	0	0	0	0	0	1	8260000	0.028	1	1	8260000	0.028	1	1	1	8260000	1	0	0	0	0	1	42	18	281.66	305	305.2	Q9D8E6	Q9D8E6|Q9CSM5	Rpl4	ribosome|intracellular|
Other		Isoform 2 of Protein ELYS	Ahctf1	HUMAN	258.05	2	1730000	0.012	2	7	34800000	0.043	6	9	36600000	0.043	6	11	22500000	0.056	8	13	136000000	0.075	11	24	158000000	0.092	14	1	33	195000000	15	0	0	0	0	15	12.9	20	295.06	306	306.1	Q8WYP5-2	Q8WYP5-2|Q8WYP5|C9J5C5	AHCTF1 ELYS TMBS62 MSTP108	Nup107-160 complex|nuclear matrix|nucleoplasm|cytoplasm|condensed chromosome kinetochore|chromatin|nuclear pore|nucleus|
Other		Protein ELYS	Ahctf1	MOUSE	249.638	0	0	0	0	1	985000	0.009	1	1	985000	0.009	1	0	0	0	0	2	34600000	0.019	2	2	34600000	0.019	2	1	3	35600000	2	0	0	0	0	2	5	7	102.39	306	306.2	Q8CJF7	Q8CJF7	Ahctf1 Elys	nuclear pore|chromatin|condensed chromosome kinetochore|Nup107-160 complex|nucleus|nucleoplasm|nuclear matrix|cytoplasm|
Other		General transcription factor II-I	Gtf2i	HUMAN	112.928	7	6380000	0.073	6	14	49600000	0.152	12	21	55900000	0.196	15	16	136000000	0.145	12	18	264000000	0.171	13	34	401000000	0.225	18	1	13	132000000	5	42	324000000	14	0	19	23.7	19	294.91	307	307.1	P78347	P78347|B4DH52|P78347-3|A8K9W7|P78347-4|P78347-2|Q499G6|Q9ESZ8|Q9ESZ8-2|Q9ESZ8-6|Q9ESZ8-3|Q3UHU8|Q9ESZ8-4|Q9ESZ8-5|B4DRA9|Q86U51|B4DM07	GTF2I BAP135 WBSCR6	cytoplasm|nucleus|
Other		26S proteasome non-ATPase regulatory subunit 11	Psmd11	HUMAN	47.7482	22	56100000	0.353	15	15	93700000	0.3	10	37	150000000	0.428	18	13	54000000	0.206	7	24	965000000	0.407	14	37	1020000000	0.433	15	2	0	0	0	74	1170000000	20	0	20	51.1	20	294.48	308	308.1	O00231	O00231|Q8BG32|Q3UWW9|Q497E8|Q3THG2|Q8BK73|B4DTS5	PSMD11	proteasome complex|
Other		Isoform 2 of Spliceosome RNA helicase BAT1	Bat1	HUMAN	51.1349	3	6280000	0.088	2	2	5260000	0.088	2	5	11500000	0.088	2	1	363000	0.045	1	1	35100000	0.042	1	2	35500000	0.088	2	2	0	0	0	7	47000000	2	0	2	46	17	294.09	309	309.1	Q13838-2	Q13838-2|Q9Z1N5|Q13838|Q5STU3|B4DP52|Q3TB18|B4DIZ8|B4DH55|B4DF34	BAT1 UAP56	transcription export complex|snRNP U6|nucleus|transcription export complex|snRNP U4|nuclear speck|spliceosome|
Other		ATP-dependent RNA helicase DDX39	Ddx39	HUMAN	49.6421	5	7150000	0.117	3	9	16700000	0.147	5	14	23800000	0.192	6	12	15700000	0.093	3	6	38400000	0.17	5	18	54000000	0.192	6	1	0	0	0	32	77800000	6	0	6	47.7	17	281.74	309	309.2	O00148	O00148|B4DX78|Q3U837|Q3T9L0|Q3UVN0|Q8VDW0|Q3TPL7|Q3TIE4|Q8N5M0|B1Q2N1|Q3UAF1|Q8VDW0-2	DDX39	nucleus|
Other		cDNA FLJ54033, highly similar to Spliceosome RNA helicase Bat1 (EC 3.6.1.-)		HUMAN	28.1851	1	123000	0.041	1	0	0	0	0	1	123000	0.041	1	0	0	0	0	0	0	0	0	0	0	0	0	1	1	123000	1	0	0	0	0	1	31.6	9	134.44	309	309.3	B4DIJ6	B4DIJ6
Other		Glutamate dehydrogenase 1, mitochondrial	Glud1	HUMAN	61.7391	4	21800000	0.094	3	3	42200000	0.069	2	7	64000000	0.094	3	2	14700000	0.066	2	6	336000000	0.094	3	8	351000000	0.094	3	1	15	415000000	3	0	0	0	0	3	40.1	19	294.08	310	310.1	P00367	P00367|B4DMF5|B4E0N9|B4DMG8|B4DGN5|B3KT18|B3KV55|P49448|Q9BSD0	GLUD1 GLUD	cytoplasm|mitochondrion|mitochondrial matrix|
Other		Glutamate dehydrogenase 1, mitochondrial	Glud1	MOUSE	61.678	0	0	0	0	1	3780000	0.028	1	1	3780000	0.028	1	5	25900000	0.091	3	2	48100000	0.028	1	7	74000000	0.091	3	1	8	77800000	3	0	0	0	0	3	39.7	19	277.44	310	310.2	P26443	P26443	Glud1 Glud	mitochondrion|mitochondrion|mitochondrion|mitochondrial matrix|mitochondrial inner membrane|
Other		Rho guanine nucleotide exchange factor 2	Arhgef2	HUMAN	112.454	5	1350000	0.046	4	9	11000000	0.127	8	14	12300000	0.143	10	6	15300000	0.085	5	13	80500000	0.096	9	19	95800000	0.147	12	1	33	108000000	15	0	0	0	0	15	24.8	20	294.08	311	311.1	Q92974	D3DVA5|Q5VY93|Q92974|Q92974-2|Q92974-3|D3DVA6|B7Z977|B4DJ49	ARHGEF2 KIAA0651 LFP40	microtubule|cytoskeleton|cell junction|cytoplasm|plasma membrane|ruffle membrane|cell projection|intracellular|cytosol|Golgi apparatus|spindle|tight junction|
Other		Rho guanine nucleotide exchange factor 2	Arhgef2	MOUSE	112.855	0	0	0	0	0	0	0	0	0	0	0	0	0	0	0	0	1	933000	0.023	1	1	933000	0.023	1	1	1	933000	1	0	0	0	0	1	9.9	6	88.93	311	311.2	Q60875	Q60875|Q60875-4|Q60875-5|Q60875-3|Q60875-2	Arhgef2 Kiaa0651 Lbcl1 Lfc	tight junction|cell junction|cytoplasm|cytoskeleton|microtubule|cell soma|ruffle membrane|spindle|dendritic shaft|Golgi apparatus|intracellular|
Other		Signal recognition particle 68 kDa protein	Srp68	HUMAN	71.2418	1	284000	0.06	1	2	23400000	0.041	2	3	23700000	0.102	3	1	5870000	0.02	1	1	34900000	0.02	1	2	40800000	0.02	1	1	5	64400000	3	0	0	0	0	3	39.8	20	293.61	312	312.1	Q9UHB9	Q9UHB9|B4DVI7|B3KWY7|Q9UHB9-2|B3KMI9|Q96K98|Q96K97|B3KUU5|Q8K258	SRP68	nucleus|ribosome|nucleolus|signal recognition particle, endoplasmic reticulum targeting|endoplasmic reticulum|cytoplasm|
Other		Signal recognition particle 68 kDa protein	Srp68	MOUSE	71.1345	1	119000	0.04	1	0	0	0	0	1	119000	0.04	1	1	144000	0.04	1	0	0	0	0	1	144000	0.04	1	1	2	263000	1	0	0	0	0	1	33.7	18	261.94	312	312.2	Q8BMA6	Q8BMA6|A2AAN1|A2AAN2	Srp68	signal recognition particle, endoplasmic reticulum targeting|ribonucleoprotein complex|nucleus|nucleolus|cytoplasm|
Other		Isoform 2 of AP-2 complex subunit beta	Ap2b1	MOUSE	106.633	4	1830000	0.037	3	8	25500000	0.146	8	12	27400000	0.147	9	7	49500000	0.091	5	19	265000000	0.181	9	26	314000000	0.212	11	2	0	0	0	38	341000000	13	0	13	30.4	19	293.4	313	313.1	Q9DBG3-2	Q9DBG3-2|A8K916|P63010-2|Q68DI0|Q9DBG3|P63010|Q7Z451|A8K0G3|B4DWG4|B4E261|B4DIL5	Ap2b1 Clapb1	trans-Golgi network|coated pit|plasma membrane|clathrin adaptor complex|membrane coat|
Other		AP-1 complex subunit beta-1	Ap1b1	MOUSE	104.833	1	65000	0.031	1	0	0	0	0	1	65000	0.031	1	2	2870000	0.045	2	3	12200000	0.071	2	5	15000000	0.084	3	1	6	15100000	3	0	0	0	0	3	23	13	199.82	313	313.2	O35643	O35643|Q3TXG4|Q3TVN4|Q5SVG4|Q5SVG5|Q8CC13|Q3U1K9|C9J1E7|Q7Z3M8	Ap1b1 Adtb1	trans-Golgi network|clathrin adaptor complex|membrane coat|membrane|clathrin coated vesicle membrane|cytoplasmic vesicle|Golgi apparatus|
Other		AP1B1 protein		HUMAN	102.229	1	46800	0.04	1	3	4320000	0.04	1	4	4360000	0.04	1	3	7340000	0.054	2	9	37300000	0.04	1	12	44700000	0.054	2	1	16	49000000	2	0	0	0	0	2	19.4	11	169.94	313	313.3	Q86X54	Q86X54|Q10567-3|B4DS79|B4DKH5
Other		AP-1 complex subunit beta-1	Ap1b1	HUMAN	105.548	0	0	0	0	1	12400000	0.016	1	1	12400000	0.016	1	1	11600000	0.016	1	0	0	0	0	1	11600000	0.016	1	1	2	24000000	1	0	0	0	0	1	16.1	11	163.78	313	313.4	Q10567	Q10567|Q10567-2	AP1B1 ADTB1 BAM22 CLAPB2	membrane|cytoplasmic vesicle|cytosol|clathrin adaptor complex|Golgi apparatus|clathrin coated vesicle membrane|membrane coat|
Other		Dolichyl-diphosphooligosaccharide--protein glycosyltransferase subunit 2	Rpn2	HUMAN	69.3968	13	31600000	0.171	6	11	17900000	0.152	5	24	49500000	0.19	7	10	52800000	0.141	5	20	880000000	0.22	7	30	933000000	0.228	9	1	54	982000000	9	0	0	0	0	9	35	17	293.37	314	314.1	P04844	B2RE46|P04844|Q5JYR6|A6NKT1|B4DJL0|C9IYE3|C9J2G8	RPN2	membrane|integral to membrane|endoplasmic reticulum|oligosaccharyltransferase complex|
Other		Dolichyl-diphosphooligosaccharide--protein glycosyltransferase subunit 2	Rpn2	MOUSE	69.1757	7	7350000	0.164	5	1	1170000	0.026	1	8	8510000	0.164	5	2	6780000	0.026	1	8	165000000	0.141	4	10	172000000	0.141	4	1	18	180000000	5	0	0	0	0	5	28.6	13	219.59	314	314.2	Q9DBG6	Q9DBG6|A2ACG7|Q61833	Rpn2	oligosaccharyltransferase complex|integral to membrane|endoplasmic reticulum|membrane|
Other		26S protease regulatory subunit 8	Psmc5	HUMAN	45.7964	10	24900000	0.172	6	14	80700000	0.359	11	24	106000000	0.408	13	20	208000000	0.403	13	20	318000000	0.33	10	40	526000000	0.465	15	2	0	0	0	64	632000000	17	0	17	52.9	18	292.07	315	315.1	P62195	P62195|P62196|A8K3Z3|Q8K1K2	PSMC5 SUG1	nucleus|cytoplasm|nucleus|cytoplasm|nucleolus|proteasome complex|
Other		26S protease regulatory subunit 4	Psmc1	HUMAN	49.3548	10	12100000	0.165	6	16	53600000	0.295	9	26	65700000	0.32	10	19	124000000	0.3	9	17	742000000	0.268	8	36	866000000	0.354	11	2	0	0	0	62	932000000	12	0	12	37.5	12	191.65	315	315.2	P62191	P62191|P62192|Q6NW36|B4DR63	PSMC1	nucleus|nucleolus|cytoplasm|proteasome complex|
Other		Spermatogenesis-associated protein 5	Spata5	HUMAN	98.4572	2	338000	0.015	1	4	4390000	0.062	3	6	4730000	0.078	4	7	10400000	0.068	4	4	33700000	0.029	2	11	44100000	0.081	5	1	17	48800000	6	0	0	0	0	6	12	7	108.65	315	315.3	Q8NB90	Q8NB90|C9JT97|Q8NB90-2|Q8NB90-3	SPATA5 AFG2 SPAF	mitochondrion|cytoplasm|
Other		tRNA (cytosine-5-)-methyltransferase NSUN2	Nsun2	HUMAN	87.2679	4	8780000	0.044	3	6	39200000	0.092	4	10	48000000	0.122	6	7	15300000	0.093	5	7	158000000	0.114	5	14	173000000	0.14	7	1	24	221000000	8	0	0	0	0	8	34.4	20	291.33	316	316.1	Q08J23	Q08J23|B4DQW2|A8K529|B3KP09	NSUN2 SAKI TRM4	nucleus|cytoplasm|nucleolus|
Other		tRNA (cytosine-5-)-methyltransferase NSUN2	Nsun2	MOUSE	86.3059	0	0	0	0	0	0	0	0	0	0	0	0	1	3820000	0.023	1	0	0	0	0	1	3820000	0.023	1	1	1	3820000	1	0	0	0	0	1	21.9	13	167.64	316	316.2	Q1HFZ0	Q1HFZ0|Q1HFZ0-2	Nsun2 D13Wsu123e Misu	nucleolus|nucleus|cytoplasm|
Other		Putative uncharacterized protein	Psmc3	MOUSE	50.8945	19	15700000	0.237	7	36	129000000	0.388	14	55	145000000	0.39	15	29	154000000	0.416	15	33	699000000	0.372	13	62	853000000	0.416	16	2	0	0	0	117	998000000	17	0	17	41.9	17	290.68	317	317.1	Q8BUP7	B7ZCF1|Q8BUP7|Q99JN8|O88685|P17980|Q3U8Y7|Q3THI5|A2AGN7|Q3TKC2|A8K781	Psmc3	nucleus|cytoplasm|
Other		Voltage-dependent anion-selective channel protein 1	Vdac1	HUMAN	30.8861	2	1480000	0.07	1	1	956000	0.042	1	3	2430000	0.113	2	1	3800000	0.042	1	4	166000000	0.109	2	5	170000000	0.109	2	1	8	173000000	3	0	0	0	0	3	62.5	16	290.45	318	318.1	P21796	P21796|B3KTS5|C9JI87|B4DEI3	VDAC1 VDAC	mitochondrial inner membrane|mitochondrial outer membrane|mitochondrion|pore complex|membrane|mitochondrial nucleoid|plasma membrane|
Other		Voltage-dependent anion-selective channel protein 1	Vdac1	MOUSE	32.522	0	0	0	0	1	2860000	0.04	1	1	2860000	0.04	1	1	7300000	0.04	1	2	46500000	0.104	2	3	53800000	0.104	2	1	4	56600000	2	0	0	0	0	2	59.4	15	262.05	318	318.2	Q60932	Q60932|Q60932-2|Q3TIG8|Q3THL7|Q3U6K8	Vdac1 Vdac5	mitochondrion|mitochondrial nucleoid|membrane|plasma membrane|pore complex|mitochondrial inner membrane|mitochondrion|mitochondrion|mitochondrial outer membrane|
Other		Voltage-dependent anion-selective channel protein 3	Vdac3	HUMAN	31.0004	22	136000000	0.399	9	14	65800000	0.346	8	36	201000000	0.455	10	20	140000000	0.314	7	40	2600000000	0.526	11	60	2740000000	0.526	11	2	0	0	0	96	2940000000	11	0	11	52.6	11	190.19	318	318.3	Q9Y277	Q60931|Q3TTN3|Q9Y277|Q5EBQ0|Q9Y277-2	VDAC3	membrane|mitochondrial outer membrane|mitochondrion|pore complex|
Other		14-3-3 protein zeta/delta	Ywhaz	HUMAN	27.9158	1	5950000	0.048	1	3	250000000	0.048	1	4	256000000	0.048	1	3	166000000	0.048	1	1	216000000	0.048	1	4	382000000	0.048	1	1	8	639000000	1	0	0	0	0	1	61.2	17	290.13	319	319.1	P63104	P63104|B0AZS6|B7Z2E6|B7Z465|Q8BWN0|D3YXN6|D3YXF4	YWHAZ	nucleus|soluble fraction|melanosome|mitochondrion|protein complex|cytoplasm|postsynaptic density|mitochondrion|
Other		14-3-3 protein zeta/delta	Ywhaz	MOUSE	27.9418	0	0	0	0	0	0	0	0	0	0	0	0	1	4110000	0.048	1	0	0	0	0	1	4110000	0.048	1	1	1	4110000	1	0	0	0	0	1	61.2	17	281.84	319	319.2	P63101	P63101	Ywhaz	postsynaptic density|mitochondrion|nucleus|cytoplasm|soluble fraction|protein complex|melanosome|
Other		14-3-3 protein theta	Ywhaq	HUMAN	28.049	7	18800000	0.232	5	10	378000000	0.281	8	17	397000000	0.281	8	16	500000000	0.416	10	13	400000000	0.281	9	29	900000000	0.416	11	1	17	335000000	4	29	962000000	7	0	11	51.8	15	261.86	319	319.3	P27348	P27348|B4DMT8|P68254|P68254-2|B4DY04	YWHAQ	cytoplasm|
Other		14-3-3 protein sigma	Sfn	HUMAN	27.8877	2	1020000	0.06	1	10	74400000	0.338	7	12	75400000	0.338	8	3	17300000	0.125	3	2	10100000	0.12	2	5	27400000	0.201	4	1	4	16400000	3	13	86300000	6	0	9	48.3	12	180.12	319	319.4	P31947	P31947|P31947-2|O70456|Q3TEZ1|Q9JJ20	SFN HME1	extracellular space|extracellular region|nucleus|cytoplasm|
Other		14-3-3 protein eta	Ywhah	HUMAN	28.3894	1	2220000	0.048	1	8	40600000	0.211	6	9	42800000	0.211	6	10	167000000	0.211	7	2	4490000	0.089	2	12	172000000	0.211	7	2	0	0	0	21	215000000	7	0	7	31.3	11	166.68	319	319.5	Q04917	Q04917|P68510|Q9H4N8|B2R6N6	YWHAH YWHA1	cytoplasm|
Other		14-3-3 protein beta/alpha	Ywhab	HUMAN	28.196	1	1690000	0.048	1	3	107000000	0.093	2	4	109000000	0.093	2	3	96400000	0.093	2	2	87800000	0.093	2	5	184000000	0.093	2	1	9	293000000	2	0	0	0	0	2	40.2	10	154.09	319	319.6	P31946	B5BU24|P31946|P31946-2	YWHAB	cytosol|melanosome|transcriptional repressor complex|cytoplasm|cytoplasm|perinuclear region of cytoplasm|cytosol|cytoplasm|cytosol|nucleus|
Other		14-3-3 protein epsilon	Ywhae	HUMAN	29.3446	2	2260000	0.047	2	7	127000000	0.27	6	9	129000000	0.317	8	5	30600000	0.18	4	5	18600000	0.16	4	10	49200000	0.227	5	2	0	0	0	19	178000000	8	0	8	38.8	10	149.29	319	319.7	P62258	P62258|P62259|Q4VJB6|Q8BPH1|B7ZA86|C9JAV0|B4DJB0|B4DJF2|B3KT37	YWHAE	cytosol|cytosol|cytosol|cytosol|cytosol|cytosol|mitochondrion|melanosome|cytoplasm|
Other		14-3-3 protein beta/alpha	Ywhab	MOUSE	28.2	0	0	0	0	0	0	0	0	0	0	0	0	2	8990000	0.093	2	1	9070000	0.048	1	3	18100000	0.093	2	1	3	18100000	2	0	0	0	0	2	40.2	10	143.16	319	319.8	Q9CQV8	Q9CQV8|Q9CQV8-2	Ywhab	nucleus|transcriptional repressor complex|perinuclear region of cytoplasm|melanosome|cytoplasm|
Other		14-3-3 protein gamma	Ywhag	HUMAN	28.4733	1	3940000	0.04	1	2	90400000	0.097	2	3	94400000	0.097	2	2	62800000	0.097	2	1	9270000	0.056	1	3	72100000	0.097	2	2	0	0	0	6	166000000	2	0	2	26.7	7	97.15	319	319.9	P61981	P61981|P61982|B3KNB4|B4DHC4|B4DE78	YWHAG	cytosol|cytosol|cytosol|cytosol|cytosol|cytoplasm|
Other		D-3-phosphoglycerate dehydrogenase	Phgdh	HUMAN	57.3912	21	17200000	0.309	11	19	74800000	0.238	10	40	92000000	0.382	14	32	548000000	0.337	14	33	739000000	0.362	14	65	1290000000	0.401	17	1	64	334000000	5	41	1040000000	12	0	17	40.1	17	290.11	320	320.1	O43175	O43175|Q5SZU1|B3KSC3|Q61753|Q8C5X4	PHGDH PGDH3
Other		3-hydroxyacyl-CoA dehydrogenase type-2	Hsd17b10	HUMAN	27.1508	27	54700000	0.486	8	32	401000000	0.586	11	59	455000000	0.586	11	30	548000000	0.402	9	38	1550000000	0.532	10	68	2100000000	0.532	11	1	127	2550000000	12	0	0	0	0	12	79.3	15	289.93	321	321.1	Q99714	Q99714|Q99714-2|Q5H928	HSD17B10 ERAB HADH2 MRPP2 SCHAD XH98G2	cytoplasm|mitochondrion|plasma membrane|
Other		Hydroxysteroid (17-beta) dehydrogenase 10	Hsd17b10	MOUSE	28.4874	3	270000	0.118	2	1	692000	0.07	1	4	962000	0.188	3	3	5160000	0.154	2	5	11700000	0.177	3	8	16900000	0.261	4	1	12	17800000	5	0	0	0	0	5	50.5	8	150.31	321	321.2	A2AFQ2	A2AFQ2|Q99N15|Q9CYT3|O08756	Hsd17b10 RP23-419G22.2-003	endoplasmic reticulum|mitochondrial inner membrane|mitochondrion|mitochondrion|
Other		Transducin beta-like protein 3	Tbl3	HUMAN	90.4023	17	9700000	0.227	12	18	61400000	0.251	12	35	71100000	0.32	16	13	37000000	0.159	9	21	222000000	0.277	14	34	259000000	0.308	16	1	60	314000000	14	9	16100000	4	0	18	34.9	18	289.03	322	322.1	Q12788	Q12788|Q8C4J7|Q8CE86	TBL3 SAZD	small-subunit processome|nucleolus|nucleus|
Other		Isoform sNORPEG of Ankycorbin	Rai14	HUMAN	111.048	6	1510000	0.081	5	10	19100000	0.089	6	16	20600000	0.138	9	16	50400000	0.133	10	17	145000000	0.173	13	33	195000000	0.252	19	1	39	188000000	16	11	40800000	5	0	21	27.7	20	288.16	323	323.1	Q9P0K7-2	Q9P0K7-2|Q9P0K7|Q9P0K7-3|Q9EP71|B3KMZ9	RAI14 KIAA1334 NORPEG	cell cortex|cytoplasm|cytoskeleton|
Other		Tensin-3	Tns3	HUMAN	156.461	8	5670000	0.094	7	12	44700000	0.147	11	20	50400000	0.159	12	11	59800000	0.125	9	5	110000000	0.08	5	16	170000000	0.152	11	1	36	220000000	13	0	0	0	0	13	24.4	18	287.91	324	324.1	Q68CZ2	Q68CZ2|Q68CZ2-2|Q9H8D5|C9JHU5|Q68CZ2-3|Q68CZ2-4|C9JTD0|C9JWN9|C9JVR1|Q63HR2-3|B3KYA3	TNS3 TEM6 TENS1 TPP	cell junction|focal adhesion|
Other		Tensin-3	Tns3	MOUSE	157.127	0	0	0	0	0	0	0	0	0	0	0	0	1	984000	0.006	1	2	7850000	0.036	2	3	8830000	0.043	3	1	3	8830000	3	0	0	0	0	3	11.5	8	118.37	324	324.2	Q5SSZ5	Q5SSZ5|Q5SSZ5-2	Tns3 Tens1	cytoplasm|nucleus|focal adhesion|plasma membrane|cell junction|
Other		TNS1 protein		HUMAN	185.204	1	589000	0.011	1	1	3500000	0.011	1	2	4090000	0.011	1	4	15100000	0.052	4	5	19900000	0.042	4	9	35000000	0.083	7	1	5	13200000	5	6	25900000	2	0	7	9.1	8	103.67	324	324.3	Q0VG55	Q0VG55|Q9HBL0|B2RU35|Q0VG54|Q9H757|Q7TPM8|Q9DBT6	TNS1
Other		Isoform 4 of Tensin-like C1 domain-containing phosphatase	Tenc1	HUMAN	155.501	0	0	0	0	1	184000	0.008	1	1	184000	0.008	1	2	821000	0.017	2	1	2670000	0.008	1	3	3500000	0.017	2	1	1	382000	1	3	3300000	1	0	2	2.6	3	43.06	324	324.4	Q63HR2-4	Q63HR2-4|Q8CGB6-3|A7E2A6|Q63HR2|Q63HR2-6|Q8CGB6|Q8CGB6-4|Q8CGB6-2|Q63HR2-2|Q63HR2-5	TENC1 KIAA1075 TNS2	cell junction|plasma membrane|focal adhesion|
Other		Isoform Long of Probable ubiquitin carboxyl-terminal hydrolase FAF-X	Usp9x	HUMAN	294.719	3	2460000	0.016	3	3	17200000	0.017	3	6	19600000	0.026	5	2	14900000	0.012	2	6	64500000	0.026	5	8	79400000	0.031	6	1	14	99000000	7	0	0	0	0	7	9.6	20	287.89	325	325.1	Q93008-2	Q93008-2|Q93008|D3DWB6|O00507|O00507-2|B4DGX9	USP9X DFFRX FAM USP9	cytoplasm|
Other		Probable ubiquitin carboxyl-terminal hydrolase FAF-X	Usp9x	MOUSE	294.077	0	0	0	0	0	0	0	0	0	0	0	0	1	1350000	0.007	1	0	0	0	0	1	1350000	0.007	1	1	1	1350000	1	0	0	0	0	1	5.9	13	180.12	325	325.2	P70398	A2AD18|P70398|Q4FE56	Usp9x Fafl Fam	cytoplasm|cytoplasm|
Other		Ubiquitin carboxyl-terminal hydrolase	Usp9y	MOUSE	295.595	0	0	0	0	0	0	0	0	0	0	0	0	0	0	0	0	1	20300000	0.005	1	1	20300000	0.005	1	1	1	20300000	1	0	0	0	0	1	2.3	6	68.64	325	325.3	Q91XW2	Q91XW2	Usp9y
Other		DNA replication licensing factor MCM7	Mcm7	HUMAN	81.9341	11	9870000	0.087	4	10	25100000	0.107	5	21	34900000	0.125	6	9	42300000	0.08	4	19	440000000	0.164	9	28	482000000	0.164	9	1	49	517000000	9	0	0	0	0	9	29.2	18	287.65	326	326.1	P33993	P33993|B2RBA6|C6EMX8|B3KUD7|A4D2A2|B4DDF5|Q9H4N9|P33993-2|C9J8M6	MCM7 CDC47 MCM2	chromatin|nucleoplasm|nucleus|nucleoplasm|nucleoplasm|nucleoplasm|MCM complex|nucleoplasm|nucleoplasm|nucleoplasm|cytoplasm|
Other		Putative uncharacterized protein	Mcm7	MOUSE	81.9501	1	149000	0.026	1	0	0	0	0	1	149000	0.026	1	1	1880000	0.02	1	2	8570000	0.047	2	3	10400000	0.047	2	1	4	10600000	2	0	0	0	0	2	17.5	11	164.61	326	326.2	Q3V122	Q3V122|Q61881|Q3UDI8|D3Z6N3	Mcm7	MCM complex|cytoplasm|nucleus|
Other		60S acidic ribosomal protein P0	Rplp0	HUMAN	34.4441	11	8770000	0.151	2	24	73400000	0.164	3	35	82200000	0.164	3	18	48500000	0.11	2	18	473000000	0.164	3	36	521000000	0.164	3	1	71	604000000	3	0	0	0	0	3	61.1	16	287.55	327	327.1	P05388	P05388|A8K4Z4|Q3B7A4|Q6NSF2|B4E3D5|D3YVM5|Q8NHW5	RPLP0	cytosolic large ribosomal subunit|ribosome|cytosol|cytoplasm|ribonucleoprotein complex|intracellular|
Other		60S acidic ribosomal protein P0	Rplp0	MOUSE	34.387	0	0	0	0	0	0	0	0	0	0	0	0	0	0	0	0	6	47500000	0.097	1	6	47500000	0.097	1	1	6	47500000	1	0	0	0	0	1	54.5	14	245.12	327	327.2	P14869	P14869|Q5FWB6	Rplp0 Arbp	cytoplasm|ribonucleoprotein complex|intracellular|ribosome|
Other		Isoform Long of Glucose-6-phosphate 1-dehydrogenase	G6pd	HUMAN	64.3391	3	1910000	0.04	2	5	52700000	0.099	4	8	54600000	0.115	5	6	110000000	0.09	4	13	240000000	0.162	7	19	350000000	0.162	7	1	27	405000000	7	0	0	0	0	7	39.3	19	287.07	328	328.1	P11413-2	P11413-2|P11413-3|A8K8D9|P11413|B4DYA7|A0FF38	G6PD	cytoplasm|centrosome|cytosol|intracellular membrane-bounded organelle|internal side of plasma membrane|cytoplasm|
Other		Glucose-6-phosphate 1-dehydrogenase X	G6pdx	MOUSE	59.7179	0	0	0	0	0	0	0	0	0	0	0	0	2	22700000	0.052	2	2	11000000	0.066	2	4	33700000	0.118	4	1	4	33700000	4	0	0	0	0	4	37	16	226.47	328	328.2	Q00612	Q00612|Q3TNL1|P97324	G6pdx G6pd G6pd-1
Other		Serine hydroxymethyltransferase, mitochondrial	Shmt2	HUMAN	56.4484	22	90000000	0.267	10	32	251000000	0.248	11	54	342000000	0.371	15	21	249000000	0.164	6	25	1020000000	0.281	11	46	1270000000	0.281	11	1	23	495000000	5	76	1090000000	11	0	17	41.2	17	287.04	329	329.1	P34897	P34897|Q5HYG8|B7Z9F1|Q8N1A5|B4DW25|B4DJQ3|B4E1G2|B4DP88|Q99K87|Q9CZN7|Q3TFD0|B4DWA7|B4DJ63|B4DLV4|Q9CWR5|Q8R0X9|P50431	SHMT2	mitochondrial matrix|mitochondrion|mitochondrion|mitochondrial nucleoid|
Other		Serine hydroxymethyltransferase, cytosolic	Shmt1	HUMAN	53.6522	0	0	0	0	0	0	0	0	0	0	0	0	1	4940000	0.037	1	0	0	0	0	1	4940000	0.037	1	1	1	4940000	1	0	0	0	0	1	6.6	2	35.05	329	329.2	P34896	D3DXD0|P34896|D3DXC9|P34896-2|A8MYA6|P34896-3|B4DPM9|B4DZB5	SHMT1	cytosol|cytosol|mitochondrion|cytoplasm|cytosol|
Other		Aconitate hydratase, mitochondrial	Aco2	HUMAN	86.1655	9	12500000	0.157	7	18	119000000	0.233	13	27	132000000	0.26	14	12	129000000	0.161	8	21	402000000	0.294	15	33	531000000	0.297	16	1	19	82700000	6	41	580000000	12	0	18	32.3	18	287	330	330.1	Q99798	A2A274|Q99798|B2RBW5|B4DZ08|B4DJW1|B4DLY4|Q71UF1|Q99KI0|B4DEC3|B4DW08	ACO2	mitochondrion|nucleus|
Other		Serine/threonine-protein kinase MRCK beta	Cdc42bpb	HUMAN	196.309	2	1340000	0.021	2	2	3470000	0.023	2	4	4810000	0.033	3	6	15300000	0.04	6	9	82100000	0.09	9	15	97400000	0.11	13	1	19	102000000	13	0	0	0	0	13	16.3	22	286.54	331	331.1	Q9Y5S2	Q9Y5S2|A9JR72|Q3TSA3|P54265-8|Q09013|P54265-9|Q09013-6|Q09013-15|P54265|P54265-3|Q09013-9|Q09013-11|Q09013-7|Q6DI71|P54265-2|Q09013-5|Q09013-13|P54265-10|P54265-7|Q09013-8|Q05CL1|P54265-5|B4DM55|P54265-6|Q09013-10|B4DZE2|Q09013-2|Q09013-12|P54265-4	CDC42BPB KIAA1124	cell-cell junction|cytoplasm|cytoskeleton|cell leading edge|
Other		Isoform 6 of Serine/threonine-protein kinase MRCK alpha	Cdc42bpa	HUMAN	204.919	2	103000	0.011	2	0	0	0	0	2	103000	0.011	2	2	4210000	0.019	2	0	0	0	0	2	4210000	0.019	2	1	4	4310000	4	0	0	0	0	4	10.1	14	188.65	331	331.2	Q5VT25-6	Q5VT25-6|Q5VT25-2|Q5VT25|Q5VT25-5|B9EGA7|Q5VT25-4|Q5VT25-3|Q8IWQ7|Q5HYB0	CDC42BPA KIAA0451	cell leading edge|cell-cell junction|cytoplasm|
Other		Serine/threonine-protein kinase MRCK beta	Cdc42bpb	MOUSE	196.66	0	0	0	0	0	0	0	0	0	0	0	0	1	1450000	0.007	1	1	3950000	0.009	1	2	5410000	0.017	2	1	2	5410000	2	0	0	0	0	2	7	11	145.98	331	331.3	Q7TT50	Q7TT50|B2RQQ7	Cdc42bpb Kiaa1124	cell-cell junction|cytoplasm|cell leading edge|
Other		Cdc42bpa protein	Cdc42bpa	MOUSE	199.299	0	0	0	0	0	0	0	0	0	0	0	0	0	0	0	0	1	708000	0.015	1	1	708000	0.015	1	1	1	708000	1	0	0	0	0	1	8.1	10	128.59	331	331.4	B2RXX8	B2RXX8|Q3UU96|D3YYN8|D3Z2X6|Q3UU96-2	Cdc42bpa	cell-cell junction|cell leading edge|
Matrisome-associated	ECM Regulators	Procollagen-lysine,2-oxoglutarate 5-dioxygenase 1	Plod1	HUMAN	84.1192	15	15100000	0.182	8	13	39800000	0.141	8	28	54900000	0.261	13	7	24800000	0.089	5	17	450000000	0.169	9	24	475000000	0.169	9	1	30	385000000	11	22	145000000	7	0	18	36.3	19	286.47	332	332.1	Q02809	B4DR87|Q02809|B2R5M9|B4DGN8|B4DHT1|Q9R0E2|Q3UE11|Q5JXB9|Q91Z26	PLOD1 LLH PLOD	membrane|endoplasmic reticulum|rough endoplasmic reticulum membrane|
Matrisome-associated	ECM Regulators	Procollagen-lysine,2-oxoglutarate 5-dioxygenase 3	Plod3	MOUSE	85.4913	7	1130000	0.113	5	2	4190000	0.035	2	9	5320000	0.148	7	1	4430000	0.013	1	4	53200000	0.059	3	5	57700000	0.059	3	1	14	63000000	7	0	0	0	0	7	16.4	8	106.33	332	332.2	Q9R0E1	Q9R0E1	Plod3	rough endoplasmic reticulum membrane|endoplasmic reticulum|membrane|
Other		Seryl-tRNA synthetase, cytoplasmic	Sars	HUMAN	59.2897	8	21400000	0.182	7	15	90900000	0.367	12	23	112000000	0.391	13	18	116000000	0.334	14	16	664000000	0.342	11	34	780000000	0.453	17	1	26	416000000	8	31	476000000	10	0	18	47.6	18	286.34	333	333.1	P49591	Q5T5C7|P49591|Q0VGA5|Q8C483|P26638|Q3U6F6|Q3U8N1	SARS SERS	cytosol|cytoplasm|
Other		Signal recognition particle 72 kDa protein	Srp72	HUMAN	75.1754	7	5710000	0.117	5	12	42000000	0.18	9	19	47700000	0.211	10	14	34600000	0.211	11	21	358000000	0.295	12	35	393000000	0.365	17	1	54	440000000	18	0	0	0	0	18	39.6	18	286.32	334	334.1	O76094	O76094|Q71V07|O15302	SRP72	cytoplasm|signal recognition particle, endoplasmic reticulum targeting|
Other		Putative uncharacterized protein	Psmc2	MOUSE	53.3221	10	25800000	0.162	7	21	237000000	0.292	12	31	263000000	0.334	14	18	341000000	0.246	12	22	679000000	0.345	14	40	1020000000	0.402	19	2	0	0	0	71	1280000000	19	0	19	40.2	19	285.38	335	335.1	Q8BVQ9	Q8BVQ9|Q3U5V3|P46471|P35998|Q3UIH5|B7Z5E2|C9JLS9|B7Z571	Psmc2	cytoplasm|proteasome complex|
Other		E1A-binding protein p400	Ep400	HUMAN	345.037	1	32500	0.003	1	3	2980000	0.02	3	4	3020000	0.024	4	12	23000000	0.078	9	8	37200000	0.051	6	20	60200000	0.115	13	1	24	63200000	14	0	0	0	0	14	14.7	17	284.93	336	336.1	Q96L91	Q96L91|Q96L91-2|A6NJX1|A8MSW4|Q96L91-3|C9JIQ8|Q96L91-4|Q6ZTU2|Q6ZTU2-2|C9JIE5|Q6ZTU2-4	EP400 CAGH32 KIAA1498 KIAA1818 TNRC12	nucleus|NuA4 histone acetyltransferase complex|nucleolus|
Other		Isoform 5 of EP400 N-terminal-like protein		HUMAN	51.9547	0	0	0	0	0	0	0	0	0	0	0	0	1	829000	0.051	1	0	0	0	0	1	829000	0.051	1	1	1	829000	1	0	0	0	0	1	17.8	3	40.08	336	336.2	Q6ZTU2-6	Q6ZTU2-6|Q6ZTU2-5	EP400NL
Other		E1A-binding protein p400	Ep400	MOUSE	338.57	0	0	0	0	0	0	0	0	0	0	0	0	1	9570000	0.009	1	0	0	0	0	1	9570000	0.009	1	1	1	9570000	1	0	0	0	0	1	1.7	2	28.92	336	336.3	Q8CHI8	Q8CHI8|Q8CHI8-4|Q8CHI8-2|Q8CHI8-3|Q8CHI8-5|D3Z6R8|Q641K9	Ep400 Kiaa1498	nucleolus|nucleus|NuA4 histone acetyltransferase complex|
Other		Centrosomal protein of 170 kDa	Cep170	HUMAN	175.689	7	6610000	0.074	6	6	12100000	0.053	5	13	18700000	0.092	8	11	25400000	0.058	5	9	151000000	0.059	5	20	177000000	0.092	8	1	33	196000000	10	0	0	0	0	10	19	20	284.12	337	337.1	Q5SW79	Q5SW79|B2RTS4|Q5SW79-3|A6H8X9|Q5SW79-2|B3KME6|Q96L14|Q6A065-3|B4DS35|Q9NSN9|B2R9B7|Q6A065-2	CEP170 FAM68A KAB KIAA0470	cytoplasm|microtubule|spindle|cytoskeleton|centriole|
Other		Centrosomal protein of 170 kDa	Cep170	MOUSE	175.617	2	1800000	0.025	2	1	956000	0.01	1	3	2750000	0.025	2	2	4010000	0.01	1	2	17500000	0.023	2	4	21500000	0.023	2	1	7	24200000	3	0	0	0	0	3	11.1	13	179.69	337	337.2	Q6A065	Q6A065	Cep170 Kiaa0470	spindle|microtubule|cytoplasm|centriole|cytoskeleton|
Other		Calnexin	Canx	HUMAN	68.0235	13	87700000	0.158	8	11	90300000	0.162	8	24	178000000	0.194	10	17	222000000	0.194	8	21	942000000	0.221	10	38	1160000000	0.253	12	1	62	1340000000	13	0	0	0	0	13	36.1	18	284.05	338	338.1	P27824	B4DGP8|P27824|B4E2T8|Q6ZP56	CANX	endoplasmic reticulum membrane|dendritic spine|ribosome|cytoplasm|cell soma|endoplasmic reticulum|integral to membrane|rough endoplasmic reticulum|membrane|axon|dendrite cytoplasm|melanosome|endoplasmic reticulum|
Other		Calnexin	Canx	MOUSE	67.6761	0	0	0	0	0	0	0	0	0	0	0	0	5	9820000	0.104	4	6	44000000	0.115	5	11	53800000	0.152	6	1	11	53800000	6	0	0	0	0	6	26.7	11	183.94	338	338.2	P35564	P35564|Q3TXE5	Canx	endoplasmic reticulum|dendritic spine|melanosome|endoplasmic reticulum|membrane|endoplasmic reticulum|cytoplasm|endoplasmic reticulum|axon|endoplasmic reticulum|integral to membrane|ribosome|rough endoplasmic reticulum|cell soma|endoplasmic reticulum|endoplasmic reticulum membrane|dendrite cytoplasm|endoplasmic reticulum|
Other		HLA class I histocompatibility antigen, A-2 alpha chain	Hla-a|Hla-a|Hla-a|Hla-a|Hla-a|Hla-a|Hla-a|Hla-a|Hla-a	HUMAN	41.2064	9	9930000	0.191	5	4	12000000	0.142	3	13	21900000	0.263	6	7	89300000	0.153	4	23	476000000	0.353	11	30	565000000	0.353	11	1	43	587000000	11	0	0	0	0	12	49.8	16	283.53	339	339.1	P01892	A9R9N7|P01892|Q5MAG5|P10316|Q95J05|Q9TQ73|D5H3T4|D5H3T6|A5A4G3|Q3LRR6|C5IWX5|Q52QV5|C5IWX9|Q9TQB6|B2LT55|Q2LC95|Q8HWQ8|Q52YL7|Q8WUX3|O78126|Q9TQ65|C5IWX6|Q3LRR7|A5JUX0|Q8HWQ9|D5H3T1|P79603|Q704F3|D0V481|A9R9N8|D5H3T9|Q9MYB7|Q29757|P01891|Q1ELT0|A0N0E2|Q8MGT5|P30453|P10314|P16189|P30459|P30512|C5IWY3|Q8MGZ1|Q708C4|C5IWY4|C9EIW0|Q29907|Q7YQ33|Q5SPM3|P18462|P30457|P30450|P30456|O15506|B5TZV4|Q2MJJ5|…	HLA-A HLAA	||early endosome membrane||integral to membrane|MHC class I protein complex||membrane||||Golgi membrane|
Other		cDNA FLJ42166 fis, clone THYMU2019210, highly similar to HLA class I histocompatibility antigen, B-40 alpha chain		HUMAN	48.3233	2	860000	0.032	1	2	6210000	0.032	1	4	7070000	0.032	1	4	46600000	0.032	1	4	128000000	0.078	2	8	174000000	0.078	2	1	12	181000000	2	0	0	0	0	3	21.1	7	114.77	339	339.2	B3KW54	B3KW54|P30460|P01889|P30479|Q04826|C6K6J0|C6K6H7|P30480|A4FRG0|C6K6H9|Q52S25|Q6KEQ1|Q1RPB9|P30461|A2VBB7|P30485|A7L6C2|C9E399|Q29940|P30487|Q7YQB0|P79549|P03989|P30488|Q96DW9|Q3BK34|C5IUS6|Q38PK6|P30493|Q29932|P30495|Q95365|C6K6J4|P18463|Q860I5|Q95346|P30484|C6K6H4|Q29981|C0LZ21|Q70Q09|Q1JRH1|Q29718|Q31602|P30462|P30483|B3GPN0|Q29844|A7L6C1|P30464|A2IAT8|P30475|Q29911|A5A340|Q52QV6|Q29943|Q6H8L0|…
Other		HLA class I histocompatibility antigen, Cw-17 alpha chain	Hla-c|Hla-c|Hla-c|Hla-c	HUMAN	41.6368	2	309000	0.043	1	1	1310000	0.037	1	3	1620000	0.08	2	2	9150000	0.037	1	7	44200000	0.163	4	9	53400000	0.163	4	1	12	55000000	4	0	0	0	0	5	19.8	5	77.33	339	339.3	Q95604	Q95604|B7U5E0	HLA-C D6S204 HLA-JY3 HLAC	MHC class I protein complex||membrane||integral to membrane|
Other		MHC class I-alpha	H2-d1	MOUSE	41.4262	1	591000	0.035	1	2	3960000	0.063	2	3	4550000	0.063	2	5	26000000	0.063	2	2	83500000	0.063	2	7	110000000	0.063	2	1	10	114000000	2	0	0	0	0	3	9.3	3	54.56	339	339.4	Q31149	Q31149|Q61642	H2-D1 H-2Df	MHC class I protein complex|integral to membrane|external side of plasma membrane|plasma membrane|external side of plasma membrane|
Other		cDNA FLJ52681, highly similar to HLA class I histocompatibility antigen, alpha chain E		HUMAN	44.6897	0	0	0	0	0	0	0	0	0	0	0	0	1	754000	0.037	1	0	0	0	0	1	754000	0.037	1	1	1	754000	1	0	0	0	0	2	11	3	47.56	339	339.5	B4DL31	B4DL31|Q2L6I5|P13747|Q6DU44|B4DQ91
Other		Protein KIAA1967	Kiaa1967	HUMAN	103.527	10	6710000	0.121	8	8	28400000	0.095	5	18	35100000	0.152	10	16	142000000	0.147	7	13	87800000	0.091	5	29	230000000	0.158	8	1	47	265000000	11	0	0	0	0	11	27.6	17	282.42	340	340.1	Q8N163	B3KTJ9|Q8N163|Q8N163-2	KIAA1967 DBC1	nucleus|cytoplasm|nucleus|mitochondrial matrix|
Other		Protein KIAA1967 homolog	Q8vdp4	MOUSE	103.628	0	0	0	0	0	0	0	0	0	0	0	0	1	88100	0.033	1	1	752000	0.019	1	2	841000	0.053	2	1	2	841000	2	0	0	0	0	2	13.9	8	137.63	340	340.2	Q8VDP4	Q8VDP4		mitochondrial matrix|cytoplasm|nucleus|
Other		Isoform 4 of Ankyrin repeat and KH domain-containing protein 1	Ankhd1	HUMAN	271.347	0	0	0	0	4	3980000	0.023	2	4	3980000	0.023	2	10	24000000	0.045	6	7	36400000	0.056	6	17	60400000	0.076	9	1	19	49200000	9	2	15200000	1	0	10	13.6	19	282.33	341	341.1	Q8IWZ3-4	Q8IWZ3-4|Q8IWZ2|Q8IWZ3|Q8IWZ3-2|Q8IWZ3-5|Q8IWG5|Q9H7X4|Q8IWZ3-3|Q8C5C5	ANKHD1 KIAA1085 MASK VBARP PP2500	cytoplasm|
Other		Ankyrin repeat domain-containing protein 17	Ankrd17	HUMAN	276.136	0	0	0	0	0	0	0	0	0	0	0	0	3	3920000	0.019	2	0	0	0	0	3	3920000	0.019	2	1	3	3920000	2	0	0	0	0	2	9.9	16	254.79	341	341.2	O75179	O75179|O75179-2|Q99NH0-3|Q99NH0-2|O75179-4|B4DR08|O75179-3|C9JRC1|B5MEE3|O75179-5|B3KU50	ANKRD17 GTAR KIAA0697	nucleus|cytoplasm|
Other		Ankyrin repeat domain-containing protein 17	Ankrd17	MOUSE	276.148	0	0	0	0	0	0	0	0	0	0	0	0	1	804000	0.014	1	0	0	0	0	1	804000	0.014	1	1	1	804000	1	0	0	0	0	1	9.4	15	233.62	341	341.3	Q99NH0	Q99NH0	Ankrd17 Foe Gtar Kiaa0697	cytoplasm|nucleus|
Other		60S ribosomal protein L7	Rpl7	HUMAN	29.2823	8	66200000	0.161	4	13	191000000	0.1	5	21	257000000	0.173	6	14	239000000	0.1	5	10	685000000	0.165	5	24	925000000	0.173	6	1	45	1180000000	6	0	0	0	0	6	54	19	281.96	342	342.1	P18124	P18124|A8MUD9|Q3TK73|O95036|D3Z6N4|C9JIJ5|C9JZ88	RPL7	cytosolic large ribosomal subunit|ribosome|cytosol|ribonucleoprotein complex|intracellular|
Other		60S ribosomal protein L7		MOUSE	31.4761	0	0	0	0	0	0	0	0	0	0	0	0	3	16100000	0.04	1	3	50500000	0.04	1	6	66700000	0.04	1	1	6	66700000	1	0	0	0	0	1	37.7	14	207.76	342	342.2	P14148	P14148|Q3UBI6	Rpl7
Other		Interleukin enhancer-binding factor 3	Ilf3	HUMAN	95.7361	1	90100	0.038	1	0	0	0	0	1	90100	0.038	1	4	40000000	0.092	2	1	12700000	0.038	1	5	52700000	0.092	2	1	6	52800000	2	0	0	0	0	2	28.7	18	281.64	343	343.1	Q12906	Q12906|Q12906-3|C9JFV5|A8K590|Q12906-2|Q12906-5|Q9Z1X4-3|Q9Z1X4|Q9Z1X4-2|Q45VK5|B4DFG4|B4DDF3|Q91WM1|Q96SI9|Q96SI9-2|Q91WM1-2|Q8C5B7	ILF3 DRBF MPHOSPH4 NF90	cytoplasm|nucleus|mitochondrion|ribonucleoprotein complex|nucleolus|nucleus|nucleus|nucleus|intracellular|
Other		Isoform 6 of Interleukin enhancer-binding factor 3	Ilf3	HUMAN	76.9573	0	0	0	0	0	0	0	0	0	0	0	0	1	2740000	0.063	1	0	0	0	0	1	2740000	0.063	1	1	1	2740000	1	0	0	0	0	1	31	17	255.53	343	343.2	Q12906-6	Q12906-6|Q12906-4	ILF3 DRBF MPHOSPH4 NF90	cytoplasm|nucleus|mitochondrion|ribonucleoprotein complex|nucleolus|nucleus|nucleus|nucleus|intracellular|
Other		Glycerol-3-phosphate dehydrogenase, mitochondrial	Gpd2	HUMAN	81.3648	8	13200000	0.147	7	3	9770000	0.06	3	11	23000000	0.171	8	3	5540000	0.057	3	7	181000000	0.167	6	10	187000000	0.192	7	1	21	210000000	9	0	0	0	0	9	37.9	18	281.47	344	344.1	P43304	P43304|P43304-2|A8K1Z2|B7Z601|Q8WUQ0	GPD2	mitochondrion|glycerol-3-phosphate dehydrogenase complex|
Other		Glycerol phosphate dehydrogenase 2, mitochondrial	Gpd2	MOUSE	83.3987	1	22900	0.029	1	0	0	0	0	1	22900	0.029	1	0	0	0	0	1	534000	0.038	1	1	534000	0.038	1	1	2	557000	2	0	0	0	0	2	19.7	11	162.23	344	344.2	A2AQR0	A2AQR0|Q64521	Gpd2 RP23-236H15.1-001	mitochondrion|glycerol-3-phosphate dehydrogenase complex|mitochondrial inner membrane|mitochondrion|
Other		Acetyl-CoA acetyltransferase, mitochondrial	Acat1	HUMAN	45.484	10	9430000	0.206	6	39	250000000	0.437	10	49	260000000	0.461	11	24	123000000	0.362	9	37	775000000	0.402	11	61	898000000	0.47	12	1	110	1160000000	13	0	0	0	0	13	53.8	17	281.3	345	345.1	P24752	P24752|Q96FG8	ACAT1 ACAT MAT	mitochondrial matrix|mitochondrial inner membrane|mitochondrion|mitochondrial matrix|
Other		Putative uncharacterized protein	Acat1	MOUSE	45.1436	2	615000	0.04	1	6	5210000	0.169	4	8	5820000	0.169	4	6	12200000	0.155	4	9	64500000	0.2	5	15	76700000	0.2	5	1	23	82600000	5	0	0	0	0	5	25.7	9	131.44	345	345.2	Q3TQP7	Q8QZT1|Q3TQP7	Acat1	mitochondrion|mitochondrion|mitochondrial inner membrane|
Other		5'-3' exoribonuclease 2	Xrn2	HUMAN	109.493	11	7640000	0.112	8	10	42600000	0.125	7	21	50200000	0.175	11	14	40600000	0.177	11	13	245000000	0.183	11	27	286000000	0.268	16	1	22	175000000	8	26	161000000	11	0	19	29.3	19	280.26	346	346.1	Q9H0D6	B3KMC9|Q9H0D6|B4DZC3|Q9H0D6-2|B4E0B9|Q9DBR1|Q9DBR1-2	XRN2	intracellular|nucleolus|nucleus|
Other		NADH-cytochrome b5 reductase 3	Cyb5r3	HUMAN	34.4625	16	87100000	0.275	7	8	141000000	0.289	6	24	229000000	0.312	9	6	474000000	0.199	5	26	1630000000	0.581	13	32	2100000000	0.584	14	1	56	2330000000	14	0	0	0	0	14	68.7	16	279.66	347	347.1	P00387	B7Z7L3|P00387|P00387-2|Q6ZVI6	CYB5R3 DIA1	membrane|endoplasmic reticulum membrane|mitochondrion|mitochondrial outer membrane|endoplasmic reticulum|mitochondrial inner membrane|hemoglobin complex|cytoplasm|
Other		NADH-cytochrome b5 reductase 3	Cyb5r3	MOUSE	34.3553	2	6500000	0.069	2	1	3840000	0.043	1	3	10300000	0.069	2	1	51000000	0.043	1	1	27000000	0.043	1	2	78100000	0.043	1	1	5	88400000	2	0	0	0	0	2	17.2	4	61.88	347	347.2	Q9DCN2	Q9DCN2|Q9CY59|Q9DCN2-2	Cyb5r3 Dia1	cytoplasm|mitochondrial outer membrane|endoplasmic reticulum membrane|cytosol|mitochondrion|mitochondrial inner membrane|membrane|endoplasmic reticulum|
Other		Alpha-enolase	Eno1	HUMAN	47.5104	9	13600000	0.186	5	9	165000000	0.175	5	18	178000000	0.214	6	2	47400000	0.096	2	11	181000000	0.172	5	13	229000000	0.172	5	1	31	407000000	7	0	0	0	0	7	53.4	18	279.49	348	348.1	P06733	P06733|P06733-2|Q3UJ20|P17183|P09104|B7Z2X9|A8K3B0|D3Z2S4|D3Z6E4|D3YVD3	ENO1 ENO1L1 MBPB1 MPB1	phosphopyruvate hydratase complex|cytoplasm|plasma membrane|nucleus|M band|
Other		Alpha-enolase	Eno1	MOUSE	47.4823	4	499000	0.108	2	2	5380000	0.096	2	6	5880000	0.135	3	3	19000000	0.122	3	2	16700000	0.041	2	5	35700000	0.135	4	1	11	41500000	5	0	0	0	0	5	48.1	16	234.3	348	348.2	P17182	P17182|Q6PHC1|Q8CF78	Eno1 Eno-1	plasma membrane|phosphopyruvate hydratase complex|cytoplasm|
Other		Beta-enolase	Eno3	MOUSE	47.3664	5	2050000	0.105	3	6	111000000	0.034	1	11	113000000	0.105	3	5	74800000	0.034	1	2	121000000	0.034	1	7	196000000	0.034	1	2	0	0	0	18	309000000	3	0	3	23.2	6	110.44	348	348.3	P21550	P21550|Q4FK59|D3DTL2|P13929|P13929-3|D3DTL4|P13929-2|B4DUJ6	Eno3 Eno-3	membrane fraction|phosphopyruvate hydratase complex|cytoplasm|
Core matrisome	ECM Glycoproteins	Nidogen-1	Nid1	MOUSE	139.473	15	33300000	0.142	12	19	51900000	0.102	11	34	85200000	0.181	16	5	5780000	0.032	4	15	149000000	0.12	9	20	155000000	0.13	10	1	44	199000000	13	10	40700000	4	0	17	21.1	18	279.28	349	349.1	P10493	P10493|Q3TKX9|P14543|P14543-2|B4DM05	Nid1 Ent	membrane|basement membrane|extracellular region|
Core matrisome	ECM Glycoproteins	Putative uncharacterized protein	Nid2	MOUSE	156.736	2	3750000	0.018	2	3	13100000	0.044	3	5	16900000	0.063	5	2	15000000	0.022	2	15	188000000	0.171	12	17	203000000	0.171	12	1	15	134000000	9	7	86600000	3	0	12	17.8	13	206.56	349	349.2	Q3TPN0	Q3TPN0|Q8R5G0|Q7TQF0|Q8CFA3|Q3US45|O88322|Q8C6Z2|Q14112|Q14112-2|Q8IV28|B4DPX8	Nid2	basement membrane|basement membrane|basement membrane|basement membrane|basement membrane|basement membrane|proteinaceous extracellular matrix|membrane|basement membrane|
Other		Alanyl-tRNA synthetase, cytoplasmic	Aars	HUMAN	107.55	5	2920000	0.046	4	20	75300000	0.212	12	25	78200000	0.244	15	19	135000000	0.161	10	10	123000000	0.14	8	29	258000000	0.203	13	1	30	180000000	10	24	156000000	7	0	17	27	17	278.97	350	350.1	P49588	P49588|B4DR45|Q6XMP4|Q8BGQ7|Q3UD67|Q3TZ32	AARS	cytoplasm|soluble fraction|
Other		Myosin-Ib	Myo1b	HUMAN	133.01	20	15500000	0.164	15	11	30100000	0.088	8	31	45700000	0.164	15	18	85900000	0.111	11	21	291000000	0.141	13	39	377000000	0.165	16	1	4	25000000	2	62	365000000	17	0	20	21.2	19	277.64	351	351.1	O43795	O43795|O43795-2|Q7TQD7|Q80VD8|P46735|P46735-2|B3KQI2|D3YV80|O88329|B2R643|Q9UBC5|A8MWW5|C9JYW1|B4DTV4|C9JUP5	MYO1B	myosin complex|
Other		Isoform 2 of Alpha-aminoadipic semialdehyde dehydrogenase	Aldh7a1	HUMAN	55.8789	16	15700000	0.272	10	30	186000000	0.381	13	46	201000000	0.44	16	23	140000000	0.285	10	22	711000000	0.395	13	45	851000000	0.412	14	1	57	609000000	13	34	443000000	4	0	17	46.9	17	276.96	352	352.1	P49419-2	P49419-2|P49419|B4DMA0|P49419-3|Q9DBF1|Q9DBF1-2	ALDH7A1 ATQ1	nucleus|cytoplasm|mitochondrion|cytosol|cellular_component|
Other		Serine/threonine-protein phosphatase 6 regulatory ankyrin repeat subunit A	Ankrd28	HUMAN	118.309	6	2400000	0.094	6	13	18400000	0.151	10	19	20800000	0.197	13	9	33600000	0.082	6	23	153000000	0.165	11	32	186000000	0.207	14	1	2	4380000	2	49	203000000	15	0	17	26.7	18	276.87	353	353.1	O15084	O15084|Q505D1|B4DES5|B4DIW9|C9JBB9|O15084-2|B4DS25	ANKRD28 KIAA0379	nucleus|nucleoplasm|
Other		Isoform 2 of Serine/threonine-protein phosphatase 6 regulatory ankyrin repeat subunit B	Ankrd44	HUMAN	109.651	0	0	0	0	0	0	0	0	0	0	0	0	2	4640000	0.028	2	0	0	0	0	2	4640000	0.028	2	1	2	4640000	2	0	0	0	0	2	7.9	5	69.28	353	353.2	Q8N8A2-2	Q8N8A2-2|Q8N8A2|Q8N8A2-4|Q8N8A2-3|B7Z6Z7|Q8N8A2-5	ANKRD44
Other		Serine/threonine-protein phosphatase 6 regulatory ankyrin repeat subunit B	Ankrd44	MOUSE	109.209	0	0	0	0	0	0	0	0	0	0	0	0	2	4140000	0.032	2	0	0	0	0	2	4140000	0.032	2	1	2	4140000	2	0	0	0	0	2	6.4	4	48.71	353	353.3	B2RXR6	B2RXR6|Q8BYT6	Ankrd44
Other		Isoform 4 of Tubulin-specific chaperone D	Tbcd	HUMAN	140.721	14	9560000	0.141	12	10	19300000	0.075	7	24	28900000	0.157	14	14	24000000	0.085	7	13	231000000	0.127	11	27	255000000	0.175	14	1	51	284000000	18	0	0	0	0	18	24.1	20	276.51	354	354.1	Q9BTW9-4	Q9BTW9-4|Q9BTW9|Q9BTW9-5|B4DE53|C9J1U4|Q9BTW9-3|A6NE57	TBCD KIAA0988 SSD1 TFCD PP1096	microtubule|
Other		Tubulin-specific chaperone D	Tbcd	MOUSE	135.087	0	0	0	0	0	0	0	0	0	0	0	0	1	542000	0.016	1	1	4020000	0.016	1	2	4560000	0.016	1	1	2	4560000	1	0	0	0	0	1	3.7	3	37.24	354	354.2	Q8BYA0	Q8BYA0	Tbcd
Other		Isoform 2 of Eukaryotic translation initiation factor 3 subunit B	Eif3b	HUMAN	99.7693	2	912000	0.01	1	2	6330000	0.021	2	4	7240000	0.021	2	6	45000000	0.077	4	1	6410000	0.01	1	7	51400000	0.077	4	1	11	58600000	4	0	0	0	0	4	26.4	19	276.39	355	355.1	P55884-2	P55884-2|P55884|A4D210|B4DV79|B4DXN6|C9JZG1|C9JQN7	EIF3B EIF3S9	eukaryotic translation initiation factor 3 complex|cytosol|eukaryotic translation initiation factor 3 complex|cytoplasm|eukaryotic translation initiation factor 3 complex|eukaryotic translation initiation factor 3 complex|
Other		Eukaryotic translation initiation factor 3 subunit B	Eif3b	MOUSE	91.7679	1	61600	0.028	1	0	0	0	0	1	61600	0.028	1	1	3170000	0.028	1	1	93100	0.028	1	2	3270000	0.028	1	1	3	3330000	1	0	0	0	0	1	23.1	16	237.86	355	355.2	Q8JZQ9	Q8CIJ3|Q8JZQ9	Eif3b Eif3s9	cytoplasm|eukaryotic translation initiation factor 3 complex|
Other		Protein transport protein Sec23A	Sec23a	HUMAN	87.0721	9	7380000	0.162	8	18	59800000	0.202	10	27	67200000	0.25	12	10	32500000	0.091	5	19	378000000	0.206	11	29	411000000	0.219	12	1	12	135000000	3	44	343000000	12	0	15	34.5	18	275.76	356	356.1	Q15436	Q15436|B4DSQ5|Q01405|Q8C1E4|B4DF60|B3KXI2|B4E0Q9	SEC23A	perinuclear region of cytoplasm|endoplasmic reticulum|Golgi membrane|COPII vesicle coat|Golgi apparatus|membrane|cytosol|smooth endoplasmic reticulum membrane|
Other		Protein transport protein Sec23B	Sec23b	HUMAN	87.4476	1	520000	0.013	1	0	0	0	0	1	520000	0.013	1	0	0	0	0	2	33200000	0.033	2	2	33200000	0.033	2	1	3	33700000	2	0	0	0	0	2	16.1	9	138.96	356	356.2	Q15437	Q15437|B4DRA5|B4DJW8|B4DS04|Q8CDS4	SEC23B	endoplasmic reticulum|Golgi apparatus|Golgi membrane|COPII vesicle coat|perinuclear region of cytoplasm|intracellular membrane-bounded organelle|endoplasmic reticulum membrane|ER-Golgi intermediate compartment membrane|membrane|
Other		Protein transport protein Sec23B	Sec23b	MOUSE	87.3484	0	0	0	0	1	2140000	0.015	1	1	2140000	0.015	1	1	2290000	0.015	1	0	0	0	0	1	2290000	0.015	1	1	2	4430000	1	0	0	0	0	1	12.7	7	104.72	356	356.3	Q9D662	Q9D662|Q3TYS4|Q3TIS3|Q3UKB4|Q3TAW4|Q3U2Q0	Sec23b	endoplasmic reticulum|membrane|endoplasmic reticulum membrane|perinuclear region of cytoplasm|Golgi membrane|ER-Golgi intermediate compartment membrane|COPII vesicle coat|Golgi apparatus|
Other		26S protease regulatory subunit 10B	Psmc6	HUMAN	44.4575	25	26300000	0.344	12	23	206000000	0.287	9	48	232000000	0.372	14	26	172000000	0.336	12	25	1300000000	0.442	14	51	1470000000	0.48	16	2	0	0	0	99	1700000000	17	0	17	52.4	17	275.58	357	357.1	P62333	P62333|P62334|B4DR91	PSMC6 SUG2	cytoplasm|proteasome complex|nucleus|
Other		Cytoplasmic FMR1-interacting protein 1	Cyfip1	HUMAN	146.834	0	0	0	0	0	0	0	0	0	0	0	0	0	0	0	0	1	688000	0.011	1	1	688000	0.011	1	1	1	688000	1	0	0	0	0	1	15.9	17	275.15	358	358.1	Q7L576	Q7L576|B3KWV6|Q7L576-2|Q96F07-2|Q5SQX6|B7Z3H2|B7Z4I3|Q96F07|B7Z8N7|Q6PGK0|B7Z217|Q7L576-3|B3KWT5|Q8C8R2	CYFIP1 KIAA0068	ruffle|lamellipodium|cytoplasm|synapse|perinuclear region of cytoplasm|synaptosome|mRNA cap binding complex|cell junction|
Other		Cytoplasmic FMR1-interacting protein 1	Cyfip1	MOUSE	146.893	0	0	0	0	0	0	0	0	0	0	0	0	0	0	0	0	1	169000	0.011	1	1	169000	0.011	1	1	1	169000	1	0	0	0	0	1	15.9	17	267.51	358	358.2	Q7TMB8	Q7TMB8|Q7TMB8-2	Cyfip1 Kiaa0068 Shyc Sra1	ruffle|perinuclear region of cytoplasm|synaptosome|cell junction|lamellipodium|synapse|cytoplasm|mRNA cap binding complex|
Other		ATP-binding cassette sub-family F member 1	Abcf1	HUMAN	96.3804	7	9150000	0.076	5	15	61500000	0.189	10	22	70600000	0.211	12	13	78700000	0.179	10	15	239000000	0.191	12	28	318000000	0.208	13	1	33	271000000	9	17	117000000	7	0	16	24.9	16	273.52	359	359.1	Q8NE71	Q8NE71|Q8NE71-2|Q6P542|Q5RL55|B4DNU2|Q5STZ7	ABCF1 ABC50	ribosome|
Other		FYVE and coiled-coil domain-containing protein 1	Fyco1	HUMAN	168.663	2	1330000	0.009	2	3	6660000	0.03	3	5	7990000	0.039	5	21	71100000	0.147	16	4	34600000	0.049	4	25	106000000	0.162	17	1	28	112000000	18	2	1950000	2	0	20	18	20	273.24	360	360.1	Q9BQS8	B7ZKT7|Q9BQS8|Q9BQS8-2|Q9BQS8-3|Q8VDC1|C9J2W6	FYCO1 ZFYVE7
Other		Poly(rC)-binding protein 1	Pcbp1	MOUSE	38.0107	46	73700000	0.323	7	63	670000000	0.491	9	109	744000000	0.491	9	64	1120000000	0.474	9	50	3620000000	0.53	9	114	4740000000	0.578	11	2	0	0	0	223	5490000000	11	0	11	68.8	15	272.94	361	361.1	P60335	P60335|Q15365	Pcbp1	ribonucleoprotein complex|nucleus|
Other		Poly(rC)-binding protein 2	Pcbp2	MOUSE	38.6204	26	25700000	0.207	5	39	578000000	0.395	7	65	604000000	0.453	8	26	149000000	0.325	7	34	1940000000	0.58	10	60	2090000000	0.602	11	2	0	0	0	125	2700000000	11	0	11	70.9	15	253.54	361	361.2	Q61990	A8K7X6|Q61990|B2M1R7|Q6IPF4|Q15366|Q61990-3|Q61990-2|Q68Y55|Q3TF69|Q32Q82|B4DLC0|B4DRD7|B4DXP5|Q3TT81|P57721|P57721-4|P57722|P57722-2|Q5MJP6|P57721-5|Q8CFQ6|A8MX33|P57721-3|P57721-2	Pcbp2 Cbp Hnrnpx Hnrpx	ribonucleoprotein complex|nucleus|cytoplasm|
Other		Neuropathy target esterase	Pnpla6	HUMAN	151.476	0	0	0	0	0	0	0	0	0	0	0	0	0	0	0	0	1	17800000	0.027	1	1	17800000	0.027	1	1	1	17800000	1	0	0	0	0	1	22	18	272.74	362	362.1	Q8IY17	Q8IY17|Q8IY17-3|Q8IY17-2|B7Z7T2|Q3TRM4|Q3TRM4-3|Q3TRM4-2|Q3TRM4-4	PNPLA6 NTE	endoplasmic reticulum membrane|integral to membrane|endoplasmic reticulum|membrane|
Other		cDNA FLJ54345, highly similar to Homo sapiens neuropathy target esterase (NTE), mRNA		HUMAN	152.431	0	0	0	0	1	6420000	0.026	1	1	6420000	0.026	1	0	0	0	0	1	36900000	0.026	1	1	36900000	0.026	1	1	2	43300000	1	0	0	0	0	1	21.8	18	269.26	362	362.2	B4DFB9	B4DFB9|B4DEV3
Other		Polypyrimidine tract-binding protein 1	Ptbp1	HUMAN	57.3915	9	25500000	0.161	4	12	102000000	0.109	3	21	127000000	0.161	4	12	331000000	0.207	4	20	1970000000	0.252	6	32	2300000000	0.252	6	1	53	2420000000	7	0	0	0	0	7	56.1	14	272.64	363	363.1	P26599	P26599|Q9BUQ0|P26599-2|A6NLN1	PTBP1 PTB	nucleolus|nucleus|nucleoplasm|heterogeneous nuclear ribonucleoprotein complex|
Other		Polypyrimidine tract binding protein 1	Ptbp1	MOUSE	59.4337	2	2760000	0.036	1	0	0	0	0	2	2760000	0.036	1	1	2850000	0.019	1	3	74600000	0.055	2	4	77500000	0.055	2	1	6	80200000	2	0	0	0	0	2	30	9	168.89	363	363.2	Q5RJV5	Q922I7|Q5RJV5|Q3T984|Q8BGJ5|P17225|Q3TQW3|Q3U5I2|Q8CB58|Q8K144|Q80T07|Q8R509|Q3UBR5|Q6NZB8|Q8C2R5|Q923A7	Ptbp1	nucleus|
Other		Isoform 2 of Liprin-beta-1	Ppfibp1	HUMAN	113.75	0	0	0	0	0	0	0	0	0	0	0	0	1	2620000	0.028	1	1	442000	0.028	1	2	3060000	0.028	1	1	2	3060000	1	0	0	0	0	1	25.8	19	272.47	364	364.1	Q86W92-2	Q86W92-2|Q8C8U0-2|Q6IQY8|Q86W92-5	PPFIBP1 KIAA1230	plasma membrane|
Other		Liprin-beta-1	Ppfibp1	HUMAN	114.593	0	0	0	0	0	0	0	0	0	0	0	0	1	1050000	0.027	1	0	0	0	0	1	1050000	0.027	1	1	1	1050000	1	0	0	0	0	1	25.6	19	271.59	364	364.2	Q86W92	Q86W92|Q86W92-4|Q86W92-3	PPFIBP1 KIAA1230	plasma membrane|
Other		Isoform 3 of Liprin-beta-1	Ppfibp1	MOUSE	110.52	0	0	0	0	0	0	0	0	0	0	0	0	2	42900000	0.015	1	0	0	0	0	2	42900000	0.015	1	1	2	42900000	1	0	0	0	0	1	12.3	9	131.48	364	364.3	Q8C8U0-3	Q8C8U0-3|Q8C8U0|Q3U417|Q3UJ84	Ppfibp1 Kiaa1230
Matrisome-associated	ECM Regulators	ADAMTS-like protein 1	Adamtsl1	HUMAN	199.397	6	1160000	0.055	6	3	11300000	0.019	2	9	12500000	0.055	6	16	112000000	0.059	8	29	369000000	0.127	13	45	481000000	0.132	15	1	54	494000000	17	0	0	0	0	17	15	17	271.65	365	365.1	Q8N6G6	Q8N6G6|A2A344|Q8N6G6-4|Q8N6G6-6|A6PVN1|A8K3Q2|Q8N6G6-1|Q8N6G6-2|A2A343|Q8N6G6-5|A8MRB9|Q8BSM2|Q14B74	ADAMTSL1 ADAMTSR1 C9orf94 UNQ528/PRO1071	extracellular region|proteinaceous extracellular matrix|
Matrisome-associated	ECM Regulators	ADAMTS-like protein 1	Adamtsl1	MOUSE	197.767	3	1960000	0.007	1	4	170000000	0.02	3	7	172000000	0.02	3	3	47700000	0.007	2	1	20600000	0.007	1	4	68400000	0.007	2	1	11	241000000	3	0	0	0	0	3	3	4	52.51	365	365.2	Q8BLI0	Q8BLI0|B7ZCH8|Q8BLI0-2	Adamtsl1	extracellular region|proteinaceous extracellular matrix|
Other		Nucleolar protein 56	Nop56	HUMAN	66.4481	16	26400000	0.235	10	23	115000000	0.311	13	39	142000000	0.335	15	22	234000000	0.265	11	28	863000000	0.319	13	50	1100000000	0.377	16	1	22	256000000	8	67	983000000	10	0	18	40	18	271.22	366	366.1	O00567	O00567|A8K9K6|Q9D6Z1|Q3UJZ7|Q9BSN3	NOP56 NOL5A	box C/D snoRNP complex|nucleolus|small nucleolar ribonucleoprotein complex|nucleus|
Core matrisome	Collagens	Collagen, type XVIII, alpha 1, isoform CRA_b		HUMAN	154.448	4	1850000	0.049	4	3	5220000	0.042	3	7	7070000	0.065	5	20	328000000	0.116	9	21	538000000	0.141	11	41	866000000	0.184	14	1	48	873000000	15	0	0	0	0	15	22.1	18	270.21	367	367.1	D3DSM5	D3DSM5|D3DSM4|P39060|P39060-1|P39060-2|Q8NG19	COL18A1 hCG_1647196
Core matrisome	Collagens	Collagen alpha-1(XVIII) chain	Col18a1	MOUSE	183.195	2	2250000	0.026	2	5	9320000	0.063	5	7	11600000	0.08	6	2	14900000	0.023	2	4	106000000	0.058	4	6	121000000	0.071	5	1	13	132000000	8	0	0	0	0	8	13.1	11	152.63	367	367.2	P39061	P39061|P39061-1|P39061-2|D3Z5C2	Col18a1	basement membrane|basement membrane|extracellular space|extracellular region|basement membrane|
Other		Sideroflexin-3	Sfxn3	HUMAN	35.845	15	33300000	0.199	4	18	40900000	0.218	5	33	74200000	0.299	7	21	77800000	0.205	5	30	1340000000	0.339	8	51	1420000000	0.339	8	1	84	1490000000	8	0	0	0	0	8	63.8	16	269.89	368	368.1	Q9BWM7	A6NCZ6|Q9BWM7|B4DRS6	SFXN3	integral to membrane|mitochondrion|membrane|mitochondrial membrane|
Other		Sideroflexin-1	Sfxn1	HUMAN	35.9041	8	18200000	0.149	4	6	13300000	0.239	4	14	31500000	0.347	7	3	5670000	0.226	3	22	663000000	0.428	9	25	669000000	0.512	11	1	17	318000000	8	22	382000000	3	0	11	57.1	12	187.87	368	368.2	Q9H9B4	Q9H9B4|Q99JR1	SFXN1	mitochondrial inner membrane|integral to membrane|mitochondrion|membrane|
Other		Sideroflexin-3	Sfxn3	MOUSE	35.6908	1	166000	0.046	1	0	0	0	0	1	166000	0.046	1	1	1610000	0.046	1	7	30400000	0.193	3	8	32000000	0.193	3	1	9	32200000	3	0	0	0	0	3	49.2	11	161.4	368	368.3	Q91V61	Q91V61|Q3U4F0	Sfxn3	integral to membrane|membrane|mitochondrion|mitochondrial membrane|
Other		Lupus La protein	Ssb	HUMAN	47.0074	9	11500000	0.21	7	13	60900000	0.23	8	22	72500000	0.333	11	11	84400000	0.215	7	10	224000000	0.174	6	21	309000000	0.247	8	1	43	381000000	14	0	0	0	0	14	44.6	17	269.39	369	369.1	P05455	P05455	SSB	nucleus|nucleolus|nucleolus|cytoplasm|ribonucleoprotein complex|
Other		Putative uncharacterized protein	Ssb	MOUSE	47.8276	2	55100	0.067	2	0	0	0	0	2	55100	0.067	2	0	0	0	0	0	0	0	0	0	0	0	0	1	2	55100	2	0	0	0	0	2	14.9	5	56.42	369	369.2	Q8BTU4	P32067|Q3TG93|Q8BTU4|Q9CYB9	Ssb	ribonucleoprotein complex|nucleus|nucleus|cytoplasm|nucleolus|
Other		Fascin	Fscn1	HUMAN	55.1566	9	16900000	0.109	4	11	120000000	0.093	3	20	137000000	0.135	5	17	260000000	0.109	4	8	524000000	0.093	3	25	784000000	0.109	4	1	45	921000000	6	0	0	0	0	6	42.5	17	268.85	370	370.1	Q16658	Q16658|B3KTA3|B3KTM9|C9JFI7|C9JFC0|C9JPH9|D3Z1X1	FSCN1 FAN1 HSN SNL	filopodium|cytoplasm|actin cytoskeleton|
Other		Fascin	Fscn1	MOUSE	55.2487	1	75800	0.032	1	0	0	0	0	1	75800	0.032	1	0	0	0	0	1	15000000	0.032	1	1	15000000	0.032	1	1	2	15100000	1	0	0	0	0	1	32.2	12	190	370	370.2	Q61553	Q61553	Fscn1 Fan1 Snl	cytoplasm|plasma membrane|filopodium|
Other		WD repeat-containing protein 36	Wdr36	HUMAN	106.347	11	9660000	0.173	11	10	30700000	0.118	9	21	40400000	0.206	14	7	36600000	0.068	6	14	123000000	0.185	10	21	160000000	0.228	14	1	31	155000000	14	11	45300000	4	0	18	29.2	18	268.14	371	371.1	Q8NI36	Q8NI36|Q505Q0|Q3TAQ9|Q3TA68|Q8BHI6	WDR36	cellular_component|small-subunit processome|
Other		Ankyrin repeat and FYVE domain-containing protein 1	Ankfy1	HUMAN	129.994	7	1990000	0.109	7	8	30800000	0.082	6	15	32800000	0.136	9	13	61300000	0.084	6	15	221000000	0.147	9	28	283000000	0.158	10	1	43	316000000	11	0	0	0	0	11	24.4	18	268.11	372	372.1	Q9P2R3	Q9P2R3|Q9P2R3-2|Q5RKV4|B4DZ21	ANKFY1 ANKHZN KIAA1255	endosome|membrane|cytoplasm|endosome membrane|
Other		Ankyrin repeat and FYVE domain containing 1	Ankfy1	MOUSE	130.305	1	65500	0.024	1	0	0	0	0	1	65500	0.024	1	3	6470000	0.035	2	6	35400000	0.076	4	9	41900000	0.076	4	1	10	42000000	4	0	0	0	0	4	15.3	11	181.22	372	372.2	B1ATS3	B1ATS3|B7ZP20|Q810B6|Q810B6-2	Ankfy1 RP23-327G1.1-005
Matrisome-associated	ECM-affiliated Proteins	Putative uncharacterized protein		MOUSE	26.2742	0	0	0	0	0	0	0	0	0	0	0	0	1	261000	0.061	1	2	38600000	0.204	2	3	38900000	0.265	3	1	3	38900000	3	0	0	0	0	3	26.5	3	29.37	3595	3595.1	Q3UBX7	Q3UBX7|P98086|Q3TXB1|Q9DCM6	C1qa
Matrisome-associated	ECM-affiliated Proteins	Complement component 1, q subcomponent, C chain	C1qc	MOUSE	26.3905	0	0	0	0	0	0	0	0	0	0	0	0	2	6880000	0.126	2	1	8660000	0.073	1	3	15500000	0.126	2	1	3	15500000	2	0	0	0	0	2	12.6	2	29.99	3555	3555.1	Q6DI63	Q6DI63|Q02105	C1qc C1qg RP23-357K18.1-001	membrane|cytoplasm|nucleus|
Core matrisome	Collagens	Collagen, type XI, alpha 1	Col11a1	MOUSE	181.656	0	0	0	0	0	0	0	0	0	0	0	0	1	5160000	0.019	1	0	0	0	0	1	5160000	0.019	1	1	1	5160000	1	0	0	0	0	1	15.8	12	181.76	239	239.4	Q80WR4	Q80WR4	Col11a1	collagen|extracellular matrix|
Other		Breast cancer anti-estrogen resistance protein 3	Bcar3	HUMAN	93.5338	5	2950000	0.098	5	7	6090000	0.065	4	12	9030000	0.151	8	12	36600000	0.145	9	19	203000000	0.264	13	31	239000000	0.327	17	1	27	185000000	16	16	63000000	3	0	19	36	19	267.82	374	374.1	O75815	O75815|B3KP06|Q5TEW3|B3KNL6|O75815-2|B4DWK2|Q9QZK2|Q9QZK2-2	BCAR3 NSP2 SH2D3B UNQ271/PRO308	intracellular|
Other		Nucleophosmin	Npm1	HUMAN	32.7456	25	312000000	0.248	5	56	1360000000	0.574	11	81	1670000000	0.574	11	36	1100000000	0.54	12	42	2450000000	0.431	9	78	3560000000	0.588	14	1	18	129000000	6	141	5100000000	9	0	15	61.2	15	267.78	375	375.1	P06748	P06748|P06748-2|A4ZU86|Q9BYG9|Q5U438|Q61937|Q5SQB0|Q3U536|Q9NX34|Q5SQB5|Q9DAY9|Q5BL09	NPM1 NPM	nucleoplasm|cytosol|nucleus|nucleolus|nucleolus|ribonucleoprotein complex|large ribosomal subunit|nucleus|nucleolus|cytoplasm|nucleolus|granular component|nuclear speck|centrosome|nucleolus|spindle pole centrosome|nucleolus|small ribosomal subunit|
Other		Pericentriolar material 1 protein	Pcm1	HUMAN	230.184	7	4370000	0.029	5	6	9740000	0.027	4	13	14100000	0.049	8	13	43800000	0.058	9	11	136000000	0.074	8	24	179000000	0.102	14	1	37	194000000	15	0	0	0	0	15	13.8	21	267.56	376	376.1	Q15154	Q15154|D3DSQ0|B9EIS5|A6NNN6|Q15154-2|C9JGS5|A2RUU9|B4DJ00|Q15154-3|C9JBL6|B4DYD5|B4DWY1	PCM1	cytosol|cytosol|cytosol|centriolar satellite|nonmotile primary cilium|pericentriolar material|cytoskeleton|cytosol|centrosome|cytosol|cytoplasm|
Other		Isoform 2 of Pericentriolar material 1 protein	Pcm1	MOUSE	234.251	0	0	0	0	0	0	0	0	0	0	0	0	0	0	0	0	1	9610000	0.007	1	1	9610000	0.007	1	1	1	9610000	1	0	0	0	0	1	4	7	76.39	376	376.2	Q9R0L6-2	Q9R0L6-2|Q9R0L6	Pcm1	centrosome|cytoplasm|pericentriolar material|centrosome|centriolar satellite|cytoskeleton|cytoplasm|
Other		Exosome complex exonuclease RRP44	Dis3	HUMAN	110.085	8	7530000	0.091	8	10	42500000	0.116	9	18	50000000	0.173	14	13	96000000	0.117	9	10	136000000	0.153	10	23	232000000	0.184	13	1	35	250000000	14	6	32000000	5	0	19	25.3	19	267.46	377	377.1	Q9Y2L1	A8QI98|Q9Y2L1|Q9Y2L1-2|Q49AG4|Q9CSH3|B3KM83|D3YX81|Q8R2P7	DIS3 KIAA1008 RRP44	nucleus|cytoplasm|exosome (RNase complex)|nucleolus|
Other		Actin-related protein 3	Actr3	HUMAN	47.8267	15	17200000	0.265	8	25	213000000	0.476	14	40	230000000	0.497	15	17	103000000	0.255	7	22	1020000000	0.413	12	39	1120000000	0.437	13	1	3	2880000	1	76	1350000000	15	0	16	49.7	16	266.21	378	378.1	P61158	P61158|Q3TGW0|Q99JY9|Q3TWJ4|B4DXW1|Q3TGE1|B4DTI0|B4DT29|B4E1U3|Q9P1U1|Q9P1U1-2|B7Z9W3|Q641P0|Q96BT2|Q641P0-2|C9IZN3|Q9C0K3|B3KM55	ACTR3 ARP3	lamellipodium|hemidesmosome|Golgi membrane|cytoplasm|actin filament|Arp2/3 protein complex|actin cytoskeleton|podosome|lamellipodium|excitatory synapse|
Other		Protein transport protein Sec24C	Sec24c	HUMAN	119.863	3	953000	0.021	2	9	51900000	0.079	5	12	52900000	0.086	6	9	106000000	0.088	6	7	200000000	0.056	3	16	307000000	0.088	6	1	28	360000000	7	0	0	0	0	7	22.3	17	265.34	379	379.1	P53992	P53992|B4DSN3|B4DZT4|B7ZAY6|B4DQ22	SEC24C KIAA0079	COPII vesicle coat|Golgi apparatus|membrane|Golgi membrane|cytoplasm|endoplasmic reticulum membrane|endoplasmic reticulum|perinuclear region of cytoplasm|
Other		Sec24 related gene family, member C (S. cerevisiae)	Sec24c	MOUSE	120.133	0	0	0	0	0	0	0	0	0	0	0	0	2	25500000	0.01	1	1	6590000	0.013	1	3	32100000	0.023	2	1	3	32100000	2	0	0	0	0	2	15	12	181.84	379	379.2	Q8CGF4	Q8CGF4	Sec24c	COPII vesicle coat|
Other		Early endosome antigen 1	Eea1	HUMAN	163.433	0	0	0	0	1	986000	0.012	1	1	986000	0.012	1	10	25100000	0.086	9	6	16200000	0.051	5	16	41300000	0.126	14	1	17	42300000	14	0	0	0	0	14	16.1	18	263.79	380	380.1	Q15075	Q15075|C9JSL9	EEA1 ZFYVE2	early endosome|early endosome|early endosome|cytoplasm|intracellular|serine-pyruvate aminotransferase complex|early endosome|early endosome membrane|cytosol|early endosome|membrane fraction|extrinsic to plasma membrane|early endosome|membrane|
Other		Early endosome antigen 1	Eea1	MOUSE	162.053	0	0	0	0	0	0	0	0	0	0	0	0	1	2390000	0.011	1	0	0	0	0	1	2390000	0.011	1	1	1	2390000	1	0	0	0	0	1	4.6	5	75.94	380	380.2	Q8BL66	Q8BL66	Eea1	early endosome|early endosome|intracellular|early endosome membrane|endosome|early endosome|early endosome|early endosome|serine-pyruvate aminotransferase complex|cytosol|endosome|endosome|early endosome|cytoplasm|early endosome|membrane|early endosome|extrinsic to plasma membrane|early endosome|
Other		Guanine nucleotide-binding protein G(i) subunit alpha-2	Gnai2	HUMAN	41.0207	0	0	0	0	0	0	0	0	0	0	0	0	0	0	0	0	0	0	0	0	0	0	0	0	1	0	0	0	0	0	0	0	0	50.7	15	263.63	381	381.1	P04899	Q6B6N3|P04899|B3KTZ0|P04899-2|B4DYA0|B4E2X5|B3KX51|B3KP24|Q6LCB5|P18872|P18872-2|D3Z2M7|Q86XU3|Q66L47|P38405|Q8CGK7|Q3TY78|Q03113|P27600|Q8N2B4|A8MTJ3|Q3V3I2|P19087|P50149|P11488|P20612|Q8BHK8|Q8C040|A2A610|Q5JWD1	GNAI2 GNAI2B	plasma membrane|membrane raft|plasma membrane|membrane fraction|plasma membrane|plasma membrane|cytosol|plasma membrane|nucleus|
Other		GNAI2 protein		HUMAN	41.0628	0	0	0	0	1	1810000	0.03	1	1	1810000	0.03	1	1	1260000	0.03	1	1	9250000	0.03	1	2	10500000	0.03	1	1	3	12300000	1	0	0	0	0	1	50.7	15	258.78	381	381.2	Q96C71	Q96C71	GNAI2
Other		Putative uncharacterized protein		MOUSE	41.0588	1	209000	0.081	1	0	0	0	0	1	209000	0.081	1	0	0	0	0	5	126000000	0.188	4	5	126000000	0.188	4	1	6	126000000	4	0	0	0	0	4	50.7	15	257.78	381	381.3	Q3TXK7	Q3TXK7|P08752|Q8JZT4	Gnai2
Other		Guanine nucleotide-binding protein subunit alpha-13	Gna13	HUMAN	44.3911	0	0	0	0	1	4000000	0.045	1	1	4000000	0.045	1	1	7240000	0.045	1	4	96200000	0.137	3	5	103000000	0.137	3	1	6	107000000	3	0	0	0	0	3	35.8	11	160.92	381	381.4	Q14344	Q14344|B4DWV9|B7Z7R0|Q9D034	GNA13	plasma membrane|brush border membrane|melanosome|plasma membrane|plasma membrane|plasma membrane|plasma membrane|plasma membrane|plasma membrane|heterotrimeric G-protein complex|
Other		Putative uncharacterized protein	Gna13	MOUSE	44.3802	0	0	0	0	0	0	0	0	0	0	0	0	0	0	0	0	1	9790000	0.045	1	1	9790000	0.045	1	1	1	9790000	1	0	0	0	0	1	26.5	9	118.38	381	381.5	Q3UE40	P27601|Q3UE40	Gna13	brush border membrane|heterotrimeric G-protein complex|heterotrimeric G-protein complex|
Other		Guanine nucleotide-binding protein G(k) subunit alpha	Gnai3	HUMAN	41.102	4	6800000	0.07	3	2	14500000	0.042	1	6	21300000	0.07	3	3	18300000	0.042	1	3	167000000	0.07	2	6	186000000	0.07	2	1	12	207000000	3	0	0	0	0	3	25.4	8	139.39	381	381.6	P08754	P08754	GNAI3	plasma membrane|plasma membrane|plasma membrane|cytoplasm|plasma membrane|Golgi apparatus|zymogen granule|membrane raft|plasma membrane|membrane fraction|
Other		Guanine nucleotide-binding protein G(s) subunit alpha isoforms XLas	Gnas	MOUSE	122.587	3	5060000	0.03	3	3	13100000	0.016	2	6	18200000	0.038	4	4	33400000	0.034	3	5	79800000	0.054	4	9	113000000	0.08	6	2	0	0	0	15	131000000	7	0	7	9.7	8	128.98	381	381.7	Q6R0H7	Q6R0H7|Q6R0H7-4|Q5JWF2|Q5JWF2-2|A6NI00|P63092|P63094|P63092-2|P63094-2|Q5FWY2|P63092-3|P63094-3|B0AZR9|O60726|O75632|O75633	Gnas Gnas1	membrane fraction|membrane fraction|heterotrimeric G-protein complex|plasma membrane|
Other		Putative uncharacterized protein	Gnai3	MOUSE	41.109	0	0	0	0	1	766000	0.042	1	1	766000	0.042	1	2	2660000	0.042	1	3	24000000	0.079	2	5	26700000	0.079	2	1	6	27500000	2	0	0	0	0	2	22.5	6	101.96	381	381.8	Q3TJH1	Q3TJH1|Q9DC51	Gnai3	Golgi apparatus|membrane fraction|zymogen granule|cytoplasm|heterotrimeric G-protein complex|membrane raft|
Other		Guanine nucleotide binding protein (G protein), alpha inhibiting 1	Gnai1	MOUSE	40.9309	0	0	0	0	1	4950000	0.042	1	1	4950000	0.042	1	3	12800000	0.042	1	2	10400000	0.042	1	5	23200000	0.042	1	2	0	0	0	6	28100000	1	0	1	14.4	4	70.68	381	381.9	B2RSH2	B2RSH2|P63096|C9J3A4|B4E2V1|C9JPP4	Gnai1	intracellular|
Other		Guanine nucleotide-binding protein G(o) subunit alpha	Gnao1	HUMAN	40.6204	0	0	0	0	0	0	0	0	0	0	0	0	1	9710000	0.042	1	0	0	0	0	1	9710000	0.042	1	1	1	9710000	1	0	0	0	0	1	10.7	3	49.91	381	381.1	P09471	P09471|P09471-2|B3KP89|Q8N6I9	GNAO1	plasma membrane|plasma membrane|intracellular|protein complex|synaptosome|plasma membrane|
Other		SAM domain and HD domain-containing protein 1	Samhd1	HUMAN	72.9409	4	2880000	0.089	4	7	27500000	0.148	7	11	30400000	0.169	8	9	91800000	0.198	9	11	278000000	0.236	9	20	370000000	0.308	14	1	31	400000000	14	0	0	0	0	14	39.7	19	263.42	382	382.1	Q9Y3Z3	Q9Y3Z3|Q9Y3Z3-2|B4E3N3|Q3UBG9	SAMHD1 MOP5	intracellular|nucleus|nucleus|
Other		SAM domain and HD domain-containing protein 1	Samhd1	MOUSE	73.5619	0	0	0	0	0	0	0	0	0	0	0	0	2	10600000	0.041	2	2	10800000	0.043	2	4	21400000	0.063	3	1	4	21400000	3	0	0	0	0	3	15.3	8	105.71	382	382.2	Q60710	Q60710|Q8C5C0|Q3TCJ7|Q6ZQM3	Samhd1 Mg11	nucleus|
Other		DNA replication licensing factor MCM6	Mcm6	HUMAN	93.8575	7	9830000	0.051	4	5	24200000	0.066	4	12	34100000	0.084	6	7	47600000	0.081	5	7	223000000	0.087	6	14	271000000	0.133	9	1	26	305000000	9	0	0	0	0	9	25.9	18	263.03	383	383.1	Q14566	Q14566|B4E0N7	MCM6	nucleoplasm|nucleoplasm|nucleoplasm|nucleoplasm|nucleoplasm|nucleoplasm|nucleoplasm|nucleus|nucleus|
Other		DNA replication licensing factor MCM6	Mcm6	MOUSE	93.7783	0	0	0	0	0	0	0	0	0	0	0	0	2	15600000	0.035	2	1	10800000	0.019	1	3	26400000	0.035	2	1	3	26400000	2	0	0	0	0	2	16	11	156.99	383	383.2	P97311	P97311|Q3UC10|Q3ULG5	Mcm6 Mcmd6 Mis5	nucleus|
Other		Isoform 5 of Protein transport protein Sec16A	Sec16a	HUMAN	237.232	1	274000	0.007	1	2	2780000	0.024	2	3	3050000	0.031	3	20	68000000	0.098	11	8	40500000	0.098	8	28	108000000	0.149	15	1	31	112000000	15	0	0	0	0	15	16.5	18	262.78	384	384.1	O15027-5	O15027-5|O15027|O15027-3|O15027-4|O15027-2|C9JVR0|Q8N9G1|Q8N2P2|B4DY06|B4DW51	SEC16A KIAA0310 SEC16 SEC16L	endoplasmic reticulum|Golgi apparatus|Golgi membrane|endoplasmic reticulum membrane|membrane|
Other		SEC16 homolog A (S. cerevisiae)		MOUSE	257.837	0	0	0	0	0	0	0	0	0	0	0	0	1	3010000	0.003	1	1	110000000	0.01	1	2	113000000	0.013	2	1	2	113000000	2	0	0	0	0	2	2.9	5	59.75	384	384.2	A2AIX1	A2AIX1	Sec16a RP23-306D20.10-001
Other		Vinculin	Vcl	HUMAN	124.368	10	12800000	0.08	6	34	164000000	0.108	9	44	177000000	0.137	11	49	226000000	0.162	13	26	460000000	0.126	9	75	685000000	0.204	16	1	6	23700000	2	113	839000000	14	0	16	20.4	16	262.26	385	385.1	P18206	P18206|P18206-2|B3KXA2|Q64727|B4E3Q9|B4DKC9|B4DTM7	VCL	adherens junction|extracellular region|extracellular region|cytosol|plasma membrane|costamere|cell-substrate junction|cell-cell junction|focal adhesion|protein complex|stress fiber|cytoplasm|costamere|actin filament|cytoskeleton|cytosol|fascia adherens|
Other		Ran GTPase-activating protein 1	Rangap1	HUMAN	63.9972	7	9450000	0.102	6	14	90800000	0.214	10	21	100000000	0.231	12	13	168000000	0.158	7	14	229000000	0.212	11	27	397000000	0.304	15	1	35	368000000	13	13	129000000	4	0	17	32.8	17	262.08	386	386.1	P46060	P46060|B4DY16|B4E0U0|P46061|Q8C2E3|Q7TMW1|Q6NZB5|Q91YS2|Q3ULJ9|Q3UZD8	RANGAP1 KIAA1835 SD	spindle pole|perinuclear region of cytoplasm|cytoplasm|soluble fraction|nuclear membrane|kinetochore|nucleus|nuclear pore|condensed chromosome kinetochore|cytoskeleton|membrane|
Other		Ras-related protein Rab-7a	Rab7a	HUMAN	23.7746	11	38200000	0.41	7	17	187000000	0.647	11	28	225000000	0.724	12	25	368000000	0.521	10	23	985000000	0.613	13	48	1350000000	0.642	14	2	0	0	0	76	1580000000	16	0	16	78.7	16	261.8	387	387.1	P51149	P51149|P51150|B4DPH9|C9J8S3|C9J4V0|C9J592|C9J4S4|C9JUH2|C9IZZ0|C9J7D1	RAB7A RAB7	cytoplasmic vesicle|phagocytic vesicle|Golgi apparatus|late endosome|cytoplasm|intracellular membrane-bounded organelle|lysosome|melanosome|
Other		Monofunctional C1-tetrahydrofolate synthase, mitochondrial	Mthfd1l	HUMAN	106.701	9	9050000	0.096	7	6	14300000	0.074	5	15	23300000	0.113	8	3	15300000	0.04	3	6	64700000	0.057	5	9	80000000	0.075	6	1	24	103000000	12	0	0	0	0	12	23.3	18	261.51	388	388.1	Q6UB35	B7ZM99|Q6UB35|B2RD24|Q6UB35-2	MTHFD1L FTHFSDC1	mitochondrion|
Other		Monofunctional C1-tetrahydrofolate synthase, mitochondrial	Mthfd1l	MOUSE	106.583	1	6790	0.016	1	0	0	0	0	1	6790	0.016	1	1	750000	0.012	1	0	0	0	0	1	750000	0.012	1	1	2	757000	2	0	0	0	0	2	11.2	8	109.02	388	388.2	Q3V3R1	Q3V3R1	Mthfd1l Fthfsdc1	mitochondrion|
Other		E3 ubiquitin-protein ligase UBR5	Ubr5	HUMAN	312.542	2	55900	0.012	2	8	5350000	0.041	6	10	5410000	0.048	7	22	32800000	0.062	9	16	93900000	0.076	13	38	127000000	0.11	18	1	5	27000000	2	43	105000000	17	0	19	11.6	19	261.43	389	389.1	O95071	O95071|Q80TP3	UBR5 EDD EDD1 HYD KIAA0896	intracellular|nucleus|soluble fraction|
Other		Absent in melanoma 1 protein	Aim1	HUMAN	190.213	10	6660000	0.048	6	10	28800000	0.047	6	20	35400000	0.069	9	22	194000000	0.092	12	21	515000000	0.094	12	43	709000000	0.114	15	1	20	368000000	9	43	376000000	7	0	16	12.3	16	261.21	390	390.1	Q9Y4K1	Q9Y4K1|B4DU04|B7ZAH2|B4DLI1|Q8C2S1	AIM1 CRYBG1	cellular_component|
Other		Heterogeneous nuclear ribonucleoprotein L-like	Hnrpll	HUMAN	60.9379	2	1740000	0.053	2	15	42900000	0.357	11	17	44600000	0.357	11	16	64600000	0.376	13	17	372000000	0.356	12	33	436000000	0.446	15	1	12	98600000	5	38	382000000	11	0	16	47	16	260.69	391	391.1	Q8WVV9	Q8WVV9|C9J9G0|Q8WVV9-4|A8K894|Q5JB52|B7WPG3|Q921F4|C9IYN3|Q8WVV9-2|Q8WVV9-3|Q921F4-4|C9JJZ7|Q3TBR4|Q921F4-5	HNRPLL SRRF BLOCK24	nucleus|ribonucleoprotein complex|
Other		Clusterin	Clu	MOUSE	52.2823	11	62900000	0.185	8	2	5640000	0.049	2	13	68500000	0.185	8	26	411000000	0.301	14	18	679000000	0.267	10	44	1090000000	0.345	15	1	57	1160000000	16	0	0	0	0	16	36.6	16	260.18	392	392.1	Q06890	Q06890|Q9JK98	Clu Apoj Msgp-2	perinuclear region of cytoplasm|aggresome|spherical high-density lipoprotein particle|extracellular region|mitochondrion|extracellular space|
Other		Plastin-2	Lcp1	MOUSE	70.7756	4	1720000	0.074	4	4	15100000	0.094	4	8	16800000	0.169	8	12	63200000	0.196	9	11	220000000	0.197	9	23	283000000	0.271	13	1	24	182000000	12	7	118000000	2	0	14	33.9	17	260.08	393	393.1	Q61233	Q3U6N7|Q3U6Z1|Q61233|Q3TJX0|Q3U9M7|B4DUA0|D3Z311|D3Z7D9|D3YVW8|D3YZ25	Lcp1 Pls2	plasma membrane|ruffle|cytoplasm|cytosol|actin filament|phagocytic cup|actin filament|cytoskeleton|cell junction|ruffle membrane|
Other		Plastin-3	Pls3	HUMAN	71.3232	2	322000	0.033	2	13	71900000	0.223	9	15	72200000	0.238	10	3	3960000	0.082	2	4	71900000	0.126	4	7	75900000	0.126	4	1	2	14100000	1	20	134000000	9	0	10	32.8	15	225.26	393	393.2	P13797	P13797|B4DGB4|B4DPW9|B7Z6M1|B1AX58|Q3UJG9|Q99K51|Q3UKB1|B4DG31|B4DI60|B4DPU6|C9JAM8	PLS3	cytoplasm|
Other		Plastin-1	Pls1	MOUSE	70.8057	2	77600	0.033	1	3	4440000	0.053	2	5	4510000	0.053	2	0	0	0	0	1	515000	0.033	1	1	515000	0.033	1	2	0	0	0	6	5030000	2	0	2	10.9	5	73.14	393	393.3	Q3V0K9	Q3V0K9|Q14651	Pls1	cytoplasm|
Other		Epidermal growth factor receptor	Egfr	HUMAN	137.698	11	11800000	0.09	9	12	78600000	0.071	7	23	90400000	0.121	12	5	31000000	0.041	4	17	337000000	0.128	10	22	368000000	0.134	11	1	18	292000000	7	27	166000000	10	0	17	19	17	259.79	394	394.1	P00533	Q2TTR7|A9CB80|P00533|A8K2T7|Q504U8|B7Z2I3|P00533-3|P00533-4|Q01279|Q9EP98|P00533-2|Q147T7|Q9WVF5|Q9ERV6|C9JYS6|Q61527-3|B2KGF6|Q15303|Q15303-2|B2KGF5|Q61527|Q15303-3|B7ZLE3|Q61527-2|P70424|P04626|P04626-4|B4DTR1|P04626-2|P04626-3	EGFR ERBB1	membrane|plasma membrane|plasma membrane|plasma membrane|plasma membrane|endocytic vesicle|extracellular space|plasma membrane|endocytic vesicle|basolateral plasma membrane|integral to membrane|plasma membrane|plasma membrane|endosome|plasma membrane|plasma membrane|plasma membrane|cytoplasm|plasma membrane|plasma membrane|plasma membrane|plasma membrane|plasma membrane|intracellular|apical plasm…
Other		Calcium-binding mitochondrial carrier protein Aralar2	Slc25a13	HUMAN	74.5736	8	3810000	0.087	3	5	7060000	0.059	2	13	10900000	0.087	3	3	1730000	0.032	1	12	170000000	0.13	5	15	172000000	0.13	5	1	28	182000000	5	0	0	0	0	5	34	16	259.61	395	395.1	Q9UJS0	Q546F9|Q9UJS0|B7Z2E2	SLC25A13 ARALAR2	mitochondrion|mitochondrion|integral to plasma membrane|mitochondrion|membrane|mitochondrial inner membrane|
Other		Calcium-binding mitochondrial carrier protein Aralar2	Slc25a13	MOUSE	74.8649	0	0	0	0	0	0	0	0	0	0	0	0	1	281000	0.032	1	1	1870000	0.032	1	2	2150000	0.065	2	1	2	2150000	2	0	0	0	0	2	27.5	13	192.72	395	395.2	Q9QXX4	Q9QXX4|Q8C140|Q91YK1	Slc25a13 Aralar2	mitochondrial inner membrane|mitochondrion|mitochondrion|mitochondrion|integral to membrane|membrane|mitochondrial inner membrane|mitochondrion|
Other		Calcium-binding mitochondrial carrier protein Aralar1	Slc25a12	MOUSE	74.9676	13	4690000	0.155	6	7	2590000	0.1	3	20	7280000	0.155	6	6	3930000	0.067	2	13	147000000	0.149	6	19	151000000	0.149	6	1	38	148000000	6	1	10800000	1	0	7	21.7	10	159.53	395	395.3	Q8BH59	Q8BH59|B4DGK6	Slc25a12 Aralar1	membrane|mitochondrial inner membrane|mitochondrion|mitochondrion|mitochondrion|mitochondrion|mitochondrial inner membrane|integral to membrane|
Other		AP-3 complex subunit beta-1	Ap3b1	HUMAN	121.888	2	1180000	0.03	2	5	8560000	0.074	5	7	9740000	0.088	6	3	29500000	0.035	2	9	109000000	0.067	5	12	139000000	0.085	6	1	14	117000000	5	5	31400000	2	0	7	20.2	17	259.59	396	396.1	O00203	O00203|A8K586|B4E0B2|B7ZKS0|Q9JME5|Q13367|B7ZKR7|B3KUS4	AP3B1 ADTB3A	clathrin coated vesicle membrane|membrane coat|membrane|cytoplasmic vesicle|Golgi apparatus|
Other		AP-3 complex subunit beta-1	Ap3b1	MOUSE	123.496	0	0	0	0	0	0	0	0	0	0	0	0	1	3760000	0.017	1	1	905000	0.017	1	2	4670000	0.017	1	1	2	4670000	1	0	0	0	0	1	11.7	11	167.2	396	396.2	Q9Z1T1	Q9Z1T1	Ap3b1	cytoplasmic vesicle|trans-Golgi network|clathrin coated vesicle membrane|Golgi apparatus|membrane coat|membrane|
Other		Coatomer subunit delta	Arcn1	HUMAN	57.6658	15	15500000	0.18	10	18	118000000	0.24	12	33	133000000	0.26	14	18	158000000	0.223	10	24	311000000	0.262	13	42	468000000	0.311	16	1	2	9130000	1	73	592000000	15	0	16	31.1	16	259.37	397	397.1	P48444	B0YIW6|Q6MZV5|P48444|Q91W48|Q5XJY5|Q3U4S9|B4E1X2|Q8C0G7|Q6P1Q5	ARCN1 COPD	cytoplasm|membrane|Golgi membrane|cytosol|clathrin adaptor complex|Golgi apparatus|cytosol|cytoplasmic vesicle|COPI vesicle coat|
Core matrisome	ECM Glycoproteins	Laminin subunit beta-3	Lamb3	HUMAN	133.45	13	8580000	0.093	7	13	23500000	0.104	7	26	32100000	0.162	11	20	52600000	0.12	8	17	145000000	0.134	10	37	197000000	0.206	14	1	63	229000000	16	0	0	0	0	16	23.6	16	259.36	398	398.1	Q13751	Q13751|D3DT88|B4DL55	LAMB3 LAMNB1	extracellular region|extracellular region|extracellular region|extracellular region|basement membrane|
Core matrisome	ECM Glycoproteins	Elastin	Eln	MOUSE	72.0511	9	7950000	0.253	7	56	241000000	0.479	13	65	249000000	0.479	13	44	135000000	0.309	9	24	283000000	0.395	9	68	418000000	0.416	11	1	133	668000000	15	0	0	0	0	15	55.3	15	259.15	399	399.1	Q8C9L8	Q8C9L8|P54320	Eln mCG_16716	proteinaceous extracellular matrix|insoluble fraction|mitochondrion|extracellular region|
Other		Splicing factor proline/glutamine-rich (Polypyrimidine tract binding protein associated)		HUMAN	76.3012	0	0	0	0	1	752000	0.035	1	1	752000	0.035	1	1	45900000	0.035	1	1	32800000	0.035	1	2	78700000	0.035	1	1	3	79500000	1	0	0	0	0	1	30.8	15	259.04	400	400.1	Q86VG2	Q86VG2	SFPQ
Other		Splicing factor, proline- and glutamine-rich	Sfpq	HUMAN	76.2622	0	0	0	0	0	0	0	0	0	0	0	0	0	0	0	0	1	1200000	0.043	1	1	1200000	0.043	1	1	1	1200000	1	0	0	0	0	1	31.6	15	257.87	400	400.2	P23246	P23246|P23246-2	SFPQ PSF	nucleus|nucleoplasm|paraspeckles|nuclear matrix|
Other		Splicing factor, proline- and glutamine-rich	Sfpq	MOUSE	75.5545	1	41700	0.031	1	0	0	0	0	1	41700	0.031	1	0	0	0	0	3	1330000	0.031	1	3	1330000	0.031	1	1	4	1370000	1	0	0	0	0	1	25.8	13	235.44	400	400.3	Q8VIJ6	Q8VIJ6	Sfpq	nucleoplasm|nucleus|nuclear matrix|paraspeckles|
Other		Eukaryotic translation initiation factor 5B	Eif5b	HUMAN	139.281	15	19100000	0.117	10	11	68000000	0.073	8	26	87000000	0.142	14	7	28900000	0.069	6	11	306000000	0.084	7	18	335000000	0.114	10	1	5	36800000	3	39	385000000	14	0	17	17.1	17	258.24	401	401.1	O60841	O60841|Q8N5A0|D3DVI5|B3KM86|Q05D44|Q7TPC0	EIF5B IF2 KIAA0741	cytoplasm|
Other		Girdin	Ccdc88a	HUMAN	216.722	10	7190000	0.055	8	7	13900000	0.052	7	17	21100000	0.091	13	8	19800000	0.064	7	6	54100000	0.036	5	14	73800000	0.092	11	1	8	21200000	5	23	73700000	13	0	18	12.9	18	257.74	402	402.1	Q3V6T2	Q3V6T2|Q3V6T2-2|B7ZM78|Q5SNZ0|Q5SNZ0-2|Q5SNZ0-3|Q9UI01|C9JG83|D3Z2B7|Q9NW05|B4DSN0|B3KW94|C9J225	CCDC88A APE GRDN KIAA1212	endoplasmic reticulum|cytoplasmic vesicle|membrane|cytoplasmic membrane-bounded vesicle|cytoplasm|Golgi apparatus|plasma membrane|cytosol|lamellipodium|membrane|
Other		cDNA FLJ39243 fis, clone OCBBF2008283, highly similar to Protein NDRG1		HUMAN	38.9725	23	45400000	0.176	3	38	412000000	0.266	6	61	458000000	0.266	6	29	276000000	0.269	7	30	1600000000	0.449	7	59	1880000000	0.497	10	1	120	2330000000	10	0	0	0	0	10	68.5	14	257.17	403	403.1	B3KU62	B3KU62|Q92597|Q597H1|Q8N959|B7Z446|B3KR80|B7Z505|B3KWB2|B7Z4H0|B7Z5Z7
Other		Protein NDRG1	Ndrg1	MOUSE	43.4644	0	0	0	0	0	0	0	0	0	0	0	0	0	0	0	0	1	2610000	0.04	1	1	2610000	0.04	1	1	1	2610000	1	0	0	0	0	1	21	5	91.82	403	403.2	Q62433	Q3TD08|Q62433|B7ZWC0|Q3TSR4	Ndrg1 Ndr1 Ndrl Tdd5	cytoskeleton|cytoplasm|nucleus|
Other		Isoform 2 of FACT complex subunit SSRP1	Ssrp1	MOUSE	81.816	11	21700000	0.107	7	15	73800000	0.2	9	26	95500000	0.249	12	13	89400000	0.14	8	18	471000000	0.231	13	31	560000000	0.242	14	2	0	0	0	57	656000000	16	0	16	30	16	256.6	404	404.1	Q08943-2	Q08943-2|Q08945|Q08943	Ssrp1	nucleus|chromosome|cytoplasm|
Other		RuvB-like 1	Ruvbl1	HUMAN	50.5694	20	33100000	0.219	7	25	116000000	0.317	10	45	149000000	0.368	12	24	123000000	0.324	11	29	784000000	0.359	12	53	906000000	0.392	14	2	0	0	0	98	1060000000	15	0	15	42.1	15	256.43	405	405.1	Q9Y265	Q9Y265|P60122|Q3UJN2|Q9Y265-2|B3KRS7|D3YW60|Q05CB6	RUVBL1 INO80H NMP238 TIP49 TIP49A	NuA4 histone acetyltransferase complex|NuA4 histone acetyltransferase complex|nucleus|cytoskeleton|nuclear matrix|membrane|nucleoplasm|cytoplasm|microtubule organizing center|
Other		Beta-globin		MOUSE	15.8048	24	276000000	0.299	5	8	776000000	0.204	3	32	1050000000	0.299	5	15	4100000000	0.265	4	19	1530000000	0.285	4	34	5630000000	0.346	5	1	66	6680000000	6	0	0	0	0	6	89.7	14	256.3	406	406.1	A8DUK4	A8DUK4|A8DUK7|A8DUK2|A8DUQ1|A8DUN2|A8DUP0|A8DUQ5|A8DUL0|A8DUL2|A8DUL7|A8DUL5|D0U293|P02100|D3GKD9|D3GKD8|P69891|P02104|P69892|Q9UP81|A8MUF7|A9YUX2	Hbb-b1 Hbbt1 Hbbt2
Other		Hemoglobin beta chain subunit		MOUSE	15.8969	3	4300000	0.204	2	1	5290000	0.088	1	4	9590000	0.204	2	0	0	0	0	0	0	0	0	0	0	0	0	1	4	9590000	2	0	0	0	0	2	80.2	10	166.89	406	406.2	B1Q450	B1Q450	Hbb-b1 HBB1
Other		Hemoglobin subunit beta-2	Hbb-b2	MOUSE	15.9921	0	0	0	0	0	0	0	0	0	0	0	0	1	3680000	0.088	1	0	0	0	0	1	3680000	0.088	1	1	1	3680000	1	0	0	0	0	1	38.7	6	95.28	406	406.3	P02089	P02089|A8DV41|A8DV59	Hbb-b2	hemoglobin complex|
Other		Hemoglobin subunit delta	Hbd	HUMAN	16.1693	0	0	0	0	1	2890000	0.088	1	1	2890000	0.088	1	1	2260000	0.088	1	1	52800000	0.088	1	2	55000000	0.088	1	1	3	57900000	1	0	0	0	0	2	21.7	3	45.1	406	406.4	P02042	Q14473|P02042|P68871|C8C504|B3VL86|Q9BWV6	HBD	hemoglobin complex|
Other		Adenylyl cyclase-associated protein		HUMAN	51.9574	2	3600000	0.075	2	4	20200000	0.109	3	6	23800000	0.109	3	5	27500000	0.109	3	5	51300000	0.109	3	10	78700000	0.109	3	1	16	103000000	3	0	0	0	0	3	46.7	16	255.81	407	407.1	D3DPU2	D3DPU2|B2RDY9|B4DI38|B4DNW7|B4DNY3|Q01518|B4DUZ8	CAP1 hCG_2033246
Other		Adenylyl cyclase-associated protein		HUMAN	47.3481	0	0	0	0	0	0	0	0	0	0	0	0	2	432000	0.05	1	0	0	0	0	2	432000	0.05	1	1	2	432000	1	0	0	0	0	1	44.3	14	216.84	407	407.2	B4DNA3	B4DNA3
Other		Adenylyl cyclase-associated protein 1	Cap1	MOUSE	51.9163	2	39600	0.088	2	2	582000	0.046	1	4	622000	0.088	2	6	20900000	0.204	4	6	19700000	0.111	3	12	40600000	0.227	5	1	16	41300000	5	0	0	0	0	5	44	13	205.44	407	407.3	P40124	P40124|Q8BPT7|Q3UVJ2|Q3TC53|Q3UNQ0	Cap1 Cap	plasma membrane|cytoplasm|cortical actin cytoskeleton|extracellular region|cytosol|extracellular region|cytosol|
Other		Small subunit processome component 20 homolog	Utp20	HUMAN	321.004	10	6580000	0.044	9	8	33800000	0.034	7	18	40400000	0.074	15	7	31500000	0.026	5	9	82000000	0.036	9	16	113000000	0.057	13	1	16	79400000	12	18	74400000	9	0	21	10	21	255.55	408	408.1	O75691	O75691|Q5XG71|B4DN27	UTP20 DRIM	nucleus|nucleoplasm|nucleolus|nucleolus|small-subunit processome|90S preribosome|preribosome, small subunit precursor|cytoplasm|
Other		Pre-mRNA-processing factor 19	Prpf19	HUMAN	55.6362	6	19100000	0.095	4	9	101000000	0.095	4	15	120000000	0.095	4	11	126000000	0.095	4	10	658000000	0.095	4	21	784000000	0.095	4	1	36	904000000	4	0	0	0	0	4	53.5	15	253.86	409	409.1	Q9UMS4	Q9UMS4	PRPF19 NMP200 PRP19 SNEV	spliceosome|lipid particle|nucleoplasm|nuclear speck|nucleus|cytoplasm|ubiquitin ligase complex|
Other		Isoform 2 of Pre-mRNA-processing factor 19	Prpf19	MOUSE	57.7575	2	178000	0.045	1	2	602000	0.07	2	4	780000	0.072	3	2	2200000	0.026	1	7	72300000	0.072	2	9	74500000	0.072	2	1	13	75300000	3	0	0	0	0	3	49.7	14	217.5	409	409.2	Q99KP6-2	Q99KP6-2|Q99KP6|Q99KP6-3	Prpf19 Prp19 Snev	ubiquitin ligase complex|nucleus|spliceosome|lipid particle|nuclear speck|cytoplasm|nucleoplasm|
Other		Squamous cell carcinoma antigen recognized by T-cells 3	Sart3	HUMAN	110.788	3	685000	0.031	2	2	8350000	0.044	2	5	9040000	0.075	4	8	60600000	0.093	5	6	65700000	0.09	4	14	126000000	0.104	6	1	19	135000000	8	0	0	0	0	8	20.9	17	253.83	410	410.1	Q15020	Q15020|B7ZKM0|B4DYA2|B4E3R6|Q9JLI8-2|Q15020-2	SART3 KIAA0156 TIP110	nuclear speck|nucleus|cytoplasm|intracellular|
Other		Squamous cell carcinoma antigen recognized by T-cells 3	Sart3	MOUSE	110.473	1	158000	0.015	1	0	0	0	0	1	158000	0.015	1	0	0	0	0	0	0	0	0	0	0	0	0	1	1	158000	1	0	0	0	0	1	11.1	11	136.42	410	410.2	Q9JLI8	Q9JLI8	Sart3 Kiaa0156	intracellular|nucleus|nuclear speck|cytoplasm|
Core matrisome	ECM Glycoproteins	Tenascin-X	Tnxb	MOUSE	454.285	12	18700000	0.022	8	12	24200000	0.032	9	24	42900000	0.049	15	0	0	0	0	3	11100000	0.01	3	3	11100000	0.01	3	1	27	54000000	15	0	0	0	0	15	6.5	20	253.37	411	411.1	O54796	O54796|O35452|Q3V5L4|Q3TAQ2|C9J7W4	Tnxb Tnx	extracellular region|proteinaceous extracellular matrix|fibrillar collagen|fibrillar collagen|extracellular space|intracellular|
Core matrisome	ECM Glycoproteins	Tenascin-X	Tnxb	HUMAN	471.335	2	551000	0.005	2	1	256000	0.005	1	3	807000	0.01	3	0	0	0	0	0	0	0	0	0	0	0	0	1	3	807000	3	0	0	0	0	3	2.6	8	93.16	411	411.2	P22105	P22105|B0V046|B0UYX3|P22105-3|P22105-2|B6RHJ5|Q16473	TNXB HXBL TNX TNXB1 TNXB2 XB	intracellular|extracellular matrix|proteinaceous extracellular matrix|fibrillar collagen|extracellular region|extracellular space|
Other		Flap endonuclease 1	Fen1	HUMAN	42.9345	15	33300000	0.339	8	18	247000000	0.321	10	33	280000000	0.45	12	19	397000000	0.234	9	23	671000000	0.392	11	42	1070000000	0.444	14	1	25	542000000	5	50	807000000	10	0	15	46	15	252.75	412	412.1	P39748	P39748|B4DWZ4|Q8C5X6|Q91Z50|Q3TGH6|Q8R069|Q8C952|P39749|Q99M86	FEN1 RAD2	nucleus|mitochondrion|nucleus|nucleus|
Other		Transketolase	Tkt	HUMAN	68.5611	7	3730000	0.179	7	8	107000000	0.162	5	15	111000000	0.179	7	4	87100000	0.056	2	5	86000000	0.138	5	9	173000000	0.165	6	1	24	284000000	8	0	0	0	0	8	35.9	16	252.62	413	413.1	P29401	B4DE31|P29401|B4E022|B3KSI4|B4DVU1|B3KPZ8	TKT	cytosol|
Other		Transketolase	Tkt	MOUSE	68.3139	2	464000	0.059	2	0	0	0	0	2	464000	0.059	2	6	22800000	0.097	4	3	39700000	0.08	3	9	62400000	0.149	6	1	11	62900000	7	0	0	0	0	7	34.3	15	227.46	413	413.2	P40142	P40142	Tkt	endoplasmic reticulum membrane|microsome|soluble fraction|peroxisome|
Other		MYO9B variant protein		HUMAN	244.994	4	1800000	0.028	4	3	5530000	0.018	3	7	7340000	0.04	6	5	21000000	0.029	3	11	74100000	0.057	8	16	95200000	0.078	10	1	23	103000000	13	0	0	0	0	13	12.6	19	252.52	414	414.1	B0I1T6	B0I1T6|Q13459|Q13459-2|D3Z3A8|B2RTY4-4|Q8C170-2|B2RTY4|Q8C170|B2RTY4-2|B2RTY4-5
Other		Isoform Q of Myosin-IXb	Myo9b	MOUSE	243.831	0	0	0	0	1	246000	0.01	1	1	246000	0.01	1	5	3120000	0.02	2	4	11200000	0.029	3	9	14300000	0.039	4	1	10	14600000	4	0	0	0	0	4	7.7	10	140.26	414	414.2	Q9QY06-2	Q9QY06-2|Q9QY06|B9EHV1|Q9QY06-3	Myo9b Myr5	perinuclear region of cytoplasm|lamellipodium|filamentous actin|cytoplasm|ruffle|cytoplasm|intracellular|cytoskeleton|soluble fraction|cell cortex|myosin complex|
Other		Thyroid receptor-interacting protein 11	Trip11	HUMAN	228.267	0	0	0	0	4	2420000	0.028	3	4	2420000	0.028	3	11	36900000	0.065	7	14	107000000	0.126	12	25	144000000	0.146	14	1	29	147000000	14	0	0	0	0	14	16.1	16	252.45	415	415.1	Q15643	B2RUT2|Q15643	TRIP11 CEV14	membrane|Golgi apparatus|cytoplasm|nucleus|cytoskeleton|
Other		Thyroid hormone receptor interactor 11	Trip11	MOUSE	227.012	1	42100	0.007	1	0	0	0	0	1	42100	0.007	1	0	0	0	0	1	312000	0.007	1	1	312000	0.007	1	1	2	354000	1	0	0	0	0	1	2.1	3	52.1	415	415.2	B2RY51	B2RY51	Trip11	Golgi apparatus|nucleus|
Core matrisome	Collagens	Collagen alpha-1(XIV) chain	Col14a1	MOUSE	194.207	9	4070000	0.045	5	13	50200000	0.083	9	22	54200000	0.101	11	6	14500000	0.031	3	3	39700000	0.02	2	9	54200000	0.031	3	1	31	108000000	11	0	0	0	0	11	14.1	17	251.73	416	416.1	Q80X19	D3YVZ6|Q80X19|B7ZNH7|Q80X19-2	Col14a1	proteinaceous extracellular matrix|extracellular region|
Core matrisome	Collagens	Collagen alpha-1(XIV) chain	Col14a1	HUMAN	194.596	1	3300000	0.007	1	0	0	0	0	1	3300000	0.007	1	0	0	0	0	0	0	0	0	0	0	0	0	1	1	3300000	1	0	0	0	0	1	4.7	7	77.51	416	416.2	Q05707	Q05707|Q05707-2|Q05707-3|Q4G0W3	COL14A1 UND	collagen|extracellular region|extracellular space|extracellular matrix|collagen type XIV|proteinaceous extracellular matrix|
Other		U4/U6 small nuclear ribonucleoprotein Prp4	Prpf4	HUMAN	59.1328	8	6250000	0.157	7	8	24800000	0.149	7	16	31100000	0.195	9	5	42600000	0.124	5	16	248000000	0.373	13	21	291000000	0.444	16	1	4	45900000	1	33	276000000	16	0	18	46.7	17	251.66	417	417.1	O43172	B2R7V4|O43172|O43172-2|Q6IAP9|Q9DAW6|Q8BTJ0	PRPF4 PRP4	spliceosome|nucleus|spliceosome|Cajal body|nuclear speck|nucleolus|
Other		NADH-ubiquinone oxidoreductase 75 kDa subunit, mitochondrial	Ndufs1	HUMAN	80.4931	13	11000000	0.121	5	10	21800000	0.097	4	23	32900000	0.147	6	9	24100000	0.079	3	18	340000000	0.147	6	27	364000000	0.147	6	1	50	397000000	6	0	0	0	0	6	29	16	251.45	418	418.1	P28331	B4DJA0|P28331|B4DIN9|B4DUC1|B4DPG1|B4DJ81|Q9P1A0|C9JPQ5	NDUFS1	mitochondrial respiratory chain complex I|mitochondrial intermembrane space|mitochondrial inner membrane|mitochondrial respiratory chain complex I|mitochondrial respiratory chain complex I|membrane|respiratory chain|mitochondrion|
Other		NADH-ubiquinone oxidoreductase 75 kDa subunit	Ndufs1	MOUSE	80.7743	1	272000	0.017	1	0	0	0	0	1	272000	0.017	1	0	0	0	0	2	11100000	0.052	2	2	11100000	0.052	2	1	3	11300000	3	0	0	0	0	3	21.3	13	164.52	418	418.2	Q3UIQ2	Q3UQ73|Q3UIQ2|Q91VD9|Q3TIU7	Ndufs1	membrane|mitochondrion|mitochondrion|mitochondrial intermembrane space|
Other		Acyl-coenzyme A thioesterase 9, mitochondrial	Acot9	HUMAN	50.3002	11	7850000	0.223	8	11	61500000	0.157	6	22	69300000	0.309	12	11	39400000	0.227	8	20	510000000	0.3	12	31	550000000	0.325	13	1	53	619000000	18	0	0	0	0	18	47.1	19	251.17	419	419.1	Q9Y305	Q9Y305|Q9Y305-2|Q9Y305-3|Q96EA2|C9J7L8|Q9H2R8	ACOT9 CGI-16	mitochondrion|
Other		Acyl-coenzyme A thioesterase 9, mitochondrial	Acot9	MOUSE	50.8448	1	18500	0.031	1	1	29800	0.022	1	2	48300	0.054	2	0	0	0	0	0	0	0	0	0	0	0	0	1	2	48300	2	0	0	0	0	2	8.4	3	26.13	419	419.2	Q9R0X4	Q9R0X4|Q32MW3	Acot9 Acate2	mitochondrion|mitochondrion|mitochondrion|
Other		Puromycin-sensitive aminopeptidase	Npepps	HUMAN	103.959	8	2480000	0.076	6	25	60100000	0.18	14	33	62600000	0.18	14	3	13800000	0.028	2	16	125000000	0.146	11	19	139000000	0.146	11	1	4	36200000	2	48	165000000	14	0	16	21.1	16	250.86	420	420.1	P55786	P55786|B7Z899|B7Z4B2|Q5PR74|B7Z463|Q11011|B3KU93|B7Z1H4|B7Z1V9|B3KTP2|A6NEC2|B7Z6T6|A6NEC2-3|A2A9T3|A6NEC2-2	NPEPPS PSA	cytoplasm|nucleus|cytosol|
Other		26S proteasome non-ATPase regulatory subunit 3	Psmd3	HUMAN	61.0906	15	12000000	0.232	11	12	30000000	0.164	8	27	42000000	0.264	13	9	52900000	0.159	7	14	224000000	0.249	11	23	277000000	0.28	13	1	3	27200000	2	47	292000000	15	0	17	35.9	17	250.66	421	421.1	O43242	O43242|Q6IBN0|Q8N9M2|Q96N86|B4DEB0|B3KNN7|B4DV84|B4DPM7|Q8BK46|Q3TP95|P14685|B4DT72|Q3ULJ5|Q3U5M8|O95325	PSMD3	proteasome complex|
Other		Eukaryotic translation initiation factor 3 subunit D	Eif3d	HUMAN	64.5992	2	667000	0.021	1	5	21100000	0.076	2	7	21800000	0.076	2	4	4840000	0.076	2	2	3730000	0.021	1	6	8570000	0.076	2	1	13	30300000	2	0	0	0	0	2	41.2	15	250.19	422	422.1	O15371	O15371|B4DTF8|B4DVY1|A8MWD3|B4E1K8	EIF3D EIF3S7	eukaryotic translation initiation factor 3 complex|eukaryotic translation initiation factor 3 complex|cytosol|eukaryotic translation initiation factor 3 complex|cytoplasm|
Other		Eukaryotic translation initiation factor 3 subunit D	Eif3d	MOUSE	64.6152	0	0	0	0	2	10400000	0.054	1	2	10400000	0.054	1	0	0	0	0	0	0	0	0	0	0	0	0	1	2	10400000	1	0	0	0	0	1	39	14	219.62	422	422.2	O70194	O70194|D3YWS6	Eif3d Eif3s7	eukaryotic translation initiation factor 3 complex|cytoplasm|
Other		Protein disulfide-isomerase A3	Pdia3	HUMAN	57.1807	4	11700000	0.075	3	7	61100000	0.124	5	11	72800000	0.15	6	3	60500000	0.1	3	8	149000000	0.124	5	11	210000000	0.178	7	1	22	283000000	7	0	0	0	0	7	33.2	16	249.92	423	423.1	P30101	P30101|B3KQT9|B3KQT2|B4DDM1|B4DJ98	PDIA3 ERP57 ERP60 GRP58	endoplasmic reticulum lumen|endoplasmic reticulum|melanosome|endoplasmic reticulum|
Other		Protein disulfide-isomerase A3	Pdia3	MOUSE	57.1337	4	2340000	0.093	3	1	5900000	0.025	1	5	8240000	0.118	4	1	9440000	0.025	1	4	22500000	0.093	3	5	31900000	0.118	4	1	10	40200000	6	0	0	0	0	6	32	15	212.36	423	423.2	P27773	P27773	Pdia3 Erp Erp60 Grp58	endoplasmic reticulum|endoplasmic reticulum lumen|melanosome|
Other		Isoform 8 of Protein transport protein Sec31A	Sec31a	HUMAN	135.467	3	2240000	0.038	3	8	20100000	0.066	5	11	22300000	0.066	5	11	39100000	0.047	5	11	137000000	0.085	6	22	176000000	0.103	9	1	33	199000000	9	0	0	0	0	9	16.8	17	249.91	424	424.1	O94979-8	O94979-8|O94979|O94979-2|B4DIW6|O94979-4|B7ZL00|O94979-3|O94979-6|O94979-7|C9JEA2|O94979-5	SEC31A KIAA0905 SEC31L1 HSPC275 HSPC334	COPII vesicle coat|cytoplasmic vesicle|cytoplasm|intracellular membrane-bounded organelle|endoplasmic reticulum|endoplasmic reticulum membrane|cytoplasm|membrane|perinuclear region of cytoplasm|
Other		Protein transport protein Sec31A	Sec31a	MOUSE	134.594	1	149000	0.015	1	1	767000	0.015	1	2	916000	0.03	2	1	498000	0.015	1	6	23500000	0.08	5	7	24000000	0.08	5	1	9	24900000	6	0	0	0	0	6	16	14	197.24	424	424.2	Q3UPL0	Q3UPL0|Q3UPL0-2|Q3UPL0-3	Sec31a Sec31l1	endosome|endoplasmic reticulum|cytoplasmic vesicle|endoplasmic reticulum membrane|membrane|cytoplasm|ER to Golgi transport vesicle membrane|
Other		40S ribosomal protein S4, X isoform	Rps4x	HUMAN	29.8254	21	74400000	0.296	8	25	342000000	0.399	11	46	416000000	0.437	12	37	486000000	0.433	13	28	2120000000	0.376	10	65	2610000000	0.46	14	2	0	0	0	111	3020000000	16	0	16	52	16	248.78	425	425.1	P62701	P62701|P62702|Q3UXQ6|Q545F8|D3Z2I5|Q3V1Z5|A6NH36|Q8TD47|P22090|Q496E4|C9JEH7|B7Z1M6|C9JQ55	RPS4X CCG2 RPS4 SCAR	ribosome|cytosolic small ribosomal subunit|polysome|cytosolic small ribosomal subunit|ribonucleoprotein complex|small ribosomal subunit|cytosol|cytosolic small ribosomal subunit|cytoplasm|intracellular|
Other		Prolyl endopeptidase	Prep	HUMAN	81.6109	9	2980000	0.128	7	16	60700000	0.183	9	25	63700000	0.209	11	6	21800000	0.069	4	10	112000000	0.171	9	16	134000000	0.207	11	1	17	69700000	6	24	127000000	9	0	15	29	15	248.73	426	426.1	P48147	B2RAH7|Q9UM02|P48147|Q8C6A3|Q9QUR6|Q3TCS0	PREP PEP	cytosol|cytoplasm|nucleus|
Other		Insulin-like growth factor 2 mRNA-binding protein 3	Igf2bp3	HUMAN	64.0462	9	9510000	0.164	8	16	79900000	0.288	12	25	89400000	0.312	14	12	65800000	0.222	9	14	192000000	0.214	9	26	258000000	0.272	13	1	17	115000000	6	34	232000000	10	0	16	38.3	18	248.46	427	427.1	O00425	O00425|Q9CPN8|O00425-2|Q9NZI8|C9JT33|D3DTW3|O88477	IGF2BP3 IMP3 KOC1 VICKZ3	cytoplasm|nucleus|cytoplasm|
Other		Insulin-like growth factor 2 mRNA-binding protein 2	Igf2bp2	HUMAN	66.2343	7	10300000	0.141	6	13	126000000	0.243	10	20	136000000	0.243	10	15	120000000	0.212	10	18	275000000	0.248	11	33	395000000	0.272	13	1	16	185000000	5	37	347000000	9	0	14	32.2	16	244.7	427	427.2	Q9Y6M1	Q9Y6M1|Q9Y6M1-1|Q9Y6M1-4|C9JLA6|Q9Y6M1-3|Q9Y6M1-5|Q5SF07|Q5SF07-2|A6X8Z3|B4DKT5	IGF2BP2 IMP2 VICKZ2	nucleus|cytoskeletal part|cytoplasm|
Other		Ornithine aminotransferase, mitochondrial	Oat	HUMAN	48.8763	16	24500000	0.298	10	11	83500000	0.246	8	27	108000000	0.412	13	7	68500000	0.164	6	14	310000000	0.298	10	21	379000000	0.298	11	1	25	239000000	10	23	248000000	6	0	16	44.4	16	248.19	428	428.1	P04181	P04181|Q68CS0|Q3UJK5|P29758|Q3UKT3	OAT	cytoplasm|mitochondrial matrix|mitochondrion|mitochondrion|
Other		Isoform 2 of KN motif and ankyrin repeat domain-containing protein 2		HUMAN	92.7184	6	2620000	0.054	4	7	6230000	0.073	5	13	8850000	0.096	7	18	50800000	0.183	11	9	74100000	0.175	9	27	125000000	0.256	16	1	22	86800000	11	18	47000000	5	0	16	27.5	17	247.69	429	429.1	Q63ZY3-2	Q63ZY3-2|Q63ZY3|Q63ZY3-3|Q8BX02|Q9NXX5|Q8BX02-2|Q6AXG6|Q6PDJ3|Q5W0W3|Q810T9|Q5W0W2	KANK2 ANKRD25 KIAA1518 MXRA3 SIP
Other		KN motif and ankyrin repeat domain-containing protein 1	Kank1	HUMAN	149.112	0	0	0	0	0	0	0	0	0	0	0	0	3	1480000	0.023	2	0	0	0	0	3	1480000	0.023	2	1	3	1480000	2	0	0	0	0	2	3.6	3	33.53	429	429.2	Q14678	A8KAC4|Q14678|D3DRH3|A2A2W8|Q6PIB3|Q5W0W1|A8K1W3	KANK1 ANKRD15 KANK KIAA0172	cytoplasm|
Other		Serum albumin	Alb	MOUSE	70.7452	20	73300000	0.268	12	8	113000000	0.1	5	28	187000000	0.268	13	10	120000000	0.115	7	11	466000000	0.246	10	21	586000000	0.276	13	1	49	773000000	17	1	21400000	1	0	18	37.5	18	247.68	430	430.1	P07724	P07724|P02769	Alb Alb-1 Alb1	extracellular region|cytoplasm|cytoplasm|basement membrane|protein complex|cytoplasm|extracellular space|cytoplasm|
Other		Serum albumin	Alb	HUMAN	71.3623	1	915000	0.027	1	0	0	0	0	1	915000	0.027	1	0	0	0	0	0	0	0	0	0	0	0	0	1	1	915000	1	0	0	0	0	1	4.2	2	26.36	430	430.2	P02768	A6NBZ8|B4DPP6|B2RBS8|P02768|A8K9P0|Q56G89|Q8IUK7|B4DPR2|B7WNR0|P02768-2|C9JKR2	ALB GIG20 GIG42 PRO0903 PRO1708 PRO2044 PRO2619 PRO2675 UNQ696/PRO1341	extracellular region|extracellular region|protein complex|extracellular space|extracellular region|extracellular region|platelet alpha granule lumen|extracellular region|
Other		Murinoglobulin-1	Mug1	MOUSE	166.721	6	1330000	0.047	5	3	3370000	0.021	2	9	4700000	0.06	6	8	23400000	0.059	5	3	20600000	0.034	3	11	43900000	0.067	6	1	20	48600000	9	0	0	0	0	9	16.2	16	247.42	431	431.1	P28665	P28665|P28666	Mug1 Mug-1	extracellular space|extracellular region|
Other		Putative uncharacterized protein ENSMUSP00000032206	Mug-ps1	MOUSE	163.907	0	0	0	0	1	541000	0.011	1	1	541000	0.011	1	0	0	0	0	0	0	0	0	0	0	0	0	1	1	541000	1	0	0	0	0	1	7.6	8	117.27	431	431.2	D3Z3P6	D3Z3P6		extracellular region|extracellular space|
Other		Microtubule-associated protein 1S	Map1s	HUMAN	113.179	17	17700000	0.118	10	19	53500000	0.128	9	36	71200000	0.186	14	4	22200000	0.035	3	19	255000000	0.158	9	23	277000000	0.17	10	1	59	348000000	15	0	0	0	0	15	23.4	16	246.7	432	432.1	Q66K74	A8K940|Q66K74|B4DH53	MAP1S BPY2IP1 C19orf5 MAP8 VCY2IP1	cytoskeleton|synapse|perinuclear region of cytoplasm|dendrite|spindle|cytoplasm|nucleus|cytosol|cell soma|cell projection|microtubule|microtubule|
Other		Microtubule-associated protein 1S	Map1s	MOUSE	103.968	0	0	0	0	0	0	0	0	0	0	0	0	2	1570000	0.025	2	1	3780000	0.011	1	3	5350000	0.025	2	1	3	5350000	2	0	0	0	0	2	3.5	3	27.34	432	432.2	Q8C052	B2RWW1|Q8C052	Map1s Bpy2ip1 Map8 Mtap1s	cytosol|spindle|cytoplasm|cell soma|dendrite|microtubule|perinuclear region of cytoplasm|nucleus|cytoskeleton|synapse|cell projection|
Other		Signal recognition particle receptor subunit alpha	Srpr	HUMAN	70.2664	4	503000	0.112	4	14	39000000	0.242	10	18	39500000	0.302	12	15	68100000	0.241	10	26	288000000	0.257	12	41	357000000	0.318	15	1	6	60900000	3	53	335000000	14	0	17	38	17	245.03	433	433.1	P08240	P08240|Q6IAX9|B4E0H3|Q9DBG7	SRPR	endoplasmic reticulum|endoplasmic reticulum membrane|membrane|integral to membrane|signal recognition particle receptor complex|
Other		Cytosol aminopeptidase	Lap3	HUMAN	56.5647	9	3500000	0.173	6	33	114000000	0.248	9	42	117000000	0.312	11	33	150000000	0.321	12	16	165000000	0.26	9	49	315000000	0.348	13	1	24	288000000	8	67	143000000	7	0	15	40	15	244.92	434	434.1	P28838	P28838|P28838-2|B4DQG5|Q9CPY7|Q9CPY7-2	LAP3 LAPEP PEPS	mitochondrion|cytoplasm|intracellular|
Other		Serine/threonine-protein phosphatase 2A 56 kDa regulatory subunit delta isoform	Ppp2r5d	HUMAN	70.3328	6	7050000	0.094	5	9	45400000	0.167	8	15	52400000	0.219	11	8	40300000	0.147	7	10	219000000	0.192	8	18	260000000	0.21	11	1	3	18400000	1	30	294000000	12	0	13	35.8	18	244.67	435	435.1	Q14738	Q14738|B4DSD7|Q99PC9|Q7TNL5|Q91V89|Q14738-2|Q14738-3|A8K6Y2|B4DI74|Q62305|Q3V3S8|Q6PD28|Q15173|Q15173-2	PPP2R5D	nucleus|protein phosphatase type 2A complex|cytoplasm|
Other		Serine/threonine-protein phosphatase 2A 56 kDa regulatory subunit gamma isoform	Ppp2r5c	HUMAN	61.459	0	0	0	0	0	0	0	0	0	0	0	0	0	0	0	0	1	9100000	0.026	1	1	9100000	0.026	1	2	0	0	0	1	9100000	1	0	1	16.4	6	77.41	435	435.2	Q13362	Q6ZN33|Q13362|Q60996|Q7L7W2|Q60996-4|Q13362-3|Q60996-3|Q96L52|Q60996-2|Q13362-2|Q96L51|Q96B13|B4DYJ8	PPP2R5C KIAA0044	protein phosphatase type 2A complex|protein phosphatase type 2A complex|protein phosphatase type 2A complex|chromosome, centromeric region|nucleus|protein phosphatase type 2A complex|
Other		Serine/threonine-protein phosphatase 2A 56 kDa regulatory subunit epsilon isoform	Ppp2r5e	HUMAN	55.0978	3	1850000	0.059	2	3	6530000	0.032	1	6	8380000	0.059	2	6	14500000	0.089	3	3	57000000	0.059	2	9	71500000	0.117	4	1	1	8220000	1	14	71700000	3	0	4	14.3	5	86.39	435	435.3	Q16537	Q16537|Q562F2|B7Z5X1|B7ZKK9|Q61151|Q3UZJ4|B5BTZ7|B7ZAW5|B7Z7C0	PPP2R5E	cytoplasm|intracellular membrane-bounded organelle|protein phosphatase type 2A complex|
Other		Vacuolar protein sorting-associated protein 35	Vps35	HUMAN	92.5041	22	19300000	0.131	9	18	123000000	0.135	9	40	142000000	0.163	11	11	57000000	0.087	6	21	689000000	0.169	11	32	746000000	0.201	13	1	1	12700000	1	71	875000000	15	0	16	24.2	16	244.44	436	436.1	Q96QK1	Q96QK1|Q9EQH3|Q3TJ43|Q3TKU6	VPS35 MEM3 TCCCTA00141	cytoplasm|cytosol|endosome|membrane|
Other		General vesicular transport factor p115	Uso1	HUMAN	108.806	2	157000	0.016	1	2	9690000	0.034	2	4	9850000	0.05	3	5	22000000	0.068	5	0	0	0	0	5	22000000	0.068	5	1	9	31900000	6	0	0	0	0	6	20.8	15	244.42	437	437.1	O60763	O60763|O60763-2|Q9Z1Z0-3	USO1 VDP	cytoplasm|Golgi apparatus|microsome|perinuclear region of cytoplasm|membrane|Golgi membrane|cytosol|
Other		General vesicular transport factor p115	Uso1	MOUSE	108.065	0	0	0	0	1	733000	0.021	1	1	733000	0.021	1	1	1060000	0.021	1	0	0	0	0	1	1060000	0.021	1	1	2	1790000	2	0	0	0	0	2	18	11	185.43	437	437.2	Q9Z1Z0	Q9Z1Z0|Q9Z1Z0-2|Q9Z1Z0-4	Uso1 Vdp	perinuclear region of cytoplasm|microsome|Golgi apparatus|Golgi membrane|cytoplasm|cytosol|membrane|
Other		Leucine-rich repeat-containing protein 47	Lrrc47	HUMAN	64.0423	6	3570000	0.087	5	9	44200000	0.205	7	15	47800000	0.217	9	19	83400000	0.31	12	17	292000000	0.272	11	36	375000000	0.375	15	1	33	221000000	10	18	202000000	6	0	16	38.7	16	243.64	438	438.1	Q8N1G4	Q8N1G4|Q505F5	LRRC47 KIAA1185
Other		Cytochrome b-c1 complex subunit 1, mitochondrial	Uqcrc1	HUMAN	53.3295	14	26500000	0.335	11	4	18500000	0.106	4	18	45000000	0.366	12	3	11200000	0.07	3	18	692000000	0.433	12	21	703000000	0.433	12	1	20	370000000	8	19	378000000	6	0	14	46.2	14	243.37	439	439.1	P31930	P31930|B4DUL5|Q3TV75|Q3THM1|Q9CZ13|Q3TIC8|B4DZB9|Q8K2S8	UQCRC1	membrane|mitochondrial respiratory chain|mitochondrion|mitochondrial respiratory chain complex III|
Other		Phenylalanyl-tRNA synthetase beta chain	Farsb	HUMAN	66.742	7	11500000	0.089	5	10	25600000	0.122	6	17	37200000	0.139	7	8	38700000	0.073	4	5	60900000	0.05	3	13	99700000	0.089	5	1	30	137000000	8	0	0	0	0	8	32.4	16	243	440	440.1	Q9NSD9	Q9NSD9|A8K666|B4DFM0|B7ZB32|Q3UYC2|Q3TMX6	FARSB FARSLB FRSB HSPC173	cytosol|cytoplasm|soluble fraction|
Other		Putative uncharacterized protein	Farsb	MOUSE	66.4989	0	0	0	0	1	1620000	0.018	1	1	1620000	0.018	1	1	2820000	0.018	1	0	0	0	0	1	2820000	0.018	1	1	2	4440000	1	0	0	0	0	1	18.3	9	135.11	440	440.2	Q3TI98	Q3TI98|Q9CWZ8|Q9CZU5|Q8C644|Q9WUA2	Farsb Farslb	cytoplasm|
Other		PDZ and LIM domain protein 7	Pdlim7	HUMAN	50.9278	9	14500000	0.227	6	10	75900000	0.207	6	19	90300000	0.363	9	25	240000000	0.393	12	19	566000000	0.426	12	44	807000000	0.503	16	1	40	628000000	8	23	269000000	8	0	16	50.3	16	242.56	441	441.1	Q9NR12	Q9NR12|Q9NR12-2|Q3TJD7|Q9NR12-4|Q9NR12-6|Q9NR12-5|Q9NR12-3|Q8BVJ7|B8JJB3|Q3TJD7-2|Q3TJD7-3	PDLIM7 ENIGMA	cytoplasm|stress fiber|ruffle|focal adhesion|actin cytoskeleton|cell junction|
Other		DNA replication licensing factor MCM5	Mcm5	HUMAN	83.0828	4	4920000	0.044	2	5	19600000	0.059	3	9	24500000	0.079	4	8	18500000	0.136	5	12	194000000	0.103	6	20	212000000	0.177	8	1	29	237000000	8	0	0	0	0	8	32.2	17	242.49	442	442.1	P33992	P33992|A8K521|B1AHB1|B4DQ39|B3KVF0|B4DVK5|C9JMJ8	MCM5 CDC46	nucleoplasm|nucleoplasm|nucleoplasm|nucleoplasm|nucleoplasm|nucleus|nucleoplasm|nucleoplasm|
Other		Minichromosome maintenance deficient 5, cell division cycle 46 (S. cerevisiae)	Mcm5	MOUSE	83.2041	1	57300	0.017	1	0	0	0	0	1	57300	0.017	1	4	2650000	0.083	4	3	9650000	0.068	3	7	12300000	0.133	6	1	8	12400000	6	0	0	0	0	6	27.9	15	186.62	442	442.2	Q52KC3	Q52KC3|P49718|Q8BQ03	Mcm5 mCG_14998	nucleus|
Other		Kinesin-like protein KIF11	Kif11	HUMAN	120.184	12	8610000	0.113	11	15	32600000	0.162	13	27	41200000	0.198	17	14	30900000	0.14	11	6	37200000	0.073	6	20	68000000	0.162	13	1	25	50500000	12	22	58800000	6	0	18	21.2	18	242.29	443	443.1	P52732	P52732|B2RAM6|Q6P9P6|Q8BQH0	KIF11 EG5 KNSL1 TRIP5	spindle pole|spindle|spindle microtubule|kinesin complex|chromatin remodeling complex|
Other		Chloride intracellular channel protein 1	Clic1	HUMAN	27.2645	2	116000000	0.074	1	6	320000000	0.19	2	8	435000000	0.19	2	4	73700000	0.19	2	7	192000000	0.257	3	11	266000000	0.257	3	1	19	702000000	3	0	0	0	0	3	65.9	14	241.23	444	444.1	O00299	O00299	CLIC1 NCC27	nucleus|membrane fraction|chloride channel complex|nuclear envelope|integral to membrane|plasma membrane|cytoplasm|brush border|nuclear membrane|soluble fraction|
Other		Chloride intracellular channel protein 1	Clic1	MOUSE	27.3546	1	2000000	0.074	1	0	0	0	0	1	2000000	0.074	1	1	18700000	0.074	1	1	90800000	0.074	1	2	109000000	0.074	1	1	3	111000000	1	0	0	0	0	1	48.1	12	203.64	444	444.2	Q9Z1Q5	Q3TIP8|Q9Z1Q5	Clic1	chloride channel complex|membrane fraction|plasma membrane|nuclear membrane|cytoplasm|integral to membrane|nucleus|soluble fraction|
Other		PDZ and LIM domain protein 5	Pdlim5	HUMAN	65.1991	0	0	0	0	1	3160000	0.025	1	1	3160000	0.025	1	4	30600000	0.109	3	0	0	0	0	4	30600000	0.109	3	1	2	5720000	2	3	28000000	1	0	3	38.2	15	241.18	445	445.1	Q96HC4	Q96HC4|B7Z8X5|Q8CI51|Q3UGD0|Q2Q7P0|A6NFZ5|D3YTJ1|Q96HC4-2|Q96HC4-3|Q9P1D1|Q8CI51-2|Q8CI51-3	PDLIM5 ENH L9	postsynaptic density|cell junction|postsynaptic membrane|synaptosome|membrane fraction|cytosol|cytosol|actin cytoskeleton|cytoplasm|plasma membrane|synapse|
Other		cDNA FLJ54018, highly similar to PDZ and LIM domain protein 5		HUMAN	52.3916	0	0	0	0	1	6680000	0.067	1	1	6680000	0.067	1	3	42900000	0.067	1	0	0	0	0	3	42900000	0.067	1	1	4	49600000	1	0	0	0	0	1	38.6	12	194.06	445	445.2	B7Z481	B7Z481
Other		Putative uncharacterized protein	Pdlim5	MOUSE	23.8497	0	0	0	0	0	0	0	0	0	0	0	0	0	0	0	0	1	3390000	0.088	1	1	3390000	0.088	1	1	1	3390000	1	0	0	0	0	1	14.4	2	27.17	445	445.3	Q9CRA2	Q9CRA2	Pdlim5	Z disc|
Other		Heterogeneous nuclear ribonucleoprotein H1	Hnrnph1	MOUSE	51.5022	11	76700000	0.133	4	9	166000000	0.131	4	20	243000000	0.173	5	12	510000000	0.175	5	17	1200000000	0.218	6	29	1710000000	0.218	6	2	0	0	0	49	1960000000	6	0	6	39.8	13	240.97	446	446.1	Q8C2Q7	Q8C2Q7|P31943|O35737|B4DP51	Hnrnph1 Hnrph1 RP23-121P11.1-006	ribonucleoprotein complex|
Other		Heterogeneous nuclear ribonucleoprotein H2	Hnrnph2	HUMAN	49.548	9	15900000	0.133	4	14	99800000	0.222	6	23	116000000	0.222	6	17	233000000	0.222	6	20	735000000	0.222	6	37	968000000	0.222	6	1	60	1080000000	6	0	0	0	0	6	37.4	12	214.52	446	446.2	P55795	P55795|B4DFK9|B4DP00	HNRNPH2 FTP3 HNRPH2	nucleus|cytoplasm|nucleolus|actin cytoskeleton|heterogeneous nuclear ribonucleoprotein complex|ribonucleoprotein complex|nucleoplasm|
Other		Heterogeneous nuclear ribonucleoprotein F	Hnrnpf	HUMAN	46.0134	17	52400000	0.216	5	11	150000000	0.19	6	28	202000000	0.267	7	17	269000000	0.233	7	18	711000000	0.24	7	35	980000000	0.279	8	1	3	116000000	2	60	1070000000	7	0	9	42.1	11	192.9	446	446.3	P52597	P52597|B4DKS8|Q9Z2X1|Q9Z2X1-2	HNRNPF HNRPF	nucleolus|spliceosome|nucleoplasm|cytoplasm|heterogeneous nuclear ribonucleoprotein complex|nucleus|
Other		Carbonyl reductase [NADPH] 1	Cbr1	HUMAN	30.6597	5	4400000	0.158	3	13	105000000	0.342	6	18	109000000	0.407	7	11	132000000	0.303	5	10	310000000	0.364	6	21	442000000	0.407	7	1	39	551000000	7	0	0	0	0	7	64.6	14	240.58	447	447.1	P16152	P16152|A8MTM1|B4DFK7	CBR1 CBR CRN	cytoplasm|
Other		Carbonyl reductase [NADPH] 3	Cbr3	HUMAN	31.2491	3	830000	0.104	2	10	40400000	0.364	7	13	41200000	0.364	7	6	46300000	0.303	6	8	75500000	0.256	5	14	122000000	0.368	8	1	27	163000000	8	0	0	0	0	8	51.6	11	188.23	447	447.2	O75828	O75828	CBR3	cytosol|cytoplasm|
Other		Carbonyl reductase [NADPH] 1	Cbr1	MOUSE	30.9259	0	0	0	0	0	0	0	0	0	0	0	0	0	0	0	0	1	6250000	0.046	1	1	6250000	0.046	1	1	1	6250000	1	0	0	0	0	1	24.1	6	82.79	447	447.3	P48758	P48758	Cbr1 Cbr	cytoplasm|
Other		Carbonyl reductase 3	Cbr3	MOUSE	31.3522	0	0	0	0	0	0	0	0	0	0	0	0	1	1400000	0.039	1	0	0	0	0	1	1400000	0.039	1	1	1	1400000	1	0	0	0	0	1	8.3	2	29.87	447	447.4	Q8K354	Q8K354	Cbr3 mCG_22192	cytosol|
Other		GTP-binding nuclear protein Ran	Ran	HUMAN	24.5938	20	82700000	0.439	9	24	459000000	0.365	10	44	541000000	0.453	13	33	853000000	0.324	9	21	2510000000	0.375	10	54	3360000000	0.453	13	2	0	0	0	98	3900000000	14	0	14	45.3	14	240.31	448	448.1	P62826	B5MDF5|P62826|P62827|Q3ULW0|Q14AA6|B4DV51|Q61820|Q96QB7|Q0EFC9	RAN ARA24 OK/SW-cl.81	cytosol|nucleoplasm|nucleoplasm|chromatin|cytoplasm|nuclear pore|nucleus|melanosome|
Other		Protein transport protein Sec24B	Sec24b	HUMAN	138.613	0	0	0	0	0	0	0	0	0	0	0	0	0	0	0	0	1	10300000	0.014	1	1	10300000	0.014	1	1	1	10300000	1	0	0	0	0	1	21.9	17	240.26	449	449.1	O95487	B7ZKM8|O95487|O95487-2|B4E2E1	SEC24B	COPII vesicle coat|endoplasmic reticulum|cytoplasm|perinuclear region of cytoplasm|Golgi membrane|membrane|endoplasmic reticulum membrane|Golgi apparatus|
Other		cDNA FLJ61391, highly similar to Protein transport protein Sec24B		HUMAN	130.117	0	0	0	0	0	0	0	0	0	0	0	0	0	0	0	0	2	710000	0.016	1	2	710000	0.016	1	1	2	710000	1	0	0	0	0	1	21.9	16	221.62	449	449.2	B4DTM6	B4DTM6
Other		Sec24 related gene family, member B (S. cerevisiae)	Sec24b	MOUSE	136.69	0	0	0	0	1	618000	0.037	1	1	618000	0.037	1	1	432000	0.016	1	1	4560000	0.016	1	2	4990000	0.016	1	1	3	5610000	2	0	0	0	0	2	13.4	9	122.11	449	449.3	Q80ZX0	Q80ZX0|Q6PFZ1|O95486-2	Sec24b	COPII vesicle coat|
Other		Protein transport protein Sec24A	Sec24a	HUMAN	120.546	0	0	0	0	2	9930000	0.028	2	2	9930000	0.028	2	3	12300000	0.015	1	2	15900000	0.022	2	5	28200000	0.022	2	1	0	0	0	7	38200000	3	0	3	8.9	8	96.98	449	449.4	O95486	O95486|B4E205|Q3U2P1|A2AA71	SEC24A	endoplasmic reticulum membrane|cytoplasm|endoplasmic reticulum|perinuclear region of cytoplasm|Golgi apparatus|Golgi membrane|COPII vesicle coat|membrane|
Other		Isoform GAC of Glutaminase kidney isoform, mitochondrial	Gls	HUMAN	66.2576	1	3700000	0.03	1	5	20900000	0.058	3	6	24600000	0.058	3	0	0	0	0	2	23400000	0.03	1	2	23400000	0.03	1	1	8	48000000	3	0	0	0	0	3	33.9	15	239.93	450	450.1	O94925-3	O94925-3|B8ZZA8|B8ZZC5|D3Z7P5|O94925-2	GLS GLS1 KIAA0838	mitochondrion|
Other		Glutaminase kidney isoform, mitochondrial	Gls	HUMAN	74.3156	2	624000	0.023	1	0	0	0	0	2	624000	0.023	1	0	0	0	0	0	0	0	0	0	0	0	0	1	0	0	0	2	624000	1	0	1	27.5	13	194.92	450	450.2	O94925	A8K132|O94925|D3Z7P3|D3Z7P4|B7Z509	GLS GLS1 KIAA0838	mitochondrion|
Other		Peroxiredoxin-1	Prdx1	MOUSE	22.4043	5	7230000	0.165	2	7	32100000	0.296	4	12	39400000	0.296	4	15	138000000	0.371	7	9	478000000	0.371	4	24	616000000	0.497	9	1	36	655000000	9	0	0	0	0	9	73.3	16	234.45	451	451.1	P35700	P35700|Q3U9J9	Prdx1 Msp23 Paga Tdpx2	mitochondrion|cytoplasm|melanosome|
Other		Peroxiredoxin-1	Prdx1	HUMAN	22.3382	6	19700000	0.231	2	22	118000000	0.201	4	28	138000000	0.321	5	24	75400000	0.281	5	14	1270000000	0.321	5	38	1340000000	0.407	7	1	66	1480000000	7	0	0	0	0	7	69.8	15	239.9	451	451.2	Q06830	Q06830|B2R4P2	PRDX1 PAGA PAGB TDPX2	mitochondrion|melanosome|nucleus|cytoplasm|
Other		Peroxiredoxin-4	Prdx4	HUMAN	30.7675	6	6740000	0.25	4	7	24700000	0.162	3	13	31400000	0.372	6	6	43900000	0.162	3	9	193000000	0.28	5	15	237000000	0.402	7	1	7	63300000	3	21	205000000	5	0	8	52.3	9	134.1	451	451.3	Q13162	Q13162|O08807|A6NG45|A6NJJ0|Q9D634	PRDX4	extracellular region|cytoplasm|extracellular space|mitochondrion|
Other		Peroxiredoxin-2	Prdx2	HUMAN	22.0627	9	10400000	0.136	3	6	23200000	0.196	4	15	33600000	0.202	5	5	10800000	0.156	3	8	203000000	0.181	4	13	213000000	0.247	5	1	28	247000000	6	0	0	0	0	6	30.3	7	107.65	451	451.4	P32119	P32119|B4DF70|A6NIW5|A8K0C0	PRDX2 NKEFB TDPX1	cytoplasm|mitochondrion|
Other		Peroxiredoxin-2	Prdx2	MOUSE	21.9494	0	0	0	0	0	0	0	0	0	0	0	0	6	39300000	0.171	3	2	11600000	0.09	2	8	50900000	0.171	3	1	8	50900000	3	0	0	0	0	3	22.7	4	55.39	451	451.5	Q61171	Q61171|D3Z4A4|Q5M9N9	Prdx2 Tdpx1 Tpx	mitochondrion|cytoplasm|
Other		Isoform 3 of Myosin-Va	Myo5a	HUMAN	220.315	8	4480000	0.039	6	5	4440000	0.029	4	13	8920000	0.053	8	10	37900000	0.056	8	12	111000000	0.08	10	22	149000000	0.103	13	1	4	12400000	4	32	146000000	13	0	17	13.5	17	239.29	452	452.1	Q9Y4I1-3	Q9Y4I1-3|Q9Y4I1|Q9Y4I1-2|A8CDT9|Q99104|D3Z4J3|B8JK03|B8JK04|D3YZ62|Q9ULV0|P21271-3|P21271|B3KSA2|Q7Z7A5|D3YVV2	MYO5A MYH12	cytoplasm|myosin complex|growth cone|neuron projection|ruffle|
Other		Myosin-Vc	Myo5c	HUMAN	204.119	3	570000	0.016	2	1	1510000	0.008	1	4	2080000	0.024	3	0	0	0	0	1	1980000	0.009	1	1	1980000	0.009	1	1	1	1510000	1	4	2550000	2	0	3	4	4	49.58	452	452.2	Q9NQX4	Q9NQX4|Q99KW2|Q6P1W8|B4DVH2|B4E268	MYO5C	myosin complex|
Other		Isoform 2 of Oxysterol-binding protein-related protein 8	Osbpl8	HUMAN	100.34	11	9580000	0.093	6	14	17900000	0.12	8	25	27500000	0.179	12	10	9750000	0.086	6	16	289000000	0.125	7	26	298000000	0.16	10	1	11	101000000	6	40	225000000	9	0	15	25.1	16	239.2	453	453.1	Q9BZF1-2	Q9BZF1-2|Q5HYM3|Q9BZF1|Q68D75|B9EJ86|Q96N80|Q6ZME5	OSBPL8 KIAA1451 ORP8 OSBP10
Other		Oxysterol-binding protein-related protein 5	Osbpl5	MOUSE	100.118	0	0	0	0	0	0	0	0	0	0	0	0	1	10900000	0.034	1	0	0	0	0	1	10900000	0.034	1	1	1	10900000	1	0	0	0	0	1	8.2	4	56.55	453	453.2	Q9ER64	Q9ER64|D3YWU9	Osbpl5 Obph1 Osbp2
Other		Oxysterol-binding protein		HUMAN	70.1311	1	8020000	0.033	1	0	0	0	0	1	8020000	0.033	1	0	0	0	0	0	0	0	0	0	0	0	0	1	1	8020000	1	0	0	0	0	1	10.1	4	55.24	453	453.3	B4E033	B4E033
Other		Oxysterol-binding protein-related protein 5	Osbpl5	HUMAN	99.8128	0	0	0	0	0	0	0	0	0	0	0	0	1	249000	0.012	1	0	0	0	0	1	249000	0.012	1	1	1	249000	1	0	0	0	0	1	6	4	52.44	453	453.4	Q9H0X9	Q9H0X9|Q8N596|A8KAD5|B4DVB0|B3KP32|B4DMI4|B3KWF0	OSBPL5 KIAA1534 OBPH1 ORP5	cytosol|
Core matrisome	ECM Glycoproteins	Laminin B1 subunit 1	Lamb1-1	MOUSE	209.715	1	584000	0.005	1	5	12200000	0.039	5	6	12800000	0.045	6	2	6390000	0.017	2	2	8210000	0.016	2	4	14600000	0.023	3	1	10	27400000	6	0	0	0	0	6	11.5	17	239.14	454	454.1	B9EKB0	Q3UHL7|B9EKB0|P02469|Q3UR38|Q0V927|C9J296	Lamb1-1	laminin-10 complex|basement membrane|basement membrane|basement membrane|basement membrane|basement membrane|laminin-1 complex|proteinaceous extracellular matrix|basement membrane|basal lamina|laminin-10 complex|
Core matrisome	ECM Glycoproteins	Laminin subunit beta-1	Lamb1	HUMAN	205.309	1	696000	0.011	1	1	520000	0.011	1	2	1220000	0.011	1	2	2920000	0.017	2	3	18600000	0.026	3	5	21500000	0.033	4	1	7	22700000	4	0	0	0	0	4	10.4	15	196.48	454	454.2	P07942	P07942	LAMB1	perinuclear region of cytoplasm|laminin-10 complex|laminin-1 complex|laminin-8 complex|laminin-2 complex|laminin-2 complex|laminin-10 complex|extracellular space|basement membrane|basement membrane|laminin-1 complex|laminin-8 complex|laminin-1 complex|basement membrane|extracellular region|
Other		Eukaryotic peptide chain release factor subunit 1	Etf1	HUMAN	49.2582	14	7080000	0.199	6	16	47600000	0.336	12	30	54700000	0.409	14	6	28200000	0.155	6	18	108000000	0.324	11	24	136000000	0.347	12	2	0	0	0	54	191000000	15	0	15	45.3	15	239.08	455	455.1	P62495	P62495|Q8BWY3|Q3TF02|Q3TDF8|Q3TL10|B7Z7P8|Q96CG1|Q3U6V5	ETF1 ERF1 RF1 SUP45L1	cytoplasm|
Other		Fructose-bisphosphate aldolase	Aldoa	MOUSE	45.5759	8	5700000	0.208	5	0	0	0	0	8	5700000	0.208	5	0	0	0	0	1	475000	0.019	1	1	475000	0.019	1	1	7	5420000	4	0	0	0	0	5	51.9	14	238.49	456	456.1	A6ZI44	A6ZI44|P05064|Q6NY00|D3YWI1|D3YV98|D3Z510|A6ZI47|A6ZI46|Q9CPQ9	Aldoa mCG_22383	cytoplasm|flagellum|mitochondrion|
Other		Fructose-bisphosphate aldolase A	Aldoa	HUMAN	39.8757	2	388000	0.104	2	4	26600000	0.142	2	6	27000000	0.186	3	2	12000000	0.142	2	2	45200000	0.142	2	4	57200000	0.142	2	1	10	84200000	3	0	0	0	0	3	54.3	13	232.76	456	456.2	P04075	P04075	ALDOA ALDA	actin cytoskeleton|extracellular vesicular exosome|I band|
Other		Fructose-bisphosphate aldolase C	Aldoc	HUMAN	39.8545	1	10200	0.043	1	1	433000	0.043	1	2	443000	0.043	1	2	13600000	0.107	2	4	20700000	0.085	2	6	34300000	0.148	3	1	1	12400000	1	7	22400000	2	0	3	22.5	5	99.45	456	456.3	P09972	B7Z3K9|P09972|B7Z1Y2|B7Z1N6|P05063|B7Z3K7|A8MVZ9|B7Z1Z9|C9J8F3|B7Z1H6	ALDOC ALDC	cytoplasm|axon|mitochondrion|cytoskeleton|
Other		Replication protein A 70 kDa DNA-binding subunit	Rpa1	HUMAN	68.7646	10	20400000	0.201	8	13	121000000	0.233	9	23	141000000	0.326	13	9	315000000	0.165	5	10	266000000	0.185	9	19	581000000	0.259	11	1	29	440000000	12	13	282000000	4	0	16	35.3	16	238.12	457	457.1	P27694	P27694|Q3U8B3|Q5SWN2|Q8VEE4	RPA1 REPA1 RPA70	nucleoplasm|nucleoplasm|actin cytoskeleton|DNA replication factor A complex|PML body|nucleus|nucleoplasm|male germ cell nucleus|nucleoplasm|condensed nuclear chromosome|cytoplasm|
Other		Serine/threonine-protein kinase Nek9	Nek9	HUMAN	108.935	6	5030000	0.089	6	9	31800000	0.084	7	15	36800000	0.137	10	11	127000000	0.109	8	15	278000000	0.227	13	26	405000000	0.247	15	1	8	62700000	5	33	379000000	10	0	15	24.7	15	238.09	458	458.1	Q8TD19	Q8TD19|Q148U2|Q8K1R7|B3KY50	NEK9 KIAA1995 NEK8 NERCC	cytoplasm|mitochondrion|nucleus|
Other		Tubulin--tyrosine ligase-like protein 12	Ttll12	HUMAN	75.201	12	5840000	0.209	8	17	43000000	0.277	12	29	48800000	0.316	13	12	112000000	0.24	9	17	379000000	0.281	11	29	490000000	0.335	13	1	48	490000000	11	10	48900000	3	0	14	35.7	14	237.6	459	459.1	Q14166	Q14166|B1AH89|Q3UDE2	TTLL12 KIAA0153
Other		Golgi-specific brefeldin A-resistance guanine nucleotide exchange factor 1	Gbf1	HUMAN	208.496	6	4510000	0.023	4	11	18300000	0.065	9	17	22800000	0.072	10	8	17500000	0.047	7	16	106000000	0.087	12	24	123000000	0.108	15	1	9	37500000	4	32	109000000	13	0	17	12.3	17	237.27	460	460.1	Q92538	Q92538|Q149P1|Q149P0|Q6DFZ1|Q6PB54|Q3UPP2|Q504U7|Q8BY52	GBF1 KIAA0248	Golgi membrane|intracellular|
Other		RING finger protein 213	Rnf213	HUMAN	378.709	7	2790000	0.032	7	5	7490000	0.022	5	12	10300000	0.036	8	15	42800000	0.034	9	13	111000000	0.037	10	28	154000000	0.059	16	1	40	164000000	18	0	0	0	0	18	7	18	236.08	461	461.1	Q63HN8	Q63HN8|Q63HN8-2|Q6ZRW9	RNF213 C17orf27 KIAA1554
Other		Pre-mRNA-processing factor 6	Prpf6	HUMAN	107.722	12	12700000	0.099	8	11	58000000	0.106	9	23	70600000	0.147	12	7	114000000	0.069	6	16	220000000	0.15	12	23	333000000	0.17	14	1	4	18700000	2	42	385000000	14	0	16	19.5	16	235.9	462	462.1	O94906	O94906|B2RAR5|B3KMC6|Q91YR7|Q3ULJ7|Q91YR7-2	PRPF6 C20orf14	U4/U6 x U5 tri-snRNP complex|nucleus|spliceosome|snRNP U5|intracellular|
Other		Septin-7	2012-09-07	HUMAN	50.9643	14	19900000	0.295	9	12	52000000	0.24	7	26	71900000	0.366	11	11	47400000	0.247	8	13	179000000	0.258	8	24	227000000	0.308	10	2	0	0	0	50	299000000	14	0	14	41.1	14	235.18	463	463.1	Q16181	Q16181|O55131|Q16181-2|A8K3D0|Q3LIE9|Q8C2A3|Q3UNN1|Q8TC62|B4DUD6|B4DNE4|B4DPQ6|Q3UGE0|Q8C752|A8MT51|Q8C650|Q8C650-2|Q5JXL7|A4D1Y2|Q5W161|Q6ZU15|Q9DA97	SEPT7 CDC10	spindle|nucleus|cytoskeleton|condensed chromosome kinetochore|cytoplasm|septin complex|stress fiber|
Other		Isoform 2 of Septin-11	2012-09-11	HUMAN	51.1073	2	3810000	0.077	2	2	7270000	0.045	1	4	11100000	0.077	2	5	26400000	0.15	4	5	120000000	0.107	3	10	146000000	0.15	4	1	3	18500000	1	11	139000000	3	0	4	35	12	182.56	463	463.2	Q9NVA2-2	Q9NVA2-2|Q9NVA2|Q8C1B7|Q8C1B7-2|Q8C1B7-3|D3Z7J0|Q96KC0	2012-09-11	stress fiber|septin complex|cytoskeleton|dendritic spine|cell junction|cell projection|axon|cytoplasm|synapse|
Other		Septin-6	2012-09-06	HUMAN	50.1151	0	0	0	0	1	5110000	0.046	1	1	5110000	0.046	1	2	4690000	0.094	2	2	7430000	0.11	2	4	12100000	0.158	3	1	2	841000	2	3	16400000	1	0	3	31.7	10	140.02	463	463.3	Q14141	B4DZW0|Q6B514|Q14141|B1AMS2|Q14141-4|Q14141-2|Q6NT82|B4E049|B4DPT4|Q14141-3|D3Z3A1	SEPT6 KIAA0128 SEP2	septin complex|spindle|cytoskeleton|cellular_component|cytoplasm|
Other		Septin-8	2012-09-08	HUMAN	56.2687	0	0	0	0	1	857000	0.033	1	1	857000	0.033	1	1	2310000	0.033	1	3	27400000	0.084	2	4	29700000	0.084	2	1	5	30500000	2	0	0	0	0	2	24.4	9	126.37	463	463.4	Q92599	Q92599|A6NFQ9|C9J9B6|A6NMH6|Q92599-2|B7ZVZ1|Q92599-3|C9JV02|C9J4G8|C9JCN3	SEPT8 KIAA0202	cytoplasm|cytoskeleton|septin complex|
Other		Septin 8	2012-09-08	MOUSE	56.4439	0	0	0	0	0	0	0	0	0	0	0	0	0	0	0	0	2	16800000	0.033	1	2	16800000	0.033	1	1	2	16800000	1	0	0	0	0	1	19.2	8	109.4	463	463.5	B1AQZ0	B1AQZ0|B1AQY9|B7ZC46|D3Z4H1|Q8CHH9-2|Q8CHH9	Sept8 RP23-188H3.2-004	septin complex|
Other		Isoform 2 of Septin-10	2012-09-10	HUMAN	58.82	1	1290000	0.027	1	6	35900000	0.172	5	7	37200000	0.172	5	3	27500000	0.095	3	3	44900000	0.085	3	6	72400000	0.135	4	1	13	110000000	5	0	0	0	0	5	23.8	8	100.51	463	463.6	Q9P0V9-2	B5ME97|Q9P0V9-2|Q9P0V9|A8K7M3|B3KRQ9|B7Z371|Q9H9P7|B7Z277|C9JNR7|C9JEW2	2012-09-10	septin complex|cytoplasm|cytoskeleton|
Other		Eukaryotic translation initiation factor 3 subunit C	Eif3c	HUMAN	106.027	12	12700000	0.088	7	20	121000000	0.163	12	32	134000000	0.174	13	7	107000000	0.064	5	9	171000000	0.087	7	16	278000000	0.098	8	1	3	13900000	3	45	398000000	12	0	15	19.6	15	235.14	464	464.1	Q99613	B5ME19|A1KYQ7|Q99613|B4E1D5|B4DVQ5|B4DDN4|C9J1F3|B4DVU3|C9JJ55|B4DRU0|B4E2Z6|Q8R1B4|B3KNZ4|P97398	EIF3C EIF3S8| EIF3CL	cytoplasm|eukaryotic translation initiation factor 3 complex|eukaryotic translation initiation factor 3 complex|eukaryotic translation initiation factor 3 complex|cytosol|
Other		Integrin alpha-2	Itga2	HUMAN	130.548	7	3900000	0.056	5	1	1550000	0.007	1	8	5440000	0.056	5	6	13200000	0.072	5	16	243000000	0.175	14	22	256000000	0.193	15	1	28	260000000	15	2	2230000	2	0	17	20.4	17	234.94	465	465.1	P17301	P17301|Q6P1C7|Q62469	ITGA2 CD49B	plasma membrane|perinuclear region of cytoplasm|cell outer membrane|nerve terminal|external side of plasma membrane|cell projection|integral to membrane|integrin complex|axon|plasma membrane|nucleus|focal adhesion|
Other		Focal adhesion kinase 1	Ptk2	HUMAN	120.03	2	3950000	0.029	2	12	24100000	0.132	9	14	28000000	0.143	10	7	21300000	0.09	6	11	97600000	0.132	10	18	119000000	0.155	12	1	9	66000000	4	23	80900000	11	0	15	21.3	15	234.91	466	466.1	Q05397	Q658W2|B4E2N6|Q05397|Q8IYN9|A8MYY5|Q05397-2|C9JYH6|B4DH13|Q8N9D7|P34152|P34152-2|P34152-4|P34152-3|B4DWJ1|P34152-5|P34152-6|Q05397-3|Q05397-4|P34152-7|P34152-8	PTK2 FAK FAK1	cell junction|apical plasma membrane|cytosol|cytosol|cytoplasm|focal adhesion|cytoskeleton|lamellipodium|plasma membrane|cytosol|
Other		Beta-2-syntrophin	Sntb2	HUMAN	58.405	10	8400000	0.2	9	11	22400000	0.222	8	21	30800000	0.305	12	9	75100000	0.181	7	12	290000000	0.275	11	21	365000000	0.298	13	1	4	55500000	2	38	341000000	13	0	15	34.6	15	234.87	467	467.1	Q13425	Q13425|B7ZNU9|Q3V2N5|Q61235|C9JMY8|Q13425-2	SNTB2 D16S2531E SNT2B2 SNTL	cytoplasmic vesicle|membrane|cell junction|transport vesicle membrane|membrane fraction|cytoskeleton|cytoplasm|dystrophin-associated glycoprotein complex|synapse|microtubule|
Other		Isoform 2 of Tumor suppressor p53-binding protein 1	Tp53bp1	HUMAN	216.167	3	2330000	0.023	3	3	11000000	0.023	3	6	13300000	0.03	4	11	62700000	0.092	11	11	169000000	0.059	8	22	231000000	0.118	15	1	12	80700000	10	16	164000000	6	0	16	12.4	16	234.3	468	468.1	Q12888-2	Q12888-2|Q12888|A6NNK5|B7Z3E7|A2AU91|P70399|A2AU89|P70399-3|B3KVT9|P70399-2|Q8C0U1|C9JXV0	TP53BP1	nucleoplasm|intracellular|nucleus|cytoplasm|replication fork|condensed chromosome kinetochore|chromosome, telomeric region|
Other		Beta-2-glycoprotein 1	Apoh	MOUSE	39.9304	11	17500000	0.249	6	4	7120000	0.139	3	15	24600000	0.249	6	20	112000000	0.35	10	37	2640000000	0.536	14	57	2760000000	0.579	16	1	67	2680000000	15	5	105000000	1	0	16	57.9	16	234.2	469	469.1	Q01339	Q01339|Q9CY42|P02749|B4DPN0	Apoh B2gp1	very-low-density lipoprotein particle|extracellular space|extracellular region|chylomicron|high-density lipoprotein particle|cell surface|
Other		RUN and FYVE domain-containing protein 1	Rufy1	HUMAN	80.9005	3	2350000	0.048	2	6	17900000	0.064	3	9	20200000	0.064	3	6	23600000	0.083	4	7	76500000	0.084	4	13	100000000	0.103	5	1	22	120000000	5	0	0	0	0	5	27.1	15	233.7	470	470.1	Q96T51	Q96T51|A8MSJ1|Q96T51-2|A8K7B1|Q96T51-3|B3KSL1	RUFY1 RABIP4 ZFYVE12	membrane|endosome|early endosome membrane|cytoplasm|
Other		RUN and FYVE domain-containing protein 1	Rufy1	MOUSE	81.5162	0	0	0	0	0	0	0	0	0	0	0	0	1	737000	0.016	1	1	6100000	0.025	1	2	6840000	0.042	2	1	2	6840000	2	0	0	0	0	2	20.9	12	174.43	470	470.2	Q8BIJ7	Q8BIJ7	Rufy1 Rabip4	cytosol|cytoplasm|early endosome membrane|membrane|late endosome|
Other		Inorganic pyrophosphatase	Ppa1	HUMAN	33.1159	4	4280000	0.159	3	11	123000000	0.28	7	15	128000000	0.352	8	11	107000000	0.29	5	9	271000000	0.287	5	20	378000000	0.363	6	1	35	505000000	9	0	0	0	0	9	71.6	15	233.34	471	471.1	Q15181	Q15181|Q5SQT6	PPA1 IOPPP PP	cytoplasm|
Other		Isoform 2 of Inorganic pyrophosphatase 2, mitochondrial	Ppa2	HUMAN	40.1509	6	6280000	0.217	6	4	19500000	0.094	3	10	25800000	0.217	6	3	12300000	0.111	3	12	240000000	0.269	7	15	252000000	0.323	8	1	25	278000000	10	0	0	0	0	10	38.3	10	142.75	471	471.2	Q9H2U2-2	Q9H2U2-2|Q9H2U2|B4DR66|B4DFH3|Q9H2U2-3|A8K0P2|A6NKL9|Q9H2U2-4	PPA2 HSPC124	mitochondrion|mitochondrial matrix|cytoplasm|
Other		Inorganic pyrophosphatase	Ppa1	MOUSE	33.1229	0	0	0	0	0	0	0	0	0	0	0	0	3	32100000	0.159	3	1	960000	0.051	1	4	33000000	0.211	4	1	4	33000000	4	0	0	0	0	4	49.8	10	134	471	471.3	Q9D819	Q9D819|Q8BTY3|Q3UA53	Ppa1 Pp Pyp	cytoplasm|
Other		Septin-9	2012-09-09	HUMAN	65.6856	2	2170000	0.051	2	5	43200000	0.138	4	7	45400000	0.162	5	10	116000000	0.146	4	3	59600000	0.051	2	13	176000000	0.146	4	1	20	221000000	6	0	0	0	0	6	37.7	16	233.25	472	472.1	Q9UHD8	Q9UHD8|Q9UHD8-5|Q9UHD8-2|Q9UHD8-7|Q9UHD8-3|Q9UHD8-8|Q9UHD8-4|Q80UG5|Q80UG5-3|A2A6U3|Q80UG5-2|Q3TDR9|Q9UHD8-6|B4DTL7	SEPT9 KIAA0991 MSF	microtubule|perinuclear region of cytoplasm|cytoplasm|cytoskeleton|stress fiber|
Other		Isoform 9 of Septin-9	2012-09-09	HUMAN	41.5287	0	0	0	0	1	1180000	0.102	1	1	1180000	0.102	1	0	0	0	0	0	0	0	0	0	0	0	0	1	1	1180000	1	0	0	0	0	1	39.5	11	151.63	472	472.2	Q9UHD8-9	Q9UHD8-9	SEPT9 KIAA0991 MSF	microtubule|perinuclear region of cytoplasm|cytoplasm|cytoskeleton|stress fiber|
Other		Nesprin-1	Syne1	HUMAN	1017.69	0	0	0	0	0	0	0	0	0	0	0	0	0	0	0	0	1	5590000	0.002	1	1	5590000	0.002	1	1	1	5590000	1	0	0	0	0	1	3.1	17	233.13	473	473.1	Q8NF91	B7ZBC3|Q8NF91|Q5JV23|Q8NF91-4|Q8NF91-2|Q8NF91-8|Q8NF91-7|B3KV58|B3W695|Q8NF91-3|Q8NF91-9|Q5JV20|B7Z9Y6|B4E3R1|Q8NF91-6|Q8NF91-5|Q6ZWR6-5	SYNE1 C6orf98 KIAA0796 KIAA1262 KIAA1756 MYNE1	Golgi apparatus|integral to membrane|nucleus|sarcomere|cytoskeleton|nuclear envelope|cytoplasm|nuclear outer membrane|SUN-KASH complex|postsynaptic membrane|
Other		Spectrin-like protein of the nuclear envelope and Golgi		HUMAN	972.999	1	338000	0.002	1	0	0	0	0	1	338000	0.002	1	0	0	0	0	0	0	0	0	0	0	0	0	1	1	338000	1	0	0	0	0	1	3.3	17	231.31	473	473.2	Q7RTM4	Q7RTM4	SYNE1
Other		Nesprin-1	Syne1	MOUSE	1017.27	1	3510000	0.003	1	0	0	0	0	1	3510000	0.003	1	0	0	0	0	1	7390000	0.001	1	1	7390000	0.001	1	1	2	10900000	2	0	0	0	0	2	0.9	5	57.07	473	473.3	Q6ZWR6	Q6ZWR6|Q6ZWR6-4|Q6ZWR6-2|Q6ZWR6-3|Q7TQH5	Syne1	nucleus|nuclear outer membrane|integral to membrane|membrane|sarcomere|cytoplasm|nuclear envelope|cytoskeleton|
Other		Zinc finger CCCH-type antiviral protein 1	Zc3hav1	HUMAN	103.198	8	3890000	0.069	5	7	43900000	0.074	5	15	47800000	0.131	9	8	95800000	0.139	8	11	180000000	0.167	10	19	276000000	0.223	13	1	34	323000000	17	0	0	0	0	17	27.4	17	232.45	474	474.1	Q7Z2W4	Q7Z2W4|A8K9U6|C9J6P4|Q7Z2W4-2|Q7Z2W4-3|Q7Z2W4-4|Q7Z2W4-5	ZC3HAV1 ZC3HDC2 PRO1677	cytoplasm|nucleus|
Other		Prolow-density lipoprotein receptor-related protein 1		MOUSE	523.675	6	7140000	0.021	6	1	969000	0.003	1	7	8110000	0.021	6	7	17300000	0.011	4	17	173000000	0.045	13	24	190000000	0.047	14	1	1	5870000	1	30	192000000	16	0	17	6	17	231.64	475	475.1	Q91ZX7	Q91ZX7|Q07954|Q3U5J2|Q6PJ72|Q7Z7K9|Q86SW0|D3Z5M3	Lrp1 A2mr
Other		Isoform B of Fragile X mental retardation syndrome-related protein 1	Fxr1	MOUSE	76.6051	0	0	0	0	0	0	0	0	0	0	0	0	1	5120000	0.023	1	1	1320000	0.023	1	2	6440000	0.023	1	1	2	6440000	1	0	0	0	0	1	29.6	15	231.53	476	476.1	Q61584-3	Q61584-3|Q61584|Q61584-4|Q61584-6|Q61584-5|Q61584-2|Q61584-7|C9JAJ4|C9JY20|C9JZE0|C9IZ22	Fxr1 Fxr1h	costamere|cytoplasm|polysome|nucleus|cytoplasm|
Other		Fragile X mental retardation syndrome-related protein 1	Fxr1	HUMAN	70.0619	0	0	0	0	1	3780000	0.016	1	1	3780000	0.016	1	0	0	0	0	0	0	0	0	0	0	0	0	1	1	3780000	1	0	0	0	0	1	31.4	15	227.64	476	476.2	P51114	P51114|B4DXZ6|P51114-2|B4DM21|P51114-3|B4DGH9	FXR1	costamere|cytoplasm|nucleus|polysome|nucleolus|
Other		Malate dehydrogenase, mitochondrial	Mdh2	HUMAN	35.9591	4	19500000	0.144	3	8	130000000	0.215	5	12	149000000	0.215	5	10	187000000	0.215	5	6	213000000	0.156	3	16	400000000	0.215	5	1	28	549000000	5	0	0	0	0	5	52.6	13	231.5	477	477.1	P40926	Q6FHZ0|P40926|B4DE44|B3KTM1	MDH2	mitochondrion|mitochondrial inner membrane|mitochondrion|mitochondrial matrix|
Other		Malate dehydrogenase, mitochondrial	Mdh2	MOUSE	36.0672	0	0	0	0	0	0	0	0	0	0	0	0	3	4900000	0.109	2	0	0	0	0	3	4900000	0.109	2	1	3	4900000	2	0	0	0	0	2	42	10	179.32	477	477.2	P08249	P08249	Mdh2 Mor1	mitochondrial inner membrane|mitochondrion|mitochondrion|mitochondrial matrix|
Other		Glycyl-tRNA synthetase	Gars	HUMAN	83.8797	14	10900000	0.162	7	15	82700000	0.078	4	29	93500000	0.162	7	3	3490000	0.04	2	8	112000000	0.078	4	11	115000000	0.078	4	1	40	209000000	7	0	0	0	0	7	28.9	15	230.78	478	478.1	P41250	P41250	GARS	cytosol|cytoplasm|mitochondrion|mitochondrial matrix|secretory granule|soluble fraction|
Other		Glycyl-tRNA synthetase	Gars	MOUSE	82.675	1	361000	0.027	1	0	0	0	0	1	361000	0.027	1	0	0	0	0	0	0	0	0	0	0	0	0	1	1	361000	1	0	0	0	0	1	15.6	9	126.3	478	478.2	Q9CZD3	Q9CZD3	Gars	secretory granule|mitochondrion|cytoplasm|
Other		Cytochrome b-c1 complex subunit 2, mitochondrial	Uqcrc2	HUMAN	48.6133	16	18400000	0.302	9	4	11600000	0.152	4	20	29900000	0.302	9	5	31300000	0.161	4	23	852000000	0.35	11	28	883000000	0.35	11	1	48	913000000	11	0	0	0	0	11	40.1	13	230.75	479	479.1	P22695	P22695	UQCRC2	mitochondrial inner membrane|respiratory chain|mitochondrial respiratory chain complex III|mitochondrion|membrane|nucleus|
[truncated: 4,834 more rows]

## Sheet: B. ECM
						MDA-MB-231_Sample 1				MDA-MB-231_Sample 2				MDA-MB-231_Sample 1+2				LM2_Sample 1				LM2_Sample 2				LM2_Sample 1+2				MDA-MB-231 + LM2 Samples
[truncated: 267 more rows]
