# Supplementary material for: Extracellular matrix signatures of human mammary carcinoma identify novel metastasis promoters
Source: eLife. 2014 Mar 11;3:e01308. doi: 10.7554/eLife.01308 (PMC3944437; doi:10.7554/eLife.01308)
Supplement: Figure 3—source data 2. — The four tables containing all of the confidently identified peptide spectrum matches (PSMs) from the LC-MS/MS runs of the 11 fractions resulting from off-gel electrophoresis of each of the four tumor samples can be downloaded from MassIVE (http://massive.ucsd.edu) using the identifier: MSV000078535. The file should be accessible at ftp://MSV000078535:a@massive.ucsd.edu/results. DOI: http://dx.doi.org/10.7554/eLife.01308.009 [file elife01308s003.xlsx]

## Sheet: Legend
The 4 tables included here contain all of the confidently identified peptide spectrum matches (PSMs) from the LC-MS/MS runs of the 11 fractions resulting from off-gel electrophoresis of each of the 4 tumor samples.
The values <= 0 in the delta Forward Reverse Score column are potential false-positives and used as the basis for calculating the false discovery rate at the spectrum level where FDR = (100 X 2 X potential false-positive PSMs)/ total PSM's.
sample	spectrum level FDR (%)	distinct peptide level FDR (%)
MDAMB231_1	0.9	1.1
MDAMB231_2	0.97	1.21
LM2_1	0.86	1
LM2_3	0.92	0.98
The values in the total intensity column were determined using extracted ion chromatograms (XIC’s) for each peptide precursor ion in the intervening high resolution FT-MS scans of the LC-MS/MS run.
In the variable sites column abbreviations such as M289m mean that the Methionine in the particular peptide has been detected in it's oxidized form, and 289 is it's position in the sequence of the full length protein.
Throughout the sequence and variable sites columns lowercase letters are used to indicate residues with variable modifications: (m)oxidized methionine, (n)deamidation of asparagine, (q) pyro-glutamic acid modification at N-terminal glutamine, and (p) hydroxylation of proline. Cysteine was searched as a fixed modification carbamidomethylation using iodoacetamide and is always shown as a capital le…
Values in the column for Nterm is hydrogen unless the PSM results from carbamylation of the peptide N-terminus due to urea in the digestion buffer.
The delta parent mass column indicates the mass shift in Da from the theoretical mass of the sequence without any variable or terminal modifications.
Values in the Division and Category columns correspond to our matrisome annotation described in described in Naba et al., 2012.

## Sheet: MDAMB231_Sample 1
File Name	Parent charge	Score	delta Forward Reverse Score	delta Rank1 Rank2 Score	Percent scored peak intensity	Total Intensity	Variable Sites	N-term.	Prev AA	Sequence	Next AA	Retention Time (min)	Parent m over z	Matched parent mass	delta Parent mass	delta Parent mass ppm	Species	Uniprot Accession Number	Uniprot Accession Numbers	Entrez Gene Symbol	Entrez Gene Names	Matrisome Division	Matrisome Category	Entry Name
D101003_MDAMB231_1_OGE03_rafkt_ft8_cc_01.10016.10016.3	3	25	13.44	16.43	100	391000		Hydrogen	(K)	ALANVNIGSLICNVGAGGPAPAAGAAPAGGAAPSTAAAPAEEK	(K)	86.13	1261.63	3782.91	-0.0434	-11.5	MOUSE	P47955	P47955		Rplp1			60S acidic ribosomal protein P1
D101003_MDAMB231_1_OGE09_10_rafkt_ft8_cc_01.4110.4176.3	3	25	16.75	16.51	100	851000	P752p N756n P779p	Hydrogen	(K)	GpKGEnGIVGPTGSVGAAGPSGPNGPPGpVGSR	(G)	53.9	972.137	2881.45	32.9404	-11.5	MOUSE	Q01149	Q01149|Q3TU64	Col1a2	Col1a2 Cola2	Core matrisome	Collagens	Collagen alpha-2(I) chain
D101003_MDAMB231_1_OGE02_rafkt_ft8_cc_01.11279.11279.3	3	24.5	15.54	16.97	100	1290000		Carbamyl	(R)	TTGIVMDSGDGVTHTVPIYEGYALPHAILR	(L)	89.27	1076.21	3226.62	-0.0035	-1.1	HUMAN|MOUSE	P60709	P60709|P63261|B4DW52|B7ZAP6|B3KWQ3|Q9QZ83|Q8BFZ3|P60710|P63260|Q3UAA9|Q3UGS0|Q3UAF6|Q3UA89|Q3UAF7|Q61276|Q3UBP6|Q3U5R4|Q3TSB7|Q3TIJ9|Q3UCF8|Q3U939|Q3U804|Q3UBQ4|B1ATY0		ACTB			Actin, cytoplasmic 1
D101003_MDAMB231_1_OGE02_rafkt_ft8_cc_01.13384.13384.3	3	24.5	14.91	14.34	100	872000		Hydrogen	(K)	AVSSAIAQLLGEVAQGNENYAGIAAR	(D)	103.18	858.445	2573.33	-0.0106	-4.1	HUMAN	Q9Y490	Q9Y490|Q5TCU6		TLN1 KIAA1027 TLN			Talin-1
D101003_MDAMB231_1_OGE03_rafkt_ft8_cc_01.10025.10025.3	3	24.5	17.27	16.6	100	8320000		Hydrogen	(K)	ALANVNIGSLICNVGAGGPAPAAGAAPAGGPAPSTAAAPAEEK	(K)	86.35	1270.31	3808.93	-0.0135	-3.5	HUMAN	P05386	P05386|Q7Z612		RPLP1 RRP1			60S acidic ribosomal protein P1
D101003_MDAMB231_1_OGE08_rafkt_ft8_cc_01.4596.4732.3	3	24.5	17.31	15.33	100	43100000	P752p N756n P779p	Hydrogen	(K)	GpKGEnGIVGPTGSVGAAGPSGPNGPPGpVGSR	(G)	54.02	972.143	2881.45	32.9591	-5	MOUSE	Q01149	Q01149|Q3TU64	Col1a2	Col1a2 Cola2	Core matrisome	Collagens	Collagen alpha-2(I) chain
D101003_MDAMB231_1_OGE03_rafkt_ft8_cc_01.6685.6685.3	3	24	10.5	13.8	100	7150000		Hydrogen	(K)	SKAEAESLYQSKYEELQITAGR	(H)	64.58	834.419	2501.25	-0.0083	-3.3	HUMAN	P04264	P04264		KRT1 KRTA			Keratin, type II cytoskeletal 1
D101003_MDAMB231_1_OGE04_rafkt_ft8_cc_01.4862.4862.3	3	24	16.28	16.14	100	5810000	P1108p P1112p P1115p	Hydrogen	(R)	GFSGLQGpPGSpGSpGEQGPSGASGPAGPR	(G)	55.42	899.078	2647.25	47.9686	-6	MOUSE	P11087	P11087|P11087-2	Col1a1	Col1a1 Cola1	Core matrisome	Collagens	Collagen alpha-1(I) chain
D101003_MDAMB231_1_OGE04_rafkt_ft8_cc_01.6616.6737.3	3	24	16.07	17.25	100	26500000	P255p P258p P263p	Hydrogen	(R)	GSDGSVGPVGPAGPIGSAGPpGFpGAPGpK	(G)	66.77	863.755	2541.27	47.9778	-2.7	HUMAN|MOUSE	P08123	P08123|Q01149|Q3TU64	COL1A2	COL1A2	Core matrisome	Collagens	Collagen alpha-2(I) chain
D101003_MDAMB231_1_OGE04_rafkt_ft8_cc_01.8285.8285.3	3	24	15.62	14.27	100	2510000		Hydrogen	(K)	AHDGGIYAISWSPDSTHLLSASGDK	(T)	77	862.41	2585.23	-0.011	-4.3	HUMAN|MOUSE	A8MVA9	A8MVA9|O75083|B3KXN4|O75083-3|B4DY05|O88342|Q9DC08|Q9DBM8|Q3TNK2		WDR1			Putative uncharacterized protein WDR1
D101003_MDAMB231_1_OGE05_rafkt_ft8_cc_01.9890.9890.2	2	24	14.43	11.49	100	1120000		Hydrogen	(K)	YHIGDEILVSGGIGALVR	(L)	85.98	935.01	1869.02	-0.0106	-5.6	HUMAN|MOUSE	Q15582	Q15582|B9ZVW9|P82198|Q3UBG4|A1L354|Q3UXJ2	TGFBI	TGFBI BIGH3	Core matrisome	ECM Glycoproteins	Transforming growth factor-beta-induced protein ig-h3
D101003_MDAMB231_1_OGE06_rafkt_ft8_cc_01.4736.4736.3	3	24	14.34	17.28	100	49100000	P830p P838p P850p	Hydrogen	(K)	GDAGPpGPAGPAGpPGPIGNVGAPGpK	(G)	52.6	769.713	2259.15	47.9717	-5.6	MOUSE	P11087	P11087	Col1a1	Col1a1 Cola1	Core matrisome	Collagens	Collagen alpha-1(I) chain
D101003_MDAMB231_1_OGE06_rafkt_ft8_cc_01.5137.5137.3	3	24	15.61	13.45	100	3000000	P323p P332p P335p	Hydrogen	(R)	GNDGAVGAAGPpGPTGPTGPpGFpGAVGAKGEAGPQGAR	(G)	55.33	1133.88	3351.65	47.9718	-3.8	MOUSE	P11087	P11087|P11087-2	Col1a1	Col1a1 Cola1	Core matrisome	Collagens	Collagen alpha-1(I) chain
D101003_MDAMB231_1_OGE07_rafkt_ft8_cc_01.3877.3994.3	3	24	14.73	14.16	100	88700000	P700p P711p P715p P721p P727p	Hydrogen	(R)	GGAGPpGPEGGKGPAGpPGPpGASGSpGLQGMpGER	(G)	49.7	1057.16	3089.49	79.9677	-2.2	MOUSE	P08121	P08121|Q7TT32|Q3UH72|Q8BLW4	Col3a1	Col3a1	Core matrisome	Collagens	Collagen alpha-1(III) chain
D101003_MDAMB231_1_OGE12_rafkt_ft8_cc_01.3937.3937.2	2	24	17.7	17.21	100	1130000	P712p P715p P721p P727p	Hydrogen	(K)	GPAGPpGPpGASGSpGLQGMpGER	(G)	49.03	1096.49	2128.02	63.9579	-9.9	MOUSE	P08121	P08121|Q7TT32|Q3UH72|Q8BLW4|Q8BKY2	Col3a1	Col3a1	Core matrisome	Collagens	Collagen alpha-1(III) chain
D101003_MDAMB231_1_OGE12_rafkt_ft8_cc_01.7843.7843.2	2	24	19.01	19.5	100	571000	M891m	Hydrogen	(K)	ALSGYCGFmAANLYAR	(S)	72.37	890.904	1764.82	15.9808	-7.9	HUMAN|MOUSE	P53618	P53618|Q9JIF7		COPB1 COPB MSTP026			Coatomer subunit beta
D101003_MDAMB231_1_OGE09_10_rafkt_ft8_cc_01.11705.11705.3	3	23.92	14.33	14.77	98.5	67600	M102m	Hydrogen	(K)	NmITGTSQADCAVLIVAAGVGEFEAGISK	(N)	105.23	975.812	2909.44	15.9825	-4.2	HUMAN|MOUSE	Q05639	Q05639|P68104|Q5VTE0|Q6IPT9|Q6IPN6|A8K9C4|Q6IQ15|Q9H2I7|B4DV42|Q96RE1|B4DNE0|P62631|B7ZBW3|P10126|Q3TII3|Q3UA81|Q3UZQ3|D3YZ68|D3Z3I8		EEF1A2 EEF1AL STN			Elongation factor 1-alpha 2
D101003_MDAMB231_1_OGE04_rafkt_ft8_cc_01.11844.11844.3	3	23.91	11.1	10.99	97.9	49900	M351m	Hydrogen	(R)	NHVQPYIPSILEALmVPTSQGFTEVR	(D)	101.63	981.5	2926.51	15.9718	-7.9	HUMAN|MOUSE	Q5VVW7	Q5VVW7|Q96TA1|Q8R1F1|Q3UDW4|Q3TCV6|Q3UC84|Q3U8I3|Q8BQ71|Q8CC78		FAM129B C9orf88 OC58 RP11-356B19.6-004 hCG_17928			Chromosome 9 open reading frame 88, isoform CRA_c
D101003_MDAMB231_1_OGE06_rafkt_ft8_cc_01.5383.5383.4	4	23.91	14.16	12.05	98.4	6540000	P769p P775p P784p P787p	Hydrogen	(K)	DGPRGPAGPIGPpGPAGQpGDKGEGGSpGLpGIAGPR	(G)	56.58	841.166	3297.67	63.9683	-3.4	MOUSE	P08121	P08121|Q7TT32|Q3UH72|Q8BLW4|Q8BKY2	Col3a1	Col3a1	Core matrisome	Collagens	Collagen alpha-1(III) chain
D101003_MDAMB231_1_OGE02_rafkt_ft8_cc_01.4670.4828.3	3	23.9	14.32	12.72	98.2	584000000	P818p P830p P839p P850p	Hydrogen	(K)	GEpGDTGVKGDAGPpGPAGPAGPpGPIGNVGAPGpK	(G)	50.9	1055.18	3099.55	63.9842	1.4	MOUSE	P11087	P11087	Col1a1	Col1a1 Cola1	Core matrisome	Collagens	Collagen alpha-1(I) chain
D101003_MDAMB231_1_OGE02_rafkt_ft8_cc_01.5149.5368.3	3	23.89	15.64	14.5	98.4	290000000	P752p N756n N774n P777p	Hydrogen	(K)	GpKGEnGIVGPTGSVGAAGPSGPnGPpGPVGSR	(G)	53.57	972.473	2881.45	33.9506	-2.5	MOUSE	Q01149	Q01149|Q3TU64	Col1a2	Col1a2 Cola2	Core matrisome	Collagens	Collagen alpha-2(I) chain
D101003_MDAMB231_1_OGE04_rafkt_ft8_cc_01.8598.8876.3	3	23.85	14.52	15.35	98.1	770000	M153m	Hydrogen	(R)	TTGIVmDSGDGVTHTVPIYEGYALPHAILR	(L)	81.03	1067.2	3183.61	15.9753	-6.1	HUMAN|MOUSE	P60709	P60709|P63261|B4DW52|B7ZAP6|B3KWQ3|Q9QZ83|Q8BFZ3|P60710|P63260|Q3UAA9|Q3UGS0|Q3UAF6|Q3UA89|Q3UAF7|Q61276|Q3UBP6|Q3U5R4|Q3TSB7|Q3TIJ9|Q3UCF8|Q3U939|Q3U804|Q3UBQ4|B1ATY0		ACTB			Actin, cytoplasmic 1
D101003_MDAMB231_1_OGE02_rafkt_ft8_cc_01.13440.13440.2	2	23.75	18.87	16.75	100	1640000		Hydrogen	(R)	VPADLGAEAGLQQLLGALR	(E)	103.53	946.529	1892.06	-0.009	-4.8	HUMAN	P35270	P35270|B4DSF0		SPR			Sepiapterin reductase
D101003_MDAMB231_1_OGE02_rafkt_ft8_cc_01.8734.8734.3	3	23.75	11.14	12.73	100	21400000		Hydrogen	(R)	VINEPTAAALAYGLDK	(S)	73.67	549.299	1645.88	0.0029	1.8	HUMAN|MOUSE	P38646	P38646|B7Z4V2|B7Z1V7|P38647|Q7TSZ0|Q3TW93|Q3V015		HSPA9 GRP75 HSPA9B			Stress-70 protein, mitochondrial
D101003_MDAMB231_1_OGE03_rafkt_ft8_cc_01.11320.11320.2	2	23.75	15.57	15.26	100	341000		Hydrogen	(R)	ALLVEPVINSYLLAER	(D)	95.1	900.516	1800.03	-0.0016	-0.9	HUMAN	P21980	P21980|B4DTN7|B4DIT7	TGM2	TGM2	Matrisome-associated	ECM Regulators	Protein-glutamine gamma-glutamyltransferase 2
D101003_MDAMB231_1_OGE07_rafkt_ft8_cc_01.2986.3103.3	3	23.54	14.81	15.34	92.7	39400000	P700p P711p P714p P721p M726m P727p	Hydrogen	(R)	GGAGPpGPEGGKGPAGpPGpPGASGSpGLQGmpGER	(G)	43.85	1062.49	3089.49	95.9586	-3.4	MOUSE	P08121	P08121|Q7TT32|Q3UH72|Q8BLW4	Col3a1	Col3a1	Core matrisome	Collagens	Collagen alpha-1(III) chain
D101003_MDAMB231_1_OGE02_rafkt_ft8_cc_01.11899.11899.2	2	23.5	16.62	17.16	100	477000		Hydrogen	(R)	FVQNVTSDLQLAAEFAAK	(A)	93.35	976.505	1952.01	-0.0106	-5.4	HUMAN|MOUSE	A4D1Z4	A4D1Z4|P85037|B4DY33|P85037-2|B3KV39|P42128		KIAA0415 tcag7.1310			KIAA0415 gene product
D101003_MDAMB231_1_OGE02_rafkt_ft8_cc_01.12244.12244.2	2	23.5	21.3	21.06	100	363000		Hydrogen	(R)	LTYAYFIGGDAGDAFDGYDFGDDPSDK	(F)	95.63	1446.61	2892.22	-0.0122	-4.2	MOUSE	Q3UER8	Q3UER8|Q8VCM7	Fgg	Fgg	Core matrisome	ECM Glycoproteins	Putative uncharacterized protein
D101003_MDAMB231_1_OGE02_rafkt_ft8_cc_01.12269.12269.2	2	23.5	15.52	17.04	100	757000		Hydrogen	(R)	AFLQGGQEATDIALLLR	(D)	95.72	908.498	1816	-0.0079	-4.3	HUMAN|MOUSE	A8MY36	A8MY36|Q14203|Q6MZZ3|A8MWX9|B4DM45|Q14203-2|Q6IQ37|Q6AWB1|Q6AWB3|O08788|Q6NZM3|O08788-2|Q3T9V8|Q3TB96|D3YX34		DCTN1			Putative uncharacterized protein DCTN1
D101003_MDAMB231_1_OGE02_rafkt_ft8_cc_01.12340.12340.3	3	23.5	11.92	14.52	100	30700000		Hydrogen	(R)	ATENDIYNFFSPLNPVR	(V)	96.37	666.33	1996.98	0.0002	0.1	HUMAN|MOUSE	P31943	P31943|P52597|B4DKS8|B4DP51|Q8C2Q7|O35737|Q9Z2X1|Q9Z2X1-2		HNRNPH1 HNRPH HNRPH1			Heterogeneous nuclear ribonucleoprotein H
D101003_MDAMB231_1_OGE02_rafkt_ft8_cc_01.12685.12685.2	2	23.5	16.75	19.29	100	544000	M2779m	Hydrogen	(R)	TYAEPLTAAMVEFYTmSQER	(F)	98.6	1177.52	2338.07	15.9684	-11.3	HUMAN|MOUSE	Q14204	Q14204|Q9JHU4		DYNC1H1 DHC1 DNCH1 DNCL DNECL DYHC KIAA0325			Cytoplasmic dynein 1 heavy chain 1
D101003_MDAMB231_1_OGE02_rafkt_ft8_cc_01.13342.13342.3	3	23.5	15.2	14.05	100	2000000		Hydrogen	(R)	RLEDQLAGLQQELAALALK	(Q)	102.88	694.062	2080.18	-0.0037	-1.8	HUMAN	B4E2A6	B4E2A6|Q504T5|B0QY62|Q9UH99|Q2T9F7|B4DIU6					cDNA FLJ55508, highly similar to Sad1/unc-84-like protein 2
D101003_MDAMB231_1_OGE02_rafkt_ft8_cc_01.8650.8650.2	2	23.5	16.39	20.39	100	5040000		Hydrogen	(K)	GLQAQIASSGLTVEVDAPK	(S)	73.33	942.507	1884.01	-0.0006	-0.3	HUMAN	P05783	P05783|B2RA03		KRT18 CYK18 PIG46			Keratin, type I cytoskeletal 18
D101003_MDAMB231_1_OGE03_rafkt_ft8_cc_01.10906.10906.3	3	23.5	12.85	13.98	100	1920000	M32m	Hydrogen	(R)	FQEHLQLQNLGINPANIGFSTLTmESDK	(F)	92.38	1054.52	3145.56	15.974	-6.6	HUMAN|MOUSE	Q00610	Q00610|Q00610-2|Q5SXR6|Q68FD5		CLTC CLH17 CLTCL2 KIAA0034			Clathrin heavy chain 1
D101003_MDAMB231_1_OGE03_rafkt_ft8_cc_01.11597.11597.3	3	23.5	12.67	15.35	100	339000		Hydrogen	(R)	GSAAAIIVYDITKEETFSTLK	(N)	97.15	753.068	2257.2	-0.0062	-2.7	HUMAN|MOUSE	Q9UL26	Q9UL26|P35285		RAB22A RAB22			Ras-related protein Rab-22A
D101003_MDAMB231_1_OGE03_rafkt_ft8_cc_01.2679.2933.3	3	23.5	16.25	15.69	100	131000000	P805p P811p P814p N817n P820p	Hydrogen	(R)	GEHGPpGPAGFpGApGQnGEpGAKGER	(G)	40.68	864.054	2525.19	64.955	-3.3	MOUSE	P08121	P08121|Q7TT32|Q3UH72|Q8BLW4|Q8BKY2	Col3a1	Col3a1	Core matrisome	Collagens	Collagen alpha-1(III) chain
D101003_MDAMB231_1_OGE03_rafkt_ft8_cc_01.4601.4601.3	3	23.5	13.82	15.11	100	28500000	M210m	Hydrogen	(K)	IQKLESDISAQmEYCR	(T)	51.78	662.979	1970.93	15.9916	-1.6	MOUSE	Q8K0E8	Q8K0E8	Fgb	Fgb	Core matrisome	ECM Glycoproteins	Fibrinogen beta chain
D101003_MDAMB231_1_OGE04_rafkt_ft8_cc_01.11297.11297.2	2	23.5	22	16.24	100	150000	Q1940q N1948n	Hydrogen	(R)	qLINALQInNTAVGHALVLPAR	(R)	97.73	1155.64	2326.34	-16.0627	-8.7	MOUSE	O88493	O88493	Col6a3	Col6a3	Core matrisome	Collagens	Type VI collagen alpha 3 subunit
D101003_MDAMB231_1_OGE04_rafkt_ft8_cc_01.4650.4650.3	3	23.5	13.74	17.67	100	46300000	P830p P839p P848p	Hydrogen	(K)	GDAGPpGPAGPAGPpGPIGNVGApGPK	(G)	53.35	769.715	2259.15	47.9799	-2.1	MOUSE	P11087	P11087	Col1a1	Col1a1 Cola1	Core matrisome	Collagens	Collagen alpha-1(I) chain
D101003_MDAMB231_1_OGE04_rafkt_ft8_cc_01.5833.5962.3	3	23.5	13.76	12.01	100	8630000	P323p P331p	Hydrogen	(R)	GNDGAVGAAGPpGPTGPTGpPGFPGAVGAK	(G)	61.65	854.082	2528.25	31.9781	-4.6	MOUSE	P11087	P11087|P11087-2	Col1a1	Col1a1 Cola1	Core matrisome	Collagens	Collagen alpha-1(I) chain
D101003_MDAMB231_1_OGE05_rafkt_ft8_cc_01.12355.12355.3	3	23.5	16.61	15.15	100	215000		Hydrogen	(K)	NFLPILFNLYGQPVAAGDTPAPR	(R)	103.05	824.436	2471.31	-0.0139	-5.6	HUMAN	Q5JTH9	Q5JTH9|B3KMR5|B4DK00|Q5JTH9-2|B3KY97		RRP12 KIAA0690			RRP12-like protein
D101003_MDAMB231_1_OGE05_rafkt_ft8_cc_01.4767.4767.2	2	23.5	17.95	19.82	100	922000		Hydrogen	(R)	AQIHEQNPSVEVVYYNK	(G)	54.22	1009.5	2018	-0.0065	-3.2	HUMAN	B4DRS6	B4DRS6|A6NCZ6|Q9BWM7					cDNA FLJ58980, highly similar to Sideroflexin-3
D101003_MDAMB231_1_OGE05_rafkt_ft8_cc_01.5889.5889.2	2	23.5	17.63	14.32	100	4510000	P323p P332p	Hydrogen	(R)	GNDGAVGAAGPpGPTGPTGPpGFPGAVGAK	(G)	61.17	1280.61	2528.25	31.9575	-12.6	MOUSE	P11087	P11087|P11087-2	Col1a1	Col1a1 Cola1	Core matrisome	Collagens	Collagen alpha-1(I) chain
D101003_MDAMB231_1_OGE05_rafkt_ft8_cc_01.9852.9852.3	3	23.5	17.86	19.46	100	1950000		Hydrogen	(K)	LQDAFSSIGQSCHLDLPQIAVVGGQSAGK	(S)	85.82	995.157	2983.49	-0.0365	-12.2	HUMAN|MOUSE	P50570	P50570|P50570-2|A8K1B6|P39054|Q3TBU6|Q3TCR7|P39054-2|Q3T9X3		DNM2 DYN2			Dynamin-2
D101003_MDAMB231_1_OGE06_rafkt_ft8_cc_01.10161.10161.2	2	23.5	14.91	13.83	100	3250000		Hydrogen	(R)	AAQAPSSFQLLYDLK	(L)	86.42	826.434	1651.87	-0.008	-4.9	HUMAN	B7Z809	B7Z809|P11586					cDNA FLJ56016, highly similar to C-1-tetrahydrofolate synthase, cytoplasmic
D101003_MDAMB231_1_OGE06_rafkt_ft8_cc_01.3979.4106.3	3	23.5	16.6	14.19	100	53700000	P700p P712p P714p P721p P727p	Hydrogen	(R)	GGAGPpGPEGGKGPAGPpGpPGASGSpGLQGMpGER	(G)	48.82	1057.15	3089.49	79.9601	-4.6	MOUSE	P08121	P08121|Q7TT32|Q3UH72|Q8BLW4	Col3a1	Col3a1	Core matrisome	Collagens	Collagen alpha-1(III) chain
D101003_MDAMB231_1_OGE07_rafkt_ft8_cc_01.10814.10814.2	2	23.5	14.29	13.18	100	214000	M194m	Hydrogen	(R)	VmTIAPGLFGTPLLTSLPEK	(V)	95.47	1051.07	2085.17	15.9754	-9.3	HUMAN	Q99714	Q99714		HSD17B10 ERAB HADH2 MRPP2 SCHAD XH98G2			3-hydroxyacyl-CoA dehydrogenase type-2
D101003_MDAMB231_1_OGE07_rafkt_ft8_cc_01.11309.11309.2	2	23.5	18.75	15.1	100	1760000		Hydrogen	(R)	LTLLGGPTPNTGAALEFVLR	(N)	99.08	1020.57	2040.15	-0.0149	-7.3	MOUSE	D3YWD1	D3YWD1		Col6a3			Putative uncharacterized protein Col6a3
D101003_MDAMB231_1_OGE07_rafkt_ft8_cc_01.3852.3976.2	2	23.5	19.52	17.3	100	93900000	P712p P715p P721p P727p	Hydrogen	(K)	GPAGPpGPpGASGSpGLQGMpGER	(G)	49.73	1096.5	2128.02	63.9664	-6.1	MOUSE	P08121	P08121|Q7TT32|Q3UH72|Q8BLW4|Q8BKY2	Col3a1	Col3a1	Core matrisome	Collagens	Collagen alpha-1(III) chain
D101003_MDAMB231_1_OGE07_rafkt_ft8_cc_01.6820.6820.2	2	23.5	20.63	15.17	100	12600000		Hydrogen	(R)	HAQVISSSGIVSLGIGDR	(N)	68.22	898.481	1795.97	-0.0105	-5.8	MOUSE	O88493	O88493|D3YWD1	Col6a3	Col6a3	Core matrisome	Collagens	Type VI collagen alpha 3 subunit
D101003_MDAMB231_1_OGE07_rafkt_ft8_cc_01.8034.8034.3	3	23.5	16.1	14.7	100	1050000		Hydrogen	(R)	STGLILDSGATHTTAIPVHDGYVLQQGIVK	(S)	76.03	1031.21	3091.64	-0.0416	-13.4	HUMAN|MOUSE	O96019	O96019|Q6FI97|O96019-2|Q9Z2N8|Q3TF62|D3YVN1		ACTL6A BAF53 BAF53A INO80K			Actin-like protein 6A
D101003_MDAMB231_1_OGE08_rafkt_ft8_cc_01.3855.3976.2	2	23.5	16.05	17.75	100	83200000	P712p P715p P721p P727p	Hydrogen	(K)	GPAGPpGPpGASGSpGLQGMpGER	(G)	49.63	1096.5	2128.02	63.9642	-7	MOUSE	P08121	P08121|Q7TT32|Q3UH72|Q8BLW4|Q8BKY2	Col3a1	Col3a1	Core matrisome	Collagens	Collagen alpha-1(III) chain
D101003_MDAMB231_1_OGE08_rafkt_ft8_cc_01.4296.4296.3	3	23.5	12.61	14.95	100	55800	P752p N756n P770p P779p	Hydrogen	(K)	GpKGEnGIVGPTGSVGAAGpSGPNGPPGpVGSR	(G)	51.65	977.476	2881.45	48.9573	-3.9	MOUSE	Q01149	Q01149|Q3TU64	Col1a2	Col1a2 Cola2	Core matrisome	Collagens	Collagen alpha-2(I) chain
D101003_MDAMB231_1_OGE08_rafkt_ft8_cc_01.6468.6468.2	2	23.5	19.42	19.04	100	394000		Hydrogen	(R)	TNVLGHLQQGGAPTPFDR	(N)	65.8	954.482	1907.97	-0.0149	-7.8	HUMAN|MOUSE	P17858-2	P17858-2|P17858|B3KNQ7|P12382|Q8VDX7|Q8CD98		PFKL			Isoform a of 6-phosphofructokinase, liver type
D101003_MDAMB231_1_OGE11_rafkt_ft8_cc_01.6858.6858.3	3	23.5	13.15	13.02	100	1220000		Hydrogen	(K)	TNCNVAVINVGAPAAGMNAAVR	(S)	69.17	724.03	2170.09	-0.0107	-4.9	HUMAN	Q01813	Q01813|Q5VSR7|B3KS15		PFKP PFKF			6-phosphofructokinase type C
D101003_MDAMB231_1_OGE12_rafkt_ft8_cc_01.6513.6513.2	2	23.5	18.78	19.73	100	46700		Hydrogen	(K)	KLETAVNLAWTAGNSNTR	(F)	64	973.499	1946.01	-0.019	-9.8	HUMAN|MOUSE	P21796	P21796|B3KTS5|Q60932|Q60932-2|Q3TIG8|Q3U6K8|Q3THL7		VDAC1 VDAC			Voltage-dependent anion-selective channel protein 1
D101003_MDAMB231_1_OGE02_rafkt_ft8_cc_01.8958.8958.3	3	23.46	10.78	12.55	99.2	60600000		Hydrogen	(R)	IINEPTAAAIAYGLDK	(G)	75.03	553.97	1659.89	0.0007	0.4	HUMAN|MOUSE	B4DI54	B4DI54|Q2KHP4|P11021|P11142|P34931|B2RCQ9|P54652|B3KTV0|B4DXY3|B4E1Q1|P11142-2|B4DEF7|B4DTX2|P20029|Q3U9G2|Q3TWF2|Q3TKF8|Q3TI47|Q3U6V3|Q9DC41|P63017|Q3TH56|Q3UBA6|Q3TQ13|Q3TZJ3|Q3U9L2|Q3TEK2|Q3TF16|D3Z6R4|P16627|B2CSK2|P17156|Q99KD7|B7U582|Q504P4|Q3ULM1					cDNA FLJ56386, highly similar to Heat shock 70 kDa protein 1L
D101003_MDAMB231_1_OGE03_rafkt_ft8_cc_01.2762.3014.4	4	23.46	9.54	9.12	98.7	416000000	P804p P807p P811p P814p N817n P820p	Hydrogen	(R)	GGPGERGEHGpPGpAGFpGApGQnGEpGAK	(G)	40.73	705.066	2736.29	80.9543	-1.5	MOUSE	P08121	P08121|Q7TT32|Q3UH72|Q8BLW4|Q8BKY2	Col3a1	Col3a1	Core matrisome	Collagens	Collagen alpha-1(III) chain
D101003_MDAMB231_1_OGE12_rafkt_ft8_cc_01.9294.9294.3	3	23.46	15.48	15.9	99.1	4040000		Hydrogen	(R)	KVDIIADAAYSIFQKPK	(S)	81.77	636.357	1907.06	-0.006	-3.2	HUMAN	Q6YN16	Q6YN16|Q6YN16-2|B2R923|B4E136|B4DWC7		HSDL2 C9orf99			Hydroxysteroid dehydrogenase-like protein 2
D101003_MDAMB231_1_OGE08_rafkt_ft8_cc_01.2687.2806.3	3	23.45	14.72	5.36	98.4	39400000	P838p P853p P855p	Hydrogen	(K)	GEGGPpGPAGPTGSSGPAGPpGpQGVKGER	(G)	41.83	886.42	2609.27	47.9747	-3.8	MOUSE	P08121	P08121|Q7TT32|Q3UH72|Q8BLW4|Q8BKY2	Col3a1	Col3a1	Core matrisome	Collagens	Collagen alpha-1(III) chain
D101003_MDAMB231_1_OGE08_rafkt_ft8_cc_01.4973.5092.3	3	23.44	16.29	15.86	99	57800000		Hydrogen	(K)	THINIVVIGHVDSGK	(S)	56.52	530.297	1588.88	-0.0033	-2.1	HUMAN|MOUSE	Q05639	Q05639|P68104|Q5VTE0|Q6IPT9|Q6IPN6|A8K9C4|Q6IQ15|Q9H2I7|B4DNE0|Q6NSH7|Q6NS35|P62631|B7ZBW3|P10126|Q3TII3|Q3UA81|Q3UZQ3|D3YZ68|D3Z3I8		EEF1A2 EEF1AL STN			Elongation factor 1-alpha 2
D101003_MDAMB231_1_OGE03_rafkt_ft8_cc_01.11447.11447.2	2	23.4	18.4	19.55	98.8	504000		Hydrogen	(R)	KLPIDVTEGEVISLGLPFGK	(V)	96.05	1056.59	2112.2	-0.019	-9	HUMAN	Q9BUQ0	Q9BUQ0|P26599-2|P26599		PTBP1 hCG_20560			Polypyrimidine tract binding protein 1
D101003_MDAMB231_1_OGE02_rafkt_ft8_cc_01.5357.5357.3	3	23.39	15.01	14.44	97.6	8310000	P830p P848p	Hydrogen	(K)	GEPGDTGVKGDAGPpGPAGPAGPPGPIGNVGApGPK	(G)	54.25	1044.52	3099.55	31.9942	1.4	MOUSE	P11087	P11087	Col1a1	Col1a1 Cola1	Core matrisome	Collagens	Collagen alpha-1(I) chain
D101003_MDAMB231_1_OGE05_rafkt_ft8_cc_01.8982.9233.3	3	23.39	12.82	13.59	98.4	137000000	M153m	Hydrogen	(R)	TTGIVmDSGDGVTHTVPIYEGYALPHAILR	(L)	80.3	1067.2	3183.61	15.9811	-4.3	HUMAN|MOUSE	P60709	P60709|P63261|B4DW52|B7ZAP6|B3KWQ3|Q9QZ83|Q8BFZ3|P60710|P63260|Q3UAA9|Q3UGS0|Q3UAF6|Q3UA89|Q3UAF7|Q61276|Q3UBP6|Q3U5R4|Q3TSB7|Q3TIJ9|Q3UCF8|Q3U939|Q3U804|Q3UBQ4|B1ATY0		ACTB			Actin, cytoplasmic 1
D101003_MDAMB231_1_OGE06_rafkt_ft8_cc_01.9072.9324.3	3	23.37	10.92	16.84	98.8	223000000	P891p P900p P909p	Hydrogen	(R)	GLpGIAGALGEpGPLGISGPpGAR	(G)	80.48	720.386	2111.16	47.9825	-1	MOUSE	Q01149	Q01149|Q3TU64	Col1a2	Col1a2 Cola2	Core matrisome	Collagens	Collagen alpha-2(I) chain
D101003_MDAMB231_1_OGE02_rafkt_ft8_cc_01.13341.13341.3	3	23.34	15.54	10.3	98.5	1320000	M40m M55m	Hydrogen	(R)	ALmLQGVDLLADAVAVTmGPK	(G)	102.87	715.713	2113.14	31.9855	-2	HUMAN|MOUSE	P10809	P10809|B3GQS7|B7Z597|B7Z5E7|C9JL25|B7Z712|C9JCQ4|C9JL19|C9J0S9|P63038|D3Z2F2|D3Z7J9		HSPD1 HSP60			60 kDa heat shock protein, mitochondrial
D101003_MDAMB231_1_OGE03_rafkt_ft8_cc_01.4805.4931.3	3	23.34	13.15	13.76	96.9	710000000	P108p P116p P126p P129p	Hydrogen	(R)	GPpGAVGAPGpQGFQGPAGEpGEpGQTGPAGPR	(G)	53.32	1005.14	2949.42	63.9836	1.3	MOUSE	Q01149	Q01149|Q3TU64	Col1a2	Col1a2 Cola2	Core matrisome	Collagens	Collagen alpha-2(I) chain
D101003_MDAMB231_1_OGE02_rafkt_ft8_cc_01.10389.10389.2	2	23.33	17.93	17.22	98.1	1850000	M200m	Hydrogen	(K)	IAQDLEmYGVNYFSIK	(N)	83.62	953.962	1890.93	15.9867	-4.3	HUMAN|MOUSE	P26038	P26038|P26041|Q3TZQ2		MSN			Moesin
D101003_MDAMB231_1_OGE12_rafkt_ft8_cc_01.9960.9960.3	3	23.33	9.72	14.08	97.3	10900000	M172m	Hydrogen	(K)	LYSPSQIGAFVLmK	(M)	86.18	523.949	1553.84	15.9927	-1.4	HUMAN|MOUSE	P38646	P38646|B7Z4V2|B7Z1V7|P38647|Q7TSZ0|Q3TW93|Q3V015		HSPA9 GRP75 HSPA9B			Stress-70 protein, mitochondrial
D101003_MDAMB231_1_OGE02_rafkt_ft8_cc_01.11956.12067.2	2	23.3	14.77	17.05	98.1	52100000		Hydrogen	(K)	GHYTEGAELVDSVLDVVR	(K)	93.77	979.989	1958.98	-0.0115	-5.9	HUMAN|MOUSE	Q7KZS6	Q7KZS6|Q13509|B2RBD5|Q2NKY5|Q13885|Q9BVA1|P68371|Q8IWP6|B2R6L0|Q8IZ29|Q8N6N5|P07437|Q5JP53|B7ZAF0|A8K854|Q5ST81|B7ZAK1|B4DMJ5|Q9ERD7|Q922F4|Q7TMM9|Q9CWF2|P68372|P99024|Q3U9U3		hCG_2042771			HCG2042771
D101003_MDAMB231_1_OGE06_rafkt_ft8_cc_01.7459.7459.3	3	23.3	12.79	13.27	96.9	201000	P1408p	Hydrogen	(R)	RGLpGALGEIGPQGPPGDPGFR	(G)	69.05	721.04	2145.12	15.9843	-4.9	MOUSE	P08122	P08122	Col4a2	Col4a2	Core matrisome	Collagens	Collagen alpha-2(IV) chain
D101003_MDAMB231_1_OGE05_rafkt_ft8_cc_01.11718.11718.3	3	23.25	13.29	11.92	97.1	330000		Hydrogen	(K)	QITIIDSPSFIVSPLNSSSALALR	(S)	98.58	843.797	2529.39	-0.0162	-6.4	HUMAN	Q9BVP2	Q9BVP2|Q9BVP2-2		GNL3 E2IG3 NS			Guanine nucleotide-binding protein-like 3
D101003_MDAMB231_1_OGE06_rafkt_ft8_cc_01.11412.11412.2	2	23.25	13.28	17.35	100	12700000	M81m	Hydrogen	(K)	mSVQPTVSLGGFEITPPVVLR	(L)	94.85	1122.1	2227.22	15.9798	-6.7	HUMAN|MOUSE	P06748	P06748|A4ZU86|P06748-2|Q9BYG9|Q9NX34|Q61937|Q5U438|Q3U536|Q5SQB5|Q5SQB0|Q9DAY9|Q5BL09		NPM1 NPM			Nucleophosmin
D101003_MDAMB231_1_OGE12_rafkt_ft8_cc_01.10652.10652.3	3	23.25	14.14	11.92	97.4	338000		Hydrogen	(K)	SNFSLAILNVGAPAAGMNAAVR	(S)	90.87	715.378	2144.13	-0.0099	-4.6	HUMAN|MOUSE	P17858-2	P17858-2|P17858|Q8VDX7|Q8CD98		PFKL			Isoform a of 6-phosphofructokinase, liver type
D101003_MDAMB231_1_OGE11_rafkt_ft8_cc_01.8315.8315.3	3	23.24	12.33	13.52	96.1	433000	M106m	Hydrogen	(R)	SAVLISSKPGCFIAGADINmLAACK	(T)	79.13	870.766	2594.31	15.9697	-9.7	HUMAN	P40939	P40939|B4DRH6		HADHA HADH			Trifunctional enzyme subunit alpha, mitochondrial
D101003_MDAMB231_1_OGE07_rafkt_ft8_cc_01.5260.5389.3	3	23.1	14.06	12.61	100	15200000	P323p P331p P335p	Hydrogen	(R)	GNDGAVGAAGPpGPTGPTGpPGFpGAVGAKGEAGPQGAR	(G)	58.58	1133.88	3351.65	47.9652	-5.8	MOUSE	P11087	P11087|P11087-2	Col1a1	Col1a1 Cola1	Core matrisome	Collagens	Collagen alpha-1(I) chain
D101003_MDAMB231_1_OGE02_rafkt_ft8_cc_01.2218.2345.3	3	23.05	15.54	11.5	94.7	181000000	P373p P375p P388p P394p	Hydrogen	(R)	GEpGpPGPAGAAGPAGNpGADGQpGAK	(G)	37.13	772.687	2252.07	63.9786	-0.5	HUMAN|MOUSE	P02452	P02452|P11087|P11087-2	COL1A1	COL1A1	Core matrisome	Collagens	Collagen alpha-1(I) chain
D101001_MDAMB231_1_OGE01_rafkt_ft8_cc_01.6043.6290.3	3	23	13.95	14.62	100	72500	N688n N689n P692p P704p P707p P713p P719p	Hydrogen	(R)	GnnGApGNDGAKGDTGApGApGSQGApGLQGMpGER	(G)	56.55	1100.47	3217.47	81.9306	-3.6	MOUSE	P11087	P11087|P11087-2	Col1a1	Col1a1 Cola1	Core matrisome	Collagens	Collagen alpha-1(I) chain
D101003_MDAMB231_1_OGE02_rafkt_ft8_cc_01.11856.11856.3	3	23	10.86	10.52	100	16300000		Hydrogen	(K)	VTASGPGLSSYGVPASLPVDFAIDAR	(D)	93.12	849.772	2547.31	-0.0065	-2.6	HUMAN	B2ZZ83	B2ZZ83|O75369|Q60FE7|O75369-2|O75369-3|O75369-6|O75369-7|Q68CT4|O75369-4|O75369-5		FLNB			Filamin B
D101003_MDAMB231_1_OGE02_rafkt_ft8_cc_01.12348.12348.3	3	23	12.44	9.85	100	9500000		Hydrogen	(R)	ATENDIANFFSPLNPIR	(V)	96.38	640.328	1918.97	0.0033	1.7	HUMAN|MOUSE	P31942	P31942|P31942-2|P31942-3|B4DHY1|P31942-4|P31942-5|P31942-6|D3Z3N4|D3YWT1		HNRNPH3 HNRPH3			Heterogeneous nuclear ribonucleoprotein H3
D101003_MDAMB231_1_OGE02_rafkt_ft8_cc_01.12549.12549.3	3	23	14.3	10.34	100	6300000		Hydrogen	(K)	DGNASGTTLLEALDCILPPTRPTDKPLR	(L)	97.7	1007.86	3021.57	-0.0094	-3.1	HUMAN	P68104	P68104|Q5VTE0|Q6IPT9|Q6IPN6|A8K9C4|Q6IQ15|Q9H2I7|B4DV42|Q96RE1|B4DNE0|Q8IUB0|Q504Z0		EEF1A1 EEF1A EF1A LENG7			Elongation factor 1-alpha 1
D101003_MDAMB231_1_OGE02_rafkt_ft8_cc_01.13545.13545.2	2	23	15.56	15.63	100	360000		Hydrogen	(K)	SAALPIFSSFVSNWDEATK	(R)	104.23	1035.51	2070.02	-0.0151	-7.3	HUMAN	O76021	O76021|B4DJ58		RSL1D1 CATX11 CSIG PBK1 L12			Ribosomal L1 domain-containing protein 1
D101003_MDAMB231_1_OGE02_rafkt_ft8_cc_01.3164.3299.2	2	23	15.76	16.08	100	32700000	P805p P811p P814p N817n P820p	Hydrogen	(R)	GEHGPpGPAGFpGApGQnGEpGAK	(G)	42.23	1124.49	2183.03	64.9487	-6.7	MOUSE	P08121	P08121|Q7TT32|Q3UH72|Q8BLW4|Q8BKY2	Col3a1	Col3a1	Core matrisome	Collagens	Collagen alpha-1(III) chain
D101003_MDAMB231_1_OGE02_rafkt_ft8_cc_01.3991.3991.3	3	23	13.51	12.79	100	1210000000	N1052n	Hydrogen	(K)	nGDRGETGPAGPAGPIGPAGAR	(G)	46.05	659.324	1974.97	0.984	0	MOUSE	P11087	P11087|P11087-2	Col1a1	Col1a1 Cola1	Core matrisome	Collagens	Collagen alpha-1(I) chain
D101003_MDAMB231_1_OGE02_rafkt_ft8_cc_01.5294.5294.3	3	23	16.95	15.4	100	12700000		Hydrogen	(R)	LLEGEDAHLSSSQFSSGSQSSR	(D)	53.88	770.358	2309.06	-0.0048	-2.1	HUMAN	P02533	P02533		KRT14			Keratin, type I cytoskeletal 14
D101003_MDAMB231_1_OGE02_rafkt_ft8_cc_01.8048.8048.3	3	23	15.71	14.17	100	11500000		Hydrogen	(R)	IIDVVYNASNNELVR	(T)	69.57	573.641	1718.91	0.0009	0.5	HUMAN|MOUSE	P62241	P62241|Q5JR95|P62242|D3Z6G6|Q5SZV3|Q5M9L9|D3YW44		RPS8 OK/SW-cl.83			40S ribosomal protein S8
D101003_MDAMB231_1_OGE02_rafkt_ft8_cc_01.9093.9093.3	3	23	12.28	9.01	100	14700000		Hydrogen	(R)	LVGQGASAVLLDLPNSGGEAQAK	(K)	75.73	732.392	2195.17	-0.0053	-2.4	HUMAN	Q99714	Q99714|Q99714-2|Q5H928		HSD17B10 ERAB HADH2 MRPP2 SCHAD XH98G2			3-hydroxyacyl-CoA dehydrogenase type-2
D101003_MDAMB231_1_OGE02_rafkt_ft8_cc_01.9935.9935.2	2	23	17.34	20.03	100	2230000		Hydrogen	(R)	FVSSSSSGGYGGGYGGVLTASDGLLAGNEK	(L)	80.82	1397.66	2794.32	0.0005	0.2	HUMAN	P08727	P08727		KRT19			Keratin, type I cytoskeletal 19
D101003_MDAMB231_1_OGE03_rafkt_ft8_cc_01.3571.3824.4	4	23	10.26	7.64	100	33900000	P717p N729n P734p P741p	Hydrogen	(R)	GSpGERGEVGPAGPnGFAGpAGAAGQpGAKGEK	(G)	45.57	746.104	2932.43	48.9635	-1.8	MOUSE	Q01149	Q01149|Q3TU64	Col1a2	Col1a2 Cola2	Core matrisome	Collagens	Collagen alpha-2(I) chain
D101003_MDAMB231_1_OGE04_rafkt_ft8_cc_01.4518.4648.2	2	23	15.32	17.41	100	5880000	P830p P839p P848p	Hydrogen	(K)	GDAGPpGPAGPAGPpGPIGNVGApGPK	(G)	53.47	1154.06	2259.15	47.9631	-9.4	MOUSE	P11087	P11087	Col1a1	Col1a1 Cola1	Core matrisome	Collagens	Collagen alpha-1(I) chain
D101003_MDAMB231_1_OGE04_rafkt_ft8_cc_01.9210.9322.2	2	23	14.3	13.71	100	700000		Hydrogen	(K)	DNHLLGTFDLTGIPPAPR	(G)	83.58	967.506	1934.01	-0.0075	-3.9	HUMAN|MOUSE	Q2KHP4	Q2KHP4|P11021|P20029|Q3U9G2|Q3TWF2|Q3TKF8|Q3TI47|Q3U6V3|Q9DC41		HSPA5			HSPA5 protein
D101003_MDAMB231_1_OGE05_rafkt_ft8_cc_01.10917.10917.2	2	23	12.68	16.23	100	3700000		Hydrogen	(K)	ALNLGYALDYALR	(N)	92.97	726.893	1452.79	-0.0059	-4.1	MOUSE	O88493	O88493|D3YWD1	Col6a3	Col6a3	Core matrisome	Collagens	Type VI collagen alpha 3 subunit
D101003_MDAMB231_1_OGE05_rafkt_ft8_cc_01.11808.11808.2	2	23	18.04	13.61	100	1630000		Hydrogen	(R)	LTLLGGPTPNTGAALEFVLR	(N)	99.25	1020.57	2040.15	-0.0136	-6.7	MOUSE	D3YWD1	D3YWD1		Col6a3			Putative uncharacterized protein Col6a3
D101003_MDAMB231_1_OGE05_rafkt_ft8_cc_01.12452.12452.3	3	23	12.91	14.33	100	162000	M658m	Hydrogen	(K)	YmLLPNQVWDSIIQQATK	(N)	103.7	722.037	2148.12	15.981	-6.4	HUMAN|MOUSE	O14980	O14980|B4DR01|B7ZB16|B3KWD0|Q6P5F9|Q921J0		XPO1 CRM1			Exportin-1
D101003_MDAMB231_1_OGE05_rafkt_ft8_cc_01.4710.4842.3	3	23	15.19	15.07	100	214000000	P1108p P1112p P1115p	Hydrogen	(R)	GFSGLQGpPGSpGSpGEQGPSGASGPAGPR	(G)	54.62	899.08	2647.25	47.977	-2.9	MOUSE	P11087	P11087|P11087-2	Col1a1	Col1a1 Cola1	Core matrisome	Collagens	Collagen alpha-1(I) chain
D101003_MDAMB231_1_OGE05_rafkt_ft8_cc_01.7177.7177.2	2	23	9.78	16.37	100	1100000	P255p P261p	Hydrogen	(R)	GSDGSVGPVGPAGPIGSAGPpGFPGApGPK	(G)	68.65	1287.13	2541.27	31.9721	-6.9	HUMAN|MOUSE	P08123	P08123|Q01149|Q3TU64	COL1A2	COL1A2	Core matrisome	Collagens	Collagen alpha-2(I) chain
D101003_MDAMB231_1_OGE05_rafkt_ft8_cc_01.9116.9116.2	2	23	18.56	18.99	100	1170000		Hydrogen	(R)	VVTNYNSAHDQNSNLLIEYFR	(N)	80.87	1249.1	2497.21	-0.0203	-8.1	HUMAN|MOUSE	P21980	P21980|B4DIT7|P21980-2|P21981	TGM2	TGM2	Matrisome-associated	ECM Regulators	Protein-glutamine gamma-glutamyltransferase 2
D101003_MDAMB231_1_OGE06_rafkt_ft8_cc_01.11052.11052.2	2	23	18.05	16.5	100	638000	M217m	Hydrogen	(K)	TVLImELINNVAK	(A)	92.45	737.418	1457.84	15.9895	-3.7	HUMAN|MOUSE	P06576	P06576|P56480		ATP5B ATPMB ATPSB			ATP synthase subunit beta, mitochondrial
D101003_MDAMB231_1_OGE06_rafkt_ft8_cc_01.11151.11151.3	3	23	14.19	12.78	100	1240000	N119n	Hydrogen	(R)	SGPFGQIFRPDNFVFGQSGAGnNWAK	(G)	93.2	933.775	2798.34	0.9674	-5.9	HUMAN|MOUSE	B4DY90	B4DY90|Q13885|Q9BVA1|P68371|Q8IWP6|B2R6L0|Q8IZ29|Q8N6N5|P04350|P07437|Q5JP53|B7ZAF0|B4DE77|Q5ST81|B4DQN9|B7ZAK1|B4DJ43|B4DMJ5|Q7TMM9|Q9CWF2|P68372|Q9D6F9|P99024					cDNA FLJ56903, highly similar to Tubulin beta-7 chain
D101003_MDAMB231_1_OGE06_rafkt_ft8_cc_01.11961.11961.3	3	23	15.04	14.69	100	5440000		Hydrogen	(R)	LTLLGGPTPNTGAALEFVLR	(N)	99.02	680.719	2040.15	-0.0058	-2.8	MOUSE	D3YWD1	D3YWD1		Col6a3			Putative uncharacterized protein Col6a3
D101003_MDAMB231_1_OGE06_rafkt_ft8_cc_01.2916.2916.3	3	23	13.74	13.43	100	643000	P495p	Hydrogen	(K)	SGDRGETGPAGpAGPVGPVGAR	(G)	41.58	659.997	1961.98	15.9966	0.9	HUMAN	D3DTX7	D3DTX7	COL1A1	COL1A1 hCG_29609	Core matrisome	Collagens	Collagen, type I, alpha 1, isoform CRA_a
D101003_MDAMB231_1_OGE06_rafkt_ft8_cc_01.4605.4735.2	2	23	14.38	17.64	100	29100000	P830p P839p P850p	Hydrogen	(K)	GDAGPpGPAGPAGPpGPIGNVGAPGpK	(G)	52.63	1154.06	2259.15	47.969	-6.8	MOUSE	P11087	P11087	Col1a1	Col1a1 Cola1	Core matrisome	Collagens	Collagen alpha-1(I) chain
D101003_MDAMB231_1_OGE06_rafkt_ft8_cc_01.6038.6038.2	2	23	17.92	15.11	100	5050000	P323p P332p	Hydrogen	(R)	GNDGAVGAAGPpGPTGPTGPpGFPGAVGAK	(G)	60.82	1280.61	2528.25	31.9551	-13.6	MOUSE	P11087	P11087|P11087-2	Col1a1	Col1a1 Cola1	Core matrisome	Collagens	Collagen alpha-1(I) chain
D101003_MDAMB231_1_OGE07_rafkt_ft8_cc_01.3490.3490.2	2	23	17.25	17.27	100	17700000		Hydrogen	(R)	HALQSASAGSGSFTDVR	(T)	46.63	845.907	1690.81	-0.0078	-4.6	MOUSE	P11276	P11276|Q3UGY5|Q3UHL6|Q3TCF1|B9EHT6|Q3UH17|B7ZNJ1|Q4KL80	Fn1	Fn1	Core matrisome	ECM Glycoproteins	Fibronectin
D101003_MDAMB231_1_OGE07_rafkt_ft8_cc_01.4871.4871.3	3	23	12.99	12.34	100	1060000	P761p	Hydrogen	(R)	GLTGPIGPpGPAGAPGDKGEAGPSGPPGPTGAR	(G)	55.57	955.145	2847.44	15.9823	-4.4	MOUSE	P11087	P11087|P11087-2	Col1a1	Col1a1 Cola1	Core matrisome	Collagens	Collagen alpha-1(I) chain
D101003_MDAMB231_1_OGE07_rafkt_ft8_cc_01.9619.9619.3	3	23	10.02	5.9	100	10100000		Hydrogen	(K)	ACANPAAGSVILLENLR	(F)	86.58	590.317	1768.94	-0.0019	-1.1	HUMAN	P00558	P00558|B7Z7A9		PGK1 PGKA MIG10 OK/SW-cl.110			Phosphoglycerate kinase 1
D101003_MDAMB231_1_OGE08_rafkt_ft8_cc_01.10132.10132.3	3	23	15.88	15.63	100	42400		Hydrogen	(R)	GVIINTASVAAFEGQVGQAAYSASK	(G)	90.93	813.749	2439.25	-0.0185	-7.6	HUMAN|MOUSE	Q99714	Q99714|Q99714-2|A2AFQ2|O08756|Q99N15|Q9CYT3		HSD17B10 ERAB HADH2 MRPP2 SCHAD XH98G2			3-hydroxyacyl-CoA dehydrogenase type-2
D101003_MDAMB231_1_OGE08_rafkt_ft8_cc_01.11040.11040.3	3	23	17.01	16.17	100	280000	Q1940q N1948n	Hydrogen	(R)	qLINALQInNTAVGHALVLPAR	(R)	97.45	770.762	2326.34	-16.0644	-9.5	MOUSE	O88493	O88493	Col6a3	Col6a3	Core matrisome	Collagens	Type VI collagen alpha 3 subunit
D101003_MDAMB231_1_OGE08_rafkt_ft8_cc_01.2759.2877.3	3	23	12.27	7.42	100	33900000	P838p P852p	Hydrogen	(K)	GEGGPpGPAGPTGSSGPAGpPGPQGVKGER	(G)	42.18	881.088	2609.27	31.9784	-4.3	MOUSE	P08121	P08121|Q7TT32|Q3UH72|Q8BLW4|Q8BKY2	Col3a1	Col3a1	Core matrisome	Collagens	Collagen alpha-1(III) chain
D101003_MDAMB231_1_OGE08_rafkt_ft8_cc_01.3897.4030.3	3	23	13.97	13.91	91.6	10800000	P700p P711p P714p P721p P727p	Hydrogen	(R)	GGAGPpGPEGGKGPAGpPGpPGASGSpGLQGMpGER	(G)	49.73	1057.15	3089.49	79.9546	-6.3	MOUSE	P08121	P08121|Q7TT32|Q3UH72|Q8BLW4	Col3a1	Col3a1	Core matrisome	Collagens	Collagen alpha-1(III) chain
D101003_MDAMB231_1_OGE08_rafkt_ft8_cc_01.7178.7178.2	2	23	17.61	17.33	100	5030000		Hydrogen	(K)	TVVSHSLTTLGLEVAK	(Q)	70.57	827.968	1654.94	-0.0079	-4.8	HUMAN	P42166	P42166		TMPO LAP2			Lamina-associated polypeptide 2, isoform alpha
D101003_MDAMB231_1_OGE08_rafkt_ft8_cc_01.7573.7573.2	2	23	15.86	16.8	100	194000	M447m	Hydrogen	(R)	AVCmLSNTTAVAEAWAR	(L)	73.22	933.937	1850.89	15.9775	-9.3	HUMAN	B7Z1K5	B7Z1K5|Q9BQE3|Q8N532					cDNA FLJ55956, highly similar to Tubulin alpha-6 chain
D101003_MDAMB231_1_OGE09_10_rafkt_ft8_cc_01.11517.11517.2	2	23	14.57	13.66	100	410000	Q326q	Hydrogen	(R)	qVTITGSAASISLAQYLINAR	(L)	103.92	1080.58	2177.19	-17.0393	-5.9	HUMAN|MOUSE	Q15365	Q15365|P60335		PCBP1			Poly(rC)-binding protein 1
D101003_MDAMB231_1_OGE09_10_rafkt_ft8_cc_01.3947.3947.3	3	23	12.85	14.64	100	1500000	P761p P767p P778p	Hydrogen	(R)	GLTGPIGPpGPAGApGDKGEAGPSGpPGPTGAR	(G)	52.88	965.804	2847.44	47.9606	-8.4	MOUSE	P11087	P11087|P11087-2	Col1a1	Col1a1 Cola1	Core matrisome	Collagens	Collagen alpha-1(I) chain
D101003_MDAMB231_1_OGE09_10_rafkt_ft8_cc_01.8707.8942.3	3	23	12.02	14.23	100	54600000		Hydrogen	(K)	AGQVVTIWAAGAGATHSPPTDLVWK	(A)	84.37	845.111	2533.32	-0.0022	-0.9	HUMAN	P02545	P02545|Q5I6Y4|Q5I6Y6|P02545-3|Q6UYC3|B4DI32|P02545-2|Q5TCI8|B4DFR3		LMNA LMN1			Lamin-A/C
D101003_MDAMB231_1_OGE12_rafkt_ft8_cc_01.2633.2770.4	4	23	10.89	9.95	100	629000000	P987p	Hydrogen	(K)	HGNRGEpGPAGSVGPVGAVGPR	(G)	41.75	511.014	2025.04	15.9949	0	MOUSE	Q01149	Q01149|Q3TU64	Col1a2	Col1a2 Cola2	Core matrisome	Collagens	Collagen alpha-2(I) chain
D101003_MDAMB231_1_OGE12_rafkt_ft8_cc_01.9345.9470.2	2	23	17.77	16.36	100	125000	M327m	Hydrogen	(K)	ISALQSAGVVVSmSPAQLGTTIYK	(E)	82.05	1219.14	2421.31	15.9592	-14.7	HUMAN|MOUSE	P53597	P53597|Q6IAL5|A8K4W7|Q9WUM5		SUCLG1			Succinyl-CoA ligase [GDP-forming] subunit alpha, mitochondrial
D101003_MDAMB231_1_OGE02_rafkt_ft8_cc_01.10852.10852.2	2	22.98	12.25	11.93	99.6	3080000	N92n	Hydrogen	(R)	VCPFAGILEnGIVR	(Y)	86.67	773.406	1544.83	0.9786	-3.5	MOUSE	Q01339	Q01339|Q9CY42	Apoh	Apoh B2gp1	Other	no	Beta-2-glycoprotein 1
D101003_MDAMB231_1_OGE05_rafkt_ft8_cc_01.9888.9888.3	3	22.97	9.34	9.21	99	1650000		Hydrogen	(K)	IVSLFAEHNDLQYAAPGGLIGVGTK	(I)	85.97	857.452	2570.36	-0.0185	-7.2	HUMAN|MOUSE	Q2VIR3	Q2VIR3|P41091|A8K2Y2|B2R5N2|Q2VIR3-2|Q9Z0N1|Q9Z0N2|Q3UIJ2|Q9D791|Q3UDF8		EIF2S3L			Eukaryotic translation initiation factor 2 subunit 3-like protein
D101003_MDAMB231_1_OGE02_rafkt_ft8_cc_01.13441.13441.3	3	22.96	11.07	11.09	99.2	1440000		Hydrogen	(R)	VPADLGAEAGLQQLLGALR	(E)	103.52	631.359	1892.06	0.001	0.5	HUMAN	P35270	P35270|B4DSF0		SPR			Sepiapterin reductase
D101003_MDAMB231_1_OGE05_rafkt_ft8_cc_01.11537.11537.2	2	22.96	14.95	14.31	98.8	1340000	M289m	Hydrogen	(K)	mSQVAPSLSALIGEAVGAR	(L)	97.33	936.99	1856.99	15.9822	-6.8	HUMAN|MOUSE	O00567	O00567|A8K9K6|Q9D6Z1|Q3UJZ7		NOP56 NOL5A			Nucleolar protein 56
D101003_MDAMB231_1_OGE05_rafkt_ft8_cc_01.3902.3902.2	2	22.96	17.85	15.16	99	163000	P712p P715p P721p P727p	Hydrogen	(K)	GPAGPpGPpGASGSpGLQGMpGER	(G)	49	1096.5	2128.02	63.9641	-7.1	MOUSE	P08121	P08121|Q7TT32|Q3UH72|Q8BLW4|Q8BKY2	Col3a1	Col3a1	Core matrisome	Collagens	Collagen alpha-1(III) chain
D101003_MDAMB231_1_OGE02_rafkt_ft8_cc_01.10766.10766.2	2	22.95	15.02	17.72	98.7	3160000		Hydrogen	(K)	VGAIPANALDDGQWSQGLISAAR	(M)	85.98	1155.59	2310.18	-0.0166	-7.2	HUMAN|MOUSE	Q9Y490	Q9Y490|Q5TCU6|P26039|A2AIM8|Q3UHS6|Q0V930		TLN1 KIAA1027 TLN			Talin-1
D101003_MDAMB231_1_OGE12_rafkt_ft8_cc_01.5997.5997.3	3	22.95	14.85	14.3	99.2	31600000		Hydrogen	(R)	GIYAYGFEKPSAIQQR	(A)	61.2	609.981	1827.94	-0.009	-4.9	HUMAN|MOUSE	P38919	P38919|Q14240-2|Q14240|P60842|A8K7F6|A8K088|B4E047|B4E102|Q91VC3|D3YU49|P10630-2|P10630|P60843|Q3TFG3|Q3UXC2|Q3TGK7|Q3TLL6|Q8BTU6|Q3TSJ4		EIF4A3 DDX48 KIAA0111			Eukaryotic initiation factor 4A-III
D101003_MDAMB231_1_OGE07_rafkt_ft8_cc_01.10581.10581.3	3	22.94	13.05	13.1	99.2	213000		Hydrogen	(K)	AFEALLSNIVKPVASDIQAR	(T)	93.72	714.732	2142.19	-0.0116	-5.4	HUMAN	Q9Y2H6	Q9Y2H6|Q9Y2H6-2	FNDC3A	FNDC3A FNDC3 HUGO KIAA0970	Other	no	Fibronectin type-III domain-containing protein 3A
D101003_MDAMB231_1_OGE11_rafkt_ft8_cc_01.8685.8685.3	3	22.93	11.39	12.99	98.6	120000	P854p P864p P876p P882p	Hydrogen	(K)	GpSGEPGTAGApGTAGPQGLLGApGILGLpGSR	(G)	81.4	977.821	2867.5	63.947	-11.1	MOUSE	Q01149	Q01149|Q3TU64	Col1a2	Col1a2 Cola2	Core matrisome	Collagens	Collagen alpha-2(I) chain
D101003_MDAMB231_1_OGE12_rafkt_ft8_cc_01.5429.5429.2	2	22.93	14.44	15.62	99.1	6450000		Hydrogen	(R)	VYNVTQHAVGIVVNK	(Q)	57.75	820.95	1640.91	-0.0191	-11.7	HUMAN	P46778	P46778|C9JHA8		RPL21			60S ribosomal protein L21
D101003_MDAMB231_1_OGE04_rafkt_ft8_cc_01.8893.9013.3	3	22.92	13.22	12.66	98.9	11800000	P858p P864p P876p P882p	Hydrogen	(K)	GPSGEpGTAGApGTAGPQGLLGApGILGLpGSR	(G)	81.4	977.832	2867.5	63.9812	0.5	MOUSE	Q01149	Q01149|Q3TU64	Col1a2	Col1a2 Cola2	Core matrisome	Collagens	Collagen alpha-2(I) chain
D101003_MDAMB231_1_OGE12_rafkt_ft8_cc_01.2164.2164.3	3	22.92	15.06	15.47	99.2	52800		Hydrogen	(R)	HFHTQTQSLQQSVR	(K)	38.1	566.287	1696.85	-0.0061	-3.6	HUMAN	O75319	O75319		DUSP11 PIR1			RNA/RNP complex-1-interacting phosphatase
D101003_MDAMB231_1_OGE05_rafkt_ft8_cc_01.2267.2385.4	4	22.91	11.66	10.01	98.1	14900000	P796p P805p P811p P814p P820p	Hydrogen	(R)	GGpGERGEHGPpGPAGFpGApGQNGEpGAKGER	(G)	39.22	790.36	3078.45	79.965	-3	MOUSE	P08121	P08121|Q7TT32|Q3UH72|Q8BLW4|Q8BKY2	Col3a1	Col3a1	Core matrisome	Collagens	Collagen alpha-1(III) chain
D101003_MDAMB231_1_OGE03_rafkt_ft8_cc_01.4861.4861.3	3	22.9	16.78	15.95	98.6	3640000		Hydrogen	(R)	HCDEVGFNAEEAHNIVK	(E)	53.28	656.968	1968.89	0.0023	1.2	HUMAN	A6NGJ0	A6NGJ0|P51808		DYNLT3			Putative uncharacterized protein DYNLT3
D101003_MDAMB231_1_OGE05_rafkt_ft8_cc_01.5146.5282.3	3	22.9	14.38	16.12	98.2	94800000	P769p P775p P784p P787p	Hydrogen	(R)	GPAGPIGPpGPAGQpGDKGEGGSpGLpGIAGPR	(G)	57.02	979.483	2872.47	63.9656	-4.8	MOUSE	P08121	P08121|Q7TT32|Q3UH72|Q8BLW4|Q8BKY2	Col3a1	Col3a1	Core matrisome	Collagens	Collagen alpha-1(III) chain
D101003_MDAMB231_1_OGE06_rafkt_ft8_cc_01.10547.10547.3	3	22.9	7.26	8.75	98.4	910000		Hydrogen	(R)	GPGLGSTQGQTIALPAQGLIEFR	(D)	89.07	771.082	2311.24	-0.0102	-4.4	HUMAN|MOUSE	Q00577	Q00577|Q56A79|Q5U0P9|P42669|Q8C6E9		PURA PUR1			Transcriptional activator protein Pur-alpha
D101003_MDAMB231_1_OGE05_rafkt_ft8_cc_01.11626.11626.2	2	22.88	16.54	14.03	98.4	144000	M101m	Hydrogen	(R)	mISDLIAGGIQPLQNLSVLK	(Q)	98.05	1063.59	2110.19	15.9855	-4.4	HUMAN	O43708	O43708|B2RDN1|A6NNB8|B2RCK3		GSTZ1 MAAI			Maleylacetoacetate isomerase
D101003_MDAMB231_1_OGE08_rafkt_ft8_cc_01.4948.4948.3	3	22.88	13.79	12.64	97.6	77600000	P323p P332p P335p P346p	Hydrogen	(R)	GNDGAVGAAGPpGPTGPTGPpGFpGAVGAKGEAGpQGAR	(G)	55.78	1139.21	3351.65	63.967	-3.7	MOUSE	P11087	P11087|P11087-2	Col1a1	Col1a1 Cola1	Core matrisome	Collagens	Collagen alpha-1(I) chain
D101003_MDAMB231_1_OGE08_rafkt_ft8_cc_01.5179.5179.2	2	22.87	16.92	14.2	98.5	256000		Hydrogen	(R)	SKVDEAVAVLQAHQAK	(E)	57.4	847.463	1693.92	-0.005	-3	HUMAN|MOUSE	P11940	P11940|B3KT93|Q9H361|Q3ZCS4|B4DQX0|B4DZW4|P11940-2|P29341|Q99L36|Q8BN32|Q3U8U8		PABPC1 PAB1 PABP1 PABPC2			Polyadenylate-binding protein 1
D101003_MDAMB231_1_OGE08_rafkt_ft8_cc_01.8710.8827.3	3	22.87	10.97	17.77	98.8	28500000	P891p P900p P909p	Hydrogen	(R)	GLpGIAGALGEpGPLGISGPpGAR	(G)	80.97	720.385	2111.16	47.9807	-1.9	MOUSE	Q01149	Q01149|Q3TU64	Col1a2	Col1a2 Cola2	Core matrisome	Collagens	Collagen alpha-2(I) chain
D101003_MDAMB231_1_OGE02_rafkt_ft8_cc_01.1715.1831.3	3	22.86	10.71	14.29	98.4	51300000	P369p P378p	Hydrogen	(K)	GESGNKGEpGSVGAQGPpGPSGEEGK	(R)	33.2	800.03	2366.09	31.9897	-0.1	MOUSE	Q01149	Q01149|Q3TU64	Col1a2	Col1a2 Cola2	Core matrisome	Collagens	Collagen alpha-2(I) chain
D101003_MDAMB231_1_OGE05_rafkt_ft8_cc_01.8801.8801.3	3	22.86	16.23	15.1	97.9	2660000	P215p	Hydrogen	(R)	GVNWAAFHpTMPLIVSGADDR	(Q)	78.9	757.37	2254.11	15.9879	-3.1	HUMAN|MOUSE	P53621-2	P53621-2|P53621|Q8CIE6|Q8BTF0		COPA			Isoform 2 of Coatomer subunit alpha
D101003_MDAMB231_1_OGE07_rafkt_ft8_cc_01.4753.4885.3	3	22.86	13.36	13.35	97.3	212000000	P323p P332p P335p P346p	Hydrogen	(R)	GNDGAVGAAGPpGPTGPTGPpGFpGAVGAKGEAGpQGAR	(G)	55.62	1139.21	3351.65	63.9751	-1.3	MOUSE	P11087	P11087|P11087-2	Col1a1	Col1a1 Cola1	Core matrisome	Collagens	Collagen alpha-1(I) chain
D101003_MDAMB231_1_OGE04_rafkt_ft8_cc_01.4937.4937.3	3	22.85	14.48	13.77	97.1	4140000	P323p P331p P335p P346p	Hydrogen	(R)	GNDGAVGAAGPpGPTGPTGpPGFpGAVGAKGEAGpQGAR	(G)	55.83	1139.21	3351.65	63.9576	-6.5	MOUSE	P11087	P11087|P11087-2	Col1a1	Col1a1 Cola1	Core matrisome	Collagens	Collagen alpha-1(I) chain
D101003_MDAMB231_1_OGE05_rafkt_ft8_cc_01.7392.7392.2	2	22.85	17.47	15.75	97.1	1920000		Hydrogen	(R)	LASTLVHLGEYQAAVDGAR	(K)	70	986.014	1971.03	-0.0089	-4.5	HUMAN|MOUSE	Q00610	Q00610|Q00610-2|Q5SXR6|Q68FD5		CLTC CLH17 CLTCL2 KIAA0034			Clathrin heavy chain 1
D101003_MDAMB231_1_OGE06_rafkt_ft8_cc_01.2990.2990.3	3	22.85	14.2	4.99	96.9	64700000	P829p P838p P855p	Hydrogen	(R)	GApGEKGEGGPpGPAGPTGSSGPAGPPGpQGVK	(G)	41.88	952.121	2806.38	47.9731	-4.1	MOUSE	P08121	P08121|Q7TT32|Q3UH72|Q8BLW4|Q8BKY2	Col3a1	Col3a1	Core matrisome	Collagens	Collagen alpha-1(III) chain
D101003_MDAMB231_1_OGE08_rafkt_ft8_cc_01.9015.9015.3	3	22.85	14.22	8.79	97.6	1170000		Hydrogen	(R)	KGTVLLADNVICPGAPDFLAHVR	(G)	82.87	821.773	2463.32	-0.0119	-4.8	HUMAN	P21964	P21964|P21964-2|Q9BWC7		COMT			Catechol O-methyltransferase
D101003_MDAMB231_1_OGE02_rafkt_ft8_cc_01.2128.2128.3	3	22.84	13.67	13.33	98.1	366000	P425p P428p P440p P451p	Hydrogen	(K)	GNSGEpGApGNKGDTGAKGEpGATGVQGPPGpAGEEGK	(R)	35.58	1150.86	3386.58	63.9724	-2.1	MOUSE	P11087	P11087|P11087-2	Col1a1	Col1a1 Cola1	Core matrisome	Collagens	Collagen alpha-1(I) chain
D101003_MDAMB231_1_OGE07_rafkt_ft8_cc_01.6514.6631.3	3	22.84	16.38	15.81	97.7	29600000	P254p P258p P261p	Hydrogen	(R)	GSDGSVGPVGPAGPIGSAGpPGFpGApGPK	(G)	66.62	863.755	2541.27	47.9764	-3.2	HUMAN|MOUSE	P08123	P08123|Q01149|Q3TU64	COL1A2	COL1A2	Core matrisome	Collagens	Collagen alpha-2(I) chain
D101003_MDAMB231_1_OGE09_10_rafkt_ft8_cc_01.10049.10049.3	3	22.84	13.66	14.41	98.1	841000		Hydrogen	(K)	IPNIYAIGDVVAGPMLAHK	(A)	93.27	660.361	1979.08	-0.009	-4.6	HUMAN|MOUSE	P09622	P09622|B4DMK9|B4DT69|B4DFL1|B4DHG0|Q3TIE8|O08749		DLD GCSL LAD PHE3			Dihydrolipoyl dehydrogenase, mitochondrial
D101003_MDAMB231_1_OGE12_rafkt_ft8_cc_01.4436.4436.3	3	22.84	17.28	15.1	98.4	1400000	P752p P777p	Hydrogen	(K)	GpKGENGIVGPTGSVGAAGPSGPNGPpGPVGSR	(G)	52.17	971.817	2881.45	31.9813	-2.9	MOUSE	Q01149	Q01149|Q3TU64	Col1a2	Col1a2 Cola2	Core matrisome	Collagens	Collagen alpha-2(I) chain
D101003_MDAMB231_1_OGE02_rafkt_ft8_cc_01.12261.12261.3	3	22.83	9.89	13.35	95.8	1350000	N197n M201m P204p	Hydrogen	(K)	KIGYNPDTVAFVPISGWnGDNmLEpSANMPWFK	(G)	95.68	1243.58	3695.77	32.9512	-6.1	HUMAN|MOUSE	P68104	P68104|Q5VTE0|Q6IPT9|Q6IPN6|A8K9C4|Q6IQ15|Q9H2I7|B4DV42|Q16577|Q96RE1|Q8IUB0|Q504Z0|B4E2C5|P10126|Q3TII3|Q3UA81|Q3UZQ3|D3YZ68		EEF1A1 EEF1A EF1A LENG7			Elongation factor 1-alpha 1
D101003_MDAMB231_1_OGE07_rafkt_ft8_cc_01.2806.2923.3	3	22.83	13.93	3.88	96.7	33700000	P829p P838p P855p	Hydrogen	(R)	GApGEKGEGGPpGPAGPTGSSGPAGPPGpQGVK	(G)	42.47	952.121	2806.38	47.9735	-3.9	MOUSE	P08121	P08121|Q7TT32|Q3UH72|Q8BLW4|Q8BKY2	Col3a1	Col3a1	Core matrisome	Collagens	Collagen alpha-1(III) chain
D101003_MDAMB231_1_OGE05_rafkt_ft8_cc_01.8912.9171.3	3	22.82	10.73	16.04	98.1	61300000	P891p P902p P909p	Hydrogen	(R)	GLpGIAGALGEPGpLGISGPpGAR	(G)	80.63	720.385	2111.16	47.9807	-1.9	MOUSE	Q01149	Q01149|Q3TU64	Col1a2	Col1a2 Cola2	Core matrisome	Collagens	Collagen alpha-2(I) chain
D101003_MDAMB231_1_OGE02_rafkt_ft8_cc_01.9011.9011.3	3	22.81	15.25	13.7	98	7190000		Hydrogen	(K)	YLIVVTDGHPLEGYKEPCGGLEDAVNEAK	(H)	75.27	1058.51	3173.55	-0.017	-5.4	HUMAN|MOUSE	P12109	P12109|D3DSM7|B4DRR8|B4DQV1|Q04857|Q8C6Y0	COL6A1	COL6A1	Core matrisome	Collagens	Collagen alpha-1(VI) chain
D101003_MDAMB231_1_OGE02_rafkt_ft8_cc_01.4486.4486.3	3	22.79	11.72	14.04	95.7	18800000	P818p P830p P835p P839p P848p	Hydrogen	(K)	GEpGDTGVKGDAGPpGPAGpAGPpGPIGNVGApGPK	(G)	50.33	1060.51	3099.55	79.9683	-2	MOUSE	P11087	P11087	Col1a1	Col1a1 Cola1	Core matrisome	Collagens	Collagen alpha-1(I) chain
D101003_MDAMB231_1_OGE07_rafkt_ft8_cc_01.4570.4570.3	3	22.78	14.07	15.27	98.1	72900000	P752p N756n P779p	Hydrogen	(K)	GpKGEnGIVGPTGSVGAAGPSGPNGPPGpVGSR	(G)	53.77	972.145	2881.45	32.9664	-2.6	MOUSE	Q01149	Q01149|Q3TU64	Col1a2	Col1a2 Cola2	Core matrisome	Collagens	Collagen alpha-2(I) chain
D101003_MDAMB231_1_OGE09_10_rafkt_ft8_cc_01.8821.8821.4	4	22.78	15.9	10.93	97.5	203000		Hydrogen	(R)	LGALSGAAALGFASYGAHGAQFPDAYGK	(E)	84.77	667.833	2668.32	-0.0061	-2.3	HUMAN	Q8N2U0	Q8N2U0		C17orf61			UPF0451 protein C17orf61
D101003_MDAMB231_1_OGE02_rafkt_ft8_cc_01.10703.10703.3	3	22.77	14.96	14.31	97.3	1070000	M52m	Hydrogen	(K)	AKVDEFPLCGHmVSDEYEQLSSEALEAAR	(I)	85.5	1099.83	3281.51	15.9774	-5.3	HUMAN|MOUSE	P27635	P27635|D3DWW6|P86048|Q6ZWV3|Q3THJ6		RPL10 DXS648E QM			60S ribosomal protein L10
D101003_MDAMB231_1_OGE02_rafkt_ft8_cc_01.7274.7274.2	2	22.75	15.19	15.68	100	6930000		Hydrogen	(K)	IFVGGIKEDTEEYNLR	(D)	65.1	941.973	1882.95	-0.0153	-8.1	HUMAN|MOUSE	P51991	P51991|P51991-2|B4E3E6|Q8BG05|Q3UZG3|Q8BG05-2|B2RXM2|A2AL12|Q6P6I7|D3YYL9|Q5U3M2		HNRNPA3 HNRPA3			Heterogeneous nuclear ribonucleoprotein A3
D101003_MDAMB231_1_OGE02_rafkt_ft8_cc_01.9470.9470.2	2	22.75	16.52	15.43	95.7	11700000		Hydrogen	(R)	AAVEEGIVLGGGCALLR	(C)	78.07	842.954	1684.9	-0.0044	-2.6	HUMAN|MOUSE	P10809	P10809|B3GQS7|B7Z597|B7Z4F6|B7Z5E7|P63038|P63038-2		HSPD1 HSP60			60 kDa heat shock protein, mitochondrial
D101003_MDAMB231_1_OGE03_rafkt_ft8_cc_01.4440.4440.2	2	22.75	17.85	16.18	100	456000		Hydrogen	(K)	VLHEAEGHIVTCETNTGEVYR	(G)	50.63	1207.57	2414.14	-0.0166	-6.9	HUMAN|MOUSE	P62318	P62318|B4DJP7|P62320|Q91VM2		SNRPD3			Small nuclear ribonucleoprotein Sm D3
D101003_MDAMB231_1_OGE05_rafkt_ft8_cc_01.11241.11241.2	2	22.75	12.74	16.67	100	15400000	M81m	Hydrogen	(K)	mSVQPTVSLGGFEITPPVVLR	(L)	95	1122.1	2227.22	15.98	-6.6	HUMAN|MOUSE	P06748	P06748|A4ZU86|P06748-2|Q9BYG9|Q9NX34|Q61937|Q5U438|Q3U536|Q5SQB5|Q5SQB0|Q9DAY9|Q5BL09		NPM1 NPM			Nucleophosmin
D101003_MDAMB231_1_OGE12_rafkt_ft8_cc_01.5639.5639.3	3	22.71	10.06	10.55	92.6	7380000		Hydrogen	(R)	VRPCVVYGGADIGQQIR	(D)	58.92	629.998	1887.99	-0.0066	-3.5	HUMAN|MOUSE	O00571	O00571|B5BTY4|O15523|B4DXX7|B4E3E8|B4DLU5|B4E010|P16381		DDX3X DBX DDX3			ATP-dependent RNA helicase DDX3X
D101003_MDAMB231_1_OGE06_rafkt_ft8_cc_01.11519.11519.3	3	22.69	17.28	15.78	96.1	391000		Hydrogen	(K)	ALVALGAVDTALYAVGGR	(S)	95.78	572.991	1716.96	-0.0052	-3	MOUSE	P01029	P01029|B2RXW7	C4b	C4b C4	Other	no	Complement C4-B
D101003_MDAMB231_1_OGE07_rafkt_ft8_cc_01.4813.4813.3	3	22.69	14.59	14.37	92.3	34400000	N222n	Hydrogen	(R)	VIHGNQIATnGVVHVIDR	(V)	55.23	648.353	1942.06	0.9821	-1	MOUSE	Q62009	Q62009|Q62009-2|Q62009-3|Q6GUA3|Q62009-4|Q62009-5|Q3U4U1	Postn	Postn Osf2	Core matrisome	ECM Glycoproteins	Periostin
D101003_MDAMB231_1_OGE05_rafkt_ft8_cc_01.4947.4947.3	3	22.67	16.57	15.63	96.2	3660000	P830p P850p	Hydrogen	(K)	GDAGPpGPAGPAGPPGPIGNVGAPGpK	(G)	55.37	764.381	2259.15	31.976	-6	MOUSE	P11087	P11087	Col1a1	Col1a1 Cola1	Core matrisome	Collagens	Collagen alpha-1(I) chain
D101003_MDAMB231_1_OGE09_10_rafkt_ft8_cc_01.7932.7932.3	3	22.64	17.27	18.04	97.2	3840000	N941n	Hydrogen	(R)	ATYLNSFSHVGTGIVHAInNVVR	(G)	78.72	824.096	2469.3	0.9749	-3.7	MOUSE	Q02788	Q02788	Col6a2	Col6a2	Core matrisome	Collagens	Collagen alpha-2(VI) chain
D101003_MDAMB231_1_OGE05_rafkt_ft8_cc_01.5157.5157.3	3	22.62	16.8	16.7	95.5	21900000	P1109p P1115p	Hydrogen	(R)	GFSGLQGPpGSPGSpGEQGPSGASGPAGPR	(G)	56.95	893.748	2647.25	31.9793	-3.9	MOUSE	P11087	P11087|P11087-2	Col1a1	Col1a1 Cola1	Core matrisome	Collagens	Collagen alpha-1(I) chain
D101003_MDAMB231_1_OGE08_rafkt_ft8_cc_01.9700.9700.3	3	22.62	18.7	17.68	97	638000		Hydrogen	(K)	SNAHYNLQNAFNLAEQHLGLTK	(L)	87.75	828.415	2483.24	-0.0118	-4.7	HUMAN|MOUSE	Q01082	Q01082|Q01082-2|Q01082-3|Q62261|Q62261-2		SPTBN1 SPTB2			Spectrin beta chain, brain 1
D101003_MDAMB231_1_OGE03_rafkt_ft8_cc_01.10024.10024.4	4	22.61	12.12	11.8	89.6	5950000		Hydrogen	(K)	ALANVNIGSLICNVGAGGPAPAAGAAPAGGPAPSTAAAPAEEK	(K)	86.33	952.984	3808.93	-0.014	-3.7	HUMAN	P05386	P05386|Q7Z612		RPLP1 RRP1			60S acidic ribosomal protein P1
D101003_MDAMB231_1_OGE02_rafkt_ft8_cc_01.4903.5068.3	3	22.6	13.93	13.29	96.8	89400000	P830p P839p P850p	Hydrogen	(K)	GEPGDTGVKGDAGPpGPAGPAGPpGPIGNVGAPGpK	(G)	51.98	1049.85	3099.55	47.9803	-1.4	MOUSE	P11087	P11087	Col1a1	Col1a1 Cola1	Core matrisome	Collagens	Collagen alpha-1(I) chain
D101003_MDAMB231_1_OGE09_10_rafkt_ft8_cc_01.6269.6269.3	3	22.6	13.17	12.1	100	10700000		Hydrogen	(K)	VTAEVVLAHLGGGSTSR	(A)	67.77	551.968	1653.89	-0.0029	-1.8	HUMAN	P04843	P04843|Q6IBR0		RPN1			Dolichyl-diphosphooligosaccharide--protein glycosyltransferase subunit 1
D101003_MDAMB231_1_OGE06_rafkt_ft8_cc_01.9216.9216.3	3	22.56	14.63	11.65	95.7	6240000		Hydrogen	(K)	GIYQSLEGAVQAGQLK	(V)	80.18	554.634	1661.89	0.0013	0.8	HUMAN	Q15149	Q15149|Q15149-2|Q15149-3|Q15149-6|Q15149-4|Q15149-5|Q15149-9|Q15149-8|Q15149-7		PLEC1			Plectin-1
D101003_MDAMB231_1_OGE03_rafkt_ft8_cc_01.9301.9301.2	2	22.55	16.02	19.94	92.7	294000	M927m	Hydrogen	(K)	LCYVALDFEQEmATAASSSSLEK	(S)	81.35	1283.58	2550.17	15.9691	-10.1	HUMAN|MOUSE	Q6S8J3	Q6S8J3|P60709|P63261|B4E3A4|B4E335|B4DW52|B4DVQ0|B7ZAP6|B3KWQ3|Q9QZ83|P60710|P63260|Q3UAA9|Q3UGS0|Q3UAF6|Q3UA89|Q3UAF7|Q61276|Q3UBP6|Q3U5R4|Q3TSB7|Q3UCF8|Q3U939|Q3U804|Q3UBQ4|B1ATY0		POTEE A26C1A POTE2			POTE ankyrin domain family member E
D101003_MDAMB231_1_OGE04_rafkt_ft8_cc_01.12383.12383.3	3	22.53	14.66	13.25	93.1	86400	M102m	Hydrogen	(K)	NmITGTSQADCAVLIVAAGVGEFEAGISK	(N)	105.3	975.809	2909.44	15.9741	-7.1	HUMAN|MOUSE	Q05639	Q05639|P68104|Q5VTE0|Q6IPT9|Q6IPN6|A8K9C4|Q6IQ15|Q9H2I7|B4DV42|Q96RE1|B4DNE0|P62631|B7ZBW3|P10126|Q3TII3|Q3UA81|Q3UZQ3|D3YZ68|D3Z3I8		EEF1A2 EEF1AL STN			Elongation factor 1-alpha 2
D101003_MDAMB231_1_OGE07_rafkt_ft8_cc_01.4243.4243.3	3	22.53	13.63	11.74	91.3	13200000	M690m	Hydrogen	(K)	TPGAmEHELVLHQLR	(C)	51.63	582.969	1730.9	15.9922	-1.5	HUMAN|MOUSE	Q9UKX2	Q9UKX2|P12882|Q9Y623|P13535|B4E0I9|Q5SX40|B2RWX0|Q5SX39|P13542|B2RWW8|Q5SX41|Q5SX37		MYH2 MYHSA2			Myosin-2
D101003_MDAMB231_1_OGE05_rafkt_ft8_cc_01.10021.10021.2	2	22.51	21.11	19.39	95.4	146000		Hydrogen	(R)	SKLEDIANAALAASAVTQVAK	(V)	86.83	1036.07	2071.14	-0.0082	-4	HUMAN|MOUSE	Q8WVM8	Q8WVM8|A8MVJ7|B7Z738|B7Z4U7|B7Z594|Q8BRF7|Q8BRF7-3|Q8BRF7-2		SCFD1 C14orf163 KIAA0917 STXBP1L2 FKSG23			Sec1 family domain-containing protein 1
D101001_MDAMB231_1_OGE01_rafkt_ft8_cc_01.3739.3973.2	2	22.5	15.35	16.62	100	18000000	P904p N909n P913p P916p	Hydrogen	(K)	DGPpGPAGnSGSpGNpGIAGPK	(G)	42.02	975.446	1900.91	48.9706	1	MOUSE	P08121	P08121|Q7TT32|Q3UH72|Q8BLW4|Q8BKY2	Col3a1	Col3a1	Core matrisome	Collagens	Collagen alpha-1(III) chain
D101001_MDAMB231_1_OGE01_rafkt_ft8_cc_01.5420.5594.3	3	22.5	13.31	11.67	100	12400000	P1073p P1079p P1085p P1088p P1094p	Hydrogen	(R)	GDRGDpGPAGLpGSQGApGTpGPVGApGDAGQR	(G)	52.3	1001.8	2923.4	79.9793	1.6	HUMAN|MOUSE	P05997	P05997|Q5PR22|D3DPH5|Q3U962	COL5A2	COL5A2	Core matrisome	Collagens	Collagen alpha-2(V) chain
D101003_MDAMB231_1_OGE02_rafkt_ft8_cc_01.11812.11812.3	3	22.5	10.09	7.6	100	1920000		Hydrogen	(K)	VGLSDLYNGQILETIGGK	(Q)	92.68	626.339	1877	0.0021	1.1	MOUSE	Q62009	Q62009|Q62009-2|Q62009-3|Q6GUA3|Q62009-4|Q62009-5|Q3U4U1	Postn	Postn Osf2	Core matrisome	ECM Glycoproteins	Periostin
D101003_MDAMB231_1_OGE02_rafkt_ft8_cc_01.11953.11953.2	2	22.5	14.35	16.35	100	331000		Hydrogen	(K)	ITGEAFVQFASQELAEK	(A)	93.55	934.472	1867.94	-0.0063	-3.4	HUMAN|MOUSE	P52597	P52597|B4DKS8|Q9Z2X1|Q9Z2X1-2		HNRNPF HNRPF			Heterogeneous nuclear ribonucleoprotein F
D101003_MDAMB231_1_OGE02_rafkt_ft8_cc_01.11974.11974.3	3	22.5	16.22	14.06	100	5940000		Hydrogen	(K)	ITGEAFVQFASQELAEK	(A)	93.83	623.321	1867.94	0.0043	2.3	HUMAN|MOUSE	P52597	P52597|B4DKS8|Q9Z2X1|Q9Z2X1-2		HNRNPF HNRPF			Heterogeneous nuclear ribonucleoprotein F
D101003_MDAMB231_1_OGE02_rafkt_ft8_cc_01.12658.12658.2	2	22.5	13.51	13.35	100	1270000		Hydrogen	(R)	VGVVQFSNDVFPEFYLK	(T)	98.32	994.507	1988.02	-0.0101	-5.1	HUMAN	P12111	P12111|P12111-2|B7ZMJ7|B7ZW00|B4E0A4	COL6A3	COL6A3	Core matrisome	Collagens	Collagen alpha-3(VI) chain
D101003_MDAMB231_1_OGE02_rafkt_ft8_cc_01.13369.13369.3	3	22.5	13.58	12.47	100	3070000		Hydrogen	(K)	NLSPVVSNELLEQAFSQFGPVEK	(A)	103.07	844.769	2532.3	-0.0068	-2.7	HUMAN|MOUSE	Q8WXF1	Q8WXF1|B4DWI8|Q8WXF1-2|Q8R326|Q8R326-2		PSPC1 PSP1			Paraspeckle component 1
D101003_MDAMB231_1_OGE02_rafkt_ft8_cc_01.13376.13376.2	2	22.5	15.76	10.88	100	377000		Hydrogen	(K)	NLSPVVSNELLEQAFSQFGPVEK	(A)	103.07	1266.65	2532.3	-0.0137	-5.4	HUMAN|MOUSE	Q8WXF1	Q8WXF1|B4DWI8|Q8WXF1-2|Q8R326|Q8R326-2		PSPC1 PSP1			Paraspeckle component 1
D101003_MDAMB231_1_OGE02_rafkt_ft8_cc_01.13464.13464.2	2	22.5	16.25	13.36	100	91900		Hydrogen	(R)	CQDVSAGSLQELALLTGIISK	(A)	103.72	1102.07	2203.16	-0.0295	-13.4	HUMAN	Q92621	Q92621|B4DE72		NUP205 C7orf14 KIAA0225			Nuclear pore complex protein Nup205
D101003_MDAMB231_1_OGE02_rafkt_ft8_cc_01.1997.2029.3	3	22.5	10.91	13.61	100	4660000	P369p	Hydrogen	(K)	GESGNKGEpGSVGAQGPPGPSGEEGK	(R)	35.08	794.695	2366.09	15.9852	-4.1	MOUSE	Q01149	Q01149|Q3TU64	Col1a2	Col1a2 Cola2	Core matrisome	Collagens	Collagen alpha-2(I) chain
D101003_MDAMB231_1_OGE02_rafkt_ft8_cc_01.3602.3848.3	3	22.5	12.35	12.18	100	501000000	N1052n	Hydrogen	(K)	nGDRGETGPAGPAGPIGPAGAR	(G)	44.68	659.324	1974.97	0.9839	-0.1	MOUSE	P11087	P11087|P11087-2	Col1a1	Col1a1 Cola1	Core matrisome	Collagens	Collagen alpha-1(I) chain
D101003_MDAMB231_1_OGE02_rafkt_ft8_cc_01.4182.4315.2	2	22.5	15.45	16.11	100	61200000	P797p P806p P812p	Hydrogen	(R)	GEAGPpGPAGFAGPpGADGQpGAK	(G)	48.45	1054.48	2059.98	47.9754	-4.4	MOUSE	P11087	P11087	Col1a1	Col1a1 Cola1	Core matrisome	Collagens	Collagen alpha-1(I) chain
D101003_MDAMB231_1_OGE02_rafkt_ft8_cc_01.5501.5501.2	2	22.5	14.56	16.62	100	82800000		Hydrogen	(K)	VAPLGAELQESAR	(Q)	55.03	670.862	1340.72	0.0003	0.2	MOUSE	Q00623	Q00623|Q8BPD5|Q3V2G1|Q58EV2		Apoa1			Apolipoprotein A-I
D101003_MDAMB231_1_OGE02_rafkt_ft8_cc_01.8404.8404.3	3	22.5	13.12	12.65	100	188000		Hydrogen	(R)	SGGASEPLLPHQPSLETQLYCGQAEGGSEGPSTSGTLK	(I)	71.62	1276.59	3827.8	-0.0468	-12.2	MOUSE	P04919	P04919|Q3TNL6|Q3TZJ1|Q3U065|P04919-2|Q3TA19		Slc4a1 Ae1			Band 3 anion transport protein
D101003_MDAMB231_1_OGE02_rafkt_ft8_cc_01.8424.8424.2	2	22.5	17.97	15.03	100	44300000		Hydrogen	(R)	LGEHNIDVLEGNEQFINAAK	(I)	71.95	1106.05	2211.1	-0.0125	-5.7	PIG	P00761	P00761					Trypsin
D101003_MDAMB231_1_OGE02_rafkt_ft8_cc_01.8723.8723.2	2	22.5	12.63	14.23	100	92300000		Hydrogen	(R)	VINEPTAAALAYGLDK	(S)	73.67	823.441	1645.88	-0.0057	-3.4	HUMAN|MOUSE	P38646	P38646|B7Z4V2|B7Z1V7|P38647|Q7TSZ0|Q3TW93|Q3V015		HSPA9 GRP75 HSPA9B			Stress-70 protein, mitochondrial
D101003_MDAMB231_1_OGE03_rafkt_ft8_cc_01.11735.11735.3	3	22.5	15.06	12.12	100	932000		Hydrogen	(K)	DGNASGTTLLEALDCILPPTRPTDKPLR	(L)	98.13	1007.86	3021.57	-0.0085	-2.8	HUMAN	P68104	P68104|Q5VTE0|Q6IPT9|Q6IPN6|A8K9C4|Q6IQ15|Q9H2I7|B4DV42|Q96RE1|B4DNE0|Q8IUB0|Q504Z0		EEF1A1 EEF1A EF1A LENG7			Elongation factor 1-alpha 1
D101003_MDAMB231_1_OGE04_rafkt_ft8_cc_01.10661.10661.2	2	22.5	13.21	16.77	100	564000		Hydrogen	(K)	ALNLGYALDYALR	(N)	93.22	726.893	1452.79	-0.0055	-3.8	MOUSE	O88493	O88493|D3YWD1	Col6a3	Col6a3	Core matrisome	Collagens	Type VI collagen alpha 3 subunit
D101003_MDAMB231_1_OGE04_rafkt_ft8_cc_01.5300.5433.2	2	22.5	16.18	16.43	100	1650000	P323p P332p P335p	Hydrogen	(R)	GNDGAVGAAGPpGPTGPTGPpGFpGAVGAK	(G)	58.12	1288.62	2528.25	47.9731	-4.5	MOUSE	P11087	P11087|P11087-2	Col1a1	Col1a1 Cola1	Core matrisome	Collagens	Collagen alpha-1(I) chain
D101003_MDAMB231_1_OGE04_rafkt_ft8_cc_01.5388.5388.3	3	22.5	10.39	11.67	100	80000000	P325p P331p P335p	Hydrogen	(R)	GNDGAVGAAGPPGpTGPTGpPGFpGAVGAK	(G)	58.47	859.415	2528.25	47.9775	-2.8	MOUSE	P11087	P11087|P11087-2	Col1a1	Col1a1 Cola1	Core matrisome	Collagens	Collagen alpha-1(I) chain
D101003_MDAMB231_1_OGE04_rafkt_ft8_cc_01.5854.5854.2	2	22.5	16.23	16.39	100	6820000		Hydrogen	(K)	HLEINPDHPIVETLR	(Q)	61.43	891.972	1782.95	-0.012	-6.7	HUMAN|MOUSE	P08238	P08238|B4DGL0|B4DMA2|A8K3W9|Q9H6X9|P11499|Q71LX8		HSP90AB1 HSP90B HSPC2 HSPCB			Heat shock protein HSP 90-beta
D101003_MDAMB231_1_OGE05_rafkt_ft8_cc_01.10962.10962.3	3	22.5	13.9	13.99	100	7930000	N119n	Hydrogen	(R)	SGPFGQIFRPDNFVFGQSGAGnNWAK	(G)	93.27	933.776	2798.34	0.9692	-5.3	HUMAN|MOUSE	B4DY90	B4DY90|Q13885|Q9BVA1|P68371|Q8IWP6|B2R6L0|Q8IZ29|Q8N6N5|P04350|P07437|Q5JP53|B7ZAF0|B4DE77|Q5ST81|B4DQN9|B7ZAK1|B4DJ43|B4DMJ5|Q7TMM9|Q9CWF2|P68372|Q9D6F9|P99024					cDNA FLJ56903, highly similar to Tubulin beta-7 chain
D101003_MDAMB231_1_OGE05_rafkt_ft8_cc_01.11295.11295.2	2	22.5	20.44	18.02	100	333000		Hydrogen	(R)	LTYAYFIGGDAGDAFDGYDFGDDPSDK	(F)	95.52	1446.6	2892.22	-0.0184	-6.4	MOUSE	Q3UER8	Q3UER8|Q8VCM7	Fgg	Fgg	Core matrisome	ECM Glycoproteins	Putative uncharacterized protein
D101003_MDAMB231_1_OGE05_rafkt_ft8_cc_01.11862.11862.2	2	22.5	15.95	16.88	100	40300000		Hydrogen	(K)	SALLDSIQNLQVALTSK	(Q)	99.73	901.004	1801.01	-0.0061	-3.4	MOUSE	O88493	O88493	Col6a3	Col6a3	Core matrisome	Collagens	Type VI collagen alpha 3 subunit
D101003_MDAMB231_1_OGE05_rafkt_ft8_cc_01.11871.11871.3	3	22.5	18.87	18.9	100	2400000		Hydrogen	(K)	SALLDSIQNLQVALTSK	(Q)	99.72	601.006	1801.01	-0.0036	-2	MOUSE	O88493	O88493	Col6a3	Col6a3	Core matrisome	Collagens	Type VI collagen alpha 3 subunit
D101003_MDAMB231_1_OGE05_rafkt_ft8_cc_01.3069.3311.3	3	22.5	14.73	12.61	100	385000000		Hydrogen	(K)	NGDRGETGPAGPAGPIGPAGAR	(G)	44.07	658.995	1974.97	-0.0032	-1.6	MOUSE	P11087	P11087|P11087-2	Col1a1	Col1a1 Cola1	Core matrisome	Collagens	Collagen alpha-1(I) chain
D101003_MDAMB231_1_OGE05_rafkt_ft8_cc_01.4499.4499.2	2	22.5	14.84	16.52	100	15700000	P830p P839p P848p	Hydrogen	(K)	GDAGPpGPAGPAGPpGPIGNVGApGPK	(G)	52.88	1154.06	2259.15	47.9615	-10.1	MOUSE	P11087	P11087	Col1a1	Col1a1 Cola1	Core matrisome	Collagens	Collagen alpha-1(I) chain
D101003_MDAMB231_1_OGE05_rafkt_ft8_cc_01.4696.4696.3	3	22.5	13.46	13.98	87	15100000	P752p N756n P777p	Hydrogen	(K)	GpKGEnGIVGPTGSVGAAGPSGPNGPpGPVGSR	(G)	53.3	972.141	2881.45	32.952	-7.5	MOUSE	Q01149	Q01149|Q3TU64	Col1a2	Col1a2 Cola2	Core matrisome	Collagens	Collagen alpha-2(I) chain
D101003_MDAMB231_1_OGE05_rafkt_ft8_cc_01.5286.5427.2	2	22.5	16.31	17.18	100	1310000	P323p P332p P335p	Hydrogen	(R)	GNDGAVGAAGPpGPTGPTGPpGFpGAVGAK	(G)	57.6	1288.62	2528.25	47.9701	-5.7	MOUSE	P11087	P11087|P11087-2	Col1a1	Col1a1 Cola1	Core matrisome	Collagens	Collagen alpha-1(I) chain
D101003_MDAMB231_1_OGE05_rafkt_ft8_cc_01.5767.5767.2	2	22.5	17.87	16.44	100	20500000		Hydrogen	(R)	VGVVQYSHEGTFEAIR	(L)	60.27	896.449	1791.9	-0.0109	-6.1	MOUSE	Q02788	Q02788|D3Z7D5	Col6a2	Col6a2	Core matrisome	Collagens	Collagen alpha-2(VI) chain
D101003_MDAMB231_1_OGE05_rafkt_ft8_cc_01.6039.6243.2	2	22.5	19.34	17.97	100	5550000	M220m	Hydrogen	(R)	TLTIVDTGIGmTK	(A)	61.78	683.366	1349.73	15.9896	-3.9	HUMAN|MOUSE	P07900-2	P07900-2|P07900|Q58FG1|B4DTA5|P07901|Q3TKA2|Q3UIF3|P08238|B4DGL0|B4DMA2|P11499|Q71LX8		HSP90AA1 HSP90A HSPC1 HSPCA			Isoform HSP90AA1-2 of Heat shock protein HSP 90-alpha
D101003_MDAMB231_1_OGE05_rafkt_ft8_cc_01.9512.9512.3	3	22.5	11.06	7.81	100	3290000		Hydrogen	(K)	IGEHTPSALAIMENANVLAR	(Y)	83.53	703.033	2107.1	-0.0126	-6	HUMAN|MOUSE	P04075	P04075|A6ZI44|P05064|Q6NY00|D3YWI1		ALDOA ALDA			Fructose-bisphosphate aldolase A
D101003_MDAMB231_1_OGE06_rafkt_ft8_cc_01.10087.10206.2	2	22.5	17.55	13.62	100	31000000		Hydrogen	(K)	ACANPAAGSVILLENLR	(F)	86.5	884.968	1768.94	-0.0088	-5	HUMAN	P00558	P00558|B7Z7A9		PGK1 PGKA MIG10 OK/SW-cl.110			Phosphoglycerate kinase 1
D101003_MDAMB231_1_OGE06_rafkt_ft8_cc_01.10538.10538.2	2	22.5	17.03	16.77	100	124000		Hydrogen	(R)	MLSAVSQQVQCIQEALR	(E)	88.9	980.997	1960.99	-0.0068	-3.5	HUMAN|MOUSE	Q14204	Q14204|Q9JHU4		DYNC1H1 DHC1 DNCH1 DNCL DNECL DYHC KIAA0325			Cytoplasmic dynein 1 heavy chain 1
D101003_MDAMB231_1_OGE06_rafkt_ft8_cc_01.11096.11096.2	2	22.5	18.3	18.4	100	191000	M203m	Hydrogen	(K)	IFSPNVVNLTLVDLPGmTK	(V)	92.8	1037.56	2058.13	15.9833	-5.6	HUMAN	D3DUW5	D3DUW5|D3DUW6|B4DYR6|D3DUW7|O00429-6|O00429|O00429-2|O00429-3|O00429-5|O00429-4|B4DPZ9		DNM1L hCG_1810949			Dynamin 1-like, isoform CRA_c
D101003_MDAMB231_1_OGE06_rafkt_ft8_cc_01.12023.12023.2	2	22.5	16.33	17.3	100	8630000		Hydrogen	(K)	SALLDSIQNLQVALTSK	(Q)	99.52	901.002	1801.01	-0.0092	-5.1	MOUSE	O88493	O88493	Col6a3	Col6a3	Core matrisome	Collagens	Type VI collagen alpha 3 subunit
D101003_MDAMB231_1_OGE06_rafkt_ft8_cc_01.12201.12201.2	2	22.5	17.23	16.79	100	74600		Hydrogen	(K)	VEPAVSSIVNSIQVLASK	(S)	100.42	921.015	1841.04	-0.016	-8.7	MOUSE	Q99PL5	Q99PL5|A2AVJ7|Q99PL5-2|Q99PL5-3|Q99PL5-4|Q99PL5-5|Q99PL5-6|Q99PL5-7|Q99PL5-8|Q99PL5-9|Q99PL5-10|Q99PL5-11|Q99PL5-12|Q3ULC0		Rrbp1			Ribosome-binding protein 1
D101003_MDAMB231_1_OGE06_rafkt_ft8_cc_01.4794.5069.3	3	22.5	16.06	14.93	100	567000000	P1109p P1112p P1115p	Hydrogen	(R)	GFSGLQGPpGSpGSpGEQGPSGASGPAGPR	(G)	54.18	899.08	2647.25	47.9769	-2.9	MOUSE	P11087	P11087|P11087-2	Col1a1	Col1a1 Cola1	Core matrisome	Collagens	Collagen alpha-1(I) chain
D101003_MDAMB231_1_OGE06_rafkt_ft8_cc_01.5449.5591.2	2	22.5	16.04	16.3	100	34900000	P323p P332p P335p	Hydrogen	(R)	GNDGAVGAAGPpGPTGPTGPpGFpGAVGAK	(G)	57.72	1288.62	2528.25	47.974	-4.2	MOUSE	P11087	P11087|P11087-2	Col1a1	Col1a1 Cola1	Core matrisome	Collagens	Collagen alpha-1(I) chain
D101003_MDAMB231_1_OGE06_rafkt_ft8_cc_01.7703.7703.3	3	22.5	10.99	13.52	100	3960000		Hydrogen	(K)	KLDAGNQLALIEELHK	(E)	70.62	598.003	1792	-0.0015	-0.9	HUMAN|MOUSE	Q92616	Q92616|Q3UHQ5|B2RWW6|Q6NV94		GCN1L1 KIAA0219			Translational activator GCN1
D101003_MDAMB231_1_OGE07_rafkt_ft8_cc_01.10447.10447.2	2	22.5	12.11	15.64	100	2680000		Hydrogen	(K)	ALNLGYALDYALR	(N)	92.82	726.893	1452.79	-0.0064	-4.4	MOUSE	O88493	O88493|D3YWD1	Col6a3	Col6a3	Core matrisome	Collagens	Type VI collagen alpha 3 subunit
D101003_MDAMB231_1_OGE07_rafkt_ft8_cc_01.11308.11308.3	3	22.5	13.76	14.19	100	1650000		Hydrogen	(R)	LTLLGGPTPNTGAALEFVLR	(N)	99.08	680.718	2040.15	-0.0098	-4.8	MOUSE	D3YWD1	D3YWD1		Col6a3			Putative uncharacterized protein Col6a3
D101003_MDAMB231_1_OGE07_rafkt_ft8_cc_01.12181.12181.2	2	22.5	16.94	18.32	100	42000	Q153q	Hydrogen	(R)	qLGTAYVSATTGAVATALGLK	(S)	105.35	988.524	1993.1	-17.0555	-14.6	HUMAN|MOUSE	B4DRS6	B4DRS6|A6NCZ6|Q9BWM7|Q91V61-2					cDNA FLJ58980, highly similar to Sideroflexin-3
D101003_MDAMB231_1_OGE07_rafkt_ft8_cc_01.4410.4543.2	2	22.5	15.94	16.94	100	6600000	P830p P839p P850p	Hydrogen	(K)	GDAGPpGPAGPAGPpGPIGNVGAPGpK	(G)	53.18	1154.06	2259.15	47.967	-7.7	MOUSE	P11087	P11087	Col1a1	Col1a1 Cola1	Core matrisome	Collagens	Collagen alpha-1(I) chain
D101003_MDAMB231_1_OGE07_rafkt_ft8_cc_01.4658.4903.3	3	22.5	15.93	14.65	100	343000000	P1108p P1112p P1115p	Hydrogen	(R)	GFSGLQGpPGSpGSpGEQGPSGASGPAGPR	(G)	55.12	899.081	2647.25	47.9773	-2.7	MOUSE	P11087	P11087|P11087-2	Col1a1	Col1a1 Cola1	Core matrisome	Collagens	Collagen alpha-1(I) chain
D101003_MDAMB231_1_OGE07_rafkt_ft8_cc_01.4821.4821.2	2	22.5	15.1	15.58	100	1060000	N222n	Hydrogen	(R)	VIHGNQIATnGVVHVIDR	(V)	55.23	972.02	1942.06	0.972	-6.2	MOUSE	Q62009	Q62009|Q62009-2|Q62009-3|Q6GUA3|Q62009-4|Q62009-5|Q3U4U1	Postn	Postn Osf2	Core matrisome	ECM Glycoproteins	Periostin
D101003_MDAMB231_1_OGE07_rafkt_ft8_cc_01.4956.4956.2	2	22.5	15.18	14.62	100	1090000	P830p P848p	Hydrogen	(K)	GDAGPpGPAGPAGPPGPIGNVGApGPK	(G)	56	1146.07	2259.15	31.9741	-6.9	MOUSE	P11087	P11087	Col1a1	Col1a1 Cola1	Core matrisome	Collagens	Collagen alpha-1(I) chain
D101003_MDAMB231_1_OGE07_rafkt_ft8_cc_01.5072.5072.3	3	22.5	13.7	12.9	100	270000	P779p	Hydrogen	(K)	GENGIVGPTGSVGAAGPSGPNGPPGpVGSR	(G)	56.83	872.429	2599.29	15.9859	-3.4	MOUSE	Q01149	Q01149|Q3TU64	Col1a2	Col1a2 Cola2	Core matrisome	Collagens	Collagen alpha-2(I) chain
D101003_MDAMB231_1_OGE07_rafkt_ft8_cc_01.5202.5335.3	3	22.5	10.97	12.34	100	116000000	P325p P332p P335p	Hydrogen	(R)	GNDGAVGAAGPPGpTGPTGPpGFpGAVGAK	(G)	58.47	859.415	2528.25	47.9764	-3.2	MOUSE	P11087	P11087|P11087-2	Col1a1	Col1a1 Cola1	Core matrisome	Collagens	Collagen alpha-1(I) chain
D101003_MDAMB231_1_OGE07_rafkt_ft8_cc_01.5244.5371.2	2	22.5	16.19	16.81	100	23400000	P323p P332p P335p	Hydrogen	(R)	GNDGAVGAAGPpGPTGPTGPpGFpGAVGAK	(G)	58.53	1288.61	2528.25	47.9672	-6.8	MOUSE	P11087	P11087|P11087-2	Col1a1	Col1a1 Cola1	Core matrisome	Collagens	Collagen alpha-1(I) chain
D101003_MDAMB231_1_OGE07_rafkt_ft8_cc_01.5757.5875.3	3	22.5	12.22	10.47	100	24000000	P323p P332p	Hydrogen	(R)	GNDGAVGAAGPpGPTGPTGPpGFPGAVGAK	(G)	61.78	854.082	2528.25	31.9791	-4.2	MOUSE	P11087	P11087|P11087-2	Col1a1	Col1a1 Cola1	Core matrisome	Collagens	Collagen alpha-1(I) chain
D101003_MDAMB231_1_OGE07_rafkt_ft8_cc_01.9078.9078.3	3	22.5	14.47	14.02	100	106000		Hydrogen	(R)	AGGPLGLSIVGGSDHSSHPFGVQEPGVFISK	(V)	82.9	1011.84	3033.54	-0.0323	-10.7	HUMAN	Q14160-3	Q14160-3|Q14160|Q14160-2	SCRIB	SCRIB CRIB1 KIAA0147 LAP4 SCRB1 VARTUL	Other	no	Isoform 3 of Protein scribble homolog
D101003_MDAMB231_1_OGE07_rafkt_ft8_cc_01.9186.9186.2	2	22.5	14.43	13.84	100	1610000		Hydrogen	(R)	ISLGLPVGAVINCADNTGAK	(N)	83.83	985.518	1970.04	-0.009	-4.6	HUMAN|MOUSE	P62829	P62829|B9ZVP7|C9JD32|P62830		RPL23			60S ribosomal protein L23
D101003_MDAMB231_1_OGE07_rafkt_ft8_cc_01.9896.9896.2	2	22.5	17.39	16.76	100	2550000		Hydrogen	(K)	GLVAVITGGASGLGLATAER	(L)	88.9	907.007	1813.02	-0.0114	-6.3	HUMAN	Q99714	Q99714|Q99714-2|Q5H928		HSD17B10 ERAB HADH2 MRPP2 SCHAD XH98G2			3-hydroxyacyl-CoA dehydrogenase type-2
D101003_MDAMB231_1_OGE08_rafkt_ft8_cc_01.11737.11737.2	2	22.5	16.18	18.68	90.7	392000		Hydrogen	(K)	SALSGHLETVILGLLK	(T)	102.85	825.982	1650.98	-0.0214	-13	HUMAN|MOUSE	P07355-2	P07355-2|P07355|A6NMY6|B4DNH8|P07356|Q9CZI7|Q3UCD3	ANXA2	ANXA2 ANX2 ANX2L4 CAL1H LPC2D	Matrisome-associated	ECM-affiliated Proteins	Isoform 2 of Annexin A2
D101003_MDAMB231_1_OGE08_rafkt_ft8_cc_01.5778.5901.3	3	22.5	11.59	11.38	100	6280000	P325p P331p	Hydrogen	(R)	GNDGAVGAAGPPGpTGPTGpPGFPGAVGAK	(G)	61.8	854.081	2528.25	31.976	-5.4	MOUSE	P11087	P11087|P11087-2	Col1a1	Col1a1 Cola1	Core matrisome	Collagens	Collagen alpha-1(I) chain
D101003_MDAMB231_1_OGE08_rafkt_ft8_cc_01.6556.6556.2	2	22.5	16.06	16.13	100	1360000	P255p P258p P261p	Hydrogen	(R)	GSDGSVGPVGPAGPIGSAGPpGFpGApGPK	(G)	66.67	1295.13	2541.27	47.9725	-4.7	HUMAN|MOUSE	P08123	P08123|Q01149|Q3TU64	COL1A2	COL1A2	Core matrisome	Collagens	Collagen alpha-2(I) chain
D101003_MDAMB231_1_OGE09_10_rafkt_ft8_cc_01.11723.11723.2	2	22.5	16.25	18.4	100	114000	Q153q	Hydrogen	(R)	qLGTAYVSATTGAVATALGLK	(S)	105.33	988.533	1993.1	-17.0375	-5.5	HUMAN|MOUSE	B4DRS6	B4DRS6|A6NCZ6|Q9BWM7|Q91V61-2					cDNA FLJ58980, highly similar to Sideroflexin-3
D101003_MDAMB231_1_OGE09_10_rafkt_ft8_cc_01.5913.6035.3	3	22.5	9.35	12.15	100	23100000		Hydrogen	(R)	GVDVVVGGHSNTFLYTGNPPSK	(E)	66.03	749.044	2245.12	-0.0078	-3.5	HUMAN	P21589	P21589|Q53Z63|B2RBH2|Q6NZX3|B3KQI8		NT5E NT5 NTE			5'-nucleotidase
D101003_MDAMB231_1_OGE09_10_rafkt_ft8_cc_01.8364.8364.3	3	22.5	13.17	11.42	100	95300000		Hydrogen	(K)	GLTPGVIYEGQLISIQQYGHR	(E)	81.73	777.082	2329.23	0.0009	0.4	MOUSE	P11276	P11276|Q3UGY5|Q3UHL6|B9EHT6|Q3UH17|B7ZNJ1	Fn1	Fn1	Core matrisome	ECM Glycoproteins	Fibronectin
D101003_MDAMB231_1_OGE09_10_rafkt_ft8_cc_01.9869.9869.3	3	22.5	13.44	10.81	100	11600000		Hydrogen	(R)	SGPFGQIFRPDNFVFGQSGAGNNWAK	(G)	91.97	933.449	2798.34	-0.0117	-4.2	HUMAN|MOUSE	B4DY90	B4DY90|Q13885|Q9BVA1|P68371|Q8IWP6|B2R6L0|Q8IZ29|Q8N6N5|P04350|P07437|Q5JP53|B7ZAF0|B4DE77|Q5ST81|B4DQN9|B7ZAK1|B4DJ43|B4DMJ5|Q7TMM9|Q9CWF2|P68372|Q9D6F9|P99024					cDNA FLJ56903, highly similar to Tubulin beta-7 chain
D101003_MDAMB231_1_OGE11_rafkt_ft8_cc_01.10161.10161.3	3	22.5	12.94	12.82	100	20600000		Hydrogen	(R)	SGPFGQIFRPDNFVFGQSGAGNNWAK	(G)	92.1	933.45	2798.34	-0.0089	-3.2	HUMAN|MOUSE	B4DY90	B4DY90|Q13885|Q9BVA1|P68371|Q8IWP6|B2R6L0|Q8IZ29|Q8N6N5|P04350|P07437|Q5JP53|B7ZAF0|B4DE77|Q5ST81|B4DQN9|B7ZAK1|B4DJ43|B4DMJ5|Q7TMM9|Q9CWF2|P68372|Q9D6F9|P99024					cDNA FLJ56903, highly similar to Tubulin beta-7 chain
D101003_MDAMB231_1_OGE11_rafkt_ft8_cc_01.5795.5795.3	3	22.5	5.57	14.4	100	1310000		Hydrogen	(R)	RNNVILQPLQPDTPYK	(I)	62.32	632.681	1896.03	-0.0056	-3	HUMAN|MOUSE	Q99715	Q99715|Q99715-4|Q99715-2|B9EJB8|C9JLI9|Q60847|Q60847-5|Q60847-2|Q60847-3|Q60847-4	COL12A1	COL12A1 COL12A1L	Core matrisome	Collagens	Collagen alpha-1(XII) chain
D101003_MDAMB231_1_OGE12_rafkt_ft8_cc_01.11065.11065.2	2	22.5	17.75	21.24	100	3560000		Hydrogen	(R)	VISGVLQLGNIVFK	(K)	93.83	743.949	1486.9	-0.0077	-5.2	HUMAN	P35579	P35579|P35579-2|B4E3S1		MYH9			Myosin-9
D101003_MDAMB231_1_OGE12_rafkt_ft8_cc_01.5559.5559.2	2	22.5	17.63	15.34	100	12000000		Hydrogen	(R)	SQPVSAIATTAMGSPK	(E)	58.55	773.396	1545.79	-0.009	-5.8	MOUSE	Q80YX1	Q80YX1|Q80YX1-2	Tnc	Tnc Hxb	Core matrisome	ECM Glycoproteins	Tenascin
D101003_MDAMB231_1_OGE02_rafkt_ft8_cc_01.1965.2093.3	3	22.49	14.57	12.61	94.3	14800000	P373p P376p P384p P388p P394p	Hydrogen	(R)	GEpGPpGPAGAAGpAGNpGADGQpGAK	(G)	35.07	778.017	2252.07	79.9683	-2.7	HUMAN|MOUSE	P02452	P02452|P11087|P11087-2	COL1A1	COL1A1	Core matrisome	Collagens	Collagen alpha-1(I) chain
D101003_MDAMB231_1_OGE06_rafkt_ft8_cc_01.8297.8297.2	2	22.49	14.12	13.82	99.5	554000		Hydrogen	(R)	IIPGFMCQGGDFTR	(H)	74.22	799.872	1598.74	-0.0084	-5.3	HUMAN|MOUSE	P62937	P62937|B2RE56|A8K486|Q9Y536|Q71V99|B4DM82|C9J5S7|Q9CZK9|P17742|Q3UAJ1|Q3TE63|D3Z476		PPIA CYPA			Peptidyl-prolyl cis-trans isomerase A
D101003_MDAMB231_1_OGE06_rafkt_ft8_cc_01.11318.11430.2	2	22.48	11.9	16.17	99.2	4990000		Hydrogen	(R)	IAIPGLAGAGNSVLLVSNLNPER	(V)	94.85	1138.13	2275.28	-0.0183	-8	HUMAN|MOUSE	Q9BUQ0	Q9BUQ0|P26599-2|P26599|Q922I7|Q8K144|Q5RJV5|Q3U5I2|Q80T07|Q3T984|Q8BGJ5|Q3UBR5|Q8R509|P17225|Q3TQW3|Q8CB58		PTBP1 hCG_20560			Polypyrimidine tract binding protein 1
D101003_MDAMB231_1_OGE04_rafkt_ft8_cc_01.8318.8318.3	3	22.47	12.92	11.04	98.9	397000	Q213q M219m N229n	Hydrogen	(R)	qHIVNDmNPGNLHLFInAYNSR	(R)	78.07	856.402	2567.26	-0.0667	-7.4	HUMAN	Q92597	Q92597|Q597H1|B3KU62|B7Z446|Q8N959|B3KR80|B7Z505|B3KWB2		NDRG1 CAP43 DRG1 RTP			Protein NDRG1
D101003_MDAMB231_1_OGE08_rafkt_ft8_cc_01.7990.7990.3	3	22.47	12.48	11.54	98.8	5410000	P858p P864p P876p P882p	Hydrogen	(K)	GPSGEpGTAGApGTAGPQGLLGApGILGLpGSRGER	(G)	75.92	1091.88	3209.67	63.9538	-7.9	MOUSE	Q01149	Q01149|Q3TU64	Col1a2	Col1a2 Cola2	Core matrisome	Collagens	Collagen alpha-2(I) chain
D101003_MDAMB231_1_OGE12_rafkt_ft8_cc_01.8844.8844.2	2	22.47	16.06	16.44	99.4	59400000		Hydrogen	(K)	IHLISMQSTIPYALR	(I)	78.93	871.98	1742.96	-0.0104	-6	MOUSE	Q3UER8	Q3UER8|Q8VCM7	Fgg	Fgg	Core matrisome	ECM Glycoproteins	Putative uncharacterized protein
D101003_MDAMB231_1_OGE02_rafkt_ft8_cc_01.3047.3317.3	3	22.46	5.33	9.75	99.1	626000000	P804p P811p P814p N817n P820p	Hydrogen	(R)	GEHGpPGPAGFpGApGQnGEpGAK	(G)	42.22	750.001	2183.03	64.9624	-0.6	MOUSE	P08121	P08121|Q7TT32|Q3UH72|Q8BLW4|Q8BKY2	Col3a1	Col3a1	Core matrisome	Collagens	Collagen alpha-1(III) chain
D101003_MDAMB231_1_OGE02_rafkt_ft8_cc_01.9002.9002.2	2	22.46	12.71	12.89	97.8	3220000		Hydrogen	(R)	YESSALPSGQLTSLSEYASR	(M)	75.17	1073.51	2146.03	-0.0117	-5.5	HUMAN	Q12931	Q12931|B4DR68|Q8N9Z3|Q5CAQ4		TRAP1 HSP75			Heat shock protein 75 kDa, mitochondrial
D101003_MDAMB231_1_OGE05_rafkt_ft8_cc_01.4781.4923.3	3	22.46	13.63	12.81	97.4	130000000	P323p P331p P335p P346p	Hydrogen	(R)	GNDGAVGAAGPpGPTGPTGpPGFpGAVGAKGEAGpQGAR	(G)	55.05	1139.21	3351.65	63.9655	-4.2	MOUSE	P11087	P11087|P11087-2	Col1a1	Col1a1 Cola1	Core matrisome	Collagens	Collagen alpha-1(I) chain
D101003_MDAMB231_1_OGE05_rafkt_ft8_cc_01.8253.8253.2	2	22.46	15.76	10.81	99.4	14200000		Hydrogen	(K)	DFLAGGVAAAISK	(T)	75.3	610.337	1219.67	-0.001	-0.9	HUMAN|MOUSE	P05141	P05141|B2RCV1|P51881		SLC25A5 ANT2			ADP/ATP translocase 2
D101003_MDAMB231_1_OGE07_rafkt_ft8_cc_01.9680.9680.3	3	22.46	10.82	12.08	99	130000		Hydrogen	(K)	HAPTYTIPLSPVLSPTLPAEAPTAQVPPSLPR	(N)	87.27	1106.93	3318.81	-0.0414	-12.5	HUMAN	C9JBU5	C9JBU5|Q9NPI6|Q3LIB4|B4DHN9		DCP1A			Putative uncharacterized protein DCP1A
D101003_MDAMB231_1_OGE12_rafkt_ft8_cc_01.2928.3224.3	3	22.46	12.7	9.63	98.9	93000000	P804p P813p P816p	Hydrogen	(R)	TGPpGPSGIAGPpGPpGAAGK	(E)	43.97	596.634	1739.91	47.9791	-3.2	MOUSE	Q01149	Q01149|Q3TU64	Col1a2	Col1a2 Cola2	Core matrisome	Collagens	Collagen alpha-2(I) chain
D101003_MDAMB231_1_OGE06_rafkt_ft8_cc_01.3965.4097.2	2	22.45	18.78	16.8	98.8	88100000	P712p P715p P721p P727p	Hydrogen	(K)	GPAGPpGPpGASGSpGLQGMpGER	(G)	48.88	1096.5	2128.02	63.9634	-7.4	MOUSE	P08121	P08121|Q7TT32|Q3UH72|Q8BLW4|Q8BKY2	Col3a1	Col3a1	Core matrisome	Collagens	Collagen alpha-1(III) chain
D101001_MDAMB231_1_OGE01_rafkt_ft8_cc_01.7104.7358.2	2	22.44	14.01	14.08	98.3	24300000	M210m	Hydrogen	(K)	LESDISAQmEYCR	(T)	63.33	809.349	1601.69	15.9976	1.6	MOUSE	Q8K0E8	Q8K0E8	Fgb	Fgb	Core matrisome	ECM Glycoproteins	Fibrinogen beta chain
D101003_MDAMB231_1_OGE04_rafkt_ft8_cc_01.6746.6746.3	3	22.44	12.68	13.65	98.7	553000	M182m	Hydrogen	(K)	FDTGNLCmVTGGANLGR	(I)	66.97	600.278	1782.83	15.9933	-0.9	HUMAN|MOUSE	P62701	P62701|P62702|D3Z2I5|Q3UXQ6|Q3V1Z5|Q545F8		RPS4X CCG2 RPS4 SCAR			40S ribosomal protein S4, X isoform
D101003_MDAMB231_1_OGE06_rafkt_ft8_cc_01.11070.11070.3	3	22.44	10.83	10.83	99.1	3370000		Hydrogen	(K)	ALNLGYALDYALR	(N)	92.73	484.932	1452.79	-0.0026	-1.8	MOUSE	O88493	O88493|D3YWD1	Col6a3	Col6a3	Core matrisome	Collagens	Type VI collagen alpha 3 subunit
D101003_MDAMB231_1_OGE12_rafkt_ft8_cc_01.2992.3129.2	2	22.44	14.81	17.25	99	7180000	P1111p P1114p P1117p P1120p P1137p	Hydrogen	(R)	GFpGNpGPpGSpGAAGHQGAIGSPGPAGpR	(G)	43.67	1350.11	2619.28	79.936	-14.3	MOUSE	P08121	P08121|Q7TT32|Q3UH72|Q8BLW4|Q8BKY2	Col3a1	Col3a1	Core matrisome	Collagens	Collagen alpha-1(III) chain
D101003_MDAMB231_1_OGE05_rafkt_ft8_cc_01.6714.6714.3	3	22.43	16.52	15.18	92.3	22700000	P255p P258p P263p	Hydrogen	(R)	GSDGSVGPVGPAGPIGSAGPpGFpGAPGpK	(G)	66.15	863.753	2541.27	47.9709	-5.3	HUMAN|MOUSE	P08123	P08123|Q01149|Q3TU64	COL1A2	COL1A2	Core matrisome	Collagens	Collagen alpha-2(I) chain
D101003_MDAMB231_1_OGE05_rafkt_ft8_cc_01.7793.7793.3	3	22.43	11.14	11.29	98.3	4680000		Hydrogen	(K)	VFLENVIRDAVTYTEHAK	(R)	72.47	702.369	2105.1	-0.0104	-4.9	HUMAN|MOUSE	P62805	P62805|Q0VAS5|P62806		HIST1H4A H4/A H4FA| HIST1H4B H4/I H4FI| HIST1H4C H4/G H4FG| HIST1H4D H4/B H4FB| HIST1H4E H4/J H4FJ| HIST1H4F H4/C H4FC| HIST1H4H H4/H H4FH| HIST1H4I H4/M H4FM| HIST1H4J H4/E H4FE| HIST1H4K H4/D H4FD| HIST1H4L H4/K H4FK| HIST2H4A H4/N H4F2 H4FN HIST2H4| HIST2H4B H4/O H4FO| HIST4H4			Histone H4
D101003_MDAMB231_1_OGE08_rafkt_ft8_cc_01.8268.8268.3	3	22.43	13.91	13.07	98.7	178000	P696p	Hydrogen	(R)	FCQEFQHYpAMGGVAPQALAVAASGPGSSFR	(A)	77.73	1085.5	3238.52	15.9537	-12.7	MOUSE	D3YW52	D3YW52|Q61838		Pzp			Putative uncharacterized protein Pzp
D101003_MDAMB231_1_OGE03_rafkt_ft8_cc_01.12686.12686.2	2	22.42	12.27	12.83	98.5	130000	M38m	Hydrogen	(R)	DLSAAGIGLLAAATQSLSmPASLGR	(M)	104.6	1194.13	2371.26	15.9802	-6.2	HUMAN|MOUSE	A8MXP9	A8MXP9|P43243|Q68D11|Q8K310|Q4FJT0|Q3TTX0|Q9R0U5		MATR3			Putative uncharacterized protein MATR3
D101003_MDAMB231_1_OGE07_rafkt_ft8_cc_01.5124.5124.4	4	22.42	12.18	13.22	98.5	3840000	P769p P775p P784p P792p	Hydrogen	(K)	DGPRGPAGPIGPpGPAGQpGDKGEGGSpGLPGIAGpR	(G)	57.53	841.164	3297.67	63.9609	-5.6	MOUSE	P08121	P08121|Q7TT32|Q3UH72|Q8BLW4|Q8BKY2	Col3a1	Col3a1	Core matrisome	Collagens	Collagen alpha-1(III) chain
D101003_MDAMB231_1_OGE07_rafkt_ft8_cc_01.9934.9934.3	3	22.42	6	8.14	98.6	1120000		Hydrogen	(R)	GPGLGSTQGQTIALPAQGLIEFR	(D)	89.12	771.082	2311.24	-0.0106	-4.6	HUMAN|MOUSE	Q00577	Q00577|Q56A79|Q5U0P9|P42669|Q8C6E9		PURA PUR1			Transcriptional activator protein Pur-alpha
D101001_MDAMB231_1_OGE01_rafkt_ft8_cc_01.3128.3361.3	3	22.41	14.68	14.14	98.6	24700000	P440p P449p	Hydrogen	(K)	GEpGATGVQGPpGPAGEEGK	(R)	37	608.622	1791.85	32.0022	6.8	MOUSE	P11087	P11087|P11087-2	Col1a1	Col1a1 Cola1	Core matrisome	Collagens	Collagen alpha-1(I) chain
D101003_MDAMB231_1_OGE02_rafkt_ft8_cc_01.8508.8508.3	3	22.41	7.25	7.79	98.5	16900000		Hydrogen	(R)	FHQLDIDDLQSIR	(A)	72.35	533.943	1599.81	0.0016	1	HUMAN	P16152	P16152|O75828|A8MTM1|B4DFK7		CBR1 CBR CRN			Carbonyl reductase [NADPH] 1
D101003_MDAMB231_1_OGE07_rafkt_ft8_cc_01.3705.3823.3	3	22.41	12.04	8.39	98.7	22000000	P997p M1000m P1009p	Hydrogen	(R)	GPpGPmGPPGLAGPpGESGR	(E)	48.55	611.624	1784.88	47.981	-2	HUMAN|MOUSE	P02452	P02452|D3DTX7|P11087	COL1A1	COL1A1	Core matrisome	Collagens	Collagen alpha-1(I) chain
D101003_MDAMB231_1_OGE07_rafkt_ft8_cc_01.9772.9988.3	3	22.4	10.54	11.32	98	15500000		Hydrogen	(K)	HSQFIGYPITLFVEK	(E)	88.67	593.653	1778.95	-0.0028	-1.6	HUMAN|MOUSE	P07900-2	P07900-2|P07900|Q86U12|Q58FG0|P07901|Q3TKA2|Q3UIF3		HSP90AA1 HSP90A HSPC1 HSPCA			Isoform HSP90AA1-2 of Heat shock protein HSP 90-alpha
D101003_MDAMB231_1_OGE03_rafkt_ft8_cc_01.2415.2591.4	4	22.39	12.01	9.83	97.8	170000000	P796p P805p P811p P814p N817n P820p	Hydrogen	(R)	GGpGERGEHGPpGPAGFpGApGQnGEpGAKGER	(G)	39.1	790.605	3078.45	80.9459	-4	MOUSE	P08121	P08121|Q7TT32|Q3UH72|Q8BLW4|Q8BKY2	Col3a1	Col3a1	Core matrisome	Collagens	Collagen alpha-1(III) chain
D101003_MDAMB231_1_OGE04_rafkt_ft8_cc_01.11598.11598.3	3	22.39	15.34	16.89	99	289000		Hydrogen	(K)	SALLDSIQNLQVALTSK	(Q)	99.92	601.004	1801.01	-0.0101	-5.6	MOUSE	O88493	O88493	Col6a3	Col6a3	Core matrisome	Collagens	Type VI collagen alpha 3 subunit
D101003_MDAMB231_1_OGE04_rafkt_ft8_cc_01.5950.5950.2	2	22.39	15.76	15.39	98.3	301000	Q168q	Hydrogen	(R)	qVTSSGVSHGGTVSLQDAVTR	(R)	61.9	1035.02	2086.05	-17.0286	-1	HUMAN	A4D2Q0	A4D2Q0|O94901|O94901-5|B4DZF7|O94901-3|O94901-2|C9JK55|C9K051		UNC84A tcag7.1079			Unc-84 homolog A (C. elegans)
D101003_MDAMB231_1_OGE06_rafkt_ft8_cc_01.9117.9117.2	2	22.39	16	13.39	96.7	3490000		Hydrogen	(K)	GSLVPVSNANLQAAQDFVR	(R)	79.58	993.517	1986.04	-0.0134	-6.8	MOUSE	Q8K159	Q8K159|Q61702	Itih1	Itih1	Matrisome-associated	ECM Regulators	Itih1 protein
D101003_MDAMB231_1_OGE08_rafkt_ft8_cc_01.5070.5317.3	3	22.39	14.11	14.15	98.2	303000000	P769p P775p P784p P787p	Hydrogen	(R)	GPAGPIGPpGPAGQpGDKGEGGSpGLpGIAGPR	(G)	57.82	979.486	2872.47	63.9748	-1.6	MOUSE	P08121	P08121|Q7TT32|Q3UH72|Q8BLW4|Q8BKY2	Col3a1	Col3a1	Core matrisome	Collagens	Collagen alpha-1(III) chain
D101003_MDAMB231_1_OGE09_10_rafkt_ft8_cc_01.8617.8617.3	3	22.39	17.11	16.99	96	537000	N182n	Hydrogen	(R)	LVHLQTLVLnGNPLLHAQLR	(Q)	83.32	750.771	2249.32	0.9745	-4.2	HUMAN|MOUSE	Q13045	Q13045|B4DIX0|B4DNA8|Q9JJ28	FLII	FLII FLIL	Other	no	Protein flightless-1 homolog
D101003_MDAMB231_1_OGE12_rafkt_ft8_cc_01.3012.3012.4	4	22.39	11.31	10.58	98.3	9850000		Hydrogen	(K)	HGNRGEPGPAGSVGPVGAVGPR	(G)	43.52	507.014	2025.04	-0.005	-2.5	MOUSE	Q01149	Q01149|Q3TU64	Col1a2	Col1a2 Cola2	Core matrisome	Collagens	Collagen alpha-2(I) chain
D101003_MDAMB231_1_OGE02_rafkt_ft8_cc_01.11209.11209.4	4	22.38	10.63	8.89	97.8	4180000		Hydrogen	(K)	NKLNDLEDALQQAKEDLAR	(L)	88.85	546.788	2184.13	0.0037	1.7	HUMAN	P04264	P04264		KRT1 KRTA			Keratin, type II cytoskeletal 1
D101003_MDAMB231_1_OGE02_rafkt_ft8_cc_01.3811.4090.3	3	22.38	12.1	13.33	98.8	962000000	P788p P799p P806p	Hydrogen	(R)	GApGDRGEAGPPGpAGFAGPpGADGQPGAK	(G)	46.55	887.747	2613.24	47.9832	-0.6	MOUSE	P11087	P11087	Col1a1	Col1a1 Cola1	Core matrisome	Collagens	Collagen alpha-1(I) chain
D101003_MDAMB231_1_OGE04_rafkt_ft8_cc_01.3488.3488.3	3	22.38	14.28	14.37	98.4	60600	P621p P636p P648p	Hydrogen	(R)	GPSGApGPDGNKGEAGAVGApGSAGASGPGGLpGER	(G)	46.25	1021.14	3013.44	47.9612	-7.7	MOUSE	Q01149	Q01149|Q3TU64	Col1a2	Col1a2 Cola2	Core matrisome	Collagens	Collagen alpha-2(I) chain
D101003_MDAMB231_1_OGE08_rafkt_ft8_cc_01.10761.10761.3	3	22.38	13.95	14.73	98.1	383000		Hydrogen	(R)	LTYAYFIGGDAGDAFDGYDFGDDPSDK	(F)	95.38	964.74	2892.22	-0.0104	-3.6	MOUSE	Q3UER8	Q3UER8|Q8VCM7	Fgg	Fgg	Core matrisome	ECM Glycoproteins	Putative uncharacterized protein
D101003_MDAMB231_1_OGE11_rafkt_ft8_cc_01.10053.10053.3	3	22.38	10.88	12.04	92.5	118000		Hydrogen	(K)	SNFSLAILNVGAPAAGMNAAVR	(S)	91.23	715.376	2144.13	-0.0149	-6.9	HUMAN|MOUSE	P17858-2	P17858-2|P17858|Q8VDX7|Q8CD98		PFKL			Isoform a of 6-phosphofructokinase, liver type
D101003_MDAMB231_1_OGE03_rafkt_ft8_cc_01.1351.1464.3	3	22.37	12.62	12.89	98.4	3900000	P369p P378p	Hydrogen	(K)	GESGNKGEpGSVGAQGPpGPSGEEGKR	(G)	31.58	852.06	2522.19	31.9797	-4	MOUSE	Q01149	Q01149|Q3TU64	Col1a2	Col1a2 Cola2	Core matrisome	Collagens	Collagen alpha-2(I) chain
D101003_MDAMB231_1_OGE08_rafkt_ft8_cc_01.3018.3135.3	3	22.37	11.66	11.54	97.3	4410000	P501p P503p P510p P513p	Hydrogen	(R)	GEAGNIGFpGpKGPSGDpGKpGER	(G)	43.87	781.367	2278.12	63.9648	-6.4	MOUSE	Q01149	Q01149|Q3TU64	Col1a2	Col1a2 Cola2	Core matrisome	Collagens	Collagen alpha-2(I) chain
D101003_MDAMB231_1_OGE08_rafkt_ft8_cc_01.6692.6692.3	3	22.37	9.1	13.08	97.6	489000	P928p P934p P940p	Hydrogen	(K)	GDAGQpGEKGPpGAQGPpGSPGPLGIAGLTGAR	(G)	67.25	990.484	2921.49	47.9516	-11.2	MOUSE	P08121	P08121|Q7TT32|Q3UH72|Q8BLW4|Q8BKY2	Col3a1	Col3a1	Core matrisome	Collagens	Collagen alpha-1(III) chain
D101003_MDAMB231_1_OGE04_rafkt_ft8_cc_01.5868.5868.2	2	22.36	16.41	14.76	98.2	2660000	P323p P332p	Hydrogen	(R)	GNDGAVGAAGPpGPTGPTGPpGFPGAVGAK	(G)	61.77	1280.61	2528.25	31.956	-13.2	MOUSE	P11087	P11087|P11087-2	Col1a1	Col1a1 Cola1	Core matrisome	Collagens	Collagen alpha-1(I) chain
D101003_MDAMB231_1_OGE05_rafkt_ft8_cc_01.3073.3204.2	2	22.35	14.72	14.06	100	90400000		Hydrogen	(K)	NGDRGETGPAGPAGPIGPAGAR	(G)	44.05	987.984	1974.97	-0.0139	-7	MOUSE	P11087	P11087|P11087-2	Col1a1	Col1a1 Cola1	Core matrisome	Collagens	Collagen alpha-1(I) chain
D101003_MDAMB231_1_OGE05_rafkt_ft8_cc_01.3089.3089.3	3	22.35	12.02	10.36	97.2	296000	P501p P503p P510p P513p	Hydrogen	(R)	GEAGNIGFpGpKGPSGDpGKpGER	(G)	43.73	781.366	2278.12	63.9624	-7.3	MOUSE	Q01149	Q01149|Q3TU64	Col1a2	Col1a2 Cola2	Core matrisome	Collagens	Collagen alpha-2(I) chain
D101003_MDAMB231_1_OGE05_rafkt_ft8_cc_01.3919.3919.3	3	22.35	14.97	13.64	97.6	3010000	P700p P712p P714p P721p P727p	Hydrogen	(R)	GGAGPpGPEGGKGPAGPpGpPGASGSpGLQGMpGER	(G)	49.37	1057.15	3089.49	79.9362	-12.1	MOUSE	P08121	P08121|Q7TT32|Q3UH72|Q8BLW4	Col3a1	Col3a1	Core matrisome	Collagens	Collagen alpha-1(III) chain
D101003_MDAMB231_1_OGE07_rafkt_ft8_cc_01.3424.3424.3	3	22.35	14.05	17.44	97.2	512000		Hydrogen	(K)	HLCQQLQAEQAAAEKR	(H)	46.15	627.65	1880.94	-0.0026	-1.4	HUMAN|MOUSE	Q14980	Q14980|Q14980-2|Q7Z757|Q80Y35		NUMA1 NUMA			Nuclear mitotic apparatus protein 1
D101003_MDAMB231_1_OGE11_rafkt_ft8_cc_01.7403.7403.3	3	22.35	16.63	13.17	98.4	377000	M194m	Hydrogen	(R)	TGPCFTVVSNQmCQGQLSGIVCTK	(T)	72.9	896.733	2672.23	15.9557	-14.6	MOUSE	O88840	O88840|A2AQ53|Q61554	Fbn1	Fbn1	Core matrisome	ECM Glycoproteins	Mutant fibrillin-1
D101003_MDAMB231_1_OGE05_rafkt_ft8_cc_01.10844.10844.3	3	22.34	12.84	13.19	97.5	273000	N109n	Hydrogen	(R)	SGPFGQIFRPDnFVFGQSGAGNNWAK	(G)	92.7	933.774	2798.34	0.9637	-7.3	HUMAN|MOUSE	B4DY90	B4DY90|Q13885|Q9BVA1|P68371|Q8IWP6|B2R6L0|Q8IZ29|Q8N6N5|P04350|P07437|Q5JP53|B7ZAF0|B4DE77|Q5ST81|B4DQN9|B7ZAK1|B4DJ43|B4DMJ5|Q7TMM9|Q9CWF2|P68372|Q9D6F9|P99024					cDNA FLJ56903, highly similar to Tubulin beta-7 chain
D101003_MDAMB231_1_OGE06_rafkt_ft8_cc_01.6961.6961.3	3	22.34	9.39	12.11	97.2	1130000	P928p P934p P939p	Hydrogen	(K)	GDAGQpGEKGPpGAQGpPGSPGPLGIAGLTGAR	(G)	66.12	990.49	2921.49	47.9687	-5.4	MOUSE	P08121	P08121|Q7TT32|Q3UH72|Q8BLW4|Q8BKY2	Col3a1	Col3a1	Core matrisome	Collagens	Collagen alpha-1(III) chain
D101003_MDAMB231_1_OGE12_rafkt_ft8_cc_01.8014.8014.2	2	22.34	16.71	17.2	97.2	1220000		Hydrogen	(K)	VCLLGCGISTGYGAAVNTAK	(L)	73.47	1006.5	2011.99	-0.009	-4.5	HUMAN|MOUSE	P11766	P11766|Q5U043|Q6FI45|P28474		ADH5 ADHX FDH			Alcohol dehydrogenase class-3
D101003_MDAMB231_1_OGE02_rafkt_ft8_cc_01.5536.5682.3	3	22.33	10.93	11.66	96.7	17800000	N313n P323p P331p P332p P335p	Hydrogen	(R)	GnDGAVGAAGPpGPTGPTGppGFpGAVGAKGEAGPQGAR	(G)	55.5	1139.54	3351.65	64.9547	-2.6	MOUSE	P11087	P11087|P11087-2	Col1a1	Col1a1 Cola1	Core matrisome	Collagens	Collagen alpha-1(I) chain
D101003_MDAMB231_1_OGE05_rafkt_ft8_cc_01.11088.11088.3	3	22.33	11.81	14.6	98.3	29000		Hydrogen	(K)	IADALASAAGHLDDLPGALSALSDLHAHK	(L)	94.38	950.821	2850.47	-0.0253	-8.9	MOUSE	A8DUV1	A8DUV1		Hba-a1 Hbat1			Alpha-globin
D101003_MDAMB231_1_OGE08_rafkt_ft8_cc_01.12067.12067.3	3	22.33	13.64	12.37	97.1	70800	M102m	Hydrogen	(K)	NmITGTSQADCAVLIVAAGVGEFEAGISK	(N)	105.23	975.799	2909.44	15.9454	-16.9	HUMAN|MOUSE	Q05639	Q05639|P68104|Q5VTE0|Q6IPT9|Q6IPN6|A8K9C4|Q6IQ15|Q9H2I7|B4DV42|Q96RE1|B4DNE0|P62631|B7ZBW3|P10126|Q3TII3|Q3UA81|Q3UZQ3|D3YZ68|D3Z3I8		EEF1A2 EEF1AL STN			Elongation factor 1-alpha 2
D101003_MDAMB231_1_OGE02_rafkt_ft8_cc_01.11920.11920.3	3	22.32	10.26	8.08	97.9	1390000		Carbamyl	(K)	LWVDPNSPVLLEDPVLCALAK	(K)	93.4	798.092	2392.26	0.0041	1.7	HUMAN	P17516	P17516|P42330|Q2XPP3|B4DL37		AKR1C4 CHDR			Aldo-keto reductase family 1 member C4
D101003_MDAMB231_1_OGE03_rafkt_ft8_cc_01.10538.10538.2	2	22.32	16.19	14.1	97.4	587000		Hydrogen	(K)	GHYTEGAELVDSVLDVVRK	(E)	89.8	1044.03	2087.08	-0.0196	-9.4	HUMAN|MOUSE	Q7KZS6	Q7KZS6|Q13509|B2RBD5|Q2NKY5|Q13885|Q9BVA1|P68371|Q8IWP6|B2R6L0|Q8IZ29|Q8N6N5|P07437|Q5JP53|B7ZAF0|A8K854|Q5ST81|B7ZAK1|B4DMJ5|Q9ERD7|Q922F4|Q7TMM9|Q9CWF2|P68372|P99024|Q3U9U3		hCG_2042771			HCG2042771
D101003_MDAMB231_1_OGE04_rafkt_ft8_cc_01.11433.11433.2	2	22.32	15.82	16.6	97.7	182000		Hydrogen	(R)	LLQDSVDFSLADAINTEFK	(N)	98.82	1063.53	2126.07	-0.0214	-10.1	HUMAN|MOUSE	P08670	P08670|B0YJC4|B3KRK8|P20152|Q3UAX1|Q3U6S1|Q3V2S4|Q3TFD9|Q3TWV0		VIM			Vimentin
D101003_MDAMB231_1_OGE08_rafkt_ft8_cc_01.10353.10353.3	3	22.32	14.02	14.12	97.9	125000		Hydrogen	(R)	KVQHQDALQISDVVMASLLR	(M)	92.5	751.072	2251.22	-0.0205	-9.1	HUMAN|MOUSE	Q14974	Q14974|B2RBR9|B7ZAV6|B7Z752|B7Z5M1|P70168|Q6GTI5|Q3UHW8|Q7TSZ6|Q3TFE8		KPNB1 NTF97			Importin subunit beta-1
D101003_MDAMB231_1_OGE02_rafkt_ft8_cc_01.10416.10731.3	3	22.31	16.02	12.45	98	3740000		Carbamyl	(R)	KVESLQEEIAFLK	(K)	85.73	526.291	1576.86	0.0016	1	HUMAN|MOUSE	P08670	P08670|B0YJC4|B3KRK8|B0YJC5|P20152|Q3U6S1|Q3V2S4|Q3TFD9|Q3TWV0		VIM			Vimentin
D101003_MDAMB231_1_OGE02_rafkt_ft8_cc_01.11487.11487.3	3	22.31	11.65	15.87	96.4	4410000	M340m	Hydrogen	(R)	TIQGLEIELQSQLSmK	(A)	90.65	611.994	1817.97	15.9985	2	SHEEP|HUMAN|MOUSE	O77727	O77727|B4DE59|P13646|A1A4E9|A8K2H9|P13646-3|P08727|P13646-2|C9JA77|B4DL17|B1AQ77|Q61414|P08730|P19001					Keratin, type I cytoskeletal 15
D101003_MDAMB231_1_OGE06_rafkt_ft8_cc_01.2776.2900.3	3	22.31	14.46	13.27	97.5	15600000	P712p P715p P721p M726m P727p	Hydrogen	(K)	GPAGPpGPpGASGSpGLQGmpGER	(G)	41.38	736.669	2128.02	79.97	-2.1	MOUSE	P08121	P08121|Q7TT32|Q3UH72|Q8BLW4|Q8BKY2	Col3a1	Col3a1	Core matrisome	Collagens	Collagen alpha-1(III) chain
D101003_MDAMB231_1_OGE06_rafkt_ft8_cc_01.7510.7510.2	2	22.3	15.44	15.38	96.9	741000	M2929m	Hydrogen	(K)	DPYTGQQISLFQAmQK	(G)	69.35	935.948	1854.91	15.9833	-6.2	HUMAN	Q15149	Q15149|Q15149-2|Q15149-3|Q15149-6|Q15149-4|Q15149-5|Q15149-9|Q15149-8|Q15149-7|D3DWL0		PLEC1			Plectin-1
D101003_MDAMB231_1_OGE07_rafkt_ft8_cc_01.10446.10446.3	3	22.3	10.56	11.13	97.1	936000		Hydrogen	(K)	ALNLGYALDYALR	(N)	92.82	484.932	1452.79	-0.0025	-1.7	MOUSE	O88493	O88493|D3YWD1	Col6a3	Col6a3	Core matrisome	Collagens	Type VI collagen alpha 3 subunit
D101003_MDAMB231_1_OGE07_rafkt_ft8_cc_01.8528.8773.3	3	22.3	10.35	16.98	98.1	229000000	P891p P902p P909p	Hydrogen	(R)	GLpGIAGALGEPGpLGISGPpGAR	(G)	80.58	720.386	2111.16	47.982	-1.3	MOUSE	Q01149	Q01149|Q3TU64	Col1a2	Col1a2 Cola2	Core matrisome	Collagens	Collagen alpha-2(I) chain
D101003_MDAMB231_1_OGE08_rafkt_ft8_cc_01.10743.10743.2	2	22.3	20.29	17.3	98.1	561000		Hydrogen	(R)	LTYAYFIGGDAGDAFDGYDFGDDPSDK	(F)	95.38	1446.61	2892.22	-0.012	-4.1	MOUSE	Q3UER8	Q3UER8|Q8VCM7	Fgg	Fgg	Core matrisome	ECM Glycoproteins	Putative uncharacterized protein
D101003_MDAMB231_1_OGE08_rafkt_ft8_cc_01.3739.3859.3	3	22.3	12.36	7.09	97.2	17600000	P997p M1000m P1009p	Hydrogen	(R)	GPpGPmGPPGLAGPpGESGR	(E)	48.63	611.624	1784.88	47.981	-2	HUMAN|MOUSE	P02452	P02452|D3DTX7|P11087	COL1A1	COL1A1	Core matrisome	Collagens	Collagen alpha-1(I) chain
D101003_MDAMB231_1_OGE03_rafkt_ft8_cc_01.2688.2942.3	3	22.29	13.87	13.89	97.3	203000000	P796p P804p P811p P814p N817n P820p	Hydrogen	(R)	GGpGERGEHGpPGPAGFpGApGQnGEpGAK	(G)	40.75	939.749	2736.29	80.9436	-5.3	MOUSE	P08121	P08121|Q7TT32|Q3UH72|Q8BLW4|Q8BKY2	Col3a1	Col3a1	Core matrisome	Collagens	Collagen alpha-1(III) chain
D101003_MDAMB231_1_OGE04_rafkt_ft8_cc_01.7039.7039.3	3	22.29	12.29	15.7	97.2	5030000	P255p P261p	Hydrogen	(R)	GSDGSVGPVGPAGPIGSAGPpGFPGApGPK	(G)	69.23	858.422	2541.27	31.9793	-4.1	HUMAN|MOUSE	P08123	P08123|Q01149|Q3TU64	COL1A2	COL1A2	Core matrisome	Collagens	Collagen alpha-2(I) chain
D101003_MDAMB231_1_OGE07_rafkt_ft8_cc_01.7061.7061.2	2	22.29	13.71	15	96.8	3950000		Hydrogen	(R)	KVESLQEEIAFLKK	(L)	69.83	831.475	1661.95	-0.0042	-2.5	HUMAN|MOUSE	P08670	P08670|B0YJC4|B3KRK8|B0YJC5|P20152|Q3U6S1|Q3V2S4|Q3TFD9|Q3TWV0		VIM			Vimentin
D101003_MDAMB231_1_OGE02_rafkt_ft8_cc_01.2754.3081.3	3	22.28	14.35	15.52	96.7	223000000	P373p P375p P388p P394p	Hydrogen	(R)	GSEGPQGVRGEpGpPGPAGAAGPAGNpGADGQpGAK	(G)	40.25	1061.82	3119.49	63.97	-3	HUMAN|MOUSE	P02452	P02452|P11087|P11087-2	COL1A1	COL1A1	Core matrisome	Collagens	Collagen alpha-1(I) chain
D101003_MDAMB231_1_OGE03_rafkt_ft8_cc_01.4416.4416.3	3	22.28	9.69	11.05	96.1	5630000	P107p P116p P122p P126p P129p	Hydrogen	(R)	GpPGAVGAPGpQGFQGpAGEpGEpGQTGPAGPR	(G)	50.6	1010.47	2949.42	79.9734	-0.4	MOUSE	Q01149	Q01149|Q3TU64	Col1a2	Col1a2 Cola2	Core matrisome	Collagens	Collagen alpha-2(I) chain
D101003_MDAMB231_1_OGE08_rafkt_ft8_cc_01.6530.6649.3	3	22.28	15.35	15.66	96.8	7500000	P254p P258p P261p	Hydrogen	(R)	GSDGSVGPVGPAGPIGSAGpPGFpGApGPK	(G)	66.7	863.752	2541.27	47.969	-6.1	HUMAN|MOUSE	P08123	P08123|Q01149|Q3TU64	COL1A2	COL1A2	Core matrisome	Collagens	Collagen alpha-2(I) chain
D101003_MDAMB231_1_OGE04_rafkt_ft8_cc_01.12049.12049.3	3	22.27	14.02	15.01	97.5	211000		Hydrogen	(K)	NFLPILFNLYGQPVAAGDTPAPR	(R)	103.1	824.437	2471.31	-0.0105	-4.3	HUMAN	Q5JTH9	Q5JTH9|B3KMR5|B4DK00|Q5JTH9-2|B3KY97		RRP12 KIAA0690			RRP12-like protein
D101003_MDAMB231_1_OGE09_10_rafkt_ft8_cc_01.6609.6609.3	3	22.27	17.07	14.87	96	197000		Hydrogen	(K)	AAPTPTPAPVPVPVPLPAPAPAPHGEAR	(I)	69.9	892.488	2675.47	-0.0167	-6.3	HUMAN	Q96T58	Q96T58		SPEN KIAA0929 MINT SHARP			Msx2-interacting protein
D101003_MDAMB231_1_OGE09_10_rafkt_ft8_cc_01.6733.6733.2	2	22.26	13.7	13.82	94.1	315000		Hydrogen	(K)	AFVAIGDYNGHVGLGVK	(C)	70.73	858.952	1716.91	-0.0099	-5.7	HUMAN|MOUSE	P15880	P15880|Q8N5L9|Q3KQT6|Q6IPX5|Q8J014|Q8NI61|D3YWJ3|Q3UB36|P25444|Q3TLE5|Q3TL20|Q3TXS9|Q3TI78|D3YWA0|D3YVC1|Q3TXR5		RPS2 RPS4			40S ribosomal protein S2
D101003_MDAMB231_1_OGE02_rafkt_ft8_cc_01.5314.5314.2	2	22.25	14.84	17.02	100	849000		Hydrogen	(R)	LLEGEDAHLSSSQFSSGSQSSR	(D)	53.88	1155.03	2309.06	-0.0085	-3.7	HUMAN	P02533	P02533		KRT14			Keratin, type I cytoskeletal 14
D101003_MDAMB231_1_OGE03_rafkt_ft8_cc_01.6204.6204.2	2	22.25	17.74	17.28	97	1510000		Hydrogen	(K)	IQKLESDISAQMEYCR	(T)	61.65	985.965	1970.93	-0.009	-4.6	MOUSE	Q8K0E8	Q8K0E8	Fgb	Fgb	Core matrisome	ECM Glycoproteins	Fibrinogen beta chain
D101003_MDAMB231_1_OGE06_rafkt_ft8_cc_01.11079.11079.2	2	22.25	11.47	15.29	100	10400000		Hydrogen	(K)	ALNLGYALDYALR	(N)	92.73	726.893	1452.79	-0.0061	-4.2	MOUSE	O88493	O88493|D3YWD1	Col6a3	Col6a3	Core matrisome	Collagens	Type VI collagen alpha 3 subunit
D101003_MDAMB231_1_OGE07_rafkt_ft8_cc_01.4387.4387.3	3	22.25	12.72	10.97	100	2560000	M154m	Hydrogen	(K)	NLLHVTDTGVGmTR	(E)	52.43	510.596	1513.78	15.993	-1.2	HUMAN|MOUSE	P14625	P14625|Q5CAQ5|Q96GW1|P08113|Q91V38|Q3UBU0		HSP90B1 GRP94 TRA1			Endoplasmin
D101003_MDAMB231_1_OGE02_rafkt_ft8_cc_01.11758.11758.2	2	22.24	19.9	19.95	96	4030000		Hydrogen	(R)	ILDPEGLALGAVIASSK	(K)	92.38	827.472	1653.94	-0.0058	-3.5	HUMAN|MOUSE	Q8IY81	Q8IY81|B4DKU3|Q9DBE9		FTSJ3 SB92			Putative rRNA methyltransferase 3
D101003_MDAMB231_1_OGE02_rafkt_ft8_cc_01.12478.12478.3	3	22.23	13.55	11.76	96.5	2310000		Hydrogen	(R)	KLVPLLLEDGGEAPAALEAALEEK	(S)	97.15	826.121	2476.35	-0.007	-2.8	HUMAN	Q14204	Q14204|B4DSR6		DYNC1H1 DHC1 DNCH1 DNCL DNECL DYHC KIAA0325			Cytoplasmic dynein 1 heavy chain 1
D101003_MDAMB231_1_OGE06_rafkt_ft8_cc_01.9806.9806.2	2	22.23	14.82	13.6	96.8	354000	M1967m	Hydrogen	(R)	mLSAVSQQVQCIQEALR	(E)	84.02	988.99	1960.99	15.9781	-8.5	HUMAN|MOUSE	Q14204	Q14204|Q9JHU4		DYNC1H1 DHC1 DNCH1 DNCL DNECL DYHC KIAA0325			Cytoplasmic dynein 1 heavy chain 1
D101003_MDAMB231_1_OGE02_rafkt_ft8_cc_01.7767.7767.2	2	22.22	15.17	11.98	99	205000		Hydrogen	(R)	AELLVAEAPSKPITVTVEEQR	(S)	67.9	1140.61	2280.24	-0.0284	-12.5	MOUSE	B1B0C7	B1B0C7|Q3UHH3	Hspg2	Hspg2 RP23-12C2.1-001	Core matrisome	Proteoglycans	Perlecan (Heparan sulfate proteoglycan 2)
D101003_MDAMB231_1_OGE05_rafkt_ft8_cc_01.11787.11787.2	2	22.22	12.06	14.21	99.1	69800		Hydrogen	(K)	SPYLYPLYGLGELPQGFAR	(L)	99	1071.05	2141.11	-0.0109	-5.1	HUMAN|MOUSE	B4DLV7	B4DLV7|P31150|P50395|B4DHX4|Q5SX88|P50396|Q61598|Q3TIY6|Q3UUX9|Q61598-2					cDNA FLJ60299, highly similar to Rab GDP dissociation inhibitor beta
D101003_MDAMB231_1_OGE11_rafkt_ft8_cc_01.11835.11835.3	3	22.22	19.41	18.39	88.5	28000		Hydrogen	(K)	VIILTAAAQGIGQAAALAFAR	(E)	104.35	676.059	2026.18	-0.0179	-8.8	HUMAN	Q9BUT1	Q9BUT1|A8K295|Q9BUT1-2|A8K5M0|B3KY19		BDH2 DHRS6 UNQ6308/PRO20933			3-hydroxybutyrate dehydrogenase type 2
D101003_MDAMB231_1_OGE08_rafkt_ft8_cc_01.3427.3544.3	3	22.21	9.76	11.63	99.4	22000000	P996p M1000m P1003p P1009p	Hydrogen	(R)	GpPGPmGPpGLAGPpGESGR	(E)	46.82	616.955	1784.88	63.9763	-1.8	HUMAN|MOUSE	P02452	P02452|D3DTX7|P11087	COL1A1	COL1A1	Core matrisome	Collagens	Collagen alpha-1(I) chain
D101003_MDAMB231_1_OGE12_rafkt_ft8_cc_01.12576.12576.3	3	22.21	15.77	16.93	95.1	78300		Hydrogen	(K)	VIILTAAAQGIGQAAALAFAR	(E)	104.25	676.06	2026.18	-0.0142	-7	HUMAN	Q9BUT1	Q9BUT1|A8K295|Q9BUT1-2|A8K5M0|B3KY19		BDH2 DHRS6 UNQ6308/PRO20933			3-hydroxybutyrate dehydrogenase type 2
D101003_MDAMB231_1_OGE05_rafkt_ft8_cc_01.5913.5913.2	2	22.19	17.56	16.93	93.8	7510000		Hydrogen	(K)	VSHVSTGGGASLELLEGK	(V)	61.05	870.955	1740.91	-0.0108	-6.2	HUMAN|MOUSE	P00558	P00558|P07205|B7Z7A9|B4E1H9|B4DHB3|B4DHM5|B4DWQ3|P09411|P09041|Q5RKV3		PGK1 PGKA MIG10 OK/SW-cl.110			Phosphoglycerate kinase 1
D101003_MDAMB231_1_OGE11_rafkt_ft8_cc_01.6489.6489.2	2	22.19	16.29	13.99	98.5	3660000	Q44q	Hydrogen	(R)	qGFSYQCPHGQVVVAVR	(S)	66.87	957.961	1931.95	-17.039	-6.5	MOUSE	Q9QZZ6	Q9QZZ6	Dpt	Dpt	Core matrisome	ECM Glycoproteins	Dermatopontin
D101003_MDAMB231_1_OGE03_rafkt_ft8_cc_01.12468.12468.3	3	22.17	11.06	6.69	98.3	378000		Hydrogen	(K)	TSFIQYLLEQEVPGSR	(V)	103.17	622.989	1866.96	-0.0069	-3.7	HUMAN|MOUSE	Q9NZN4	Q9NZN4|B4DLA1|Q8NCJ3|Q8BH64		EHD2 PAST2			EH domain-containing protein 2
D101003_MDAMB231_1_OGE03_rafkt_ft8_cc_01.10646.10646.2	2	22.15	14.92	18.08	95.3	73500		Hydrogen	(K)	NLVDFLTGEEVVCHVAR	(N)	90.43	979.486	1957.98	-0.0147	-7.5	HUMAN	Q9H9J2	Q9H9J2		MRPL44			39S ribosomal protein L44, mitochondrial
D101003_MDAMB231_1_OGE06_rafkt_ft8_cc_01.10944.10944.2	2	22.15	12.65	13.01	97.5	73900	M363m	Hydrogen	(K)	mASTFIGNSTAIQELFK	(R)	91.62	937.467	1857.94	15.9846	-5.5	HUMAN|MOUSE	Q2NKY5	Q2NKY5|Q9BUF5|B4DP54|B3KS31|B4E386|Q922F4|Q3U9U3|Q13885|Q9BVA1|P68371|B2R6L0|Q8IZ29|Q8N6N5|B3KML9|B7Z4N1|Q7TMM9|Q9CWF2|P68372		TUBB6			TUBB6 protein
D101003_MDAMB231_1_OGE02_rafkt_ft8_cc_01.9481.9481.3	3	22.14	13.25	12.95	96.5	119000		Hydrogen	(R)	AAVEEGIVLGGGCALLR	(C)	78.28	562.308	1684.9	0.006	3.5	HUMAN|MOUSE	P10809	P10809|B3GQS7|B7Z597|B7Z4F6|B7Z5E7|P63038|P63038-2		HSPD1 HSP60			60 kDa heat shock protein, mitochondrial
D101003_MDAMB231_1_OGE03_rafkt_ft8_cc_01.2731.2731.2	2	22.11	17.99	17.79	98.2	77100	P919p P925p	Hydrogen	(R)	GETGPAGRpGEVGPpGPPGPAGEK	(G)	39.93	1100.52	2168.07	31.9685	-9.7	HUMAN|MOUSE	P02452	P02452|D3DTX7|P11087	COL1A1	COL1A1	Core matrisome	Collagens	Collagen alpha-1(I) chain
D101003_MDAMB231_1_OGE02_rafkt_ft8_cc_01.10793.10793.3	3	22.1	16.06	14.81	100	1080000		Hydrogen	(K)	EVITSDDGSDCGDATELDISHSFSGSLDELSER	(H)	86.05	1181.84	3543.52	-0.0118	-3.3	MOUSE	Q99K47	Q99K47	Fga	Fga	Core matrisome	ECM Glycoproteins	Fibrinogen, alpha polypeptide
D101003_MDAMB231_1_OGE02_rafkt_ft8_cc_01.2579.2651.3	3	22.1	13.46	14.06	100	6000000	P373p P375p P384p P388p P394p	Hydrogen	(R)	GSEGPQGVRGEpGpPGPAGAAGpAGNpGADGQpGAK	(G)	39.88	1067.15	3119.49	79.9583	-5.1	HUMAN|MOUSE	P02452	P02452|P11087|P11087-2	COL1A1	COL1A1	Core matrisome	Collagens	Collagen alpha-1(I) chain
D101003_MDAMB231_1_OGE03_rafkt_ft8_cc_01.2238.2501.3	3	22.1	14.11	10.91	100	1420000000	P919p P925p P928p	Hydrogen	(R)	GETGPAGRpGEVGPpGPpGPAGEK	(G)	38.1	739.358	2168.07	47.9877	1.3	HUMAN|MOUSE	P02452	P02452|D3DTX7|P11087	COL1A1	COL1A1	Core matrisome	Collagens	Collagen alpha-1(I) chain
D101003_MDAMB231_1_OGE06_rafkt_ft8_cc_01.10534.10534.2	2	22.1	16.79	15.25	100	567000	M517m	Hydrogen	(R)	FSmLVAAIQSAGLTETLNR	(E)	89.13	1019.53	2022.07	15.9752	-9.7	HUMAN	Q15582	Q15582|B9ZVW9	TGFBI	TGFBI BIGH3	Core matrisome	ECM Glycoproteins	Transforming growth factor-beta-induced protein ig-h3
D101003_MDAMB231_1_OGE02_rafkt_ft8_cc_01.9629.9629.3	3	22.09	12.61	12.31	97.2	6750000	M157m	Hydrogen	(K)	FVDGLmIHSGDPVNYYVDTAVR	(H)	79.02	828.732	2468.19	15.9888	-2.5	HUMAN|MOUSE	P23396	P23396|P62908|Q3UK56|Q3UCL7|Q9D0A2|Q9CZP6		RPS3 OK/SW-cl.26			40S ribosomal protein S3
D101003_MDAMB231_1_OGE04_rafkt_ft8_cc_01.8735.8735.3	3	22.09	10.09	11.86	97.3	604000	M178m	Hydrogen	(R)	TTGIVLDSGDGVTHNVPIYEGYALPHAImR	(L)	79.95	1071.53	3196.61	15.9663	-8.9	HUMAN|MOUSE	P62736	P62736|P68032|P68133|A8K3K1|P63267|B3KW67|Q5T8M7|B3KUD3|B4DUI8|Q61852|P62737|P68033|P68134|Q3U122|Q3UIJ3|Q9CXK3|Q3TG92|P63268|D3YZY0|D3Z2K3		ACTA2 ACTSA ACTVS GIG46			Actin, aortic smooth muscle
D101003_MDAMB231_1_OGE09_10_rafkt_ft8_cc_01.7502.7502.2	2	22.09	19.17	20.6	91.7	161000		Hydrogen	(K)	AHLLADMAHISGLVAAK	(V)	75.68	859.469	1717.94	-0.0116	-6.7	HUMAN|MOUSE	B4DWA7	B4DWA7|P34897|Q8N1A5|B7Z9F1|Q5HYG8|B4DJQ3|B4E1G2|B4DP88|B4DW25|B4DLV4|B4DJ63|Q99K87|Q9CZN7|Q3TFD0					Serine hydroxymethyltransferase
D101003_MDAMB231_1_OGE12_rafkt_ft8_cc_01.2491.2491.3	3	22.09	14.18	9.18	94.6	7100000		Hydrogen	(K)	SHRVPLDVACAR	(G)	40.32	460.909	1380.72	-0.0047	-3.4	HUMAN	Q15149	Q15149|Q15149-2|Q15149-3|Q15149-6|Q15149-4|Q15149-5|Q15149-9|Q15149-8|Q15149-7|D3DWL0		PLEC1			Plectin-1
D101003_MDAMB231_1_OGE03_rafkt_ft8_cc_01.11608.11785.3	3	22.08	13.23	16.57	95.4	92400	M724m	Hydrogen	(K)	YSLQYYmGLAEELVR	(A)	98.43	617.636	1834.9	15.9907	-2.3	HUMAN	P11498	P11498		PC			Pyruvate carboxylase, mitochondrial
D101003_MDAMB231_1_OGE12_rafkt_ft8_cc_01.8127.8127.2	2	22.07	17.69	18.41	95.5	263000		Hydrogen	(K)	AGVAAPATQVAQVTLQSVQR	(R)	74.18	998.039	1995.1	-0.028	-14.1	HUMAN	Q15149	Q15149|Q15149-2|Q15149-3|Q15149-6|Q15149-4|Q15149-5|Q15149-9|Q15149-8|Q15149-7		PLEC1			Plectin-1
D101003_MDAMB231_1_OGE03_rafkt_ft8_cc_01.11822.11822.4	4	22.06	9.56	7.96	89.1	118000	M892m N912n	Hydrogen	(R)	mALLQYGSQNQQQVAFPLTYnVTTIHEALER	(A)	98.62	895.945	3563.8	16.9614	-4.9	MOUSE	Q02788	Q02788	Col6a2	Col6a2	Core matrisome	Collagens	Collagen alpha-2(VI) chain
D101003_MDAMB231_1_OGE03_rafkt_ft8_cc_01.9224.9224.3	3	22.05	13.97	11.69	94.1	395000	P846p P858p P864p P876p P882p	Hydrogen	(R)	TGETGASGPpGFVGEKGPSGEpGTAGApGTAGPQGLLGApGILGLpGSR	(G)	80.88	1473.72	4339.19	79.9474	-6.1	MOUSE	Q01149	Q01149|Q3TU64	Col1a2	Col1a2 Cola2	Core matrisome	Collagens	Collagen alpha-2(I) chain
D101001_MDAMB231_1_OGE01_rafkt_ft8_cc_01.0961.1179.3	3	22.04	14.92	11.84	95.5	4260000	P373p P376p P388p P394p	Hydrogen	(R)	GEpGPpGPAGAAGPAGNpGADGQpGAK	(G)	22.47	772.694	2252.07	63.9978	7.8	HUMAN|MOUSE	P02452	P02452|P11087|P11087-2	COL1A1	COL1A1	Core matrisome	Collagens	Collagen alpha-1(I) chain
D101003_MDAMB231_1_OGE02_rafkt_ft8_cc_01.5465.5465.3	3	22.04	15.46	15.41	94.6	6340000		Hydrogen	(R)	GIEQAVQSHAVAEEEAR	(K)	54.82	608.635	1823.89	0.0028	1.5	HUMAN|MOUSE	Q16891	Q16891|B2R5N6|Q16891-2|B4DKR1|Q16891-3|B9A067|B4DQY2|B4DS66|B8ZZQ7|B4DT20|C9J406|Q8CAQ8-5|Q8CAQ8|Q8CAQ8-2|Q3TVZ5|Q3U7N2|Q8CAQ8-3|Q3TEY5		IMMT HMP PIG4 PIG52			Mitochondrial inner membrane protein
D101003_MDAMB231_1_OGE09_10_rafkt_ft8_cc_01.10283.10386.2	2	22.03	20.3	19.14	96.1	267000		Hydrogen	(R)	LTYAYFIGGDAGDAFDGYDFGDDPSDK	(F)	95.27	1446.6	2892.22	-0.024	-8.3	MOUSE	Q3UER8	Q3UER8|Q8VCM7	Fgg	Fgg	Core matrisome	ECM Glycoproteins	Putative uncharacterized protein
D101001_MDAMB231_1_OGE01_rafkt_ft8_cc_01.5782.5909.3	3	22.02	11.95	13.17	94.2	22400000	N688n P692p P704p P707p P713p P719p	Hydrogen	(R)	GnNGApGNDGAKGDTGApGApGSQGApGLQGMpGER	(G)	53.22	1100.15	3217.47	80.9687	3.1	MOUSE	P11087	P11087|P11087-2	Col1a1	Col1a1 Cola1	Core matrisome	Collagens	Collagen alpha-1(I) chain
D101003_MDAMB231_1_OGE06_rafkt_ft8_cc_01.5490.5613.3	3	22.02	13.48	10.24	98.5	11200000	P323p P332p P335p	Hydrogen	(R)	GNDGAVGAAGPpGPTGPTGPpGFpGAVGAKGEAGPQGAR	(G)	57.57	1133.87	3351.65	47.9589	-7.6	MOUSE	P11087	P11087|P11087-2	Col1a1	Col1a1 Cola1	Core matrisome	Collagens	Collagen alpha-1(I) chain
D101001_MDAMB231_1_OGE01_rafkt_ft8_cc_01.0063.0288.2	2	22	15.26	14.7	100	136000000	P909p P915p N918n P921p	Hydrogen	(R)	GPpGAVGSpGVnGApGEAGR	(D)	17.05	876.915	1703.85	48.9768	4.6	HUMAN|MOUSE	P08123	P08123|Q01149|Q3TU64	COL1A2	COL1A2	Core matrisome	Collagens	Collagen alpha-2(I) chain
D101001_MDAMB231_1_OGE01_rafkt_ft8_cc_01.4360.4360.2	2	22	16.46	17.53	100	9560000		Hydrogen	(K)	VEQLGAEGNVEESQK	(V)	45.2	808.893	1616.78	0.0015	0.9	HUMAN|MOUSE	B7Z4Q3	B7Z4Q3|Q9Y383|B3KSL5|Q9Y383-2|B7Z500|B3KRR1|Q7TNC4|Q3UZ17|Q3UGK2|Q05CX5|Q7TNC4-3|Q3U5L2|Q7TNC4-2					cDNA FLJ55988, highly similar to RNA-binding protein Luc7-like 2
D101001_MDAMB231_1_OGE01_rafkt_ft8_cc_01.6523.6782.3	3	22	12.53	11.09	100	97500000	N1052n	Hydrogen	(K)	nGDRGETGPAGPAGPIGPAGAR	(G)	60.02	659.327	1974.97	0.9932	4.7	MOUSE	P11087	P11087|P11087-2	Col1a1	Col1a1 Cola1	Core matrisome	Collagens	Collagen alpha-1(I) chain
D101003_MDAMB231_1_OGE02_rafkt_ft8_cc_01.11090.11090.3	3	22	14.88	14.32	100	1320000		Hydrogen	(K)	SEIQTLKEEIEQSLTK	(R)	88	626.002	1875.99	0.0018	0.9	HUMAN	Q14258	Q14258|D3DTY9		TRIM25 EFP RNF147 ZNF147			E3 ubiquitin/ISG15 ligase TRIM25
D101003_MDAMB231_1_OGE02_rafkt_ft8_cc_01.12963.12963.2	2	22	14.25	15.07	100	969000		Hydrogen	(K)	SLQALGEVIEAELR	(S)	100.35	764.42	1527.84	-0.0053	-3.5	HUMAN|MOUSE	Q9Y285	Q9Y285|B4E363|Q8C0C7|Q8BXN0|Q4FJQ2|Q8BJG2|Q3U0Y9		FARSA FARS FARSL FARSLA			Phenylalanyl-tRNA synthetase alpha chain
D101003_MDAMB231_1_OGE02_rafkt_ft8_cc_01.13419.13419.3	3	22	11.43	11.43	100	655000	P475p	Hydrogen	(R)	TQTSDpAMLPTMIGLLAEAGVR	(L)	103.35	763.39	2272.17	15.9894	-2.4	HUMAN	O43175	O43175|Q5SZU1|B3KSC3		PHGDH PGDH3			D-3-phosphoglycerate dehydrogenase
D101003_MDAMB231_1_OGE02_rafkt_ft8_cc_01.4134.4314.2	2	22	15.05	5.25	100	390000000		Hydrogen	(R)	TNEKVELQELNDR	(F)	47.67	794.402	1587.8	-0.0015	-0.9	HUMAN|MOUSE	P17661	P17661|Q9H319|A5Z217|Q45VM7|Q549R8|Q45VM8|Q45VM6|Q549R9|Q549R7|P08670|B0YJC4|B3KRK8|B4DUI0|P31001|Q3V2C6|P20152|Q3UAX1|Q3U6S1|Q3V2S4|Q3TFD9		DES			Desmin
D101003_MDAMB231_1_OGE02_rafkt_ft8_cc_01.8050.8050.2	2	22	15.2	15.3	100	21100000		Hydrogen	(R)	IIDVVYNASNNELVR	(T)	69.57	859.953	1718.91	-0.0074	-4.3	HUMAN|MOUSE	P62241	P62241|Q5JR95|P62242|D3Z6G6|Q5SZV3|Q5M9L9|D3YW44		RPS8 OK/SW-cl.83			40S ribosomal protein S8
D101003_MDAMB231_1_OGE03_rafkt_ft8_cc_01.2760.2760.3	3	22	15.16	5.75	100	19600000		Hydrogen	(K)	HELQANCYEEVKDR	(C)	40.27	597.61	1790.81	0.0032	1.8	HUMAN|MOUSE	P23528	P23528|P18760		CFL1 CFL			Cofilin-1
D101003_MDAMB231_1_OGE03_rafkt_ft8_cc_01.5370.5370.3	3	22	10.54	10.01	100	3390000		Hydrogen	(R)	IREPLTAQQLETTTER	(W)	56.35	629.338	1886	0.0004	0.2	HUMAN|MOUSE	Q6P1N0	Q6P1N0|Q6P1N0-2|Q9NX28|Q8K1A6|Q8K2N4		CC2D1A			Coiled-coil and C2 domain-containing protein 1A
D101003_MDAMB231_1_OGE04_rafkt_ft8_cc_01.12392.12392.2	2	22	15.52	16.45	100	20200	Q153q	Hydrogen	(R)	qLGTAYVSATTGAVATALGLK	(S)	105.43	988.531	1993.1	-17.0421	-7.9	HUMAN|MOUSE	B4DRS6	B4DRS6|A6NCZ6|Q9BWM7|Q91V61-2					cDNA FLJ58980, highly similar to Sideroflexin-3
D101003_MDAMB231_1_OGE04_rafkt_ft8_cc_01.7475.7601.2	2	22	13.76	12.86	100	26800000	M85m	Hydrogen	(K)	TVTAmDVVYALK	(R)	71.83	663.851	1310.7	15.9915	-2.6	HUMAN|MOUSE	P62805	P62805|Q0VAS5|P62806		HIST1H4A H4/A H4FA| HIST1H4B H4/I H4FI| HIST1H4C H4/G H4FG| HIST1H4D H4/B H4FB| HIST1H4E H4/J H4FJ| HIST1H4F H4/C H4FC| HIST1H4H H4/H H4FH| HIST1H4I H4/M H4FM| HIST1H4J H4/E H4FE| HIST1H4K H4/D H4FD| HIST1H4L H4/K H4FK| HIST2H4A H4/N H4F2 H4FN HIST2H4| HIST2H4B H4/O H4FO| HIST4H4			Histone H4
D101003_MDAMB231_1_OGE05_rafkt_ft8_cc_01.11178.11178.3	3	22	9.54	11.56	100	209000	M372m	Hydrogen	(K)	mWSIENIAFGSGGGLLQK	(L)	94.68	641.991	1907.97	15.9891	-3	HUMAN	P43490	P43490		NAMPT PBEF PBEF1			Nicotinamide phosphoribosyltransferase
D101003_MDAMB231_1_OGE05_rafkt_ft8_cc_01.11806.11806.3	3	22	12.9	13.04	100	1570000		Hydrogen	(R)	LTLLGGPTPNTGAALEFVLR	(N)	99.25	680.719	2040.15	-0.0066	-3.2	MOUSE	D3YWD1	D3YWD1		Col6a3			Putative uncharacterized protein Col6a3
D101003_MDAMB231_1_OGE05_rafkt_ft8_cc_01.12646.12646.3	3	22	8.37	8.97	100	268000		Hydrogen	(K)	NAAQELATLLLSLPAPASVQQQSK	(S)	105	826.786	2478.36	-0.0131	-5.3	HUMAN	Q5T4S7-2	Q5T4S7-2|Q5T4S7|Q5T4S7-4|Q5T4S7-3		UBR4 KIAA0462 KIAA1307 RBAF600 ZUBR1			Isoform 2 of E3 ubiquitin-protein ligase UBR4
D101003_MDAMB231_1_OGE05_rafkt_ft8_cc_01.4797.4797.2	2	22	16.18	14.34	100	6800000		Hydrogen	(K)	TAAAVAAQSGILDR	(T)	54.32	672.366	1343.73	-0.0035	-2.6	HUMAN|MOUSE	Q9Y6N5	Q9Y6N5|B2R7T6|Q9UHS8|Q9R112|Q8BW20|Q3UDS4		SQRDL CGI-44			Sulfide:quinone oxidoreductase, mitochondrial
D101003_MDAMB231_1_OGE05_rafkt_ft8_cc_01.5844.5985.3	3	22	11.26	10.5	100	5920000	P325p P332p	Hydrogen	(R)	GNDGAVGAAGPPGpTGPTGPpGFPGAVGAK	(G)	61.05	854.081	2528.25	31.9747	-5.9	MOUSE	P11087	P11087|P11087-2	Col1a1	Col1a1 Cola1	Core matrisome	Collagens	Collagen alpha-1(I) chain
D101003_MDAMB231_1_OGE05_rafkt_ft8_cc_01.9773.9773.3	3	22	15.73	13.9	100	5600000		Hydrogen	(R)	LTLYDIAHTPGVAADLSHIETK	(A)	85.18	789.082	2365.24	-0.0097	-4.1	HUMAN	P40926	P40926|Q6FHZ0|B4DE44		MDH2			Malate dehydrogenase, mitochondrial
D101003_MDAMB231_1_OGE06_rafkt_ft8_cc_01.10170.10170.2	2	22	14.77	14.55	100	1250000		Hydrogen	(K)	VACITEQVLTLVNK	(R)	86.48	794.439	1587.88	-0.0059	-3.7	HUMAN|MOUSE	P04843	P04843|Q6IBR0|B4DL99|B7Z4L4|B4DNJ5|Q91YQ5|Q3U900|Q8BMR3		RPN1			Dolichyl-diphosphooligosaccharide--protein glycosyltransferase subunit 1
D101003_MDAMB231_1_OGE06_rafkt_ft8_cc_01.11456.11456.2	2	22	20.26	19.56	100	292000		Hydrogen	(R)	LTYAYFIGGDAGDAFDGYDFGDDPSDK	(F)	95.33	1446.6	2892.22	-0.0286	-9.9	MOUSE	Q3UER8	Q3UER8|Q8VCM7	Fgg	Fgg	Core matrisome	ECM Glycoproteins	Putative uncharacterized protein
D101003_MDAMB231_1_OGE06_rafkt_ft8_cc_01.11960.11960.2	2	22	15.59	11.53	100	6940000		Hydrogen	(R)	LTLLGGPTPNTGAALEFVLR	(N)	99.02	1020.57	2040.15	-0.0136	-6.7	MOUSE	D3YWD1	D3YWD1		Col6a3			Putative uncharacterized protein Col6a3
D101003_MDAMB231_1_OGE06_rafkt_ft8_cc_01.12006.12006.2	2	22	16.17	14.66	100	644000		Hydrogen	(K)	MAVTFIGNSTAIQELFK	(R)	99.25	935.487	1869.98	-0.012	-6.4	HUMAN|MOUSE	B4DY90	B4DY90|P07437|Q5JP53|B7ZAF0|Q5ST81|B4DQN9|B7ZAK1|B4E052|B4DMU8|B4DXZ5|B4DMJ5|Q6P602|P99024					cDNA FLJ56903, highly similar to Tubulin beta-7 chain
D101003_MDAMB231_1_OGE06_rafkt_ft8_cc_01.12888.12888.2	2	22	15.7	16.25	100	22700	Q153q	Hydrogen	(R)	qLGTAYVSATTGAVATALGLK	(S)	105.33	988.529	1993.1	-17.0451	-9.4	HUMAN|MOUSE	B4DRS6	B4DRS6|A6NCZ6|Q9BWM7|Q91V61-2					cDNA FLJ58980, highly similar to Sideroflexin-3
D101003_MDAMB231_1_OGE06_rafkt_ft8_cc_01.9061.9061.3	3	22	13.62	11.96	100	2390000		Hydrogen	(K)	RNQDLAPNSAEQASILSLVTK	(I)	79.23	752.402	2255.2	-0.0091	-4	HUMAN|MOUSE	Q12905	Q12905|B4DY09|Q9CXY6|Q3UXI9		ILF2 NF45 PRO3063			Interleukin enhancer-binding factor 2
D101003_MDAMB231_1_OGE07_rafkt_ft8_cc_01.9486.9601.2	2	22	16.65	13.43	100	13200000		Hydrogen	(K)	ACANPAAGSVILLENLR	(F)	86.58	884.968	1768.94	-0.0091	-5.2	HUMAN	P00558	P00558|B7Z7A9		PGK1 PGKA MIG10 OK/SW-cl.110			Phosphoglycerate kinase 1
D101003_MDAMB231_1_OGE08_rafkt_ft8_cc_01.12080.12080.2	2	22	16.12	16.15	100	49900	Q153q	Hydrogen	(R)	qLGTAYVSATTGAVATALGLK	(S)	105.33	988.523	1993.1	-17.0573	-15.6	HUMAN|MOUSE	B4DRS6	B4DRS6|A6NCZ6|Q9BWM7|Q91V61-2					cDNA FLJ58980, highly similar to Sideroflexin-3
D101003_MDAMB231_1_OGE08_rafkt_ft8_cc_01.5247.5380.3	3	22	8.82	11.27	100	42400000	P325p P332p P335p	Hydrogen	(R)	GNDGAVGAAGPPGpTGPTGPpGFpGAVGAK	(G)	58.53	859.414	2528.25	47.9742	-4.1	MOUSE	P11087	P11087|P11087-2	Col1a1	Col1a1 Cola1	Core matrisome	Collagens	Collagen alpha-1(I) chain
D101003_MDAMB231_1_OGE09_10_rafkt_ft8_cc_01.7649.7649.2	2	22	20.53	18.02	100	1220000		Hydrogen	(K)	GPAVGIDLGTTYSCVGVFQHGK	(V)	76.85	1132.05	2263.12	-0.026	-11.5	HUMAN|MOUSE	P11142	P11142|B3KTV0|P11142-2|B4DTX2|P63017|Q3TH56|Q3UBA6|Q3TRH3|Q3TQ13|Q3TZJ3|Q3U9L2|Q3TEK2|Q3TF16|D3Z6R4|Q504P4|D3YW43|D3Z5E2		HSPA8 HSC70 HSP73 HSPA10			Heat shock cognate 71 kDa protein
D101003_MDAMB231_1_OGE11_rafkt_ft8_cc_01.11963.11963.2	2	22	15.7	18.4	100	278000	Q153q	Hydrogen	(R)	qLGTAYVSATTGAVATALGLK	(S)	105.33	988.522	1993.1	-17.0593	-16.6	HUMAN|MOUSE	B4DRS6	B4DRS6|A6NCZ6|Q9BWM7|Q91V61-2					cDNA FLJ58980, highly similar to Sideroflexin-3
D101003_MDAMB231_1_OGE12_rafkt_ft8_cc_01.10437.10437.2	2	22	16.38	14.91	100	312000		Hydrogen	(K)	FANSLVGVQQQLQAFNTYR	(T)	89.45	1092.55	2184.12	-0.0294	-13.5	HUMAN|MOUSE	Q01082	Q01082|Q01082-2|Q01082-3|Q62261|Q62261-2		SPTBN1 SPTB2			Spectrin beta chain, brain 1
D101003_MDAMB231_1_OGE12_rafkt_ft8_cc_01.10761.10761.3	3	22	12.5	10.53	100	21200000		Hydrogen	(R)	SGPFGQIFRPDNFVFGQSGAGNNWAK	(G)	91.63	933.449	2798.34	-0.0108	-3.9	HUMAN|MOUSE	B4DY90	B4DY90|Q13885|Q9BVA1|P68371|Q8IWP6|B2R6L0|Q8IZ29|Q8N6N5|P04350|P07437|Q5JP53|B7ZAF0|B4DE77|Q5ST81|B4DQN9|B7ZAK1|B4DJ43|B4DMJ5|Q7TMM9|Q9CWF2|P68372|Q9D6F9|P99024					cDNA FLJ56903, highly similar to Tubulin beta-7 chain
D101003_MDAMB231_1_OGE12_rafkt_ft8_cc_01.2558.2824.2	2	22	13.38	11.87	100	307000000	P875p P884p P887p	Hydrogen	(R)	VGPpGPSGNAGPpGPpGPVGK	(E)	42.22	920.957	1792.93	47.9718	-7	MOUSE	P11087	P11087	Col1a1	Col1a1 Cola1	Core matrisome	Collagens	Collagen alpha-1(I) chain
D101003_MDAMB231_1_OGE12_rafkt_ft8_cc_01.3405.3405.2	2	22	15.63	15.72	100	3290000	P1111p P1117p P1120p P1132p	Hydrogen	(R)	GFpGNPGPpGSpGAAGHQGAIGSpGPAGPR	(G)	45.9	1342.13	2619.28	63.9664	-4.9	MOUSE	P08121	P08121|Q7TT32|Q3UH72|Q8BLW4|Q8BKY2	Col3a1	Col3a1	Core matrisome	Collagens	Collagen alpha-1(III) chain
D101003_MDAMB231_1_OGE12_rafkt_ft8_cc_01.4379.4379.2	2	22	16.54	13.42	100	782000		Hydrogen	(K)	GYYSPYSVSGSGSTAGSR	(T)	51.53	891.892	1782.79	-0.0155	-8.7	HUMAN|MOUSE	Q15149	Q15149|Q15149-2|Q15149-3|Q15149-6|Q15149-4|Q15149-5|Q15149-9|Q15149-8|Q15149-7|D3DWL0|Q9QXS1|Q9QXS1-2|Q9QXS1-8|Q9QXS1-7|Q9QXS1-6|Q9QXS1-14|Q9QXS1-4|Q9QXS1-16|Q9QXS1-3|Q9QXS1-5|Q9QXS1-13|Q9QXS1-11|Q9QXS1-12|Q9QXS1-9|Q9QXS1-10|Q9QXS1-15		PLEC1			Plectin-1
D101003_MDAMB231_1_OGE12_rafkt_ft8_cc_01.5818.5818.3	3	22	8.58	8.67	100	5110000		Hydrogen	(R)	KFNALFAQGNYSEAAK	(V)	60.02	586.962	1758.88	-0.0108	-6.1	HUMAN|MOUSE	Q00610	Q00610|Q00610-2|Q5SXR6|Q68FD5		CLTC CLH17 CLTCL2 KIAA0034			Clathrin heavy chain 1
D101003_MDAMB231_1_OGE12_rafkt_ft8_cc_01.8257.8257.2	2	22	16.09	15.41	100	1350000		Hydrogen	(R)	SQNVMAAASIANIVK	(S)	75.07	758.906	1516.82	-0.0107	-7.1	HUMAN|MOUSE	P17987	P17987|P11983|A8XUW1		TCP1 CCT1 CCTA			T-complex protein 1 subunit alpha
D101003_MDAMB231_1_OGE12_rafkt_ft8_cc_01.8675.8675.2	2	22	13.78	13.67	100	256000		Hydrogen	(R)	AIFTTGQGASAVGLTAYVQR	(H)	77.75	1006.02	2011.06	-0.0192	-9.5	HUMAN|MOUSE	B7Z8Z6	B7Z8Z6|P49736|B3KXZ4|B4DSV5|Q3UJN1|P97310|Q3UK39					cDNA FLJ53276, moderately similar to DNA replication licensing factor MCM2
D101003_MDAMB231_1_OGE03_rafkt_ft8_cc_01.10817.10817.2	2	21.99	18.19	17.74	94.4	57200	Q37q	Hydrogen	(R)	qNVAYEYLCHLEEAK	(R)	91.62	925.421	1866.87	-17.0348	-4.4	HUMAN|MOUSE	P46940	P46940|A4QPB0|Q9JKF1|Q80UW7|Q3TR56|Q8CDW9|Q9D408		IQGAP1 KIAA0051			Ras GTPase-activating-like protein IQGAP1
D101001_MDAMB231_1_OGE01_rafkt_ft8_cc_01.0008.0224.2	2	21.98	15.38	13.62	99.2	13900000	P369p P378p	Hydrogen	(K)	GEpGSVGAQGPpGPSGEEGK	(R)	16	913.414	1793.83	31.9898	0	MOUSE	Q01149	Q01149|Q3TU64	Col1a2	Col1a2 Cola2	Core matrisome	Collagens	Collagen alpha-2(I) chain
D101003_MDAMB231_1_OGE02_rafkt_ft8_cc_01.13585.13585.2	2	21.98	13.83	13.82	99.5	5470000		Hydrogen	(K)	IQVTPPGFQLVFLPFADDK	(R)	104.43	1066.57	2132.14	-0.0071	-3.3	HUMAN	P12956	P12956|B2RDN9|B1AHC8|B4DE32|B1AHC9|B1AHC7|B4E356|Q6IC76	XRCC6	XRCC6 G22P1	Other	no	X-ray repair cross-complementing protein 6
D101003_MDAMB231_1_OGE02_rafkt_ft8_cc_01.9229.9229.3	3	21.98	9.63	11.66	99.6	50100000		Hydrogen	(R)	IINEPTAAAIAYGLDR	(R)	76.57	563.306	1687.9	0.0028	1.6	HUMAN|MOUSE	P17066	P17066|B2R6X5|B3KSM6|P08107|B4DWK5|B4DHP5|B4DI39|B4DNT8|B4E3B6|B4DFN9|B4E1S9|B4DVU9|C9IYE6|C9JCM4|P17879|Q61696|A1E2B8|Q3TAI8		HSPA6 HSP70B'			Heat shock 70 kDa protein 6
D101003_MDAMB231_1_OGE02_rafkt_ft8_cc_01.3897.3897.4	4	21.97	10.12	8.91	99.5	1620000	P289p P292p N295n P298p M301m	Hydrogen	(R)	GFSGLDGAKGDAGPAGPKGEpGSpGEnGApGQmGPR	(G)	46.03	836.375	3277.53	64.9507	-3.9	HUMAN|MOUSE	P02452	P02452|P11087|P11087-2	COL1A1	COL1A1	Core matrisome	Collagens	Collagen alpha-1(I) chain
D101003_MDAMB231_1_OGE04_rafkt_ft8_cc_01.8105.8105.2	2	21.96	15.34	9.52	99.4	11400000		Hydrogen	(K)	DFLAGGVAAAISK	(T)	75.82	610.337	1219.67	-0.0023	-1.9	HUMAN|MOUSE	P05141	P05141|B2RCV1|P51881		SLC25A5 ANT2			ADP/ATP translocase 2
D101003_MDAMB231_1_OGE07_rafkt_ft8_cc_01.5956.6073.3	3	21.96	9.45	10.28	99.1	28100000		Hydrogen	(K)	HWPFQVINDGDKPK	(V)	63.05	560.954	1680.85	-0.0014	-0.8	HUMAN	P08107	P08107|B4DWK5|B4DI39|B4DNT8		HSPA1A HSPA1| HSPA1B			Heat shock 70 kDa protein 1A/1B
D101003_MDAMB231_1_OGE11_rafkt_ft8_cc_01.9296.9296.2	2	21.96	16.03	16.09	96.1	116000	M886m	Hydrogen	(R)	NIFVLQQNLTNITmSR	(E)	85.85	954.498	1892.01	15.9823	-6.6	HUMAN|MOUSE	Q96A65	Q96A65|Q6NX51|B7Z321|B7Z502|B3KTF7|B7Z689|B7Z4J9|O35382|Q8CEG7		EXOC4 KIAA1699 SEC8 SEC8L1			Exocyst complex component 4
D101003_MDAMB231_1_OGE12_rafkt_ft8_cc_01.3263.3399.2	2	21.96	16.17	14.56	98.9	275000000	P957p P969p	Hydrogen	(R)	GYpGSIGPTGAAGApGPHGSVGPAGK	(H)	45.48	1125.04	2217.11	31.9754	-6.4	MOUSE	Q01149	Q01149|Q3TU64	Col1a2	Col1a2 Cola2	Core matrisome	Collagens	Collagen alpha-2(I) chain
D101001_MDAMB231_1_OGE01_rafkt_ft8_cc_01.0647.0873.2	2	21.95	12.84	14.07	97.8	36600000		Hydrogen	(K)	DGEAGAQGAPGPAGPAGER	(G)	20.75	832.886	1664.76	0.003	1.8	MOUSE	P11087	P11087|P11087-2	Col1a1	Col1a1 Cola1	Core matrisome	Collagens	Collagen alpha-1(I) chain
D101003_MDAMB231_1_OGE08_rafkt_ft8_cc_01.6153.6153.2	2	21.95	11.84	6.5	98.1	603000		Hydrogen	(R)	LLEAQIATGGVIDPVHSHR	(V)	63.78	1007.03	2013.09	-0.0272	-13.5	HUMAN|MOUSE	P58107	P58107|Q15149|Q15149-2|Q15149-3|Q15149-6|Q15149-4|Q15149-5|Q15149-9|Q15149-8|Q15149-7|D3DWL0|Q8R0W0		EPPK1 EPIPL			Epiplakin
D101003_MDAMB231_1_OGE08_rafkt_ft8_cc_01.8601.8601.2	2	21.95	14.65	14.82	98.8	464000		Hydrogen	(R)	LYLSHNQLSEIPLNLPK	(S)	80.02	990.046	1979.1	-0.0121	-6.1	HUMAN|MOUSE	Q6P528	Q6P528|Q9BXN1|Q5TBF2|C9JGC9|B4E2Z7|Q99MQ4	ASPN	ASPN	Core matrisome	Proteoglycans	ASPN protein
D101003_MDAMB231_1_OGE03_rafkt_ft8_cc_01.5414.5414.2	2	21.94	16.08	14.45	98.8	1500000		Hydrogen	(K)	HVSPAGAAVGIPLSEDEAK	(V)	56.6	924.477	1847.95	-0.002	-1.1	HUMAN	P31939	P31939|B2R7P8|A8K202|B4DP06		ATIC PURH OK/SW-cl.86			Bifunctional purine biosynthesis protein PURH
D101003_MDAMB231_1_OGE06_rafkt_ft8_cc_01.4096.4096.3	3	21.94	11.36	12.64	98.9	64100000	P711p P715p P721p P727p	Hydrogen	(K)	GPAGpPGPpGASGSpGLQGMpGER	(G)	48.87	731.336	2128.02	63.9692	-4.8	MOUSE	P08121	P08121|Q7TT32|Q3UH72|Q8BLW4|Q8BKY2	Col3a1	Col3a1	Core matrisome	Collagens	Collagen alpha-1(III) chain
D101003_MDAMB231_1_OGE07_rafkt_ft8_cc_01.3855.3975.3	3	21.94	11.42	13.32	98.9	81700000	P712p P714p P721p P727p	Hydrogen	(K)	GPAGPpGpPGASGSpGLQGMpGER	(G)	49.73	731.339	2128.02	63.9775	-1	MOUSE	P08121	P08121|Q7TT32|Q3UH72|Q8BLW4|Q8BKY2	Col3a1	Col3a1	Core matrisome	Collagens	Collagen alpha-1(III) chain
D101003_MDAMB231_1_OGE09_10_rafkt_ft8_cc_01.7942.7942.2	2	21.94	13.54	11.4	98.2	497000		Hydrogen	(R)	ELLLPNWQGSGSHGLTIAQR	(D)	78.75	1089.06	2177.15	-0.0248	-11.4	HUMAN|MOUSE	Q09666	Q09666|Q9BVU3|A1A586|Q96EC4|Q8CEX7|Q8R2L7		AHNAK PM227			Neuroblast differentiation-associated protein AHNAK
D101003_MDAMB231_1_OGE09_10_rafkt_ft8_cc_01.8148.8148.3	3	21.94	11.31	9.25	99.1	33000000		Hydrogen	(K)	GVVNFAVVITDGHVTGSPCGGIK	(M)	80.25	762.062	2284.18	-0.0033	-1.5	MOUSE	Q02788	Q02788|D3Z7D5	Col6a2	Col6a2	Core matrisome	Collagens	Collagen alpha-2(VI) chain
D101003_MDAMB231_1_OGE12_rafkt_ft8_cc_01.7899.7899.3	3	21.94	9.71	10.43	99.1	3610000	M137m	Hydrogen	(K)	SIIGmGTGAGAYILTR	(F)	72.73	532.951	1580.85	15.9922	-1.7	HUMAN	Q92597	Q92597|Q597H1|B3KU62|B7Z446|B3KR80		NDRG1 CAP43 DRG1 RTP			Protein NDRG1
D101001_MDAMB231_1_OGE01_rafkt_ft8_cc_01.2201.2426.3	3	21.93	9.43	13	98.8	43600000	P285p P289p P292p N295n P298p	Hydrogen	(K)	GDAGPAGpKGEpGSpGEnGApGQMGPR	(G)	32.27	837.368	2445.12	64.968	1.7	HUMAN|MOUSE	P02452	P02452|P11087|P11087-2	COL1A1	COL1A1	Core matrisome	Collagens	Collagen alpha-1(I) chain
D101003_MDAMB231_1_OGE02_rafkt_ft8_cc_01.4720.4864.4	4	21.93	10.92	9.49	96.9	99200000	P830p P835p P839p P848p	Hydrogen	(K)	GEPGDTGVKGDAGPpGPAGpAGPpGPIGNVGApGPK	(G)	50.87	791.639	3099.55	63.9827	1	MOUSE	P11087	P11087	Col1a1	Col1a1 Cola1	Core matrisome	Collagens	Collagen alpha-1(I) chain
D101003_MDAMB231_1_OGE05_rafkt_ft8_cc_01.7002.7002.2	2	21.93	14.09	9.68	98.8	15400000		Hydrogen	(R)	NLLLSGAQLEASR	(N)	67.6	686.381	1371.76	-0.0043	-3.1	HUMAN	B4DRS6	B4DRS6|A6NCZ6|Q9BWM7					cDNA FLJ58980, highly similar to Sideroflexin-3
D101003_MDAMB231_1_OGE06_rafkt_ft8_cc_01.3650.3650.3	3	21.93	13.88	11.55	99.3	6130000	P1044p	Hydrogen	(K)	GDRGETGPAGpPGAPGAPGAPGPVGPAGK	(S)	46.53	822.406	2449.22	15.9825	-5	HUMAN|MOUSE	P02452	P02452|D3DTX7|P11087	COL1A1	COL1A1	Core matrisome	Collagens	Collagen alpha-1(I) chain
D101003_MDAMB231_1_OGE07_rafkt_ft8_cc_01.2724.2842.3	3	21.93	12.16	5.44	97.7	46600000	P838p P853p P855p	Hydrogen	(K)	GEGGPpGPAGPTGSSGPAGPpGpQGVKGER	(G)	42.05	886.42	2609.27	47.9766	-3.1	MOUSE	P08121	P08121|Q7TT32|Q3UH72|Q8BLW4|Q8BKY2	Col3a1	Col3a1	Core matrisome	Collagens	Collagen alpha-1(III) chain
D101003_MDAMB231_1_OGE08_rafkt_ft8_cc_01.5275.5407.2	2	21.93	14.82	15.4	99	694000	P323p P332p P335p	Hydrogen	(R)	GNDGAVGAAGPpGPTGPTGPpGFpGAVGAK	(G)	58.23	1288.61	2528.25	47.9525	-12.5	MOUSE	P11087	P11087|P11087-2	Col1a1	Col1a1 Cola1	Core matrisome	Collagens	Collagen alpha-1(I) chain
D101003_MDAMB231_1_OGE08_rafkt_ft8_cc_01.6494.6494.3	3	21.93	11.61	10.22	91.2	2010000		Hydrogen	(K)	RPLDDGVGNQLGALVHQR	(T)	66.07	649.015	1945.04	-0.006	-3.1	HUMAN	Q96I24	Q96I24|A6NJ37		FUBP3 FBP3			Far upstream element-binding protein 3
D101003_MDAMB231_1_OGE12_rafkt_ft8_cc_01.3020.3020.2	2	21.93	12.2	14.28	98.3	40000000		Hydrogen	(R)	VAVVQYSGQGQQQPGR	(A)	43.58	851.434	1701.87	-0.0067	-3.9	MOUSE	Q04857	Q04857	Col6a1	Col6a1	Core matrisome	Collagens	Collagen alpha-1(VI) chain
D101003_MDAMB231_1_OGE04_rafkt_ft8_cc_01.9932.9932.3	3	21.92	11.56	13.92	98.4	2650000		Hydrogen	(K)	AFLADPSAFVAAAPVAAATTAAPAAAAAPAK	(V)	88.22	918.156	2752.47	-0.0134	-4.9	HUMAN	P05388	P05388|A8K4Z4|B4E3D5|Q3B7A4|Q6NSF2		RPLP0			60S acidic ribosomal protein P0
D101003_MDAMB231_1_OGE05_rafkt_ft8_cc_01.6496.6496.3	3	21.92	12.47	11.43	98.6	1630000	P928p P934p P940p P943p	Hydrogen	(K)	GDAGQpGEKGPpGAQGPpGSpGPLGIAGLTGAR	(G)	64.37	995.818	2921.49	63.9539	-8.6	MOUSE	P08121	P08121|Q7TT32|Q3UH72|Q8BLW4|Q8BKY2	Col3a1	Col3a1	Core matrisome	Collagens	Collagen alpha-1(III) chain
D101003_MDAMB231_1_OGE09_10_rafkt_ft8_cc_01.11526.11526.2	2	21.92	16.44	17.04	97.6	2200000		Carbamyl	(R)	VTIAQGGVLPNIQAVLLPK	(K)	104.07	987.585	1974.17	-0.0124	-6.3	HUMAN|MOUSE	P04908	P04908|Q93077|P20671|P0C0S8|Q6FI13|Q7L7L0|B2R5B3|Q16777|Q9BTM1|Q96KK5|Q99878|B4E0B3|Q8CGP5|Q8CGP7|P22752|Q6GSS7|Q8BFU2|Q64523|Q8R1M2|Q8CGP4|Q8CGP6		HIST1H2AB H2AFM| HIST1H2AE H2AFA			Histone H2A type 1-B/E
D101001_MDAMB231_1_OGE01_rafkt_ft8_cc_01.8928.9054.2	2	21.91	11.43	4.83	98.8	272000	N116n	Hydrogen	(R)	TNEKVELQELnDR	(F)	74.78	794.895	1587.8	0.9846	0.4	HUMAN|MOUSE	P17661	P17661|Q9H319|A5Z217|Q45VM7|Q549R8|Q45VM8|Q45VM6|Q549R9|Q549R7|P08670|B0YJC4|B3KRK8|B4DUI0|P31001|Q3V2C6|P20152|Q3UAX1|Q3U6S1|Q3V2S4|Q3TFD9		DES			Desmin
D101003_MDAMB231_1_OGE02_rafkt_ft8_cc_01.11550.11550.3	3	21.91	13.49	10.56	98.4	23600000		Hydrogen	(K)	GVDEVTIVNILTNR	(S)	91.13	514.955	1542.85	0.0025	1.6	HUMAN|MOUSE	P07355-2	P07355-2|P07355|B4DNH8|P07356|Q9CZI7|Q3UCD3	ANXA2	ANXA2 ANX2 ANX2L4 CAL1H LPC2D	Matrisome-associated	ECM-affiliated Proteins	Isoform 2 of Annexin A2
D101003_MDAMB231_1_OGE02_rafkt_ft8_cc_01.11857.11857.3	3	21.91	9.31	9.5	98.4	6800000		Hydrogen	(R)	KLELSDNIISGGLEVLAEK	(C)	93	676.712	2028.12	0	0	HUMAN|MOUSE	Q9BTT0	Q9BTT0|Q5TB20|B4E0D5|Q5TB19|P97822|Q3TX26|P97822-2		ANP32E			Acidic leucine-rich nuclear phosphoprotein 32 family member E
D101003_MDAMB231_1_OGE02_rafkt_ft8_cc_01.8945.8945.2	2	21.91	10.94	12.64	97.4	201000000		Hydrogen	(R)	IINEPTAAAIAYGLDK	(G)	75.03	830.448	1659.89	-0.0068	-4.1	HUMAN|MOUSE	B4DI54	B4DI54|Q2KHP4|P11021|P11142|P34931|B2RCQ9|P54652|B3KTV0|B4DXY3|B4E1Q1|P11142-2|B4DEF7|B4DTX2|P20029|Q3U9G2|Q3TWF2|Q3TKF8|Q3TI47|Q3U6V3|Q9DC41|P63017|Q3TH56|Q3UBA6|Q3TQ13|Q3TZJ3|Q3U9L2|Q3TEK2|Q3TF16|D3Z6R4|P16627|B2CSK2|P17156|Q99KD7|B7U582|Q504P4|Q3ULM1					cDNA FLJ56386, highly similar to Heat shock 70 kDa protein 1L
D101003_MDAMB231_1_OGE04_rafkt_ft8_cc_01.5023.5023.2	2	21.91	14	13.93	98.5	923000	P830p P848p	Hydrogen	(K)	GDAGPpGPAGPAGPPGPIGNVGApGPK	(G)	56.2	1146.06	2259.15	31.9637	-11.4	MOUSE	P11087	P11087	Col1a1	Col1a1 Cola1	Core matrisome	Collagens	Collagen alpha-1(I) chain
D101003_MDAMB231_1_OGE07_rafkt_ft8_cc_01.9408.9538.3	3	21.91	12.49	11.3	98.2	43500000		Hydrogen	(K)	HSQFIGYPITLYLEK	(E)	85.9	603.657	1808.96	-0.002	-1.1	HUMAN|MOUSE	P08238	P08238|B4DGL0|B4DMA2|Q58FF7|P11499|Q71LX8|Q58FF8|B5MDL9		HSP90AB1 HSP90B HSPC2 HSPCB			Heat shock protein HSP 90-beta
D101003_MDAMB231_1_OGE09_10_rafkt_ft8_cc_01.6062.6062.3	3	21.91	10	10.56	97.8	1540000		Hydrogen	(K)	AGESVLVHGASGGVGLAACQIAR	(A)	66.33	727.376	2180.12	-0.0098	-4.5	HUMAN	Q08257	Q08257|A6NN60|A6NP24|C9JH92|Q5HYE7		CRYZ			Quinone oxidoreductase
D101003_MDAMB231_1_OGE11_rafkt_ft8_cc_01.3776.3776.2	2	21.91	15.46	15.95	97.3	1070000	P712p P715p P721p P727p	Hydrogen	(K)	GPAGPpGPpGASGSpGLQGMpGER	(G)	49.6	1096.49	2128.02	63.9503	-13.4	MOUSE	P08121	P08121|Q7TT32|Q3UH72|Q8BLW4|Q8BKY2	Col3a1	Col3a1	Core matrisome	Collagens	Collagen alpha-1(III) chain
D101003_MDAMB231_1_OGE12_rafkt_ft8_cc_01.12231.12343.3	3	21.91	17.27	15.34	98.8	44100000		Hydrogen	(K)	LLGGVTIAQGGVLPNIQAVLLPK	(K)	102.42	757.797	2271.38	-0.004	-1.8	HUMAN|MOUSE	P16104	P16104|Q96QV6|Q8IUE6|P27661|Q64522		H2AFX H2AX			Histone H2A.x
D101003_MDAMB231_1_OGE03_rafkt_ft8_cc_01.7856.7856.3	3	21.9	12.83	13.05	98.3	3860000		Hydrogen	(R)	YHVPVVVVPEGSTSDTQEQAILR	(L)	72.1	842.105	2524.3	-0.0046	-1.8	MOUSE	Q9DBG6	Q9DBG6|A2ACG7|Q61833		Rpn2			Dolichyl-diphosphooligosaccharide--protein glycosyltransferase subunit 2
D101003_MDAMB231_1_OGE04_rafkt_ft8_cc_01.12032.12032.2	2	21.9	14.15	12.83	98	123000	Q47q	Hydrogen	(R)	qVCQLPGLFSYAQHIASIDGR	(R)	102.97	1172.07	2360.18	-17.0407	-6	HUMAN	Q9Y6C9	Q9Y6C9		MTCH2 MIMP HSPC032			Mitochondrial carrier homolog 2
D101003_MDAMB231_1_OGE07_rafkt_ft8_cc_01.10384.10384.3	3	21.9	12.27	11.95	98.2	626000		Hydrogen	(R)	NAALFALGQFSENLQPHISSYSR	(E)	92.35	850.757	2550.27	-0.0182	-7.1	HUMAN	Q8TEX9-2	Q8TEX9-2|Q8TEX9|B3KQ33|D3DS63|B3KT38|B3KTB3|B3KPS9|B3KSQ4|Q6I9Y8|B3KPY9		IPO4 IMP4B RANBP4			Isoform 2 of Importin-4
D101003_MDAMB231_1_OGE09_10_rafkt_ft8_cc_01.5557.5557.2	2	21.9	19.06	18.98	93	289000		Hydrogen	(K)	LQISHEAAACITGLR	(A)	63.03	820.431	1639.86	-0.0031	-1.9	HUMAN	Q08211	Q08211|B3KU66|Q12803		DHX9 DDX9 LKP NDH2			ATP-dependent RNA helicase A
D101003_MDAMB231_1_OGE12_rafkt_ft8_cc_01.10032.10032.4	4	21.9	11.95	8.69	98.5	936000		Hydrogen	(R)	QTASVTLQAIAAQNAAVQAVNAHSNILK	(A)	86.65	708.886	2832.53	-0.0098	-3.5	HUMAN	Q16891	Q16891|B2R5N6|Q16891-2|Q16891-3|B9A067|B4DQY2|B4DS66|B8ZZQ7|B4DT20|C9J406|B4E2B5		IMMT HMP PIG4 PIG52			Mitochondrial inner membrane protein
D101003_MDAMB231_1_OGE02_rafkt_ft8_cc_01.13315.13315.3	3	21.89	14.32	10.9	97.9	614000		Hydrogen	(K)	SAILGLPQPLLELNDSPVFK	(T)	102.68	717.739	2151.21	-0.0049	-2.3	HUMAN	Q9HAV4	Q9HAV4|C9J4N8|A8K5Y7|B3KPQ5|B3KNC6|Q9H8N6		XPO5 KIAA1291 RANBP21			Exportin-5
D101003_MDAMB231_1_OGE02_rafkt_ft8_cc_01.8997.8997.2	2	21.89	16.19	15.92	98.8	3200000		Hydrogen	(R)	YGGLHFSDQVEVFSPPGSDR	(A)	74.97	1097.51	2194.02	-0.0128	-5.9	HUMAN|MOUSE	P12110	P12110|P12110-2|P12110-3|C9JH44|Q02788|D3Z7D5	COL6A2	COL6A2	Core matrisome	Collagens	Collagen alpha-2(VI) chain
D101003_MDAMB231_1_OGE08_rafkt_ft8_cc_01.11883.11883.2	2	21.89	12.99	11.98	98.7	133000	Q326q	Hydrogen	(R)	qVTITGSAASISLAQYLINAR	(L)	103.93	1080.57	2177.19	-17.0631	-16.9	HUMAN|MOUSE	Q15365	Q15365|P60335		PCBP1			Poly(rC)-binding protein 1
D101003_MDAMB231_1_OGE08_rafkt_ft8_cc_01.8402.8402.2	2	21.89	15.78	14.26	98.4	638000	P912p	Hydrogen	(R)	GELGFQGLTGPpGPAGVLGPQGK	(V)	78.83	1075.55	2134.13	15.9636	-14.6	MOUSE	Q9JLI2	Q9JLI2|Q920S4	Col5a3	Col5a3 mCG_67925	Core matrisome	Collagens	Collagen type V alpha 3 chain
D101003_MDAMB231_1_OGE09_10_rafkt_ft8_cc_01.8266.8266.4	4	21.89	9.5	8.91	98.4	309000		Hydrogen	(R)	GRPDSLLAYLEQAGASPHR	(V)	80.9	510.267	2038.05	-0.0021	-1	HUMAN	Q9P253	Q9P253		VPS18 KIAA1475			Vacuolar protein sorting-associated protein 18 homolog
D101003_MDAMB231_1_OGE02_rafkt_ft8_cc_01.12427.12427.2	2	21.88	11.12	14.79	96.6	200000	N362n	Hydrogen	(R)	IAIPGLAGAGnSVLLVSNLNPER	(V)	96.77	1138.62	2275.28	0.963	-9.2	HUMAN|MOUSE	Q9BUQ0	Q9BUQ0|P26599-2|P26599|Q922I7|Q8K144|Q5RJV5|Q3U5I2|Q80T07|Q3T984|Q8BGJ5|Q3UBR5|Q8R509|P17225|Q3TQW3|Q8CB58		PTBP1 hCG_20560			Polypyrimidine tract binding protein 1
D101003_MDAMB231_1_OGE05_rafkt_ft8_cc_01.12581.12581.2	2	21.88	11.28	14.23	97.4	109000	M38m	Hydrogen	(R)	DLSAAGIGLLAAATQSLSmPASLGR	(M)	104.6	1194.12	2371.26	15.9748	-8.4	HUMAN|MOUSE	A8MXP9	A8MXP9|P43243|Q68D11|Q8K310|Q4FJT0|Q3TTX0|Q9R0U5		MATR3			Putative uncharacterized protein MATR3
D101003_MDAMB231_1_OGE02_rafkt_ft8_cc_01.11350.11350.3	3	21.87	13.86	13.43	98.6	3700000		Hydrogen	(R)	LLREELQLLQEQGSYVGEVVR	(A)	89.77	820.112	2458.33	-0.0071	-2.9	HUMAN|MOUSE	P62195	P62195|A8K3Z3|P62196|Q8K1K2		PSMC5 SUG1			26S protease regulatory subunit 8
D101003_MDAMB231_1_OGE05_rafkt_ft8_cc_01.12583.12583.3	3	21.87	13.2	12.8	97.5	722000	M38m	Hydrogen	(R)	DLSAAGIGLLAAATQSLSmPASLGR	(M)	104.6	796.42	2371.26	15.9817	-5.5	HUMAN|MOUSE	A8MXP9	A8MXP9|P43243|Q68D11|Q8K310|Q4FJT0|Q3TTX0|Q9R0U5		MATR3			Putative uncharacterized protein MATR3
D101003_MDAMB231_1_OGE05_rafkt_ft8_cc_01.9565.9565.3	3	21.87	12.84	13.82	98.3	29300000		Hydrogen	(R)	TTGIVMDSGDGVTHTVPIYEGYALPHAILR	(L)	83.93	1061.87	3183.61	-0.0154	-4.8	HUMAN|MOUSE	P60709	P60709|P63261|B4DW52|B7ZAP6|B3KWQ3|Q9QZ83|Q8BFZ3|P60710|P63260|Q3UAA9|Q3UGS0|Q3UAF6|Q3UA89|Q3UAF7|Q61276|Q3UBP6|Q3U5R4|Q3TSB7|Q3TIJ9|Q3UCF8|Q3U939|Q3U804|Q3UBQ4|B1ATY0		ACTB			Actin, cytoplasmic 1
D101003_MDAMB231_1_OGE06_rafkt_ft8_cc_01.11240.11240.2	2	21.87	14.32	18.14	97.5	806000		Hydrogen	(K)	VEPAVSSVVNSIQVLTSK	(A)	93.7	929.013	1857.03	-0.0133	-7.2	HUMAN	A7BI36	A7BI36|Q9P2E9|Q9P2E9-2|Q9P2E9-3		RRBP1			p180/ribosome receptor
D101003_MDAMB231_1_OGE07_rafkt_ft8_cc_01.4943.5191.3	3	21.87	15.25	14.88	98	67000000	P1108p P1115p	Hydrogen	(R)	GFSGLQGpPGSPGSpGEQGPSGASGPAGPR	(G)	57.23	893.748	2647.25	31.9787	-4.1	MOUSE	P11087	P11087|P11087-2	Col1a1	Col1a1 Cola1	Core matrisome	Collagens	Collagen alpha-1(I) chain
D101003_MDAMB231_1_OGE07_rafkt_ft8_cc_01.9817.9817.3	3	21.87	12.78	11.3	98.3	405000		Hydrogen	(K)	ISVIVETVYTHVLHPYPTQITQSEK	(Q)	88.13	961.505	2882.53	-0.0286	-9.9	HUMAN	P04843	P04843|Q6IBR0|B4DL99		RPN1			Dolichyl-diphosphooligosaccharide--protein glycosyltransferase subunit 1
D101003_MDAMB231_1_OGE09_10_rafkt_ft8_cc_01.6934.6934.3	3	21.87	11.98	14.7	96.7	1950000		Hydrogen	(R)	ILHLLTQEALSIHGVK	(E)	72.02	591.353	1772.04	0.0016	0.9	HUMAN|MOUSE	P54886	P54886|P54886-2|Q9Z110|Q8BGM2|Q3TWN8|Q9Z110-2|Q3UZ27		ALDH18A1 GSAS P5CS PYCS			Delta-1-pyrroline-5-carboxylate synthase
D101003_MDAMB231_1_OGE12_rafkt_ft8_cc_01.9627.9627.2	2	21.87	15.18	14.89	97.9	81700		Hydrogen	(K)	IAIIGAGIGGTSAAYYLR	(Q)	84	883.988	1766.98	-0.012	-6.8	HUMAN	Q9UHG3	Q9UHG3|B7Z8A2		PCYOX1 KIAA0908 PCL1 UNQ597/PRO1183			Prenylcysteine oxidase 1
D101003_MDAMB231_1_OGE05_rafkt_ft8_cc_01.10656.10656.3	3	21.86	16.65	13.83	97.9	2480000		Hydrogen	(K)	APVNTAELTDLLIQQNHIGSVIK	(Q)	91.07	825.454	2474.36	-0.0134	-5.4	HUMAN	Q9P287-2	Q9P287-2|Q9P287|Q9P287-3|B3KP45|B4DUS0|B4E318		BCCIP TOK1			Isoform Alpha of BRCA2 and CDKN1A-interacting protein
D101003_MDAMB231_1_OGE05_rafkt_ft8_cc_01.8943.8943.2	2	21.86	15.19	14.2	95.9	2050000		Hydrogen	(K)	GSLVPVSNANLQAAQDFVR	(R)	79.95	993.519	1986.04	-0.0106	-5.3	MOUSE	Q8K159	Q8K159|Q61702	Itih1	Itih1	Matrisome-associated	ECM Regulators	Itih1 protein
D101003_MDAMB231_1_OGE06_rafkt_ft8_cc_01.10071.10071.3	3	21.86	14.67	10.77	97.9	2420000		Hydrogen	(R)	RWLLLCNPGLADTIVEK	(I)	85.8	666.698	1998.08	-0.0057	-2.9	HUMAN	P11216	P11216|B4DSD8		PYGB			Glycogen phosphorylase, brain form
D101003_MDAMB231_1_OGE06_rafkt_ft8_cc_01.10893.10893.3	3	21.86	14.21	13.31	96.5	455000	N111n	Hydrogen	(R)	VTIAQGGVLPnIQAVLLPK	(K)	91.48	644.721	1931.17	0.9788	-2.7	HUMAN|MOUSE	P04908	P04908|Q93077|P20671|P0C0S8|Q6FI13|Q7L7L0|B2R5B3|Q16777|Q9BTM1|Q96KK5|Q99878|B4E0B3|Q8CGP5|Q8CGP7|P22752|Q6GSS7|Q8BFU2|Q64523|Q8R1M2|Q8CGP4|Q8CGP6		HIST1H2AB H2AFM| HIST1H2AE H2AFA			Histone H2A type 1-B/E
D101003_MDAMB231_1_OGE06_rafkt_ft8_cc_01.9737.9737.3	3	21.86	10.14	4.13	97.1	407000	M234m M240m	Hydrogen	(K)	VNEmIIGGGmAFTFLK	(V)	83.6	587.296	1727.89	31.9886	-0.7	HUMAN|MOUSE	P00558	P00558|B7Z7A9|B4E1H9|B4DHB3|B4DHM5|B4DWQ3|P09411		PGK1 PGKA MIG10 OK/SW-cl.110			Phosphoglycerate kinase 1
D101003_MDAMB231_1_OGE03_rafkt_ft8_cc_01.10068.10068.3	3	21.85	12.33	12.21	88.9	410000		Hydrogen	(K)	SSCSLIAFNSDRPGVLGIVPLQGQGEDK	(R)	86.6	982.165	2944.48	-0.0028	-1	HUMAN	P57737	P57737|B4DFD6|B4DKU9|P57737-2		CORO7			Coronin-7
D101003_MDAMB231_1_OGE06_rafkt_ft8_cc_01.8451.8451.2	2	21.85	14.43	10.92	98	8620000		Hydrogen	(K)	DFLAGGVAAAISK	(T)	75.3	610.337	1219.67	-0.0013	-1	HUMAN|MOUSE	P05141	P05141|B2RCV1|P51881		SLC25A5 ANT2			ADP/ATP translocase 2
D101003_MDAMB231_1_OGE12_rafkt_ft8_cc_01.6638.6638.3	3	21.85	13.52	11.98	97.4	1720000		Hydrogen	(K)	KYVATLGVEVHPLVFHTNR	(G)	64.88	727.399	2180.2	-0.0151	-6.9	HUMAN|MOUSE	B5MDF5	B5MDF5|P62826|Q96QB7|Q0EFC9|P62827|Q3ULW0		RAN hCG_1744585			Putative uncharacterized protein RAN
D101003_MDAMB231_1_OGE02_rafkt_ft8_cc_01.11819.11819.3	3	21.84	12.1	14.54	97.2	4310000		Hydrogen	(K)	LKLEAELGNMQGLVEDFK	(N)	92.8	678.691	2034.06	-0.0005	-0.3	HUMAN|MOUSE	P05787	P05787|A8K4H3|P11679		KRT8 CYK8			Keratin, type II cytoskeletal 8
D101003_MDAMB231_1_OGE03_rafkt_ft8_cc_01.9278.9278.4	4	21.84	11.56	10.11	98.5	2990000	Q479q	Hydrogen	(K)	qSQHDKIDASELSFPFHESILK	(V)	81.32	635.567	2556.27	-17.0247	0.7	HUMAN	P42166	P42166		TMPO LAP2			Lamina-associated polypeptide 2, isoform alpha
D101003_MDAMB231_1_OGE04_rafkt_ft8_cc_01.12275.12275.3	3	21.84	14.15	12.21	97	788000	M38m	Hydrogen	(R)	DLSAAGIGLLAAATQSLSmPASLGR	(M)	104.62	796.419	2371.26	15.9788	-6.8	HUMAN|MOUSE	A8MXP9	A8MXP9|P43243|Q68D11|Q8K310|Q4FJT0|Q3TTX0|Q9R0U5		MATR3			Putative uncharacterized protein MATR3
D101003_MDAMB231_1_OGE06_rafkt_ft8_cc_01.10842.10842.2	2	21.84	18.32	16.81	98	113000		Hydrogen	(K)	VPVLQLDSGNYLFSTSAICR	(Y)	91.02	1120.57	2240.14	-0.0125	-5.6	HUMAN	P56192	P56192|A8K492|B3KVK7|A6NC17		MARS			Methionyl-tRNA synthetase, cytoplasmic
D101003_MDAMB231_1_OGE09_10_rafkt_ft8_cc_01.8168.8168.2	2	21.84	18.22	17.24	98.3	1920000		Hydrogen	(K)	GVVNFAVVITDGHVTGSPCGGIK	(M)	80.25	1142.58	2284.18	-0.0167	-7.3	MOUSE	Q02788	Q02788|D3Z7D5	Col6a2	Col6a2	Core matrisome	Collagens	Collagen alpha-2(VI) chain
D101003_MDAMB231_1_OGE06_rafkt_ft8_cc_01.12771.12771.2	2	21.83	12.3	13.12	96.1	86700	M38m	Hydrogen	(R)	DLSAAGIGLLAAATQSLSmPASLGR	(M)	104.57	1194.12	2371.26	15.9587	-15.2	HUMAN|MOUSE	A8MXP9	A8MXP9|P43243|Q68D11|Q8K310|Q4FJT0|Q3TTX0|Q9R0U5		MATR3			Putative uncharacterized protein MATR3
D101003_MDAMB231_1_OGE07_rafkt_ft8_cc_01.6539.6657.2	2	21.83	16.85	15.87	98.2	1410000	P255p P258p P263p	Hydrogen	(R)	GSDGSVGPVGPAGPIGSAGPpGFpGAPGpK	(G)	66.47	1295.12	2541.27	47.9543	-11.8	HUMAN|MOUSE	P08123	P08123|Q01149|Q3TU64	COL1A2	COL1A2	Core matrisome	Collagens	Collagen alpha-2(I) chain
D101003_MDAMB231_1_OGE08_rafkt_ft8_cc_01.4970.4970.3	3	21.83	12.22	9.71	96.7	1120000	P323p P332p P335p	Hydrogen	(R)	GNDGAVGAAGPpGPTGPTGPpGFpGAVGAKGEAGPQGAR	(G)	56.25	1133.87	3351.65	47.9562	-8.4	MOUSE	P11087	P11087|P11087-2	Col1a1	Col1a1 Cola1	Core matrisome	Collagens	Collagen alpha-1(I) chain
D101003_MDAMB231_1_OGE09_10_rafkt_ft8_cc_01.8724.8842.4	4	21.83	9.2	12.56	97	3060000		Hydrogen	(K)	AGQVVTIWAAGAGATHSPPTDLVWK	(A)	84.32	634.085	2533.32	-0.0026	-1	HUMAN	P02545	P02545|Q5I6Y4|Q5I6Y6|P02545-3|Q6UYC3|B4DI32|P02545-2|Q5TCI8|B4DFR3		LMNA LMN1			Lamin-A/C
D101003_MDAMB231_1_OGE03_rafkt_ft8_cc_01.10418.10588.3	3	21.82	14.77	13.77	93.2	70400	M2494m M2508m	Hydrogen	(K)	mVGGIAQIIAAQEEmLR	(K)	88.92	621.322	1829.96	31.9916	0.9	HUMAN|MOUSE	Q9Y490	Q9Y490|Q5TCU6|P26039|A2AIM8|Q3UHS6|Q0V930		TLN1 KIAA1027 TLN			Talin-1
D101003_MDAMB231_1_OGE03_rafkt_ft8_cc_01.12676.12676.3	3	21.82	13.14	11.71	96.7	692000	M38m	Hydrogen	(R)	DLSAAGIGLLAAATQSLSmPASLGR	(M)	104.6	796.418	2371.26	15.9751	-8.3	HUMAN|MOUSE	A8MXP9	A8MXP9|P43243|Q68D11|Q8K310|Q4FJT0|Q3TTX0|Q9R0U5		MATR3			Putative uncharacterized protein MATR3
D101003_MDAMB231_1_OGE06_rafkt_ft8_cc_01.4978.5114.3	3	21.82	12.22	12.17	96.4	191000000	P323p P332p P335p P346p	Hydrogen	(R)	GNDGAVGAAGPpGPTGPTGPpGFpGAVGAKGEAGpQGAR	(G)	54.82	1139.21	3351.65	63.967	-3.7	MOUSE	P11087	P11087|P11087-2	Col1a1	Col1a1 Cola1	Core matrisome	Collagens	Collagen alpha-1(I) chain
D101003_MDAMB231_1_OGE02_rafkt_ft8_cc_01.10813.10813.3	3	21.81	11.09	12.84	96.9	3090000		Hydrogen	(R)	DFVAEPMGEKPVGSLAGIGEVLGK	(K)	86.18	800.751	2400.25	-0.009	-3.7	HUMAN	O75531	O75531		BANF1 BAF BCRG1			Barrier-to-autointegration factor
D101003_MDAMB231_1_OGE02_rafkt_ft8_cc_01.13744.13744.2	2	21.81	12.61	10.37	98.2	41900		Hydrogen	(K)	NTSELVSSEVYLLSALAALQK	(V)	105.48	1118.6	2236.21	-0.0142	-6.3	HUMAN	Q9H583	Q9H583|B2RWN5|Q5T3Q7|B3KWS1|B7ZAU8|B4E263|Q8N7L7		HEATR1 BAP28			HEAT repeat-containing protein 1
D101003_MDAMB231_1_OGE04_rafkt_ft8_cc_01.9208.9208.3	3	21.81	15.43	13.1	96.2	123000	P1098p P1100p P1104p P1106p	Hydrogen	(R)	GSQGSQGPAGPpGpPGPpGpPGVSGGGYDFGFEGDFYR	(A)	83.05	1223.19	3603.62	63.9441	-9.7	MOUSE	Q01149	Q01149|Q3TU64	Col1a2	Col1a2 Cola2	Core matrisome	Collagens	Collagen alpha-2(I) chain
D101003_MDAMB231_1_OGE06_rafkt_ft8_cc_01.7398.7398.3	3	21.81	14.4	11.8	91.4	4030000	P254p P263p	Hydrogen	(R)	GSDGSVGPVGPAGPIGSAGpPGFPGAPGpK	(G)	68.67	858.414	2541.27	31.9551	-13.5	HUMAN|MOUSE	P08123	P08123|Q01149|Q3TU64	COL1A2	COL1A2	Core matrisome	Collagens	Collagen alpha-2(I) chain
D101003_MDAMB231_1_OGE04_rafkt_ft8_cc_01.10288.10288.2	2	21.8	17.8	15.48	97.6	218000		Hydrogen	(R)	ELFSPLHALNFGIGGDTTR	(H)	90.6	1023.02	2045.05	-0.0095	-4.7	HUMAN|MOUSE	P68402	P68402|A8DPS7|A8DPS6|A8DPS5|Q61206|Q8BTA2		PAFAH1B2 PAFAHB			Platelet-activating factor acetylhydrolase IB subunit beta
D101003_MDAMB231_1_OGE12_rafkt_ft8_cc_01.8281.8412.4	4	21.8	11.36	10.68	94.2	25000000		Hydrogen	(K)	DTLTSRPAQGVITTLENVSPPRR	(A)	76.18	627.843	2508.35	-0.0023	-0.9	MOUSE	P11276	P11276|Q3UGY5|Q3UHL6|Q3TCF1|B9EHT6|B7ZNJ1	Fn1	Fn1	Core matrisome	ECM Glycoproteins	Fibronectin
D101003_MDAMB231_1_OGE08_rafkt_ft8_cc_01.5124.5245.4	4	21.79	9.2	9.08	97	46600000	P771p P775p P784p P787p	Hydrogen	(R)	GPAGPIGPPGpAGQpGDKGEGGSpGLpGIAGPR	(G)	57.82	734.866	2872.47	63.9716	-2.8	MOUSE	P08121	P08121|Q7TT32|Q3UH72|Q8BLW4|Q8BKY2	Col3a1	Col3a1	Core matrisome	Collagens	Collagen alpha-1(III) chain
D101003_MDAMB231_1_OGE04_rafkt_ft8_cc_01.2998.3065.2	2	21.78	17.17	14.79	96.6	831000	P1045p P1048p P1051p P1054p	Hydrogen	(R)	GETGPAGPpGApGApGApGPVGPAGK	(S)	43.33	1093.02	2121.07	63.9668	-5.9	HUMAN|MOUSE	P02452	P02452|D3DTX7|P11087	COL1A1	COL1A1	Core matrisome	Collagens	Collagen alpha-1(I) chain
D101003_MDAMB231_1_OGE12_rafkt_ft8_cc_01.6187.6187.3	3	21.78	12.91	12.92	97.3	2310000		Hydrogen	(K)	TTLTGLRPGTEYGIGVSAVKGDK	(E)	62.22	774.082	2320.25	-0.0192	-8.3	MOUSE	Q80YX1	Q80YX1|Q80YX1-2|Q80YX1-3|Q80YX1-4|Q80YX1-5|Q148T5|Q148T4	Tnc	Tnc Hxb	Core matrisome	ECM Glycoproteins	Tenascin
D101003_MDAMB231_1_OGE12_rafkt_ft8_cc_01.7421.7421.2	2	21.78	18.84	20.43	96.8	6170000		Hydrogen	(R)	LLIHQSLAGGIIGVK	(G)	69.78	759.967	1518.94	-0.0099	-6.5	HUMAN|MOUSE	P61978-2	P61978-2|Q5EC54|P61978|B4DFF1|P61978-3|B4DUQ1|Q5T6W5|Q5T6W1|P61979-2|Q3TL71|P61979|D3YWG1|Q3TJ38|Q3TUA1|Q3U6X2|Q3U9Q3|B2M1R6|P61979-3|D3Z5X4|Q3TG17		HNRNPK HNRPK			Isoform 2 of Heterogeneous nuclear ribonucleoprotein K
D101003_MDAMB231_1_OGE03_rafkt_ft8_cc_01.8387.8630.3	3	21.77	13.43	11.12	97.6	1050000000		Hydrogen	(R)	KVESLQEEIAFLK	(K)	75.77	511.955	1533.85	-0.0022	-1.4	HUMAN|MOUSE	P08670	P08670|B0YJC4|B3KRK8|B0YJC5|P20152|Q3U6S1|Q3V2S4|Q3TFD9|Q3TWV0		VIM			Vimentin
D101003_MDAMB231_1_OGE04_rafkt_ft8_cc_01.11228.11228.2	2	21.77	17.05	14.32	97.8	936000		Hydrogen	(R)	DALSDLALHFLNK	(M)	97.27	728.89	1456.78	-0.0075	-5.1	HUMAN|MOUSE	P50991	P50991|A8K3C3|B5MCQ1|B7Z8B1|B7Z2Z8|B7Z9L0|B7Z2F4|P80315|Q3UJZ8|Q3TII0		CCT4 CCTD SRB			T-complex protein 1 subunit delta
D101003_MDAMB231_1_OGE05_rafkt_ft8_cc_01.4994.4994.3	3	21.77	15.51	12.88	96.5	13000000		Hydrogen	(R)	GISHVIVDEIHER	(D)	55.67	501.936	1503.79	0.0007	0.5	HUMAN|MOUSE	Q08211	Q08211|O70133-2|O70133|O70133-3		DHX9 DDX9 LKP NDH2			ATP-dependent RNA helicase A
D101003_MDAMB231_1_OGE05_rafkt_ft8_cc_01.7654.7654.2	2	21.77	19.97	19.06	97.7	1080000		Hydrogen	(R)	GWGPHCEICPFEGTVAYK	(K)	71.63	1054.46	2107.94	-0.0246	-11.7	MOUSE	O88840	O88840|A2AQ53	Fbn1	Fbn1	Core matrisome	ECM Glycoproteins	Mutant fibrillin-1
D101003_MDAMB231_1_OGE08_rafkt_ft8_cc_01.5259.5259.2	2	21.77	15.29	14.21	97.7	474000		Hydrogen	(R)	FAHYVITSQVVNNADK	(A)	57.92	903.461	1805.92	-0.0044	-2.4	MOUSE	Q8K159	Q8K159|Q61702|Q3UEI9	Itih1	Itih1	Matrisome-associated	ECM Regulators	Itih1 protein
D101003_MDAMB231_1_OGE07_rafkt_ft8_cc_01.9807.9807.4	4	21.76	14.14	13.84	96	73200		Hydrogen	(K)	AFLADPSAFVAAAPVAAATTAAPAAAAAPAK	(V)	87.98	688.869	2752.47	-0.0128	-4.7	HUMAN	P05388	P05388|A8K4Z4|B4E3D5|Q3B7A4|Q6NSF2		RPLP0			60S acidic ribosomal protein P0
D101003_MDAMB231_1_OGE02_rafkt_ft8_cc_01.12860.12860.3	3	21.75	12.13	8.53	94.6	440000		Hydrogen	(R)	LSCQNLGAVLDDVPVQGFFK	(K)	99.72	736.376	2207.12	-0.0042	-1.9	HUMAN	Q14690	Q14690|B4DES7		PDCD11 KIAA0185			Protein RRP5 homolog
D101003_MDAMB231_1_OGE03_rafkt_ft8_cc_01.6002.6002.3	3	21.75	11.94	13.59	96.5	12800000		Hydrogen	(K)	VILHLKEDQTEYLEER	(R)	60.3	672.352	2015.04	-0.0019	-0.9	HUMAN|MOUSE	P07900-2	P07900-2|P07900|P08238|B4DGL0|B4DMA2|Q58FF7|Q58FF6|Q86U12|P07901|Q3TKA2|Q3UIF3|P11499|Q71LX8		HSP90AA1 HSP90A HSPC1 HSPCA			Isoform HSP90AA1-2 of Heat shock protein HSP 90-alpha
D101003_MDAMB231_1_OGE04_rafkt_ft8_cc_01.11387.11387.2	2	21.75	11.75	13.76	100	2310000		Hydrogen	(R)	NTFAEITGLSPGVTYLFK	(V)	98.47	979.511	1958.03	-0.0114	-5.8	MOUSE	P11276	P11276|Q3UGY5|Q3UHL6|Q3TCF1|B9EHT6|Q3UH17|B7ZNJ1	Fn1	Fn1	Core matrisome	ECM Glycoproteins	Fibronectin
D101003_MDAMB231_1_OGE04_rafkt_ft8_cc_01.11597.11597.2	2	21.75	19.03	18.03	100	259000		Hydrogen	(R)	SFLLDLLNATGK	(D)	99.9	646.364	1291.73	-0.0056	-4.4	HUMAN|MOUSE	O00571	O00571|B5BTY4|B4E3E8|Q62167|B9EKE9|B7ZWF1|P16381|Q62095|Q3U484		DDX3X DBX DDX3			ATP-dependent RNA helicase DDX3X
D101003_MDAMB231_1_OGE05_rafkt_ft8_cc_01.12373.12373.2	2	21.75	19.17	15.83	97.8	454000	M606m	Hydrogen	(K)	mSLLQLVEILQSK	(E)	103.2	759.431	1501.87	15.988	-4.5	HUMAN	O00159	O00159|O00159-3|B7Z3E5|O00159-2|D3DTH7|B7Z9C0		MYO1C			Myosin-Ic
D101003_MDAMB231_1_OGE06_rafkt_ft8_cc_01.5276.5276.3	3	21.75	16.94	15.8	97.5	135000000	P1112p P1115p	Hydrogen	(R)	GFSGLQGPPGSpGSpGEQGPSGASGPAGPR	(G)	56.28	893.747	2647.25	31.9773	-4.7	MOUSE	P11087	P11087|P11087-2	Col1a1	Col1a1 Cola1	Core matrisome	Collagens	Collagen alpha-1(I) chain
D101003_MDAMB231_1_OGE06_rafkt_ft8_cc_01.7926.7926.3	3	21.75	15.11	13.34	100	446000	M221m	Hydrogen	(R)	TmNNFLDREQYGQYALAVR	(G)	71.93	769.037	2289.11	15.9885	-2.8	HUMAN	Q02413	Q02413		DSG1 CDHF4			Desmoglein-1
D101003_MDAMB231_1_OGE06_rafkt_ft8_cc_01.8043.8043.2	2	21.75	14.13	15.62	100	2760000	M447m	Hydrogen	(R)	AVCmLSNTTAVAEAWAR	(L)	72.8	933.936	1850.89	15.9759	-10.2	HUMAN	B7Z1K5	B7Z1K5|Q9BQE3|Q8N532					cDNA FLJ55956, highly similar to Tubulin alpha-6 chain
D101003_MDAMB231_1_OGE12_rafkt_ft8_cc_01.4002.4002.2	2	21.75	13.28	13.14	100	70700000		Hydrogen	(R)	KASGPPVSELITK	(A)	49.6	663.882	1326.76	-0.0064	-4.8	HUMAN|MOUSE	P16402	P16402|P10412|B2R984|A3R0T7|Q4VB24|P16403|P43277|Q3U292|P15864		HIST1H1D H1F3			Histone H1.3
D101003_MDAMB231_1_OGE12_rafkt_ft8_cc_01.9176.9176.2	2	21.75	19.4	17.95	100	418000		Hydrogen	(K)	ALSGYCGFMAANLYAR	(S)	80.95	882.907	1764.82	-0.0134	-7.6	HUMAN|MOUSE	P53618	P53618|Q9JIF7		COPB1 COPB MSTP026			Coatomer subunit beta
D101003_MDAMB231_1_OGE05_rafkt_ft8_cc_01.3761.3761.2	2	21.74	17.89	17.62	96.6	4450000		Hydrogen	(R)	AALAHSEEVTASQVAATK	(T)	48.17	892.457	1783.92	-0.0122	-6.8	HUMAN	Q15149	Q15149|Q15149-2|Q15149-3|Q15149-6|Q15149-4|Q15149-5|Q15149-9|Q15149-8|Q15149-7|D3DWL0		PLEC1			Plectin-1
D101003_MDAMB231_1_OGE06_rafkt_ft8_cc_01.10122.10122.3	3	21.74	12.71	9.8	95.5	229000		Hydrogen	(R)	LMNETTAVALAYGIYK	(Q)	86.08	586.642	1757.91	-0.0022	-1.2	HUMAN|MOUSE	B4DZR0	B4DZR0|P34932|B4DH02|O95757|A2ICT2|Q53ZP9|B4DUS3|B4DIZ3|B4DT47|O14992|Q3U2G2|Q61316|Q99L75|P48722|P48722-2					cDNA FLJ55529, highly similar to Heat shock 70 kDa protein 4L
D101003_MDAMB231_1_OGE07_rafkt_ft8_cc_01.4195.4195.3	3	21.74	10.25	11.42	90.8	201000	P996p M1000m	Hydrogen	(R)	GpPGPmGPPGLAGPPGESGR	(E)	51.28	606.294	1784.88	31.9917	1	HUMAN|MOUSE	P02452	P02452|D3DTX7|P11087	COL1A1	COL1A1	Core matrisome	Collagens	Collagen alpha-1(I) chain
D101003_MDAMB231_1_OGE08_rafkt_ft8_cc_01.10492.10492.3	3	21.74	11.56	8.81	95.7	822000	M1617m	Hydrogen	(K)	FVHFIDAPSLALImPIVQR	(A)	93.52	728.402	2167.21	15.9823	-5.8	HUMAN|MOUSE	Q92616	Q92616|Q3UHQ5|B2RWW6		GCN1L1 KIAA0219			Translational activator GCN1
D101003_MDAMB231_1_OGE02_rafkt_ft8_cc_01.11828.11828.2	2	21.73	17.22	16.55	97.6	344000		Hydrogen	(R)	ATSNVFAMFDQSQIQEFK	(E)	92.75	1045.99	2090.99	-0.0126	-6	HUMAN|MOUSE	O14950	O14950|P24844|Q71U02|Q6IBG1|P19105|Q9BUF9|Q3THE2|Q9CQ19|Q6ZWQ9|Q9D6E6|Q9CXD2|D3YV37|D3Z249		MYL12B MRLC2 MYLC2B			Myosin regulatory light chain 12B
D101003_MDAMB231_1_OGE05_rafkt_ft8_cc_01.10377.10377.3	3	21.73	8.05	7.26	96.3	1910000		Hydrogen	(R)	VVTLAQHISEVITQDYTR	(H)	89.25	691.702	2073.1	-0.0067	-3.2	HUMAN|MOUSE	Q9Y618	Q9Y618|Q9Y618-3|C9J0Q5|Q9Y618-4|C9J7T7|Q9Y618-5|C9J239|C9JE98|Q9Y618-2|C9JJF6|Q9WU42|Q9WU42-2		NCOR2 CTG26			Nuclear receptor corepressor 2
D101003_MDAMB231_1_OGE05_rafkt_ft8_cc_01.8586.8586.2	2	21.73	10.87	11.66	99.5	7370000		Hydrogen	(K)	DAGVIAGLNVLR	(I)	77.5	599.351	1197.69	-0.0012	-1	HUMAN|MOUSE	B4DI54	B4DI54|P34931|P08107|B2RCQ9|B4DWK5|B4DI39|B4DNT8|B4E3B6|B4E1S9|B4DVU9|B4DXY3|P17879|Q61696|P16627|A1E2B8|B2CSK2|Q3TAI8					cDNA FLJ56386, highly similar to Heat shock 70 kDa protein 1L
D101003_MDAMB231_1_OGE02_rafkt_ft8_cc_01.9553.9553.3	3	21.72	14.47	11.85	96.8	24100000		Hydrogen	(K)	IIAATIENAQPILQIDNAR	(L)	78.52	688.719	2064.14	-0.0018	-0.9	HUMAN	P08779	P08779|B4E2J5|B4DWU0		KRT16 KRT16A			Keratin, type I cytoskeletal 16
D101003_MDAMB231_1_OGE08_rafkt_ft8_cc_01.2756.2878.3	3	21.72	13.67	4.87	93.9	38700000	P829p P837p P853p	Hydrogen	(R)	GApGEKGEGGpPGPAGPTGSSGPAGPpGPQGVK	(G)	42.22	952.12	2806.38	47.9714	-4.7	MOUSE	P08121	P08121|Q7TT32|Q3UH72|Q8BLW4|Q8BKY2	Col3a1	Col3a1	Core matrisome	Collagens	Collagen alpha-1(III) chain
D101003_MDAMB231_1_OGE09_10_rafkt_ft8_cc_01.9482.9482.2	2	21.72	17.18	16.96	96.6	211000		Carbamyl	(R)	LLIHQSLAGGIIGVK	(G)	89.33	781.471	1561.94	-0.0085	-5.4	HUMAN|MOUSE	P61978-2	P61978-2|Q5EC54|P61978|B4DFF1|P61978-3|B4DUQ1|Q5T6W5|Q5T6W1|P61979-2|Q3TL71|P61979|D3YWG1|Q3TJ38|Q3TUA1|Q3U6X2|Q3U9Q3|B2M1R6|P61979-3|D3Z5X4|Q3TG17		HNRNPK HNRPK			Isoform 2 of Heterogeneous nuclear ribonucleoprotein K
D101003_MDAMB231_1_OGE03_rafkt_ft8_cc_01.3973.3973.3	3	21.71	12.81	13.08	96.2	21100000	P621p P636p	Hydrogen	(R)	GPSGApGPDGNKGEAGAVGApGSAGASGPGGLPGER	(G)	46.92	1015.81	3013.44	31.9831	-2.2	MOUSE	Q01149	Q01149|Q3TU64	Col1a2	Col1a2 Cola2	Core matrisome	Collagens	Collagen alpha-2(I) chain
D101003_MDAMB231_1_OGE08_rafkt_ft8_cc_01.8170.8170.2	2	21.71	12.57	11.58	99.2	5020000		Hydrogen	(K)	VSHLLGINVTDFTR	(G)	77.18	786.427	1571.85	-0.0077	-4.9	HUMAN|MOUSE	P35579	P35579|P35579-2|B4E3S1|Q8VDD5		MYH9			Myosin-9
D101003_MDAMB231_1_OGE05_rafkt_ft8_cc_01.5409.5435.3	3	21.7	10.69	12.68	94.5	100000000	P322p P331p P335p	Hydrogen	(R)	GNDGAVGAAGpPGPTGPTGpPGFpGAVGAK	(G)	57.95	859.414	2528.25	47.9741	-4.1	MOUSE	P11087	P11087|P11087-2	Col1a1	Col1a1 Cola1	Core matrisome	Collagens	Collagen alpha-1(I) chain
D101003_MDAMB231_1_OGE06_rafkt_ft8_cc_01.2664.2783.3	3	21.7	10.72	10.72	99.3	193000000	P1044p P1048p P1051p P1056p	Hydrogen	(K)	GDRGETGPAGpPGApGApGAPGpVGPAGK	(S)	40.53	838.405	2449.22	63.9791	-0.2	HUMAN|MOUSE	P02452	P02452|D3DTX7|P11087	COL1A1	COL1A1	Core matrisome	Collagens	Collagen alpha-1(I) chain
D101003_MDAMB231_1_OGE02_rafkt_ft8_cc_01.2783.2783.2	2	21.69	15.88	13.58	95.8	277000		Hydrogen	(K)	DSVQIHDTTGKDCQEIANK	(G)	39.58	1080	2159	-0.015	-7	MOUSE	Q3UER8	Q3UER8|Q8VCM7	Fgg	Fgg	Core matrisome	ECM Glycoproteins	Putative uncharacterized protein
D101003_MDAMB231_1_OGE02_rafkt_ft8_cc_01.6942.6942.3	3	21.68	13.08	11.37	91.6	5260000	P935p P939p P941p P948p	Hydrogen	(K)	VGDVGPLGERGpPGPpGpPGEQGLpGIEGR	(E)	63.25	970.477	2845.46	63.956	-8.1	MOUSE	Q9JLI2	Q9JLI2|Q920S4	Col5a3	Col5a3 mCG_67925	Core matrisome	Collagens	Collagen type V alpha 3 chain
D101003_MDAMB231_1_OGE06_rafkt_ft8_cc_01.4658.4790.2	2	21.68	18.57	12.61	96	67500000	P997p P1009p	Hydrogen	(R)	GPpGPMGPPGLAGPpGESGR	(E)	53.1	908.933	1784.88	31.9834	-3.5	HUMAN|MOUSE	P02452	P02452|D3DTX7|P11087	COL1A1	COL1A1	Core matrisome	Collagens	Collagen alpha-1(I) chain
D101003_MDAMB231_1_OGE08_rafkt_ft8_cc_01.4548.4678.2	2	21.68	18.57	12.69	96.1	85200000	P997p P1009p	Hydrogen	(R)	GPpGPMGPPGLAGPpGESGR	(E)	54.15	908.931	1784.88	31.9807	-5	HUMAN|MOUSE	P02452	P02452|D3DTX7|P11087	COL1A1	COL1A1	Core matrisome	Collagens	Collagen alpha-1(I) chain
D101003_MDAMB231_1_OGE02_rafkt_ft8_cc_01.13753.13753.2	2	21.67	17.57	14.98	97.3	54000		Hydrogen	(K)	NTVLCNVVEQFLQADLAR	(E)	105.53	1045.54	2090.07	0.002	1	HUMAN	Q14258	Q14258		TRIM25 EFP RNF147 ZNF147			E3 ubiquitin/ISG15 ligase TRIM25
D101001_MDAMB231_1_OGE01_rafkt_ft8_cc_01.7484.7717.2	2	21.66	11.99	14.85	91.4	1690000	M210m	Hydrogen	(K)	LESDISAQmEYCR	(T)	63.82	809.349	1601.69	15.9974	1.6	MOUSE	Q8K0E8	Q8K0E8	Fgb	Fgb	Core matrisome	ECM Glycoproteins	Fibrinogen beta chain
D101003_MDAMB231_1_OGE05_rafkt_ft8_cc_01.2574.2691.3	3	21.66	11.44	11.27	98.9	66200000	P1045p P1048p P1051p P1056p	Hydrogen	(K)	GDRGETGPAGPpGApGApGAPGpVGPAGK	(S)	40.87	838.405	2449.22	63.9774	-0.9	HUMAN|MOUSE	P02452	P02452|D3DTX7|P11087	COL1A1	COL1A1	Core matrisome	Collagens	Collagen alpha-1(I) chain
D101003_MDAMB231_1_OGE07_rafkt_ft8_cc_01.10240.10240.3	3	21.66	12.93	10.34	95.5	66400	M98m	Hydrogen	(K)	AVSPLLLTTTNSSEGLSmGNYIGLINR	(I)	91.22	946.487	2821.48	15.9708	-8.5	HUMAN	P19525	P19525|B7ZKK7|C9JZT2		EIF2AK2 PKR PRKR			Interferon-induced, double-stranded RNA-activated protein kinase
D101003_MDAMB231_1_OGE05_rafkt_ft8_cc_01.8176.8176.3	3	21.65	15.76	15.7	96.7	417000		Hydrogen	(R)	SIFGEDALANVSIEKPIHQGPDAAVTGHIR	(I)	74.8	1048.21	3142.63	-0.0236	-7.5	HUMAN	P53618	P53618		COPB1 COPB MSTP026			Coatomer subunit beta
D101003_MDAMB231_1_OGE08_rafkt_ft8_cc_01.5866.5866.2	2	21.65	12.74	15.12	98.1	1940000		Hydrogen	(K)	LVSHLTAQLNELK	(E)	61.83	733.419	1465.84	-0.007	-4.8	HUMAN	Q14573	Q14573		ITPR3			Inositol 1,4,5-trisphosphate receptor type 3
D101003_MDAMB231_1_OGE08_rafkt_ft8_cc_01.8561.8800.2	2	21.65	10.23	14.14	97.6	72600000	P891p P900p P909p	Hydrogen	(R)	GLpGIAGALGEpGPLGISGPpGAR	(G)	80.97	1080.07	2111.16	47.9743	-4.8	MOUSE	Q01149	Q01149|Q3TU64	Col1a2	Col1a2 Cola2	Core matrisome	Collagens	Collagen alpha-2(I) chain
D101003_MDAMB231_1_OGE02_rafkt_ft8_cc_01.4326.4490.3	3	21.64	15.56	15.21	96.4	55000000	P711p N723n P735p	Hydrogen	(R)	GSpGERGEVGPAGPnGFAGPAGAAGQpGAK	(G)	48.77	884.417	2618.27	32.9653	-3.2	HUMAN|MOUSE	P08123	P08123|Q01149|Q3TU64	COL1A2	COL1A2	Core matrisome	Collagens	Collagen alpha-2(I) chain
D101003_MDAMB231_1_OGE05_rafkt_ft8_cc_01.9630.9630.3	3	21.64	11.78	13.94	95.3	442000		Hydrogen	(K)	LQETASWLLAQQLGDGSFHDPCPVIHR	(A)	84.15	1025.83	3075.51	-0.029	-9.4	MOUSE	P01029	P01029|B2RWX2|B2RXW7|B9EIU2	C4b	C4b C4	Other	no	Complement C4-B
D101003_MDAMB231_1_OGE02_rafkt_ft8_cc_01.12904.13026.2	2	21.63	15.61	11.19	96.9	1260000	Q1040q	Hydrogen	(R)	qHFPATPLLDYALEVEK	(I)	100.47	977.499	1971.02	-17.0317	-2.6	HUMAN|MOUSE	B4DIM0	B4DIM0|P53396|B4E3P0|Q8N9C4|Q3V117|Q91V92|Q3TED3|Q3UVY4|Q6P063					cDNA FLJ56442, highly similar to ATP-citrate synthase (EC 2.3.3.8)
D101003_MDAMB231_1_OGE02_rafkt_ft8_cc_01.13758.13758.2	2	21.63	15.65	13.78	97.4	224000		Hydrogen	(K)	ASPESQEPLIQLVQAFVR	(H)	105.65	1006.53	2012.08	-0.0267	-13.3	HUMAN|MOUSE	Q5SRE5	Q5SRE5|Q5SRE5-2|Q6ZQH8		NUP188 KIAA0169			Nucleoporin NUP188 homolog
D101003_MDAMB231_1_OGE07_rafkt_ft8_cc_01.3127.3127.3	3	21.63	8.79	11.5	96.9	300000	P678p P684p	Hydrogen	(R)	GApGAVGApGPAGATGDRGEAGAAGPAGPAGPR	(G)	44.18	909.777	2695.33	31.9869	-1.1	HUMAN	P08123	P08123	COL1A2	COL1A2	Core matrisome	Collagens	Collagen alpha-2(I) chain
D101003_MDAMB231_1_OGE07_rafkt_ft8_cc_01.4484.4615.2	2	21.63	18.62	12.71	95.6	87200000	P997p P1009p	Hydrogen	(R)	GPpGPMGPPGLAGPpGESGR	(E)	53.82	908.933	1784.88	31.9836	-3.4	HUMAN|MOUSE	P02452	P02452|D3DTX7|P11087	COL1A1	COL1A1	Core matrisome	Collagens	Collagen alpha-1(I) chain
D101003_MDAMB231_1_OGE04_rafkt_ft8_cc_01.8176.8176.3	3	21.62	14.25	9.56	97.4	3610000		Hydrogen	(R)	HGVQELEIELQSQLSKK	(A)	76.38	656.023	1966.06	-0.0058	-2.9	HUMAN	P35527	P35527		KRT9			Keratin, type I cytoskeletal 9
D101003_MDAMB231_1_OGE05_rafkt_ft8_cc_01.3950.3950.3	3	21.62	8.85	11.25	98.5	3320000		Hydrogen	(R)	RHVFGESDELIGQK	(V)	49.35	538.945	1614.82	-0.0043	-2.6	HUMAN|MOUSE	D3DUS9	D3DUS9|P60174|P60174-2|B4DUI5|B7Z5D8|P17751		TPI1 hCG_25936			Triosephosphate isomerase
D101003_MDAMB231_1_OGE06_rafkt_ft8_cc_01.5516.5516.3	3	21.62	12.96	14.33	93.2	1920000	P769p P784p P787p	Hydrogen	(R)	GPAGPIGPpGPAGQPGDKGEGGSpGLpGIAGPR	(G)	57.68	974.153	2872.47	47.9729	-4	MOUSE	P08121	P08121|Q7TT32|Q3UH72|Q8BLW4|Q8BKY2	Col3a1	Col3a1	Core matrisome	Collagens	Collagen alpha-1(III) chain
D101003_MDAMB231_1_OGE06_rafkt_ft8_cc_01.6724.6851.3	3	21.61	10.02	8.76	91.5	104000000		Hydrogen	(R)	KGGETSEMYLIQPDTSIKPYR	(V)	64.95	805.069	2413.21	-0.0139	-5.8	MOUSE	Q8K0E8	Q8K0E8	Fgb	Fgb	Core matrisome	ECM Glycoproteins	Fibrinogen beta chain
D101003_MDAMB231_1_OGE08_rafkt_ft8_cc_01.7654.7654.2	2	21.61	17.94	15.89	95.2	10000000		Hydrogen	(R)	THYSELTTLTSQYIK	(F)	73.78	892.951	1784.91	-0.0115	-6.5	HUMAN	Q15149	Q15149|Q15149-2|Q15149-3|Q15149-6|Q15149-4|Q15149-5|Q15149-9|Q15149-8|Q15149-7		PLEC1			Plectin-1
D101003_MDAMB231_1_OGE09_10_rafkt_ft8_cc_01.10301.10301.3	3	21.61	14.31	14.72	94.7	347000		Hydrogen	(R)	LTYAYFIGGDAGDAFDGYDFGDDPSDK	(F)	95.12	964.74	2892.22	-0.0116	-4	MOUSE	Q3UER8	Q3UER8|Q8VCM7	Fgg	Fgg	Core matrisome	ECM Glycoproteins	Putative uncharacterized protein
D101003_MDAMB231_1_OGE03_rafkt_ft8_cc_01.5610.5610.3	3	21.6	11.15	12.66	97.3	4360000	P325p P331p P335p	Hydrogen	(R)	GNDGAVGAAGPPGpTGPTGpPGFpGAVGAK	(G)	57.97	859.415	2528.25	47.9784	-2.5	MOUSE	P11087	P11087|P11087-2	Col1a1	Col1a1 Cola1	Core matrisome	Collagens	Collagen alpha-1(I) chain
D101003_MDAMB231_1_OGE04_rafkt_ft8_cc_01.10580.10580.3	3	21.6	13.83	13.19	96.8	14500		Hydrogen	(R)	NVSDYTPLSLAASGGYVNIIK	(I)	92.52	728.046	2182.14	-0.0144	-6.6	HUMAN|MOUSE	Q8IWZ2	Q8IWZ2|O75179|O75179-2|Q8IWZ3-4|Q8IWZ3|B4DR08|Q99NH0|Q99NH0-3|Q99NH0-2		hCG_2045902			HCG2045902, isoform CRA_b
D101003_MDAMB231_1_OGE06_rafkt_ft8_cc_01.5793.5933.3	3	21.6	9.2	9.44	96.7	67700000	M244m	Hydrogen	(R)	KGGETSEmYLIQPDTSIKPYR	(V)	59.42	810.401	2413.21	15.9812	-5.6	MOUSE	Q8K0E8	Q8K0E8	Fgb	Fgb	Core matrisome	ECM Glycoproteins	Fibrinogen beta chain
D101003_MDAMB231_1_OGE07_rafkt_ft8_cc_01.11176.11176.3	3	21.6	12.73	11.07	97.9	314000	P536p	Hydrogen	(K)	ATTPVIMVGpGTGVAPFIGFIQER	(A)	98.17	825.436	2458.32	15.9756	-7.8	HUMAN	A8K3B4	A8K3B4|Q63HL4|B2R6E5|P16435|B4DJI8|B4DKM8|B4E305|B4DDH3					cDNA FLJ77653
D101003_MDAMB231_1_OGE04_rafkt_ft8_cc_01.10985.10985.2	2	21.59	20.13	16.4	96.4	428000		Hydrogen	(R)	LTYAYFIGGDAGDAFDGYDFGDDPSDK	(F)	95.55	1446.6	2892.22	-0.0162	-5.6	MOUSE	Q3UER8	Q3UER8|Q8VCM7	Fgg	Fgg	Core matrisome	ECM Glycoproteins	Putative uncharacterized protein
D101003_MDAMB231_1_OGE02_rafkt_ft8_cc_01.13443.13443.2	2	21.56	17.69	17.57	95.7	57300		Hydrogen	(K)	DIHTLAQLISAYSLVDPEK	(A)	103.55	1057.05	2113.12	-0.0279	-13.2	HUMAN	O76094	O76094|Q71V07|O15302		SRP72			Signal recognition particle 72 kDa protein
D101003_MDAMB231_1_OGE12_rafkt_ft8_cc_01.4472.4472.3	3	21.56	10.9	10.32	91.7	79600	P830p P848p P850p	Hydrogen	(K)	GDAGPpGPAGPAGPPGPIGNVGApGpKGPR	(G)	52.12	873.104	2569.33	47.9708	-5.3	MOUSE	P11087	P11087	Col1a1	Col1a1 Cola1	Core matrisome	Collagens	Collagen alpha-1(I) chain
D101003_MDAMB231_1_OGE02_rafkt_ft8_cc_01.11854.11854.2	2	21.55	15.45	14.36	93.7	586000		Hydrogen	(R)	KLELSDNIISGGLEVLAEK	(C)	93	1014.56	2028.12	-0.002	-1	HUMAN|MOUSE	Q9BTT0	Q9BTT0|Q5TB20|B4E0D5|Q5TB19|P97822|Q3TX26|P97822-2		ANP32E			Acidic leucine-rich nuclear phosphoprotein 32 family member E
D101003_MDAMB231_1_OGE03_rafkt_ft8_cc_01.5003.5003.3	3	21.55	11.84	13.85	97.3	11300000	P237p P240p P245p M246m	Hydrogen	(R)	GPQGLQGQQGGVGPAGPpGEpGEPGpmGPIGSR	(G)	53.97	1028.81	3020.46	63.9658	-4.5	MOUSE	Q3U962	Q3U962|Q8BNA3	Col5a2	Col5a2	Core matrisome	Collagens	Collagen alpha-2(V) chain
D101003_MDAMB231_1_OGE06_rafkt_ft8_cc_01.3339.3339.3	3	21.55	11.93	10.85	94.6	4530000		Hydrogen	(K)	SGDRGETGPAGPAGPVGPVGAR	(G)	44.47	654.663	1961.98	-0.0033	-1.7	HUMAN	D3DTX7	D3DTX7	COL1A1	COL1A1 hCG_29609	Core matrisome	Collagens	Collagen, type I, alpha 1, isoform CRA_a
D101003_MDAMB231_1_OGE08_rafkt_ft8_cc_01.4117.4237.3	3	21.55	11.4	7.89	99.2	19300000	P997p P1003p P1009p	Hydrogen	(R)	GPpGPMGPpGLAGPpGESGR	(E)	51.18	611.623	1784.88	47.9804	-2.4	HUMAN|MOUSE	P02452	P02452|D3DTX7|P11087	COL1A1	COL1A1	Core matrisome	Collagens	Collagen alpha-1(I) chain
D101003_MDAMB231_1_OGE09_10_rafkt_ft8_cc_01.5655.5655.3	3	21.55	11.95	12.46	91.4	1030000		Hydrogen	(K)	IINEVKPTEIYNLGAQSHVK	(I)	63.78	751.74	2253.22	-0.0187	-8.3	HUMAN|MOUSE	O60547	O60547|B2R9X3|Q8K0C9		GMDS			GDP-mannose 4,6 dehydratase
D101003_MDAMB231_1_OGE11_rafkt_ft8_cc_01.3534.3534.2	2	21.53	15.85	17.51	96	867000	M327m	Hydrogen	(R)	NmGGPYGGGNYGPGGSGGSGGYGGR	(S)	47.85	1103.44	2189.91	15.9627	-14.6	HUMAN|MOUSE	P22626	P22626|P22626-2|B8ZZ37|O88569|O88569-2|B7ZP22|O88569-3		HNRNPA2B1 HNRPA2B1			Heterogeneous nuclear ribonucleoproteins A2/B1
D101003_MDAMB231_1_OGE07_rafkt_ft8_cc_01.9267.9267.3	3	21.52	17.02	16.39	95.5	446000	N927n N941n	Hydrogen	(R)	ATYLnSFSHVGTGIVHAInNVVR	(G)	84.35	824.422	2469.3	1.9519	-6.5	MOUSE	Q02788	Q02788	Col6a2	Col6a2	Core matrisome	Collagens	Collagen alpha-2(VI) chain
D101003_MDAMB231_1_OGE08_rafkt_ft8_cc_01.9868.9868.2	2	21.52	18.71	17.23	95.1	56200		Hydrogen	(K)	GLVAVITGGASGLGLATAER	(L)	88.92	907.009	1813.02	-0.0071	-3.9	HUMAN	Q99714	Q99714|Q99714-2|Q5H928		HSD17B10 ERAB HADH2 MRPP2 SCHAD XH98G2			3-hydroxyacyl-CoA dehydrogenase type-2
D101003_MDAMB231_1_OGE06_rafkt_ft8_cc_01.11644.11644.3	3	21.51	13.52	12.66	93.8	79500		Hydrogen	(K)	LFLAPLPSSDVPLGQQLLR	(A)	96.62	688.731	2064.18	-0.006	-2.9	HUMAN|MOUSE	Q96P47-2	Q96P47-2|Q96P47|Q6ZNF7|D3DX07|B3KNZ8|Q8N8Q2|Q96T14|Q8VHH5|Q8K0K1		AGAP3 CENTG3			Isoform 2 of Arf-GAP with GTPase, ANK repeat and PH domain-containing protein 3
D101001_MDAMB231_1_OGE01_rafkt_ft8_cc_01.0405.0621.2	2	21.5	15.28	13.82	100	95500000	P909p P915p N918n P921p	Hydrogen	(R)	GPpGAVGSpGVnGApGEAGR	(D)	17.28	876.914	1703.85	48.9752	3.7	HUMAN|MOUSE	P08123	P08123|Q01149|Q3TU64	COL1A2	COL1A2	Core matrisome	Collagens	Collagen alpha-2(I) chain
D101001_MDAMB231_1_OGE01_rafkt_ft8_cc_01.0729.0953.2	2	21.5	14.61	13.22	100	25300000	P909p P915p N918n P921p	Hydrogen	(R)	GPpGAVGSpGVnGApGEAGR	(D)	19.95	876.912	1703.85	48.9713	1.4	HUMAN|MOUSE	P08123	P08123|Q01149|Q3TU64	COL1A2	COL1A2	Core matrisome	Collagens	Collagen alpha-2(I) chain
D101001_MDAMB231_1_OGE01_rafkt_ft8_cc_01.3944.4198.2	2	21.5	14	14.45	100	4500000	P449p	Hydrogen	(K)	GEPGATGVQGPpGPAGEEGK	(R)	43.57	904.427	1791.85	15.9959	0.6	MOUSE	P11087	P11087|P11087-2	Col1a1	Col1a1 Cola1	Core matrisome	Collagens	Collagen alpha-1(I) chain
D101003_MDAMB231_1_OGE02_rafkt_ft8_cc_01.10372.10372.2	2	21.5	15.13	15.13	100	55900000		Hydrogen	(R)	AAAITSDLLESLGR	(D)	83.58	708.888	1416.77	-0.0015	-1.1	MOUSE	Q62009	Q62009|Q62009-2|Q62009-3|Q62009-4|Q62009-5|Q3U4U1	Postn	Postn Osf2	Core matrisome	ECM Glycoproteins	Periostin
D101003_MDAMB231_1_OGE02_rafkt_ft8_cc_01.10597.10597.2	2	21.5	16.06	12.55	100	356000000	M60m M63m	Hydrogen	(K)	AmGImNSFVNDIFER	(I)	85.03	888.404	1743.82	31.9818	-4.5	HUMAN|MOUSE	B4DR52	B4DR52|B4DLA9|P33778|P62807|P58876|Q93079|P06899|O60814|Q99880|Q99879|Q99877|P23527|Q16778|Q5QNW6|Q8N257|P57053|A8K9J7|Q0D2M2|Q8CGP2-2|Q921L4|Q8CBB6|D3Z010|D3YZK2|D3YZM4|D3Z004|D3YZ88|D3YV02|Q64475|Q6ZWY9|P10853|Q64478|Q8CGP1|P10854|Q8CGP2|Q64525|Q64524|Q9D2U9|Q8CGP0|Q8VEE3					Histone H2B
D101003_MDAMB231_1_OGE02_rafkt_ft8_cc_01.10741.10741.3	3	21.5	10.25	9.88	100	55500000		Hydrogen	(R)	ADHQPLTEASYVNLPTIALCNTDSPLR	(Y)	86.02	999.494	2996.48	-0.0122	-4.1	HUMAN|MOUSE	P08865	P08865|A6NE09|C9J9K3|P14206|D3YTT7		RPSA LAMBR LAMR1			40S ribosomal protein SA
D101003_MDAMB231_1_OGE02_rafkt_ft8_cc_01.12505.12622.2	2	21.5	13.26	13.53	100	148000000	M60m	Hydrogen	(K)	AmGIMNSFVNDIFER	(I)	97.5	880.41	1743.82	15.9925	-1.4	HUMAN|MOUSE	B4DR52	B4DR52|B4DLA9|P33778|P62807|P58876|Q93079|P06899|O60814|Q99880|Q99879|Q99877|P23527|Q16778|Q5QNW6|Q8N257|P57053|A8K9J7|Q0D2M2|Q8CGP2-2|Q921L4|Q8CBB6|D3Z010|D3YZK2|D3YZM4|D3Z004|D3YZ88|D3YV02|Q64475|Q6ZWY9|P10853|Q64478|Q8CGP1|P10854|Q8CGP2|Q64525|Q64524|Q9D2U9|Q8CGP0|Q8VEE3					Histone H2B
D101003_MDAMB231_1_OGE02_rafkt_ft8_cc_01.12968.12968.2	2	21.5	11.12	11.87	100	404000		Hydrogen	(K)	FNPIETFLLGSCASDR	(N)	100.37	913.938	1826.87	-0.0064	-3.5	HUMAN	A6NNZ9	A6NNZ9|Q9NV06		DCAF13			Putative uncharacterized protein DCAF13
D101003_MDAMB231_1_OGE02_rafkt_ft8_cc_01.2581.2581.2	2	21.5	13.51	12.91	100	5470000	P373p P375p P388p P394p	Hydrogen	(R)	GEpGpPGPAGAAGPAGNpGADGQpGAK	(G)	37.48	1158.52	2252.07	63.9667	-5.6	HUMAN|MOUSE	P02452	P02452|P11087|P11087-2	COL1A1	COL1A1	Core matrisome	Collagens	Collagen alpha-1(I) chain
D101003_MDAMB231_1_OGE02_rafkt_ft8_cc_01.2705.2705.2	2	21.5	13.7	12.83	100	21100000		Hydrogen	(K)	VAQLEAQCQEPCK	(D)	39.3	780.859	1560.71	-0.0041	-2.6	HUMAN|MOUSE	C9JC84	C9JC84|P02679|C9JEU5|P02679-2|D3DP16|C9JU00|C9JPQ9|Q3UER8|Q8VCM7		FGG			Putative uncharacterized protein FGG
D101003_MDAMB231_1_OGE02_rafkt_ft8_cc_01.3513.3513.2	2	21.5	14.99	11.9	100	498000		Hydrogen	(K)	QLQQAQAAGAEQEVEK	(F)	43.82	864.428	1727.86	-0.0066	-3.8	HUMAN	P39748	P39748|B4DWZ4		FEN1 RAD2			Flap endonuclease 1
D101003_MDAMB231_1_OGE02_rafkt_ft8_cc_01.4952.4952.2	2	21.5	17.35	17.7	100	3490000		Hydrogen	(R)	GQLEALQVDGGR	(L)	51.98	621.826	1242.64	0.0013	1	HUMAN	P08729	P08729|B3KY79		KRT7 SCL			Keratin, type II cytoskeletal 7
D101003_MDAMB231_1_OGE02_rafkt_ft8_cc_01.6177.6177.2	2	21.5	13.98	17.09	100	111000000		Hydrogen	(R)	LQDEIQNMKEEMAR	(H)	58.95	867.91	1734.82	-0.0028	-1.6	HUMAN|MOUSE	P08670	P08670|B0YJC4|B3KRK8|B0YJC5|P20152|Q3UAX1|Q3U6S1|Q3V2S4|Q3TFD9|Q3TWV0		VIM			Vimentin
D101003_MDAMB231_1_OGE02_rafkt_ft8_cc_01.9129.9129.2	2	21.5	16.26	16.05	100	2730000	Q155q	Hydrogen	(R)	qLFHPEQLITGKEDAANNYAR	(G)	75.98	1199.58	2415.2	-17.0481	-9	HUMAN|MOUSE	B7Z1K5	B7Z1K5|C9J2C0|Q71U36|P68363|A8JZY9|Q13748|Q9BQE3|Q9NY65|P68366|A6NCC1|A8MUB1|Q13748-2|B3KPS3|B3KT06|B3KPW9|Q8WU19|B8ZZR4|Q8N532|A6NHY4|C9JJQ8|C9JQ00|C9JEV8|C9JDL2|C9K0S6|P68369|P05213|P05214|D3YXI3|P68373|Q9JJZ2|Q3TIZ0|P68368					cDNA FLJ55956, highly similar to Tubulin alpha-6 chain
D101003_MDAMB231_1_OGE03_rafkt_ft8_cc_01.8360.8612.2	2	21.5	11.51	13.72	100	915000000		Hydrogen	(R)	KVESLQEEIAFLK	(K)	75.72	767.425	1533.85	-0.01	-6.5	HUMAN|MOUSE	P08670	P08670|B0YJC4|B3KRK8|B0YJC5|P20152|Q3U6S1|Q3V2S4|Q3TFD9|Q3TWV0		VIM			Vimentin
D101003_MDAMB231_1_OGE05_rafkt_ft8_cc_01.10323.10323.2	2	21.5	16.78	15.41	100	1670000		Hydrogen	(K)	TALALAIAQELGSK	(V)	88.88	693.401	1385.8	-0.0045	-3.2	HUMAN|MOUSE	Q9Y265	Q9Y265|Q9Y265-2|B3KRS7|P60122|Q3UJN2|D3YW60		RUVBL1 INO80H NMP238 TIP49 TIP49A			RuvB-like 1
D101003_MDAMB231_1_OGE05_rafkt_ft8_cc_01.10566.10566.2	2	21.5	11.31	12.78	100	1600000		Hydrogen	(R)	GITNLCVIGGDGSLTGANLFR	(K)	90.48	1068.04	2135.09	-0.0137	-6.4	HUMAN	Q01813	Q01813|Q5VSR7|B3KS15		PFKP PFKF			6-phosphofructokinase type C
D101003_MDAMB231_1_OGE05_rafkt_ft8_cc_01.10717.10717.2	2	21.5	15.69	13.71	81.6	266000	Q152q	Hydrogen	(K)	qFVVFEGNHYFYSPYPTK	(T)	91.57	1103.51	2223.05	-17.0517	-11.4	HUMAN|MOUSE	P04843	P04843|Q6IBR0|B4DL99|Q91YQ5|Q3U900|Q8BMR3		RPN1			Dolichyl-diphosphooligosaccharide--protein glycosyltransferase subunit 1
D101003_MDAMB231_1_OGE05_rafkt_ft8_cc_01.11347.11457.3	3	21.5	8.36	8.37	100	9990000		Hydrogen	(R)	THNLEPYFESFINNLR	(R)	96.65	665.329	1993.98	-0.0052	-2.6	HUMAN	P04264	P04264		KRT1 KRTA			Keratin, type II cytoskeletal 1
D101003_MDAMB231_1_OGE05_rafkt_ft8_cc_01.11655.11655.2	2	21.5	11.29	12.18	100	63500000		Hydrogen	(R)	NTFAEITGLSPGVTYLFK	(V)	98.23	979.516	1958.03	-0.002	-1	MOUSE	P11276	P11276|Q3UGY5|Q3UHL6|Q3TCF1|B9EHT6|Q3UH17|B7ZNJ1	Fn1	Fn1	Core matrisome	ECM Glycoproteins	Fibronectin
D101003_MDAMB231_1_OGE05_rafkt_ft8_cc_01.11735.11735.3	3	21.5	13.9	8.98	100	2140000		Hydrogen	(R)	NSITLTNLNPGTEYVVSIIAVNGR	(E)	98.75	849.121	2545.36	-0.0137	-5.4	MOUSE	P11276	P11276|Q3UGY5|Q3UHL6|Q3TCF1|B9EHT6|Q3UH17|B7ZNJ1	Fn1	Fn1	Core matrisome	ECM Glycoproteins	Fibronectin
D101003_MDAMB231_1_OGE05_rafkt_ft8_cc_01.12372.12372.2	2	21.5	13.94	12.96	100	783000		Hydrogen	(K)	TVLIMELINNVAK	(A)	103.22	729.42	1457.84	-0.0066	-4.5	HUMAN|MOUSE	P06576	P06576|P56480		ATP5B ATPMB ATPSB			ATP synthase subunit beta, mitochondrial
D101003_MDAMB231_1_OGE06_rafkt_ft8_cc_01.12552.12552.2	2	21.5	13.44	12.86	100	267000		Hydrogen	(K)	TVLIMELINNVAK	(A)	103.13	729.419	1457.84	-0.0091	-6.3	HUMAN|MOUSE	P06576	P06576|P56480		ATP5B ATPMB ATPSB			ATP synthase subunit beta, mitochondrial
D101003_MDAMB231_1_OGE06_rafkt_ft8_cc_01.8854.8854.2	2	21.5	13.66	13.88	100	12600000	M401m	Hydrogen	(R)	AVCmLSNTTAIAEAWAR	(L)	78.02	940.947	1864.9	15.9828	-6.4	HUMAN|MOUSE	C9J2C0	C9J2C0|Q71U36|P68363|A8JZY9|Q13748|Q6PEY2|Q9NY65|P68366|A8MUB1|Q13748-2|B3KPS3|B3KT06|B4DQK4|B3KPW9|Q8WU19|B4DDU2|B4DN58|P68369|P05213|P05214|D3YXI3|P68373|Q9JJZ2|Q3TIZ0|P68368|Q9D9Y2		TUBA8			Putative uncharacterized protein TUBA8
D101003_MDAMB231_1_OGE06_rafkt_ft8_cc_01.9035.9035.2	2	21.5	15.83	15.61	100	785000		Hydrogen	(R)	TICYITGWGETQGTFGAGR	(L)	79.02	1037.98	2074.97	-0.007	-3.4	MOUSE	P20918	P20918|Q3V1T9	Plg	Plg	Matrisome-associated	ECM Regulators	Plasminogen
D101003_MDAMB231_1_OGE06_rafkt_ft8_cc_01.9486.9603.3	3	21.5	14.53	14.01	100	2110000	N1596n	Hydrogen	(K)	STATInNIKPGADYTITLYAVTGR	(G)	81.93	847.774	2540.34	0.9722	-4.6	MOUSE	P11276	P11276|Q3UGY5|Q3UHL6|Q3TCF1|B9EHT6|Q3UH17|B7ZNJ1	Fn1	Fn1	Core matrisome	ECM Glycoproteins	Fibronectin
D101003_MDAMB231_1_OGE07_rafkt_ft8_cc_01.10246.10246.2	2	21.5	15.66	16.3	100	88700		Hydrogen	(R)	IITITGTQDQIQNAQYLLQNSVK	(Q)	91.27	1295.18	2589.39	-0.041	-15.9	HUMAN|MOUSE	P61978-2	P61978-2|Q5EC54|P61978|B4DFF1|P61978-3|B4DUQ1|Q5T6W5|B3KU16|P61979-2|Q3TL71|P61979|Q3TJ38|Q3TUA1|Q3U6X2|Q3U9Q3|B2M1R6|P61979-3|Q3TG17		HNRNPK HNRPK			Isoform 2 of Heterogeneous nuclear ribonucleoprotein K
D101003_MDAMB231_1_OGE07_rafkt_ft8_cc_01.10280.10393.3	3	21.5	11.36	11.48	100	3770000		Hydrogen	(R)	HVPVVYVDYPGPASLTQIYGTFNR	(A)	91.97	898.457	2693.37	-0.0171	-6.4	HUMAN|MOUSE	Q14204	Q14204|Q9JHU4		DYNC1H1 DHC1 DNCH1 DNCL DNECL DYHC KIAA0325			Cytoplasmic dynein 1 heavy chain 1
D101003_MDAMB231_1_OGE07_rafkt_ft8_cc_01.8323.8323.2	2	21.5	13.59	14.52	100	16200000	M401m	Hydrogen	(R)	AVCmLSNTTAIAEAWAR	(L)	78.1	940.947	1864.9	15.9833	-6.2	HUMAN|MOUSE	C9J2C0	C9J2C0|Q71U36|P68363|A8JZY9|Q13748|Q6PEY2|Q9NY65|P68366|A8MUB1|Q13748-2|B3KPS3|B3KT06|B4DQK4|B3KPW9|Q8WU19|B4DDU2|B4DN58|P68369|P05213|P05214|D3YXI3|P68373|Q9JJZ2|Q3TIZ0|P68368|Q9D9Y2		TUBA8			Putative uncharacterized protein TUBA8
D101003_MDAMB231_1_OGE08_rafkt_ft8_cc_01.4632.4632.4	4	21.5	11.06	11.52	100	418000	P752p N756n P776p	Hydrogen	(K)	GpKGEnGIVGPTGSVGAAGPSGPNGpPGPVGSR	(G)	53.93	729.36	2881.45	32.9628	-3.8	MOUSE	Q01149	Q01149|Q3TU64	Col1a2	Col1a2 Cola2	Core matrisome	Collagens	Collagen alpha-2(I) chain
D101003_MDAMB231_1_OGE08_rafkt_ft8_cc_01.6253.6253.3	3	21.5	11.03	9.03	100	1720000		Hydrogen	(R)	HTLGHLLSLDSYR	(T)	64.4	504.603	1511.8	-0.003	-2	HUMAN	B4DR87	B4DR87|Q02809|B2R5M9|B4DGN8|B4DHT1	PLOD1		Matrisome-associated	ECM Regulators	cDNA FLJ59393, highly similar to Procollagen-lysine,2-oxoglutarate5-dioxygenase 1 (EC 1.14.11.4)
D101003_MDAMB231_1_OGE08_rafkt_ft8_cc_01.7993.8116.3	3	21.5	10.72	15.94	100	6600000		Hydrogen	(R)	TPLVSVLLEGPPHSGK	(T)	76.68	544.309	1630.92	-0.0026	-1.6	HUMAN|MOUSE	P46459	P46459|B7Z5J7|B4DSK5|B4DGR3|B7Z9U2|B4DH19|B4DFA2|D3DXJ4|P46460		NSF			Vesicle-fusing ATPase
D101003_MDAMB231_1_OGE08_rafkt_ft8_cc_01.9806.9806.2	2	21.5	12.56	11.17	100	489000		Hydrogen	(R)	AVCMLSNTTAIAEAWAR	(L)	88.52	932.949	1864.9	-0.0139	-7.4	HUMAN|MOUSE	C9J2C0	C9J2C0|Q71U36|P68363|A8JZY9|Q13748|Q6PEY2|Q9NY65|P68366|A8MUB1|Q13748-2|B3KPS3|B3KT06|B4DQK4|B3KPW9|Q8WU19|B4DDU2|B4DN58|P68369|P05213|P05214|D3YXI3|P68373|Q9JJZ2|Q3TIZ0|P68368|Q9D9Y2		TUBA8			Putative uncharacterized protein TUBA8
D101003_MDAMB231_1_OGE08_rafkt_ft8_cc_01.9988.9988.3	3	21.5	9.42	10.66	100	1130000		Hydrogen	(K)	IISQHQAVIIATQSAQVLLEK	(Q)	89.87	764.104	2290.31	-0.0146	-6.4	HUMAN	Q03001-11	Q03001-11|Q03001|Q03001-9|Q5TBT1|Q03001-8|Q03001-10		DST BPAG1 DMH DT KIAA0728			Isoform 6 of Bullous pemphigoid antigen 1
D101003_MDAMB231_1_OGE09_10_rafkt_ft8_cc_01.10238.10238.3	3	21.5	11.55	12.58	100	769000		Hydrogen	(R)	AAAYNLVQHGITNLCVIGGDGSLTGANIFR	(S)	94.8	1034.85	3102.58	-0.037	-11.9	HUMAN	P17858-2	P17858-2|P17858|B4E108		PFKL			Isoform a of 6-phosphofructokinase, liver type
D101003_MDAMB231_1_OGE11_rafkt_ft8_cc_01.10206.10206.3	3	21.5	16.3	14.3	100	3480000		Hydrogen	(R)	RLTLLGGPTPNTGAALEFVLR	(N)	92.45	732.751	2196.25	-0.0105	-4.8	MOUSE	D3YWD1	D3YWD1		Col6a3			Putative uncharacterized protein Col6a3
D101003_MDAMB231_1_OGE12_rafkt_ft8_cc_01.10779.10779.3	3	21.5	15.46	14.44	100	4200000		Hydrogen	(R)	RLTLLGGPTPNTGAALEFVLR	(N)	91.9	732.752	2196.25	-0.0096	-4.4	MOUSE	D3YWD1	D3YWD1		Col6a3			Putative uncharacterized protein Col6a3
D101003_MDAMB231_1_OGE12_rafkt_ft8_cc_01.8241.8241.2	2	21.5	14.4	13.45	100	26500000		Hydrogen	(R)	KTVTAMDVVYALK	(R)	75.02	719.898	1438.8	-0.0078	-5.4	HUMAN|MOUSE	P62805	P62805|P62806		HIST1H4A H4/A H4FA| HIST1H4B H4/I H4FI| HIST1H4C H4/G H4FG| HIST1H4D H4/B H4FB| HIST1H4E H4/J H4FJ| HIST1H4F H4/C H4FC| HIST1H4H H4/H H4FH| HIST1H4I H4/M H4FM| HIST1H4J H4/E H4FE| HIST1H4K H4/D H4FD| HIST1H4L H4/K H4FK| HIST2H4A H4/N H4F2 H4FN HIST2H4| HIST2H4B H4/O H4FO| HIST4H4			Histone H4
D101003_MDAMB231_1_OGE02_rafkt_ft8_cc_01.12564.12564.2	2	21.49	17.32	17.02	93.3	215000	M614m	Hydrogen	(R)	ILPFLSTEQAADILmTTAR	(N)	97.73	1054.04	2091.11	15.9665	-13.5	HUMAN	Q86TB9	Q86TB9|B3KXT9|Q86TB9-2|B3KXN0		PATL1 OK/KNS-cl.5			Protein PAT1 homolog 1
D101003_MDAMB231_1_OGE05_rafkt_ft8_cc_01.6763.6763.3	3	21.49	12.43	11.67	48.9	320000		Hydrogen	(R)	GLPVTCEVAPHHLFLSHDDLER	(L)	66.03	848.083	2542.25	-0.016	-6.3	HUMAN	P27708	P27708		CAD			CAD protein
D101001_MDAMB231_1_OGE01_rafkt_ft8_cc_01.3342.3640.2	2	21.48	12.37	13.11	99.1	109000000	P440p P449p	Hydrogen	(K)	GEpGATGVQGPpGPAGEEGK	(R)	37.82	912.428	1791.85	31.9983	4.7	MOUSE	P11087	P11087|P11087-2	Col1a1	Col1a1 Cola1	Core matrisome	Collagens	Collagen alpha-1(I) chain
D101003_MDAMB231_1_OGE03_rafkt_ft8_cc_01.10133.10133.3	3	21.48	8.35	7.83	99.1	3700000		Hydrogen	(R)	HSFGPLDYESLQQELALK	(E)	87.08	692.352	2075.04	-0.0023	-1.1	HUMAN	O94925-3	O94925-3|B8ZZA8|B8ZZC5		GLS GLS1 KIAA0838			Isoform GAC of Glutaminase kidney isoform, mitochondrial
D101003_MDAMB231_1_OGE04_rafkt_ft8_cc_01.12236.12236.2	2	21.48	13.77	12.74	99.5	24800		Hydrogen	(R)	ATTAALLLEAQAATGFLVDPVR	(N)	104.33	1114.61	2228.23	-0.0112	-5	HUMAN	Q15149	Q15149|Q15149-2|Q15149-3|Q15149-6|Q15149-4|Q15149-5|Q15149-9|Q15149-8|Q15149-7|D3DWL0		PLEC1			Plectin-1
D101003_MDAMB231_1_OGE09_10_rafkt_ft8_cc_01.7363.7484.3	3	21.48	10.43	10.38	99.2	138000000	P1038p	Hydrogen	(K)	GYSGLQGLpGLAGLHGDQGAPGPVGPAGPR	(G)	75.72	923.805	2753.41	15.9899	-1.8	MOUSE	Q01149	Q01149|Q3TU64	Col1a2	Col1a2 Cola2	Core matrisome	Collagens	Collagen alpha-2(I) chain
D101003_MDAMB231_1_OGE12_rafkt_ft8_cc_01.10994.10994.2	2	21.48	13.23	11.75	99.2	313000	M212m	Hydrogen	(R)	mSFIAPNLSIIIGASTAAK	(I)	93.33	961.022	1905.05	15.9859	-4.7	HUMAN|MOUSE	Q8WWY3	Q8WWY3|B4DWW8|Q8WWY3-2|Q8WWY3-3|Q8CCF0|Q8CCF0-3|Q8CCF0-2|Q8CCF0-4		PRPF31 PRP31			U4/U6 small nuclear ribonucleoprotein Prp31
D101003_MDAMB231_1_OGE12_rafkt_ft8_cc_01.4081.4081.4	4	21.48	13.27	10.56	94.3	1640000	P752p N756n P779p	Hydrogen	(K)	GTKGpKGEnGIVGPTGSVGAAGPSGPNGPPGpVGSR	(G)	49.93	800.897	3167.62	32.9464	-8.6	MOUSE	Q01149	Q01149|Q3TU64	Col1a2	Col1a2 Cola2	Core matrisome	Collagens	Collagen alpha-2(I) chain
D101003_MDAMB231_1_OGE02_rafkt_ft8_cc_01.2242.2372.2	2	21.47	15.01	14.42	98.9	104000000	P373p P376p P388p P394p	Hydrogen	(R)	GEpGPpGPAGAAGPAGNpGADGQpGAK	(G)	37.15	1158.52	2252.07	63.9705	-4	HUMAN|MOUSE	P02452	P02452|P11087|P11087-2	COL1A1	COL1A1	Core matrisome	Collagens	Collagen alpha-1(I) chain
D101003_MDAMB231_1_OGE05_rafkt_ft8_cc_01.4553.4553.2	2	21.47	11.71	12.28	92.3	10100000	M61m	Hydrogen	(K)	NQVAmNPTNTVFDAK	(R)	52.97	833.393	1649.8	15.9843	-6.4	HUMAN|MOUSE	P11142	P11142|P11142-2|B4DTX2|P63017|Q3TH56|Q3UBA6|Q3TRH3|Q3TQ13|Q3TZJ3|Q3U9L2|Q3TEK2|Q3TF16|D3Z6R4|Q504P4|Q3ULM1|D3YW43|D3Z5E2		HSPA8 HSC70 HSP73 HSPA10			Heat shock cognate 71 kDa protein
D101003_MDAMB231_1_OGE05_rafkt_ft8_cc_01.9962.9962.3	3	21.47	15.42	10.45	96.9	660000	Q249q	Hydrogen	(R)	qLYHLGVVEAYSGLTK	(K)	86.35	587.645	1777.95	-17.0274	-0.5	HUMAN	Q08211	Q08211		DHX9 DDX9 LKP NDH2			ATP-dependent RNA helicase A
D101003_MDAMB231_1_OGE07_rafkt_ft8_cc_01.7509.7509.3	3	21.47	13.17	11.57	92.1	240000		Hydrogen	(R)	HELLLGAGSGPGAGQQQATPGALLQAGPPR	(C)	72.75	950.497	2849.5	-0.0259	-9.1	HUMAN	B4DQJ1	B4DQJ1|Q96DI7|B2R9I9					cDNA FLJ56825, highly similar to WD repeat protein 57
D101003_MDAMB231_1_OGE09_10_rafkt_ft8_cc_01.7214.7448.3	3	21.47	11.67	10.04	99.1	556000000	P1038p P1050p	Hydrogen	(K)	GYSGLQGLpGLAGLHGDQGApGPVGPAGPR	(G)	74.2	929.14	2753.41	31.9947	1.7	MOUSE	Q01149	Q01149|Q3TU64	Col1a2	Col1a2 Cola2	Core matrisome	Collagens	Collagen alpha-2(I) chain
D101003_MDAMB231_1_OGE09_10_rafkt_ft8_cc_01.9147.9147.3	3	21.47	16.89	15.54	93.1	1520000		Hydrogen	(R)	LLQDHPWLLSQNLVVKPDQLIK	(R)	87.07	866.495	2597.48	-0.0108	-4.2	HUMAN	B4DIM0	B4DIM0|P53396|B4E3P0					cDNA FLJ56442, highly similar to ATP-citrate synthase (EC 2.3.3.8)
D101001_MDAMB231_1_OGE01_rafkt_ft8_cc_01.6559.6818.2	2	21.46	11.26	10.78	98.1	344000	N1052n	Hydrogen	(K)	nGDRGETGPAGPAGPIGPAGAR	(G)	60.75	988.483	1974.97	0.9851	0.6	MOUSE	P11087	P11087|P11087-2	Col1a1	Col1a1 Cola1	Core matrisome	Collagens	Collagen alpha-1(I) chain
D101003_MDAMB231_1_OGE02_rafkt_ft8_cc_01.12953.12953.2	2	21.46	10.97	10.74	99.1	41200000		Hydrogen	(R)	IGVVQFSNDVFPEFYLK	(T)	100.43	1001.51	2002.03	-0.0093	-4.7	MOUSE	O88493	O88493|D3YWD1	Col6a3	Col6a3	Core matrisome	Collagens	Type VI collagen alpha 3 subunit
D101003_MDAMB231_1_OGE02_rafkt_ft8_cc_01.7408.7408.2	2	21.46	13.48	14.97	99.3	1390000	N1943n	Hydrogen	(R)	TKTETITGFQVDAVPAnGQTPIQR	(T)	66.78	1287.15	2572.34	0.9594	-9.6	HUMAN	P02751-15	P02751-15|P02751-7|P02751|P02751-11|P02751-3|P02751-8|P02751-13|P02751-14|P02751-9|B7ZLE5|P02751-5|P02751-6|P02751-10|B7ZLF0|Q68CX6|P02751-4|P02751-12|B4DTK1|B4DU16	FN1	FN1 FN	Core matrisome	ECM Glycoproteins	Isoform 15 of Fibronectin
D101003_MDAMB231_1_OGE05_rafkt_ft8_cc_01.6980.6980.3	3	21.46	12.96	12.68	99.2	4030000		Hydrogen	(K)	VILNPVNAGQPLHASNYELSDNAGCK	(E)	67.47	927.785	2781.36	-0.0226	-8.1	HUMAN|MOUSE	Q14573	Q14573|P70227		ITPR3			Inositol 1,4,5-trisphosphate receptor type 3
D101003_MDAMB231_1_OGE05_rafkt_ft8_cc_01.9972.9972.3	3	21.46	15.69	13.99	93.1	592000		Hydrogen	(K)	EVITSDDGSDCGDATELDISHSFSGSLDELSER	(H)	86.43	1181.83	3543.52	-0.0467	-13.2	MOUSE	Q99K47	Q99K47	Fga	Fga	Core matrisome	ECM Glycoproteins	Fibrinogen, alpha polypeptide
D101003_MDAMB231_1_OGE06_rafkt_ft8_cc_01.9439.9439.3	3	21.46	15.5	12.25	94.2	633000		Hydrogen	(K)	RSALQSINEWAAQTTDGKLPEVTK	(D)	81.6	881.792	2643.37	-0.0119	-4.5	HUMAN	P50454	P50454|A8K259|B4DN87	SERPINH1	SERPINH1 CBP1 CBP2 HSP47 SERPINH2 PIG14	Matrisome-associated	ECM Regulators	Serpin H1
D101003_MDAMB231_1_OGE09_10_rafkt_ft8_cc_01.10130.10130.3	3	21.46	13.72	11.95	99.4	189000	Q230q	Hydrogen	(R)	qTASVTLQAIAAQNAAVQAVNAHSNILK	(A)	94.02	939.163	2832.53	-17.0574	-10.9	HUMAN	Q16891	Q16891|B2R5N6|Q16891-2|Q16891-3|B9A067|B4DQY2|B4DS66|B8ZZQ7|B4DT20|C9J406|B4E2B5		IMMT HMP PIG4 PIG52			Mitochondrial inner membrane protein
D101003_MDAMB231_1_OGE12_rafkt_ft8_cc_01.7178.7305.2	2	21.46	13.15	13.94	98.8	98200000	M263m	Hydrogen	(K)	IHLISmQSTIPYALR	(I)	68.5	879.975	1742.96	15.9799	-8.6	MOUSE	Q3UER8	Q3UER8|Q8VCM7	Fgg	Fgg	Core matrisome	ECM Glycoproteins	Putative uncharacterized protein
D101001_MDAMB231_1_OGE01_rafkt_ft8_cc_01.0692.0918.3	3	21.45	11.15	9.3	99	32400000	P524p N528n P534p	Hydrogen	(R)	GAPGpDGNnGAQGPpGPQGVQGGK	(G)	21.65	716.334	2114	32.9854	5.4	HUMAN|MOUSE	P08123	P08123|Q01149|Q3TU64	COL1A2	COL1A2	Core matrisome	Collagens	Collagen alpha-2(I) chain
D101001_MDAMB231_1_OGE01_rafkt_ft8_cc_01.2957.3189.3	3	21.45	11.86	10.4	99.1	75500000	P289p P292p N295n P303p	Hydrogen	(K)	GDAGPAGPKGEpGSpGEnGAPGQMGpR	(G)	35.58	832.039	2445.12	48.9819	5.3	HUMAN|MOUSE	P02452	P02452|P11087|P11087-2	COL1A1	COL1A1	Core matrisome	Collagens	Collagen alpha-1(I) chain
D101003_MDAMB231_1_OGE02_rafkt_ft8_cc_01.13225.13225.3	3	21.45	8.29	8.69	98.9	4030000		Hydrogen	(K)	LDINLLDNVVNCLYHGEGAQQR	(M)	102.13	847.753	2541.25	-0.0076	-3	HUMAN|MOUSE	O14980	O14980|C9JKM9|C9J673|C9J1G5|C9JV99|C9JQ02|C9IZS4|C9JTM6|C9IYM2|C9JF49|Q6P5F9		XPO1 CRM1			Exportin-1
D101003_MDAMB231_1_OGE04_rafkt_ft8_cc_01.9347.9347.2	2	21.45	14.4	13.1	98.4	764000		Hydrogen	(R)	ISLGLPVGAVINCADNTGAK	(N)	84.12	985.512	1970.04	-0.0203	-10.3	HUMAN|MOUSE	P62829	P62829|B9ZVP7|C9JD32|P62830		RPL23			60S ribosomal protein L23
D101001_MDAMB231_1_OGE01_rafkt_ft8_cc_01.2606.2840.3	3	21.44	11.2	10.32	99.1	107000000	P289p P292p N295n P298p	Hydrogen	(K)	GDAGPAGPKGEpGSpGEnGApGQMGPR	(G)	34.9	832.039	2445.12	48.9819	5.3	HUMAN|MOUSE	P02452	P02452|P11087|P11087-2	COL1A1	COL1A1	Core matrisome	Collagens	Collagen alpha-1(I) chain
D101003_MDAMB231_1_OGE03_rafkt_ft8_cc_01.6416.6416.2	2	21.44	12.04	12.34	98.4	2830000		Hydrogen	(K)	RVLLFSDGNSQGATAEAIEK	(A)	62.83	1053.54	2106.08	-0.0028	-1.4	MOUSE	Q04857	Q04857	Col6a1	Col6a1	Core matrisome	Collagens	Collagen alpha-1(VI) chain
D101003_MDAMB231_1_OGE05_rafkt_ft8_cc_01.10728.10728.2	2	21.44	15.37	15.04	98.8	2020000		Hydrogen	(R)	NVIVLQTVLQEVR	(N)	91.63	755.948	1510.89	-0.0065	-4.3	HUMAN	Q9Y2L1	Q9Y2L1|A8QI98		DIS3 KIAA1008 RRP44			Exosome complex exonuclease RRP44
D101003_MDAMB231_1_OGE07_rafkt_ft8_cc_01.8701.8943.3	3	21.44	9.96	11.06	98.9	211000000	P858p P864p P876p P882p	Hydrogen	(K)	GPSGEpGTAGApGTAGPQGLLGApGILGLpGSR	(G)	80.95	977.831	2867.5	63.977	-0.9	MOUSE	Q01149	Q01149|Q3TU64	Col1a2	Col1a2 Cola2	Core matrisome	Collagens	Collagen alpha-2(I) chain
D101003_MDAMB231_1_OGE12_rafkt_ft8_cc_01.11001.11001.2	2	21.44	17.53	16.36	95.7	84600		Hydrogen	(K)	LLTPITTLTSQQIHQILASTR	(Y)	93.38	1168.16	2335.33	-0.0186	-8	MOUSE	O88493	O88493|D3YWD1	Col6a3	Col6a3	Core matrisome	Collagens	Type VI collagen alpha 3 subunit
D101003_MDAMB231_1_OGE02_rafkt_ft8_cc_01.10300.10300.2	2	21.43	20.13	17.37	94.7	9980000		Hydrogen	(R)	LNEAAAGLNQAATELVQASR	(G)	83.13	1014.02	2027.05	-0.0088	-4.4	HUMAN|MOUSE	Q9Y490	Q9Y490|Q5TCU6|P26039|A2AIM8|Q3UHS6		TLN1 KIAA1027 TLN			Talin-1
D101003_MDAMB231_1_OGE03_rafkt_ft8_cc_01.4800.4939.2	2	21.43	14.13	13.77	98.7	2820000	P108p P114p P126p P134p	Hydrogen	(R)	GPpGAVGApGPQGFQGPAGEpGEPGQTGpAGPR	(G)	53.88	1507.19	2949.42	63.9581	-7.1	MOUSE	Q01149	Q01149|Q3TU64	Col1a2	Col1a2 Cola2	Core matrisome	Collagens	Collagen alpha-2(I) chain
D101003_MDAMB231_1_OGE05_rafkt_ft8_cc_01.10112.10112.2	2	21.43	16.71	14.13	98.8	524000		Hydrogen	(K)	LVNNSPLPQSVVFDVQIPK	(G)	87.48	1047.57	2094.16	-0.0218	-10.4	MOUSE	Q61703	Q61703|Q8K016	Itih2	Itih2	Matrisome-associated	ECM Regulators	Inter-alpha-trypsin inhibitor heavy chain H2
D101003_MDAMB231_1_OGE05_rafkt_ft8_cc_01.3257.3257.2	2	21.43	13.51	7.07	98.6	17300000	P838p P852p	Hydrogen	(K)	GEGGPpGPAGPTGSSGPAGpPGPQGVK	(G)	44.63	1150.04	2267.11	31.9755	-6.2	MOUSE	P08121	P08121|Q7TT32|Q3UH72|Q8BLW4|Q8BKY2	Col3a1	Col3a1	Core matrisome	Collagens	Collagen alpha-1(III) chain
D101003_MDAMB231_1_OGE05_rafkt_ft8_cc_01.5713.5713.2	2	21.43	20.01	16.51	98.7	3160000		Hydrogen	(K)	GHEYSIQFAEMK	(L)	59.85	720.332	1439.66	-0.0047	-3.3	MOUSE	Q80YX1	Q80YX1|Q80YX1-2|Q80YX1-3|Q80YX1-4|Q80YX1-5|Q148T5|Q148T4	Tnc	Tnc Hxb	Core matrisome	ECM Glycoproteins	Tenascin
D101003_MDAMB231_1_OGE06_rafkt_ft8_cc_01.9232.9360.3	3	21.43	10	11.08	98.8	185000000	P854p P864p P876p P882p	Hydrogen	(K)	GpSGEPGTAGApGTAGPQGLLGApGILGLpGSR	(G)	80.83	977.83	2867.5	63.9757	-1.3	MOUSE	Q01149	Q01149|Q3TU64	Col1a2	Col1a2 Cola2	Core matrisome	Collagens	Collagen alpha-2(I) chain
D101003_MDAMB231_1_OGE07_rafkt_ft8_cc_01.6469.6469.2	2	21.43	13.53	10.3	99.1	3090000		Hydrogen	(R)	GLCAIAQAESLR	(Y)	65.77	644.834	1288.67	-0.0064	-4.9	HUMAN|MOUSE	P23396	P23396|P62908|Q3UK56|Q3UCL7|Q9D0A2|Q9CZP6|D3YV43		RPS3 OK/SW-cl.26			40S ribosomal protein S3
D101001_MDAMB231_1_OGE01_rafkt_ft8_cc_01.2930.3191.3	3	21.42	13.04	12.02	98.3	163000000	P915p P921p N924n P927p P936p P942p	Hydrogen	(R)	GPpGAVGSpGVnGApGEAGRDGNpGSDGPpGR	(D)	37.55	964.435	2810.32	80.9697	3.8	MOUSE	Q01149	Q01149|Q3TU64	Col1a2	Col1a2 Cola2	Core matrisome	Collagens	Collagen alpha-2(I) chain
D101001_MDAMB231_1_OGE01_rafkt_ft8_cc_01.7547.7799.2	2	21.42	9.52	5.06	98.4	53300000	N116n	Hydrogen	(R)	TNEKVELQELnDR	(F)	66.1	794.895	1587.8	0.9862	1.4	HUMAN|MOUSE	P17661	P17661|Q9H319|A5Z217|Q45VM7|Q549R8|Q45VM8|Q45VM6|Q549R9|Q549R7|P08670|B0YJC4|B3KRK8|B4DUI0|P31001|Q3V2C6|P20152|Q3UAX1|Q3U6S1|Q3V2S4|Q3TFD9		DES			Desmin
D101001_MDAMB231_1_OGE01_rafkt_ft8_cc_01.7724.7977.2	2	21.42	14.92	14.2	98.1	2710000	P408p P417p P426p	Hydrogen	(R)	GETGPpGPAGSQGLpGAVGTDGTpGAK	(G)	67.75	1191.06	2333.14	47.9715	-5.5	MOUSE	Q3U962	Q3U962	Col5a2	Col5a2	Core matrisome	Collagens	Collagen alpha-2(V) chain
D101003_MDAMB231_1_OGE02_rafkt_ft8_cc_01.11690.11690.2	2	21.42	15.89	13.53	97.7	238000		Hydrogen	(R)	ANPDPNTCLGVFGLSLYTTER	(D)	91.87	1163.05	2325.12	-0.0168	-7.2	HUMAN|MOUSE	Q13595	Q13595|B4DUA9|B4DQI6|Q13595-2|Q6PFR5|Q3TAP5		TRA2A			Transformer-2 protein homolog alpha
D101003_MDAMB231_1_OGE02_rafkt_ft8_cc_01.13562.13562.2	2	21.42	12.41	11.85	97.3	86300	M410m	Hydrogen	(K)	LAYVAAGDLAPINAFIGGLAAQEVmK	(A)	104.28	1310.19	2603.39	15.983	-4.6	HUMAN|MOUSE	P22314	P22314|Q02053		UBA1 A1S9T UBE1			Ubiquitin-like modifier-activating enzyme 1
D101003_MDAMB231_1_OGE02_rafkt_ft8_cc_01.13635.13635.2	2	21.42	13.16	12.57	97.8	86900		Hydrogen	(R)	TGGSAQPETPYSGPGLLIDSLVLLPR	(V)	104.78	1319.69	2638.41	-0.0267	-10.1	HUMAN	P55268	P55268	LAMB2	LAMB2 LAMS	Core matrisome	ECM Glycoproteins	Laminin subunit beta-2
D101003_MDAMB231_1_OGE02_rafkt_ft8_cc_01.3619.3619.2	2	21.42	13.65	12.65	97.6	2270000	N37n	Hydrogen	(K)	TKSEnGLEFTSSGSANTETTK	(V)	44.43	1095.5	2189.02	0.9775	-3	HUMAN|MOUSE	P21796	P21796|B3KTS5|C9JI87|Q60932|Q60932-2|Q3TIG8|Q3U6K8|Q3THL7		VDAC1 VDAC			Voltage-dependent anion-selective channel protein 1
D101003_MDAMB231_1_OGE05_rafkt_ft8_cc_01.10364.10364.2	2	21.42	15.79	15.99	98.2	875000	M517m	Hydrogen	(R)	FSmLVAAIQSAGLTETLNR	(E)	89.2	1019.53	2022.07	15.9764	-9.1	HUMAN	Q15582	Q15582|B9ZVW9	TGFBI	TGFBI BIGH3	Core matrisome	ECM Glycoproteins	Transforming growth factor-beta-induced protein ig-h3
D101003_MDAMB231_1_OGE05_rafkt_ft8_cc_01.5341.5341.3	3	21.42	13.6	12.93	96.4	428000	N313n P323p P331p P335p	Hydrogen	(R)	GnDGAVGAAGPpGPTGPTGpPGFpGAVGAKGEAGPQGAR	(G)	57.93	1134.2	3351.65	48.9447	-7.1	MOUSE	P11087	P11087|P11087-2	Col1a1	Col1a1 Cola1	Core matrisome	Collagens	Collagen alpha-1(I) chain
D101003_MDAMB231_1_OGE05_rafkt_ft8_cc_01.8171.8171.2	2	21.42	12.59	14.73	98.8	3140000		Hydrogen	(K)	VITAFNDGLNHLDSLK	(G)	74.82	878.958	1756.92	-0.0134	-7.6	MOUSE	A8DUK2	A8DUK2|P02088|A8DUK4|A8DUP7|A8DUQ5|A8DUK7|A8DUP5|A8DUP0|A8DUQ1|A8DUP3|A8DUL5|A8DUM2|A8DUN2		Hbb-b1 Hbbt1			Beta-globin
D101003_MDAMB231_1_OGE06_rafkt_ft8_cc_01.10502.10502.2	2	21.42	15.7	15.79	98.7	1140000		Hydrogen	(K)	TALALAIAQELGSK	(V)	88.73	693.402	1385.8	-0.0035	-2.5	HUMAN|MOUSE	Q9Y265	Q9Y265|Q9Y265-2|B3KRS7|P60122|Q3UJN2|D3YW60		RUVBL1 INO80H NMP238 TIP49 TIP49A			RuvB-like 1
D101003_MDAMB231_1_OGE06_rafkt_ft8_cc_01.3028.3269.2	2	21.42	14.32	12.91	96.5	59400000	P875p N880n P884p P887p	Hydrogen	(R)	VGPpGPSGnAGPpGPpGPVGK	(E)	43.62	921.451	1792.93	48.9597	-4.9	MOUSE	P11087	P11087	Col1a1	Col1a1 Cola1	Core matrisome	Collagens	Collagen alpha-1(I) chain
D101003_MDAMB231_1_OGE06_rafkt_ft8_cc_01.3236.3359.2	2	21.42	13.66	7.16	98.5	25700000	P838p P855p	Hydrogen	(K)	GEGGPpGPAGPTGSSGPAGPPGpQGVK	(G)	44.2	1150.04	2267.11	31.9767	-5.7	MOUSE	P08121	P08121|Q7TT32|Q3UH72|Q8BLW4|Q8BKY2	Col3a1	Col3a1	Core matrisome	Collagens	Collagen alpha-1(III) chain
D101003_MDAMB231_1_OGE06_rafkt_ft8_cc_01.5101.5101.3	3	21.42	16.05	16.29	94	5030000	P830p P850p	Hydrogen	(K)	GDAGPpGPAGPAGPPGPIGNVGAPGpK	(G)	55.25	764.38	2259.15	31.9738	-7	MOUSE	P11087	P11087	Col1a1	Col1a1 Cola1	Core matrisome	Collagens	Collagen alpha-1(I) chain
D101003_MDAMB231_1_OGE07_rafkt_ft8_cc_01.7972.7972.3	3	21.42	11	9.66	97.4	2190000	P858p P864p P876p P882p	Hydrogen	(K)	GPSGEpGTAGApGTAGPQGLLGApGILGLpGSRGER	(G)	75.85	1091.88	3209.67	63.9567	-7	MOUSE	Q01149	Q01149|Q3TU64	Col1a2	Col1a2 Cola2	Core matrisome	Collagens	Collagen alpha-2(I) chain
D101003_MDAMB231_1_OGE08_rafkt_ft8_cc_01.3008.3127.2	2	21.42	13.56	13.4	96.5	3220000	P875p N880n P884p P887p	Hydrogen	(R)	VGPpGPSGnAGPpGPpGPVGK	(E)	43.98	921.445	1792.93	48.9482	-11.2	MOUSE	P11087	P11087	Col1a1	Col1a1 Cola1	Core matrisome	Collagens	Collagen alpha-1(I) chain
D101003_MDAMB231_1_OGE08_rafkt_ft8_cc_01.8745.8862.2	2	21.42	12.84	13.58	98.3	10700000	P858p P864p P876p P882p	Hydrogen	(K)	GPSGEpGTAGApGTAGPQGLLGApGILGLpGSR	(G)	81.27	1466.23	2867.5	63.951	-9.8	MOUSE	Q01149	Q01149|Q3TU64	Col1a2	Col1a2 Cola2	Core matrisome	Collagens	Collagen alpha-2(I) chain
D101003_MDAMB231_1_OGE12_rafkt_ft8_cc_01.8885.8885.2	2	21.42	16.17	15.5	98.8	177000		Hydrogen	(K)	LSLQNCCLTGAGCGVLSSTLR	(T)	79.03	1134.04	2267.09	-0.0162	-7.1	HUMAN	P13489	P13489|Q9BQ80|Q8IZK8		RNH1 PRI RNH			Ribonuclease inhibitor
D101003_MDAMB231_1_OGE02_rafkt_ft8_cc_01.2793.2793.3	3	21.41	11.4	9.56	98.4	308000000	N435n P441p P444p	Hydrogen	(R)	GPnGDAGRpGEpGLMGPR	(G)	39.9	589.941	1734.83	32.9756	1	HUMAN|MOUSE	P08123	P08123|Q01149|Q3TU64	COL1A2	COL1A2	Core matrisome	Collagens	Collagen alpha-2(I) chain
D101003_MDAMB231_1_OGE04_rafkt_ft8_cc_01.11742.11742.3	3	21.41	10.32	12.94	98.3	97900		Hydrogen	(R)	YFAGNLASGGAAGATSLCFVYPLDFAR	(T)	100.9	932.775	2796.34	-0.035	-12.5	HUMAN|MOUSE	P12235	P12235|P05141|P12236|P48962|P51881|Q8BVI9		SLC25A4 ANT1			ADP/ATP translocase 1
D101003_MDAMB231_1_OGE04_rafkt_ft8_cc_01.2955.3192.2	2	21.41	14.34	13.02	96.1	41200000	P875p N880n P884p P886p	Hydrogen	(R)	VGPpGPSGnAGPpGpPGPVGK	(E)	44.12	921.451	1792.93	48.9609	-4.3	MOUSE	P11087	P11087	Col1a1	Col1a1 Cola1	Core matrisome	Collagens	Collagen alpha-1(I) chain
D101003_MDAMB231_1_OGE07_rafkt_ft8_cc_01.4251.4507.3	3	21.41	12.29	12.78	97.7	958000000	P761p P767p P778p	Hydrogen	(R)	GLTGPIGPpGPAGApGDKGEAGPSGpPGPTGAR	(G)	52.5	965.811	2847.44	47.98	-1.6	MOUSE	P11087	P11087|P11087-2	Col1a1	Col1a1 Cola1	Core matrisome	Collagens	Collagen alpha-1(I) chain
D101003_MDAMB231_1_OGE04_rafkt_ft8_cc_01.10210.10210.3	3	21.4	10.59	12.45	98.7	713000	Q209q	Hydrogen	(R)	qVASHVGLHSASIPGILALDLCPSDTNK	(I)	90.08	961.817	2900.49	-17.057	-10.6	HUMAN|MOUSE	Q9UMS4	Q9UMS4|Q99KP6-2|Q99KP6|Q99KP6-3		PRPF19 NMP200 PRP19 SNEV			Pre-mRNA-processing factor 19
D101003_MDAMB231_1_OGE06_rafkt_ft8_cc_01.11114.11114.3	3	21.4	11.79	12.16	97.5	274000	P781p	Hydrogen	(K)	DVFGFVAGSDQLNVISCQGLSQGRpGISLVK	(E)	92.88	1088.88	3248.67	15.9453	-15.2	MOUSE	Q04857	Q04857	Col6a1	Col6a1	Core matrisome	Collagens	Collagen alpha-1(VI) chain
D101003_MDAMB231_1_OGE07_rafkt_ft8_cc_01.6332.6332.3	3	21.4	11.05	11.37	98	587000	P928p P933p P940p P943p	Hydrogen	(K)	GDAGQpGEKGpPGAQGPpGSpGPLGIAGLTGAR	(G)	64.93	995.818	2921.49	63.9534	-8.8	MOUSE	P08121	P08121|Q7TT32|Q3UH72|Q8BLW4|Q8BKY2	Col3a1	Col3a1	Core matrisome	Collagens	Collagen alpha-1(III) chain
D101003_MDAMB231_1_OGE07_rafkt_ft8_cc_01.8953.9065.3	3	21.4	11.47	10.84	96.4	1060000		Hydrogen	(R)	ASPATQPPPLLPPSATGPDATVGGPAPTPLLPPSATASVK	(M)	82.4	1242.99	3726.99	-0.0392	-10.5	HUMAN	Q07666	Q07666|B2R7B5|Q07666-3		KHDRBS1 SAM68			KH domain-containing, RNA-binding, signal transduction-associated protein 1
D101003_MDAMB231_1_OGE08_rafkt_ft8_cc_01.8723.8845.3	3	21.4	11.48	11.68	98.5	114000000	P858p P864p P876p P882p	Hydrogen	(K)	GPSGEpGTAGApGTAGPQGLLGApGILGLpGSR	(G)	81.33	977.832	2867.5	63.9805	0.3	MOUSE	Q01149	Q01149|Q3TU64	Col1a2	Col1a2 Cola2	Core matrisome	Collagens	Collagen alpha-2(I) chain
D101003_MDAMB231_1_OGE09_10_rafkt_ft8_cc_01.6438.6438.3	3	21.4	9.23	9.58	96.8	602000		Hydrogen	(R)	GAPSPGVLGPHASEPQLAPPACTPAAPAVPGPPGPR	(S)	68.82	1125.9	3375.73	-0.0469	-13.9	HUMAN	O96013	O96013|A8K724|O96013-4|O96013-3|B4DE88		PAK4 KIAA1142			Serine/threonine-protein kinase PAK 4
D101003_MDAMB231_1_OGE11_rafkt_ft8_cc_01.5846.5963.2	2	21.4	12.59	11.48	96.7	1380000		Hydrogen	(R)	NTNAGAPPGTAYQSPLPLSR	(G)	62.93	1006.51	2012.02	-0.0107	-5.3	HUMAN	Q02218	Q02218|B4E2U9|B4DF00|Q96DD3|C9J4G7		OGDH			2-oxoglutarate dehydrogenase, mitochondrial
D101001_MDAMB231_1_OGE01_rafkt_ft8_cc_01.8104.8227.2	2	21.39	13.9	15.01	97.6	2270000	P408p P417p P426p	Hydrogen	(R)	GETGPpGPAGSQGLpGAVGTDGTpGAK	(G)	68.52	1191.06	2333.14	47.9715	-5.5	MOUSE	Q3U962	Q3U962	Col5a2	Col5a2	Core matrisome	Collagens	Collagen alpha-2(V) chain
D101003_MDAMB231_1_OGE02_rafkt_ft8_cc_01.2178.2309.3	3	21.39	9.4	10.92	98.7	95100000	P440p P449p	Hydrogen	(K)	GDTGAKGEpGATGVQGPpGPAGEEGK	(R)	36.65	785.033	2321.1	31.9835	-2.7	MOUSE	P11087	P11087|P11087-2	Col1a1	Col1a1 Cola1	Core matrisome	Collagens	Collagen alpha-1(I) chain
D101003_MDAMB231_1_OGE02_rafkt_ft8_cc_01.7400.7400.2	2	21.39	13.85	13.78	98.9	23900000		Hydrogen	(R)	SQVMDEATALQLR	(E)	65.9	731.37	1461.74	-0.0031	-2.1	HUMAN	Q15149	Q15149|Q15149-2|Q15149-3|Q15149-6|Q15149-4|Q15149-5|Q15149-9|Q15149-8|Q15149-7|D3DWL0		PLEC1			Plectin-1
D101003_MDAMB231_1_OGE08_rafkt_ft8_cc_01.3967.3967.3	3	21.39	11.37	12.62	97.8	73100000	P711p P714p P721p P727p	Hydrogen	(K)	GPAGpPGpPGASGSpGLQGMpGER	(G)	49.63	731.337	2128.02	63.9736	-2.8	MOUSE	P08121	P08121|Q7TT32|Q3UH72|Q8BLW4|Q8BKY2	Col3a1	Col3a1	Core matrisome	Collagens	Collagen alpha-1(III) chain
D101003_MDAMB231_1_OGE11_rafkt_ft8_cc_01.10768.10768.2	2	21.39	17.13	2.42	98.4	77600		Hydrogen	(K)	NALQNIILYHLTPGVYIGK	(G)	96.32	1064.09	2127.2	-0.0154	-7.2	MOUSE	Q62009	Q62009|Q62009-2|Q62009-3|Q6GUA3|Q62009-4|Q62009-5|Q3U4U1	Postn	Postn Osf2	Core matrisome	ECM Glycoproteins	Periostin
D101003_MDAMB231_1_OGE05_rafkt_ft8_cc_01.8271.8271.3	3	21.38	13.07	9.11	97.5	6080000		Hydrogen	(R)	HGVQELEIELQSQLSKK	(A)	75.5	656.024	1966.06	-0.0025	-1.3	HUMAN	P35527	P35527		KRT9			Keratin, type I cytoskeletal 9
D101003_MDAMB231_1_OGE06_rafkt_ft8_cc_01.3186.3186.3	3	21.38	13.5	11.92	98.5	46000000		Hydrogen	(K)	NGDRGETGPAGPAGPIGPAGAR	(G)	43.68	658.994	1974.97	-0.0059	-3	MOUSE	P11087	P11087|P11087-2	Col1a1	Col1a1 Cola1	Core matrisome	Collagens	Collagen alpha-1(I) chain
D101003_MDAMB231_1_OGE07_rafkt_ft8_cc_01.10175.10175.2	2	21.38	17.08	17.49	98.6	268000		Hydrogen	(R)	GVIINTASVAAFEGQVGQAAYSASK	(G)	90.83	1220.11	2439.25	-0.0385	-15.8	HUMAN|MOUSE	Q99714	Q99714|Q99714-2|A2AFQ2|O08756|Q99N15|Q9CYT3		HSD17B10 ERAB HADH2 MRPP2 SCHAD XH98G2			3-hydroxyacyl-CoA dehydrogenase type-2
D101003_MDAMB231_1_OGE08_rafkt_ft8_cc_01.4671.4671.3	3	21.38	10.4	11.7	97	589000	P761p P781p	Hydrogen	(R)	GLTGPIGPpGPAGAPGDKGEAGPSGPPGpTGAR	(G)	54.5	960.473	2847.44	31.9663	-8.2	MOUSE	P11087	P11087|P11087-2	Col1a1	Col1a1 Cola1	Core matrisome	Collagens	Collagen alpha-1(I) chain
D101003_MDAMB231_1_OGE02_rafkt_ft8_cc_01.2461.2461.3	3	21.37	9.24	11.32	97.5	32000000	P289p P292p N295n P298p	Hydrogen	(K)	GDAGPAGPKGEpGSpGEnGApGQMGPR	(G)	37.92	832.033	2445.12	48.963	-2.3	HUMAN|MOUSE	P02452	P02452|P11087|P11087-2	COL1A1	COL1A1	Core matrisome	Collagens	Collagen alpha-1(I) chain
D101003_MDAMB231_1_OGE05_rafkt_ft8_cc_01.12033.12033.3	3	21.37	12.16	10.57	97.5	402000		Hydrogen	(K)	TDVAVQIISNIYHNFPEQR	(T)	100.83	748.715	2244.14	-0.0107	-4.8	HUMAN|MOUSE	O60306	O60306|A8K6F0|Q8CFQ3|A2AQA7		AQR KIAA0560			Intron-binding protein aquarius
D101003_MDAMB231_1_OGE06_rafkt_ft8_cc_01.8565.8565.2	2	21.37	14.14	9.06	96	231000		Hydrogen	(K)	FLPGYVGGIQEGAVTPAGVVNK	(Y)	76.02	1087.08	2173.16	-0.0107	-4.9	HUMAN	Q9UBM7	Q9UBM7|A8K0D2|B2R6Z2		DHCR7 D7SR			7-dehydrocholesterol reductase
D101003_MDAMB231_1_OGE08_rafkt_ft8_cc_01.6355.6355.3	3	21.37	7.98	10.98	97.7	291000	P928p P934p P940p P943p	Hydrogen	(K)	GDAGQpGEKGPpGAQGPpGSpGPLGIAGLTGAR	(G)	65.12	995.815	2921.49	63.9437	-12.1	MOUSE	P08121	P08121|Q7TT32|Q3UH72|Q8BLW4|Q8BKY2	Col3a1	Col3a1	Core matrisome	Collagens	Collagen alpha-1(III) chain
D101003_MDAMB231_1_OGE09_10_rafkt_ft8_cc_01.10336.10336.3	3	21.37	7.48	10.52	96.7	116000	N197n M201m M208m	Hydrogen	(K)	KIGYNPDTVAFVPISGWnGDNmLEPSANmPWFK	(G)	95.47	1243.57	3695.77	32.9431	-8.2	HUMAN|MOUSE	P68104	P68104|Q5VTE0|Q6IPT9|Q6IPN6|A8K9C4|Q6IQ15|Q9H2I7|B4DV42|Q16577|Q96RE1|Q8IUB0|Q504Z0|B4E2C5|P10126|Q3TII3|Q3UA81|Q3UZQ3|D3YZ68		EEF1A1 EEF1A EF1A LENG7			Elongation factor 1-alpha 1
D101003_MDAMB231_1_OGE12_rafkt_ft8_cc_01.10274.10274.2	2	21.37	15.14	14.38	97.3	302000	Q371q	Hydrogen	(K)	qASVFSFGLGAQAASR	(A)	88.32	790.391	1596.81	-17.0386	-7.7	HUMAN|MOUSE	P12111	P12111|P12111-2|C9JNG9|D3YWD1	COL6A3	COL6A3	Core matrisome	Collagens	Collagen alpha-3(VI) chain
D101003_MDAMB231_1_OGE02_rafkt_ft8_cc_01.13090.13090.3	3	21.36	13.34	11.67	97.1	1500000		Hydrogen	(R)	GLIEIISNAAEYENIPIR	(H)	101.12	672.364	2015.08	-0.0042	-2.1	HUMAN|MOUSE	O75643	O75643|B4E150|Q9UNV9|A2RRQ7|B4E0P5|Q9P172|Q6P4T2		SNRNP200 ASCC3L1 HELIC2 KIAA0788			U5 small nuclear ribonucleoprotein 200 kDa helicase
D101003_MDAMB231_1_OGE06_rafkt_ft8_cc_01.8113.8113.2	2	21.36	16.98	14.31	98.3	211000		Hydrogen	(R)	AAFGLSEAGFNTACVTK	(L)	73.22	872.416	1743.84	-0.0117	-6.7	HUMAN	B4DYN5	B4DYN5|P31040|B4DJ60|Q8IW48					cDNA FLJ61478, highly similar to Succinate dehydrogenase (ubiquinone) flavoprotein subunit, mitochondrial (EC 1.3.5.1)
D101003_MDAMB231_1_OGE02_rafkt_ft8_cc_01.2304.2304.3	3	21.35	8.56	8.99	92.7	2900000	P1075p	Carbamyl	(K)	SGDRGETGPAGPSGApGPAGAR	(G)	36.8	660.978	1964.92	16.0016	3.4	MOUSE	P08121	P08121|Q7TT32|Q3UH72|Q8BLW4|Q8BKY2	Col3a1	Col3a1	Core matrisome	Collagens	Collagen alpha-1(III) chain
D101003_MDAMB231_1_OGE02_rafkt_ft8_cc_01.6929.6929.4	4	21.35	11.01	11.42	96.3	2270000	P752p N756n N774n P777p P789p P795p	Hydrogen	(K)	GpKGEnGIVGPTGSVGAAGPSGPnGPpGPVGSRGDGGPpGMTGFpGAAGR	(T)	63.03	1108.26	4364.12	65.9079	-9	MOUSE	Q01149	Q01149|Q3TU64	Col1a2	Col1a2 Cola2	Core matrisome	Collagens	Collagen alpha-2(I) chain
D101003_MDAMB231_1_OGE02_rafkt_ft8_cc_01.7879.7879.4	4	21.35	11.85	9.94	97.1	13300000		Hydrogen	(K)	VDISAPDVDVHGPDWHLK	(M)	68.63	500.753	1999.99	0.0023	1.2	HUMAN	Q09666	Q09666|B5MEH8		AHNAK PM227			Neuroblast differentiation-associated protein AHNAK
D101003_MDAMB231_1_OGE03_rafkt_ft8_cc_01.10520.10520.3	3	21.35	11.63	11.55	94.4	35300000		Hydrogen	(K)	GHYTEGAELVDSVLDVVRK	(E)	89.82	696.363	2087.08	-0.0021	-1	HUMAN|MOUSE	Q7KZS6	Q7KZS6|Q13509|B2RBD5|Q2NKY5|Q13885|Q9BVA1|P68371|Q8IWP6|B2R6L0|Q8IZ29|Q8N6N5|P07437|Q5JP53|B7ZAF0|A8K854|Q5ST81|B7ZAK1|B4DMJ5|Q9ERD7|Q922F4|Q7TMM9|Q9CWF2|P68372|P99024|Q3U9U3		hCG_2042771			HCG2042771
D101003_MDAMB231_1_OGE06_rafkt_ft8_cc_01.10341.10341.2	2	21.35	16.09	12.42	97.5	389000	M1734m	Hydrogen	(K)	VSQmAQYFEPLTLAAVGAASK	(T)	87.67	1099.55	2182.12	15.9689	-11.8	HUMAN|MOUSE	Q9Y490	Q9Y490|Q5TCU6|P26039|A2AIM8|Q3UHS6|Q0V930		TLN1 KIAA1027 TLN			Talin-1
D101003_MDAMB231_1_OGE07_rafkt_ft8_cc_01.11986.11986.2	2	21.35	12.57	12.19	98	93400	Q326q	Hydrogen	(R)	qVTITGSAASISLAQYLINAR	(L)	103.97	1080.58	2177.19	-17.0479	-9.9	HUMAN|MOUSE	Q15365	Q15365|P60335		PCBP1			Poly(rC)-binding protein 1
D101003_MDAMB231_1_OGE03_rafkt_ft8_cc_01.6793.6793.3	3	21.34	8.15	9.17	95.9	9050000		Hydrogen	(R)	RQVQSLTCEVDALKGTNESLER	(Q)	65.32	845.088	2533.27	-0.0173	-6.8	HUMAN|MOUSE	P08670	P08670|B0YJC4|B3KRK8|B0YJC5|P20152|Q3U6S1|Q3V2S4|Q3TFD9|Q3TWV0		VIM			Vimentin
D101003_MDAMB231_1_OGE07_rafkt_ft8_cc_01.10618.10618.2	2	21.34	12.43	17.51	96.8	449000		Hydrogen	(K)	VEPAVSSVVNSIQVLTSK	(A)	93.8	929.012	1857.03	-0.0155	-8.4	HUMAN	A7BI36	A7BI36|Q9P2E9|Q9P2E9-2|Q9P2E9-3		RRBP1			p180/ribosome receptor
D101003_MDAMB231_1_OGE07_rafkt_ft8_cc_01.2896.2896.3	3	21.34	9.58	4.78	94.8	41700000	P838p P855p	Hydrogen	(K)	GEGGPpGPAGPTGSSGPAGPPGpQGVKGER	(G)	42.42	881.09	2609.27	31.9846	-2	MOUSE	P08121	P08121|Q7TT32|Q3UH72|Q8BLW4|Q8BKY2	Col3a1	Col3a1	Core matrisome	Collagens	Collagen alpha-1(III) chain
D101003_MDAMB231_1_OGE09_10_rafkt_ft8_cc_01.4657.4786.3	3	21.34	13.42	13.73	97	16600000	P769p P775p P784p P787p	Hydrogen	(R)	GPAGPIGPpGPAGQpGDKGEGGSpGLpGIAGPR	(G)	57.87	979.483	2872.47	63.9637	-5.4	MOUSE	P08121	P08121|Q7TT32|Q3UH72|Q8BLW4|Q8BKY2	Col3a1	Col3a1	Core matrisome	Collagens	Collagen alpha-1(III) chain
D101001_MDAMB231_1_OGE01_rafkt_ft8_cc_01.4253.4253.2	2	21.33	14.58	11.47	97	511000		Hydrogen	(K)	KLEKEEEEGISQESSEEEQ	(-)	44.28	1119	2236.99	-0.0004	-0.2	HUMAN|MOUSE	Q6ZP45	Q6ZP45|P17096|P17096-2|P17095|P17095-1					CDNA FLJ26517 fis, clone KDN07769
D101003_MDAMB231_1_OGE05_rafkt_ft8_cc_01.10987.10987.2	2	21.33	14.81	14.09	97.5	174000		Hydrogen	(K)	VLQLINDNTATALSYGVFR	(R)	93.4	1048.05	2095.12	-0.0205	-9.8	HUMAN|MOUSE	Q9Y4L1	Q9Y4L1|B3KXH0|B7Z2N4|B7Z766|Q6IN67|B7Z909|Q9JKR6|Q8VCI2		HYOU1 GRP170 ORP150			Hypoxia up-regulated protein 1
D101003_MDAMB231_1_OGE08_rafkt_ft8_cc_01.5550.5550.3	3	21.33	7.12	9.35	97.3	5790000		Hydrogen	(K)	TNHIGHTGYLNTVTVSPDGSLCASGGK	(D)	59.9	915.1	2743.31	-0.0249	-9.1	HUMAN|MOUSE	P63244	P63244|B4DVD2|P68040		GNB2L1 HLC7 PIG21			Guanine nucleotide-binding protein subunit beta-2-like 1
D101003_MDAMB231_1_OGE02_rafkt_ft8_cc_01.11808.11808.2	2	21.32	12.86	13.38	83.6	7490000		Hydrogen	(R)	SLLVIPNTLAVNAAQDSTDLVAK	(L)	92.77	1177.15	2353.3	-0.0126	-5.4	HUMAN|MOUSE	P17987	P17987|P11983|P11983-2		TCP1 CCT1 CCTA			T-complex protein 1 subunit alpha
D101003_MDAMB231_1_OGE06_rafkt_ft8_cc_01.12773.12773.3	3	21.32	12.55	12.5	96.9	524000	M38m	Hydrogen	(R)	DLSAAGIGLLAAATQSLSmPASLGR	(M)	104.58	796.42	2371.26	15.9801	-6.2	HUMAN|MOUSE	A8MXP9	A8MXP9|P43243|Q68D11|Q8K310|Q4FJT0|Q3TTX0|Q9R0U5		MATR3			Putative uncharacterized protein MATR3
D101003_MDAMB231_1_OGE07_rafkt_ft8_cc_01.10123.10123.3	3	21.32	13.48	14.43	97.9	399000		Hydrogen	(R)	GITNLCVIGGDGSLTGANLFR	(K)	90.35	712.365	2135.09	-0.0097	-4.5	HUMAN	Q01813	Q01813|Q5VSR7|B3KS15		PFKP PFKF			6-phosphofructokinase type C
D101003_MDAMB231_1_OGE07_rafkt_ft8_cc_01.4989.5254.3	3	21.32	14.13	13.65	96.6	688000000	P769p P775p P784p P792p	Hydrogen	(R)	GPAGPIGPpGPAGQpGDKGEGGSpGLPGIAGpR	(G)	57.62	979.487	2872.47	63.9778	-0.6	MOUSE	P08121	P08121|Q7TT32|Q3UH72|Q8BLW4|Q8BKY2	Col3a1	Col3a1	Core matrisome	Collagens	Collagen alpha-1(III) chain
D101003_MDAMB231_1_OGE07_rafkt_ft8_cc_01.6667.6667.3	3	21.32	11.18	10.36	96.8	1730000	P928p P934p P939p	Hydrogen	(K)	GDAGQpGEKGPpGAQGpPGSPGPLGIAGLTGAR	(G)	67.2	990.484	2921.49	47.9518	-11.1	MOUSE	P08121	P08121|Q7TT32|Q3UH72|Q8BLW4|Q8BKY2	Col3a1	Col3a1	Core matrisome	Collagens	Collagen alpha-1(III) chain
D101003_MDAMB231_1_OGE02_rafkt_ft8_cc_01.2596.2596.4	4	21.31	10.93	10.01	96	9560000	P1034p P1037p P1043p P1045p N1052n	Hydrogen	(K)	GDRGETGPAGPpGApGAPGApGpVGPAGKnGDR	(G)	38.72	739.848	2891.41	64.9575	-2.1	MOUSE	P11087	P11087	Col1a1	Col1a1 Cola1	Core matrisome	Collagens	Collagen alpha-1(I) chain
D101003_MDAMB231_1_OGE02_rafkt_ft8_cc_01.3607.3758.2	2	21.31	12.12	13.47	96.5	5340000	P788p P797p P805p P812p	Hydrogen	(R)	GApGDRGEAGPpGPAGFAGpPGADGQpGAK	(G)	45.13	1339.11	2613.24	63.9601	-7.3	MOUSE	P11087	P11087	Col1a1	Col1a1 Cola1	Core matrisome	Collagens	Collagen alpha-1(I) chain
D101003_MDAMB231_1_OGE05_rafkt_ft8_cc_01.10584.10584.3	3	21.31	12.22	11.87	95.3	384000		Hydrogen	(R)	VPAPSIEDICHVLSTVCK	(K)	90.6	675.675	2025.01	-0.0042	-2.1	HUMAN	P40938	P40938|Q5U0C2|C9JU95|B4DKE6|A8MX32		RFC3			Replication factor C subunit 3
D101003_MDAMB231_1_OGE06_rafkt_ft8_cc_01.11313.11313.3	3	21.31	12.43	10.96	95.7	469000		Hydrogen	(K)	DVFGFVAGSDQLNVISCQGLSQGRPGISLVK	(E)	94.23	1083.56	3248.67	-0.009	-2.8	MOUSE	Q04857	Q04857	Col6a1	Col6a1	Core matrisome	Collagens	Collagen alpha-1(VI) chain
D101003_MDAMB231_1_OGE06_rafkt_ft8_cc_01.6871.7004.3	3	21.31	14.56	13.64	91.3	27900000	P255p P258p P263p	Hydrogen	(R)	GSDGSVGPVGPAGPIGSAGPpGFpGAPGpK	(G)	65.98	863.754	2541.27	47.9736	-4.3	HUMAN|MOUSE	P08123	P08123|Q01149|Q3TU64	COL1A2	COL1A2	Core matrisome	Collagens	Collagen alpha-2(I) chain
D101003_MDAMB231_1_OGE06_rafkt_ft8_cc_01.10710.10710.3	3	21.3	15.96	14.53	98	1290000		Hydrogen	(R)	ALESSIAPIVIFASNR	(G)	90.23	563.316	1687.94	-0.0031	-1.8	HUMAN|MOUSE	Q9Y265	Q9Y265|Q9Y265-2|B3KRS7|P60122|Q3UJN2		RUVBL1 INO80H NMP238 TIP49 TIP49A			RuvB-like 1
D101003_MDAMB231_1_OGE06_rafkt_ft8_cc_01.2436.2557.3	3	21.3	12.73	11.87	96.3	2680000	P796p P804p P811p P814p P820p	Hydrogen	(R)	GGpGERGEHGpPGPAGFpGApGQNGEpGAKGER	(G)	39.07	1053.47	3078.45	79.9542	-6.4	MOUSE	P08121	P08121|Q7TT32|Q3UH72|Q8BLW4|Q8BKY2	Col3a1	Col3a1	Core matrisome	Collagens	Collagen alpha-1(III) chain
D101003_MDAMB231_1_OGE07_rafkt_ft8_cc_01.12076.12076.2	2	21.3	12.19	12.08	95.8	40300	M38m	Hydrogen	(R)	DLSAAGIGLLAAATQSLSmPASLGR	(M)	104.58	1194.12	2371.26	15.9756	-8.1	HUMAN|MOUSE	A8MXP9	A8MXP9|P43243|Q68D11|Q8K310|Q4FJT0|Q3TTX0|Q9R0U5		MATR3			Putative uncharacterized protein MATR3
D101003_MDAMB231_1_OGE08_rafkt_ft8_cc_01.8301.8301.3	3	21.3	9.02	11.41	95.4	194000		Hydrogen	(R)	SPGHILCCECGVPISPNPANICVACLR	(S)	77.95	1017.8	3051.41	-0.0221	-7.2	HUMAN	C9JA08	C9JA08|Q96D46|D3DNM7|C9J0B9|C9K0C2|C9IZW9|C9IY70		NMD3			Putative uncharacterized protein NMD3
D101003_MDAMB231_1_OGE09_10_rafkt_ft8_cc_01.10229.10229.3	3	21.3	15.32	14.92	93.5	458000	N941n	Hydrogen	(R)	ATYLNSFSHVGTGIVHAInNVVR	(G)	94.77	824.095	2469.3	0.9697	-5.8	MOUSE	Q02788	Q02788	Col6a2	Col6a2	Core matrisome	Collagens	Collagen alpha-2(VI) chain
D101001_MDAMB231_1_OGE01_rafkt_ft8_cc_01.7438.7447.3	3	21.29	11.41	14.18	89.8	504000	P621p N626n P636p P648p	Hydrogen	(R)	GPSGApGPDGnKGEAGAVGApGSAGASGPGGLpGER	(G)	63.57	1021.47	3013.44	48.9471	-7.1	MOUSE	Q01149	Q01149|Q3TU64	Col1a2	Col1a2 Cola2	Core matrisome	Collagens	Collagen alpha-2(I) chain
D101003_MDAMB231_1_OGE07_rafkt_ft8_cc_01.5215.5344.3	3	21.29	11.39	13.18	92.9	13800000	N222n	Hydrogen	(R)	VIHGNQIATnGVVHVIDR	(V)	58.35	648.352	1942.06	0.9788	-2.7	MOUSE	Q62009	Q62009|Q62009-2|Q62009-3|Q6GUA3|Q62009-4|Q62009-5|Q3U4U1	Postn	Postn Osf2	Core matrisome	ECM Glycoproteins	Periostin
D101003_MDAMB231_1_OGE08_rafkt_ft8_cc_01.8579.8579.3	3	21.29	11.46	8.84	94	8090000		Hydrogen	(R)	LYLSHNQLSEIPLNLPK	(S)	80.03	660.366	1979.1	-0.0118	-6	HUMAN|MOUSE	Q6P528	Q6P528|Q9BXN1|Q5TBF2|C9JGC9|B4E2Z7|Q99MQ4	ASPN	ASPN	Core matrisome	Proteoglycans	ASPN protein
D101003_MDAMB231_1_OGE03_rafkt_ft8_cc_01.5306.5306.3	3	21.28	14.96	13.2	96.9	8980000		Hydrogen	(K)	DYHFKVDNDENEHQLSLR	(T)	56	753.683	2259.04	-0.0089	-3.9	HUMAN|MOUSE	P06748	P06748|A4ZU86|P06748-2|Q9BYG9|Q61937|Q5U438|Q3U536|Q5SQB5|Q5SQB0|Q9DAY9|Q5BL09		NPM1 NPM			Nucleophosmin
D101003_MDAMB231_1_OGE06_rafkt_ft8_cc_01.5789.5789.2	2	21.28	15.77	16.74	97.9	2130000		Hydrogen	(K)	IYQIYEGTSQIQR	(L)	59.05	799.908	1598.82	-0.0077	-4.8	HUMAN	Q5T4U5	Q5T4U5|Q5HYG7|P11310-2|P11310|B7Z9I1|B4DWX6|B4DVB1|B4DJE7		ACADM RP4-682C21.1-002 hCG_22915			Acyl-Coenzyme A dehydrogenase, C-4 to C-12 straight chain
D101003_MDAMB231_1_OGE07_rafkt_ft8_cc_01.8620.8620.3	3	21.28	13.54	13.05	97.6	3090000		Hydrogen	(K)	VNTNYRPGLPFSGQVLLVDEK	(G)	79.93	782.749	2346.24	-0.0141	-6	MOUSE	D3YW52	D3YW52|Q61838		Pzp			Putative uncharacterized protein Pzp
D101003_MDAMB231_1_OGE08_rafkt_ft8_cc_01.5506.5506.2	2	21.28	18.78	19.08	97.9	12400000		Hydrogen	(K)	YSFCTDHAVLVQTR	(G)	59.57	848.903	1696.81	-0.012	-7.1	MOUSE	P11276	P11276|Q3UGY5|Q3UHL6|Q3TCF1|B9EHT6|Q3UH17|B7ZNJ1	Fn1	Fn1	Core matrisome	ECM Glycoproteins	Fibronectin
D101003_MDAMB231_1_OGE11_rafkt_ft8_cc_01.9843.9843.2	2	21.28	13.67	13.98	97.3	143000		Hydrogen	(K)	FANSLVGVQQQLQAFNTYR	(T)	89.73	1092.56	2184.12	-0.0161	-7.4	HUMAN|MOUSE	Q01082	Q01082|Q01082-2|Q01082-3|Q62261|Q62261-2		SPTBN1 SPTB2			Spectrin beta chain, brain 1
D101003_MDAMB231_1_OGE04_rafkt_ft8_cc_01.3957.3957.2	2	21.27	15.2	13.52	96.9	227000		Hydrogen	(K)	NVTDVVNTCHDAGISK	(K)	49.37	865.408	1729.82	-0.0085	-4.9	HUMAN|MOUSE	Q9Y3I0	Q9Y3I0|Q99LF4|Q3TJ01		C22orf28 HSPC117			UPF0027 protein C22orf28
D101003_MDAMB231_1_OGE06_rafkt_ft8_cc_01.7376.7376.2	2	21.27	17.33	14.38	92.3	1180000	P254p P263p	Hydrogen	(R)	GSDGSVGPVGPAGPIGSAGpPGFPGAPGpK	(G)	68.65	1287.12	2541.27	31.9691	-8.1	HUMAN|MOUSE	P08123	P08123|Q01149|Q3TU64	COL1A2	COL1A2	Core matrisome	Collagens	Collagen alpha-2(I) chain
D101003_MDAMB231_1_OGE06_rafkt_ft8_cc_01.9133.9133.2	2	21.27	17.14	16.77	97	694000	M696m	Hydrogen	(K)	LQWmAGGTFTGEALQYTR	(D)	79.67	1023.48	2029.98	15.9778	-8.4	MOUSE	Q04857	Q04857	Col6a1	Col6a1	Core matrisome	Collagens	Collagen alpha-1(VI) chain
D101001_MDAMB231_1_OGE01_rafkt_ft8_cc_01.0582.0844.3	3	21.26	13.04	10.6	91.3	3140000	P373p P376p P388p P394p	Hydrogen	(R)	GEpGPpGPAGAAGPAGNpGADGQpGAK	(G)	20.82	772.693	2252.07	63.9957	6.9	HUMAN|MOUSE	P02452	P02452|P11087|P11087-2	COL1A1	COL1A1	Core matrisome	Collagens	Collagen alpha-1(I) chain
D101003_MDAMB231_1_OGE02_rafkt_ft8_cc_01.10615.10615.3	3	21.26	12.17	11.92	97.2	4510000	M60m M63m	Hydrogen	(K)	AmGImNSFVNDIFER	(I)	85.18	592.609	1743.82	31.9943	2.5	HUMAN|MOUSE	B4DR52	B4DR52|B4DLA9|P33778|P62807|P58876|Q93079|P06899|O60814|Q99880|Q99879|Q99877|P23527|Q16778|Q5QNW6|Q8N257|P57053|A8K9J7|Q0D2M2|Q8CGP2-2|Q921L4|Q8CBB6|D3Z010|D3YZK2|D3YZM4|D3Z004|D3YZ88|D3YV02|Q64475|Q6ZWY9|P10853|Q64478|Q8CGP1|P10854|Q8CGP2|Q64525|Q64524|Q9D2U9|Q8CGP0|Q8VEE3					Histone H2B
D101003_MDAMB231_1_OGE05_rafkt_ft8_cc_01.10763.10763.3	3	21.26	13.06	11.05	95.1	352000		Hydrogen	(K)	ALEVFPEFAAAHSNLASVLQQQGK	(L)	91.97	852.445	2555.32	-0.0045	-1.8	HUMAN|MOUSE	O15294	O15294|O15294-3|O15294-2|Q8CGY8|Q8CGY8-2		OGT			UDP-N-acetylglucosamine--peptide N-acetylglucosaminyltransferase 110 kDa subunit
D101003_MDAMB231_1_OGE02_rafkt_ft8_cc_01.10811.10811.2	2	21.25	15.43	13.81	96.5	713000		Hydrogen	(R)	TPSQEQLLAEALAAAR	(G)	86.22	834.943	1668.89	-0.0122	-7.3	MOUSE	Q640N1	Q640N1|Q640N1-2	Aebp1	Aebp1 Aclp	Core matrisome	ECM Glycoproteins	Adipocyte enhancer-binding protein 1
D101003_MDAMB231_1_OGE02_rafkt_ft8_cc_01.13540.13540.2	2	21.25	12.57	13.3	100	833000		Hydrogen	(R)	TEALSVIELLLK	(K)	104.15	664.904	1328.8	-0.0032	-2.4	HUMAN	Q5VYK3	Q5VYK3|B3KXF2		ECM29 KIAA0368			Proteasome-associated protein ECM29 homolog
D101003_MDAMB231_1_OGE03_rafkt_ft8_cc_01.9553.9553.3	3	21.25	7.93	9.22	96.2	373000		Hydrogen	(R)	DSNYHLLMSVQESLER	(K)	83.05	640.976	1920.91	0.0011	0.6	HUMAN|MOUSE	P00367	P00367|B3KT18|B4DMF5|B4DMG8|B4E0N9|B4DGN5|B3KV55|P26443		GLUD1 GLUD			Glutamate dehydrogenase 1, mitochondrial
D101003_MDAMB231_1_OGE04_rafkt_ft8_cc_01.10130.10130.2	2	21.25	10.72	12.72	100	657000		Hydrogen	(R)	NDGVLLLQALTR	(S)	89.47	656.882	1312.76	-0.0022	-1.7	HUMAN|MOUSE	O60763-2	O60763-2|O60763|Q9Z1Z0|Q9Z1Z0-2|Q9Z1Z0-3		USO1 VDP			Isoform 2 of General vesicular transport factor p115
D101003_MDAMB231_1_OGE06_rafkt_ft8_cc_01.10611.10611.3	3	21.25	13.2	13.33	94.3	208000		Hydrogen	(K)	LAGAWASEAYSPQGLKPVVSTEAPPIIFATPTK	(L)	89.28	1133.26	3397.8	-0.0516	-15.2	HUMAN	O14548	O14548|A8MZH9|B5MD01		COX7A2L COX7AR COX7RP			Cytochrome c oxidase subunit 7A-related protein, mitochondrial
D101003_MDAMB231_1_OGE06_rafkt_ft8_cc_01.4763.4883.3	3	21.25	8.98	12.64	93.5	33800000	P761p P781p	Hydrogen	(R)	GLTGPIGPpGPAGAPGDKGEAGPSGPPGpTGAR	(G)	53.3	960.477	2847.44	31.9781	-4.1	MOUSE	P11087	P11087|P11087-2	Col1a1	Col1a1 Cola1	Core matrisome	Collagens	Collagen alpha-1(I) chain
D101003_MDAMB231_1_OGE08_rafkt_ft8_cc_01.5431.5431.3	3	21.25	12.97	13.97	96.1	66600000	P769p P775p P784p P787p	Hydrogen	(R)	GPAGPIGPpGPAGQpGDKGEGGSpGLpGIAGPR	(G)	58.15	979.485	2872.47	63.9707	-3.1	MOUSE	P08121	P08121|Q7TT32|Q3UH72|Q8BLW4|Q8BKY2	Col3a1	Col3a1	Core matrisome	Collagens	Collagen alpha-1(III) chain
D101003_MDAMB231_1_OGE06_rafkt_ft8_cc_01.3232.3350.3	3	21.24	11.67	3.85	95.8	45500000	P838p P855p	Hydrogen	(K)	GEGGPpGPAGPTGSSGPAGPPGpQGVK	(G)	44.18	767.035	2267.11	31.9847	-2.2	MOUSE	P08121	P08121|Q7TT32|Q3UH72|Q8BLW4|Q8BKY2	Col3a1	Col3a1	Core matrisome	Collagens	Collagen alpha-1(III) chain
D101003_MDAMB231_1_OGE06_rafkt_ft8_cc_01.4555.4555.2	2	21.24	13.62	11.74	95.9	1730000		Hydrogen	(R)	LQQQLTQAQETLK	(S)	51.7	764.917	1528.83	-0.0069	-4.5	HUMAN	Q9Y4P3	Q9Y4P3|Q8N2L6|B2RB52|B4DY50|B4DY59		TBL2 WBSCR13 UNQ563/PRO1125			Transducin beta-like protein 2
D101003_MDAMB231_1_OGE11_rafkt_ft8_cc_01.11957.11957.3	3	21.24	10.57	11.09	96	79100	M102m	Hydrogen	(K)	NmITGTSQADCAVLIVAAGVGEFEAGISK	(N)	105.23	975.806	2909.44	15.9663	-9.8	HUMAN|MOUSE	Q05639	Q05639|P68104|Q5VTE0|Q6IPT9|Q6IPN6|A8K9C4|Q6IQ15|Q9H2I7|B4DV42|Q96RE1|B4DNE0|P62631|B7ZBW3|P10126|Q3TII3|Q3UA81|Q3UZQ3|D3YZ68|D3Z3I8		EEF1A2 EEF1AL STN			Elongation factor 1-alpha 2
D101003_MDAMB231_1_OGE02_rafkt_ft8_cc_01.12834.12834.2	2	21.23	14.5	15.14	95.1	100000		Hydrogen	(R)	AVTGYNDPETGNIISLFQAMNK	(E)	99.42	1192.08	2383.16	-0.0131	-5.5	HUMAN	P15924	P15924|P15924-2		DSP			Desmoplakin
D101003_MDAMB231_1_OGE02_rafkt_ft8_cc_01.2156.2156.3	3	21.23	10.62	10.74	99	1760000		Hydrogen	(K)	LEDACQGDSGGPHVTR	(F)	35.78	566.922	1698.75	0.0016	0.9	MOUSE	Q3U3V1	Q3U3V1|O88947|Q4FJS7	F10	F10	Matrisome-associated	ECM Regulators	Putative uncharacterized protein
D101003_MDAMB231_1_OGE02_rafkt_ft8_cc_01.8725.8725.2	2	21.23	14.97	15.19	96.7	19100000		Hydrogen	(K)	SIYGEKFEDENFILK	(H)	73.6	916.455	1831.91	-0.0088	-4.8	HUMAN|MOUSE	P62937	P62937|B2RE56|A8K486|Q71V99|C9J5S7|Q567Q0|Q9CZK9|P17742|Q3UAJ1|Q3TE63|D3Z476		PPIA CYPA			Peptidyl-prolyl cis-trans isomerase A
D101003_MDAMB231_1_OGE04_rafkt_ft8_cc_01.8447.8447.2	2	21.23	10.62	11.13	99.5	8360000		Hydrogen	(K)	DAGVIAGLNVLR	(I)	78.12	599.35	1197.69	-0.0026	-2.2	HUMAN|MOUSE	B4DI54	B4DI54|P34931|P08107|B2RCQ9|B4DWK5|B4DI39|B4DNT8|B4E3B6|B4E1S9|B4DVU9|B4DXY3|P17879|Q61696|P16627|A1E2B8|B2CSK2|Q3TAI8					cDNA FLJ56386, highly similar to Heat shock 70 kDa protein 1L
D101003_MDAMB231_1_OGE05_rafkt_ft8_cc_01.12510.12510.3	3	21.23	16.26	15.6	96.5	353000		Carbamyl	(R)	VTIAQGGVLPNIQAVLLPK	(K)	104.13	658.727	1974.17	-0.0076	-3.8	HUMAN|MOUSE	P04908	P04908|Q93077|P20671|P0C0S8|Q6FI13|Q7L7L0|B2R5B3|Q16777|Q9BTM1|Q96KK5|Q99878|B4E0B3|Q8CGP5|Q8CGP7|P22752|Q6GSS7|Q8BFU2|Q64523|Q8R1M2|Q8CGP4|Q8CGP6		HIST1H2AB H2AFM| HIST1H2AE H2AFA			Histone H2A type 1-B/E
D101003_MDAMB231_1_OGE05_rafkt_ft8_cc_01.2808.2925.3	3	21.23	8.9	8.88	95.8	34600000	P807p P811p P814p P820p	Hydrogen	(R)	GEHGPPGpAGFpGApGQNGEpGAK	(G)	42.67	749.672	2183.03	63.9752	-2	MOUSE	P08121	P08121|Q7TT32|Q3UH72|Q8BLW4|Q8BKY2	Col3a1	Col3a1	Core matrisome	Collagens	Collagen alpha-1(III) chain
D101003_MDAMB231_1_OGE07_rafkt_ft8_cc_01.6927.6927.3	3	21.23	10.43	13.99	90.5	6620000	P254p P261p	Hydrogen	(R)	GSDGSVGPVGPAGPIGSAGpPGFPGApGPK	(G)	69.05	858.422	2541.27	31.9793	-4.1	HUMAN|MOUSE	P08123	P08123|Q01149|Q3TU64	COL1A2	COL1A2	Core matrisome	Collagens	Collagen alpha-2(I) chain
D101003_MDAMB231_1_OGE08_rafkt_ft8_cc_01.3010.3010.3	3	21.23	12.45	9.91	86.7	5960000	P700p P712p P714p P721p M726m P727p	Hydrogen	(R)	GGAGPpGPEGGKGPAGPpGpPGASGSpGLQGmpGER	(G)	43.73	1062.48	3089.49	95.9526	-5.3	MOUSE	P08121	P08121|Q7TT32|Q3UH72|Q8BLW4	Col3a1	Col3a1	Core matrisome	Collagens	Collagen alpha-1(III) chain
D101003_MDAMB231_1_OGE08_rafkt_ft8_cc_01.4755.4876.3	3	21.23	12.98	13.53	96.8	50200000	P1108p P1112p P1115p	Hydrogen	(R)	GFSGLQGpPGSpGSpGEQGPSGASGPAGPR	(G)	55.42	899.08	2647.25	47.9755	-3.4	MOUSE	P11087	P11087|P11087-2	Col1a1	Col1a1 Cola1	Core matrisome	Collagens	Collagen alpha-1(I) chain
D101003_MDAMB231_1_OGE11_rafkt_ft8_cc_01.2780.2896.3	3	21.23	12.87	12.87	95.4	32100000	P987p	Hydrogen	(K)	HGNRGEpGPAGSVGPVGAVGPR	(G)	43.17	681.012	2025.04	15.9853	-4.7	MOUSE	Q01149	Q01149|Q3TU64	Col1a2	Col1a2 Cola2	Core matrisome	Collagens	Collagen alpha-2(I) chain
D101003_MDAMB231_1_OGE11_rafkt_ft8_cc_01.9738.9738.2	2	21.23	12.31	13.32	98.8	1520000		Hydrogen	(R)	YFPTQALNFAFK	(D)	89.13	723.871	1446.74	-0.0076	-5.2	HUMAN|MOUSE	Q9H0C2	Q9H0C2|P12235|P05141|P12236|A8K787|B2RCV1|Q3V132|P48962|P51881|Q8BVI9		SLC25A31 AAC4 ANT4 SFEC			ADP/ATP translocase 4
D101003_MDAMB231_1_OGE12_rafkt_ft8_cc_01.8121.8121.2	2	21.23	18.29	16.64	96.1	102000		Hydrogen	(K)	SISISVAGGGGGFGAAGGFGGR	(G)	74.6	919.954	1838.91	-0.0133	-7.3	HUMAN	P35908	P35908		KRT2 KRT2A KRT2E			Keratin, type II cytoskeletal 2 epidermal
D101003_MDAMB231_1_OGE02_rafkt_ft8_cc_01.10989.10989.3	3	21.22	13.49	12.16	84.4	11600000		Hydrogen	(K)	ELEQVCNPIISGLYQGAGGPGPGGFGAQGPK	(G)	87.67	1019.17	3055.49	-0.0136	-4.4	HUMAN	P08107	P08107|B4DWK5|B4DI39|B4DNT8|B4E3B6|B4DFN9|B4E388|B4E1S9|B4DVU9|Q5SP16|B3KTT5|B4E1T6		HSPA1A HSPA1| HSPA1B			Heat shock 70 kDa protein 1A/1B
D101003_MDAMB231_1_OGE02_rafkt_ft8_cc_01.12985.13153.3	3	21.22	9.67	12.03	92.9	38200	N200n M201m P209p	Hydrogen	(K)	IGYNPDTVAFVPISGWNGDnmLEPSANMpWFK	(G)	100.47	1200.88	3567.67	32.9415	-9	HUMAN|MOUSE	P68104	P68104|Q5VTE0|Q6IPT9|Q6IPN6|A8K9C4|Q6IQ15|Q9H2I7|B4DV42|Q16577|Q96RE1|Q8IUB0|Q504Z0|B4E2C5|P10126|Q3TII3|Q3UA81|Q3UZQ3		EEF1A1 EEF1A EF1A LENG7			Elongation factor 1-alpha 1
D101003_MDAMB231_1_OGE05_rafkt_ft8_cc_01.2534.2655.3	3	21.22	12.52	11.89	95.8	2750000	P796p P807p P811p P814p P820p	Hydrogen	(R)	GGpGERGEHGPPGpAGFpGApGQNGEpGAK	(G)	40.93	939.421	2736.29	79.9603	-5.1	MOUSE	P08121	P08121|Q7TT32|Q3UH72|Q8BLW4|Q8BKY2	Col3a1	Col3a1	Core matrisome	Collagens	Collagen alpha-1(III) chain
D101003_MDAMB231_1_OGE05_rafkt_ft8_cc_01.2816.2816.3	3	21.22	10.02	6.14	98.9	11500000	P838p P852p	Hydrogen	(K)	GEGGPpGPAGPTGSSGPAGpPGPQGVKGER	(G)	42.25	881.089	2609.27	31.9815	-3.2	MOUSE	P08121	P08121|Q7TT32|Q3UH72|Q8BLW4|Q8BKY2	Col3a1	Col3a1	Core matrisome	Collagens	Collagen alpha-1(III) chain
D101003_MDAMB231_1_OGE05_rafkt_ft8_cc_01.6732.6732.2	2	21.22	12.82	10.8	97.8	13200000	M61m	Hydrogen	(R)	IIPGFmCQGGDFTR	(H)	66.05	807.87	1598.74	15.9863	-5.4	HUMAN|MOUSE	P62937	P62937|B2RE56|A8K486|Q9Y536|Q71V99|B4DM82|C9J5S7|Q9CZK9|P17742|Q3UAJ1|Q3TE63|D3Z476		PPIA CYPA			Peptidyl-prolyl cis-trans isomerase A
D101003_MDAMB231_1_OGE06_rafkt_ft8_cc_01.7834.7834.3	3	21.22	10.33	11.02	94.6	1700000		Hydrogen	(K)	RPSENLGQVLFGER	(I)	71.4	534.617	1601.84	-0.0026	-1.6	HUMAN|MOUSE	Q99805	Q99805|B3KSG9|Q3TWB8|P58021|Q8C7F9|Q8C6H4		TM9SF2			Transmembrane 9 superfamily member 2
D101003_MDAMB231_1_OGE11_rafkt_ft8_cc_01.9351.9351.3	3	21.22	11.68	9.09	96.1	423000	M461m	Hydrogen	(K)	SNFSLAILNVGAPAAGmNAAVR	(S)	86.27	720.71	2144.13	15.9857	-4.3	HUMAN|MOUSE	P17858-2	P17858-2|P17858|Q8VDX7|Q8CD98		PFKL			Isoform a of 6-phosphofructokinase, liver type
D101003_MDAMB231_1_OGE12_rafkt_ft8_cc_01.6009.6009.2	2	21.22	13.89	14.16	99.1	7020000		Hydrogen	(R)	GIYAYGFEKPSAIQQR	(A)	61.15	914.465	1827.94	-0.0171	-9.3	HUMAN|MOUSE	P38919	P38919|Q14240-2|Q14240|P60842|A8K7F6|A8K088|B4E047|B4E102|Q91VC3|D3YU49|P10630-2|P10630|P60843|Q3TFG3|Q3UXC2|Q3TGK7|Q3TLL6|Q8BTU6|Q3TSJ4		EIF4A3 DDX48 KIAA0111			Eukaryotic initiation factor 4A-III
D101003_MDAMB231_1_OGE02_rafkt_ft8_cc_01.10795.10795.2	2	21.21	10.62	14.03	99.1	13300000		Hydrogen	(K)	TFAPEEISAMVLTK	(M)	86.12	768.901	1536.8	-0.0026	-1.7	HUMAN|MOUSE	Q2KHP4	Q2KHP4|P11021|B4DEF7|P20029|Q3U9G2|Q3TWF2|Q3TKF8|Q3TI47|Q3U6V3|Q9DC41		HSPA5			HSPA5 protein
D101003_MDAMB231_1_OGE03_rafkt_ft8_cc_01.9555.9555.3	3	21.21	11.93	10.83	94.4	646000		Hydrogen	(R)	IGWSLDSCSTQLGEEPFSYGYGGTGKK	(S)	83.15	975.442	2924.34	-0.0289	-9.9	HUMAN|MOUSE	Q9BUJ2	Q9BUJ2|A8K5K0|A8K6U7|Q9BUJ2-2|B7Z4B8|Q9BUJ2-4|A8K3W4|Q8VDM6|Q8VDM6-2|Q8VDM6-3		HNRNPUL1 E1BAP5 HNRPUL1			Heterogeneous nuclear ribonucleoprotein U-like protein 1
D101003_MDAMB231_1_OGE06_rafkt_ft8_cc_01.9644.9644.2	2	21.21	13.9	12.81	92.3	1200000		Hydrogen	(K)	LVYAPLSGVGGVLYDK	(D)	83.03	825.954	1650.91	-0.0098	-5.9	HUMAN|MOUSE	Q14692	Q14692|Q6PGF5		BMS1 BMS1L KIAA0187			Ribosome biogenesis protein BMS1 homolog
D101003_MDAMB231_1_OGE07_rafkt_ft8_cc_01.2696.2814.3	3	21.21	5.27	9.84	93.3	6450000	P667p P670p P679p P685p P691p	Hydrogen	(K)	GEVGApGApGGKGDSGApGERGPpGTAGIpGAR	(G)	41.85	978.798	2854.42	79.9605	-4.8	MOUSE	P08121	P08121|Q7TT32|Q3UH72|Q8BLW4	Col3a1	Col3a1	Core matrisome	Collagens	Collagen alpha-1(III) chain
D101003_MDAMB231_1_OGE12_rafkt_ft8_cc_01.3443.3443.2	2	21.2	14.21	17.62	96.7	18200000		Hydrogen	(K)	AQQIQALQSNVR	(A)	46.1	678.371	1355.74	-0.0049	-3.6	MOUSE	Q99K47	Q99K47	Fga	Fga	Core matrisome	ECM Glycoproteins	Fibrinogen, alpha polypeptide
D101003_MDAMB231_1_OGE12_rafkt_ft8_cc_01.8249.8249.2	2	21.2	21.04	19.25	96.7	207000		Hydrogen	(R)	GSSGGGCFGGSSGGYGGLGGFGGGSFR	(G)	74.85	1171.99	2342.98	-0.0192	-8.2	HUMAN	P13645	P13645		KRT10 KPP			Keratin, type I cytoskeletal 10
D101003_MDAMB231_1_OGE02_rafkt_ft8_cc_01.10639.10639.3	3	21.19	8.17	10.28	98.8	21200000		Hydrogen	(K)	TATSLAEGLSLVVSPDSIHSVAPENEGR	(L)	85.35	946.144	2836.43	-0.0161	-5.7	HUMAN|MOUSE	Q9BTV4	Q9BTV4|Q9DBS1		TMEM43 UNQ2564/PRO6244			Transmembrane protein 43
D101003_MDAMB231_1_OGE03_rafkt_ft8_cc_01.10061.10061.3	3	21.19	16.15	13.1	95.8	533000		Hydrogen	(K)	EVITSDDGSDCGDATELDISHSFSGSLDELSER	(H)	86.47	1181.83	3543.52	-0.0332	-9.4	MOUSE	Q99K47	Q99K47	Fga	Fga	Core matrisome	ECM Glycoproteins	Fibrinogen, alpha polypeptide
D101003_MDAMB231_1_OGE07_rafkt_ft8_cc_01.9194.9194.3	3	21.19	11.48	11.47	94	525000		Hydrogen	(R)	ISLGLPVGAVINCADNTGAK	(N)	83.83	657.35	1970.04	-0.0009	-0.5	HUMAN|MOUSE	P62829	P62829|B9ZVP7|C9JD32|P62830		RPL23			60S ribosomal protein L23
D101003_MDAMB231_1_OGE12_rafkt_ft8_cc_01.9848.9969.2	2	21.19	13.68	13.68	98.8	12900000	M172m	Hydrogen	(K)	LYSPSQIGAFVLmK	(M)	86.17	785.418	1553.84	15.988	-4.4	HUMAN|MOUSE	P38646	P38646|B7Z4V2|B7Z1V7|P38647|Q7TSZ0|Q3TW93|Q3V015		HSPA9 GRP75 HSPA9B			Stress-70 protein, mitochondrial
D101001_MDAMB231_1_OGE01_rafkt_ft8_cc_01.5403.5657.3	3	21.18	13.51	11.83	95.3	54100000	N689n P692p P704p P707p P713p P719p	Hydrogen	(R)	GNnGApGNDGAKGDTGApGApGSQGApGLQGMpGER	(G)	52.78	1100.15	3217.47	80.9763	5.4	MOUSE	P11087	P11087|P11087-2	Col1a1	Col1a1 Cola1	Core matrisome	Collagens	Collagen alpha-1(I) chain
D101003_MDAMB231_1_OGE04_rafkt_ft8_cc_01.9598.9848.3	3	21.18	12.56	9.89	96.5	1240000	N154n	Hydrogen	(R)	HIADLAGNSEVILPVPAFNVInGGSHAGNK	(L)	85.93	1004.85	3011.57	0.9561	-9.3	HUMAN	P06733	P06733|P06733-2		ENO1 ENO1L1 MBPB1 MPB1			Alpha-enolase
D101003_MDAMB231_1_OGE08_rafkt_ft8_cc_01.7548.7548.3	3	21.18	12.1	11.85	95.5	5020000		Hydrogen	(K)	RVIISAPSADAPMFVMGVNHEK	(Y)	73.05	790.404	2369.21	-0.0132	-5.6	HUMAN|MOUSE	P04406	P04406|B4DRV9|D3YU05|D3YYI5|D3Z1B7|P16858|D3YUV0|D3Z4M0		GAPDH GAPD CDABP0047 OK/SW-cl.12			Glyceraldehyde-3-phosphate dehydrogenase
D101003_MDAMB231_1_OGE07_rafkt_ft8_cc_01.6494.6494.3	3	21.17	9.49	7.18	92.9	13800000		Hydrogen	(R)	KGGETSEMYLIQPDTSIKPYR	(V)	66.18	805.069	2413.21	-0.0134	-5.5	MOUSE	Q8K0E8	Q8K0E8	Fgb	Fgb	Core matrisome	ECM Glycoproteins	Fibrinogen beta chain
D101003_MDAMB231_1_OGE06_rafkt_ft8_cc_01.4370.4645.3	3	21.16	12.06	10.88	91.1	794000000	P761p P767p P779p	Hydrogen	(R)	GLTGPIGPpGPAGApGDKGEAGPSGPpGPTGAR	(G)	51.7	965.81	2847.44	47.9776	-2.5	MOUSE	P11087	P11087|P11087-2	Col1a1	Col1a1 Cola1	Core matrisome	Collagens	Collagen alpha-1(I) chain
D101003_MDAMB231_1_OGE09_10_rafkt_ft8_cc_01.8190.8311.2	2	21.16	9.22	14.72	97.8	1620000	P891p P902p P909p	Hydrogen	(R)	GLpGIAGALGEPGpLGISGPpGAR	(G)	80.82	1080.06	2111.16	47.9587	-12.1	MOUSE	Q01149	Q01149|Q3TU64	Col1a2	Col1a2 Cola2	Core matrisome	Collagens	Collagen alpha-2(I) chain
D101001_MDAMB231_1_OGE01_rafkt_ft8_cc_01.4907.4907.2	2	21.15	16.23	14.43	91.9	234000		Hydrogen	(R)	TLHSDDEGTVLDDSR	(A)	48.42	830.377	1659.75	0.0006	0.4	HUMAN	D0EKE5	D0EKE5|O00170|D0EKE4|D0EKE6|D5LTB3|C0JXB9|C8CHN4|C8CK05|C0JXB8|C8CK04|B7SBB1|D0EKE7		AIP			Aryl hydrocarbon receptor interacting protein
D101003_MDAMB231_1_OGE06_rafkt_ft8_cc_01.12032.12032.2	2	21.15	17.09	16.83	98.3	160000	M548m	Hydrogen	(K)	VLTmAPGLITLEIVPFR	(V)	99.45	943.539	1870.09	15.9833	-6.2	HUMAN|MOUSE	O43252	O43252|Q60967|Q6NZM8|Q3TUA8		PAPSS1 ATPSK1 PAPSS			Bifunctional 3'-phosphoadenosine 5'-phosphosulfate synthase 1
D101003_MDAMB231_1_OGE03_rafkt_ft8_cc_01.4217.4217.3	3	21.14	13.65	11.58	95.2	2340000	P636p	Hydrogen	(R)	GPSGAPGPDGNKGEAGAVGApGSAGASGPGGLPGER	(G)	49.42	1010.48	3013.44	15.9986	1.2	MOUSE	Q01149	Q01149|Q3TU64	Col1a2	Col1a2 Cola2	Core matrisome	Collagens	Collagen alpha-2(I) chain
D101003_MDAMB231_1_OGE07_rafkt_ft8_cc_01.3594.3594.3	3	21.14	12.67	10.63	93.5	317000		Hydrogen	(K)	HHVLQNDVLAHQSTVEAVNK	(A)	47.22	747.055	2239.16	-0.0062	-2.7	HUMAN|MOUSE	Q03001-11	Q03001-11|Q03001|Q03001-9|Q5TBT1|Q03001-8|Q91ZU6-4|Q91ZU6-3|Q91ZU6|Q91ZU6-2		DST BPAG1 DMH DT KIAA0728			Isoform 6 of Bullous pemphigoid antigen 1
D101003_MDAMB231_1_OGE12_rafkt_ft8_cc_01.8328.8328.2	2	21.14	13.18	14.95	97.7	325000		Hydrogen	(K)	AFAVGVQQVLLK	(V)	75.48	636.885	1272.77	-0.004	-3.2	HUMAN|MOUSE	O95373	O95373|Q9EPL8		IPO7 RANBP7			Importin-7
D101003_MDAMB231_1_OGE02_rafkt_ft8_cc_01.8264.8264.2	2	21.13	14.99	13.96	98.3	2050000		Hydrogen	(K)	VIPAADLSQQISTAGTEASGTGNMK	(F)	70.85	1224.1	2447.21	-0.0233	-9.5	HUMAN|MOUSE	P11216	P11216|B4DSD8|Q8CI94|Q3UGT5|Q3UYH9|Q3V3U0|Q3TFQ8		PYGB			Glycogen phosphorylase, brain form
D101003_MDAMB231_1_OGE04_rafkt_ft8_cc_01.5187.5187.3	3	21.13	11.16	11.35	97.8	45700	P779p	Hydrogen	(K)	GENGIVGPTGSVGAAGPSGPNGPPGpVGSR	(G)	58.07	872.427	2599.29	15.9818	-5	MOUSE	Q01149	Q01149|Q3TU64	Col1a2	Col1a2 Cola2	Core matrisome	Collagens	Collagen alpha-2(I) chain
D101003_MDAMB231_1_OGE08_rafkt_ft8_cc_01.9619.9619.3	3	21.13	14.48	13.59	95.4	209000		Hydrogen	(K)	HGLQPALLVHWAECLQK	(T)	87.08	667.354	2000.05	-0.0067	-3.4	HUMAN	P49792	P49792|D3DX73		RANBP2 NUP358			E3 SUMO-protein ligase RanBP2
D101003_MDAMB231_1_OGE03_rafkt_ft8_cc_01.8975.8975.2	2	21.12	14.32	13.17	90.7	1620000		Hydrogen	(R)	YKEEYAVLISEAQAIK	(A)	79.4	927.994	1854.98	-0.0034	-1.9	HUMAN|MOUSE	Q14204	Q14204|Q9JHU4		DYNC1H1 DHC1 DNCH1 DNCL DNECL DYHC KIAA0325			Cytoplasmic dynein 1 heavy chain 1
D101003_MDAMB231_1_OGE04_rafkt_ft8_cc_01.10982.10982.3	3	21.12	14.66	17.15	94.9	328000		Hydrogen	(R)	LTYAYFIGGDAGDAFDGYDFGDDPSDK	(F)	95.62	964.735	2892.22	-0.0266	-9.2	MOUSE	Q3UER8	Q3UER8|Q8VCM7	Fgg	Fgg	Core matrisome	ECM Glycoproteins	Putative uncharacterized protein
D101003_MDAMB231_1_OGE08_rafkt_ft8_cc_01.6086.6086.3	3	21.12	13.5	12.95	97.8	1310000		Hydrogen	(R)	FAAHLIAGAPSEGSGALKPELSR	(R)	63.38	760.403	2279.21	-0.0205	-9	HUMAN	Q8WTT2	Q8WTT2|A6NJZ9|A8K905|B4DXL4		NOC3L AD24 C10orf117 FAD24			Nucleolar complex protein 3 homolog
D101003_MDAMB231_1_OGE05_rafkt_ft8_cc_01.4634.4634.2	2	21.11	16.45	15.79	96.7	77300000		Hydrogen	(R)	NSNLVGAAHEELQQSR	(I)	53.67	876.93	1752.86	-0.0091	-5.2	HUMAN|MOUSE	P02545	P02545|Q5I6Y4|Q5I6Y6|P02545-3|Q6UYC3|B4DI32|P02545-2|Q5TCI8|Q3BDU5|Q5I6Y5|Q5TCJ4|Q8N519|P48678|P48678-2|Q3UCU3|Q3U7I5|P48678-3		LMNA LMN1			Lamin-A/C
D101003_MDAMB231_1_OGE07_rafkt_ft8_cc_01.8413.8530.3	3	21.11	15.68	14.55	96.4	6330000	P911p	Hydrogen	(R)	GELGFQGLTGpPGPAGVLGPQGK	(V)	78.83	717.378	2134.13	15.9889	-2.8	MOUSE	Q9JLI2	Q9JLI2|Q920S4	Col5a3	Col5a3 mCG_67925	Core matrisome	Collagens	Collagen type V alpha 3 chain
D101003_MDAMB231_1_OGE09_10_rafkt_ft8_cc_01.7204.7322.2	2	21.11	15.75	15.17	95.2	849000	P1038p P1052p	Hydrogen	(K)	GYSGLQGLpGLAGLHGDQGAPGpVGPAGPR	(G)	74.57	1393.19	2753.41	31.952	-13.6	MOUSE	Q01149	Q01149|Q3TU64	Col1a2	Col1a2 Cola2	Core matrisome	Collagens	Collagen alpha-2(I) chain
D101003_MDAMB231_1_OGE02_rafkt_ft8_cc_01.9271.9271.2	2	21.1	16.72	17.88	90	1710000		Hydrogen	(K)	GAVVGIDLGTTNSCVAVMEGK	(Q)	76.82	1039.51	2078.03	-0.0145	-7	HUMAN|MOUSE	P38646	P38646|B7Z4V2|P38647|Q7TSZ0|Q3TW93|Q3V015		HSPA9 GRP75 HSPA9B			Stress-70 protein, mitochondrial
D101003_MDAMB231_1_OGE05_rafkt_ft8_cc_01.10260.10260.3	3	21.1	13.4	11.73	100	2140000		Hydrogen	(K)	GTVLLADNVICPGAPDFLAHVR	(G)	88.45	779.076	2335.22	-0.0103	-4.4	HUMAN	P21964	P21964|B8XPJ8|P21964-2|B8XPJ7|Q9BWC7		COMT			Catechol O-methyltransferase
D101003_MDAMB231_1_OGE07_rafkt_ft8_cc_01.10201.10201.2	2	21.1	13.54	2.41	96.8	90100	M126m	Hydrogen	(K)	LLDFGSLSNLQVTQPTVGmNFK	(T)	90.93	1213.11	2409.25	15.9605	-14.2	HUMAN|MOUSE	P08708	P08708|P63276|Q3TK12		RPS17			40S ribosomal protein S17
D101003_MDAMB231_1_OGE12_rafkt_ft8_cc_01.12485.12485.3	3	21.1	13.75	12.8	96	1920000		Hydrogen	(R)	VGKGEPGAAPLSAPAFSLVFPFLK	(M)	103.73	800.779	2400.33	-0.0098	-4.1	HUMAN	Q92616	Q92616		GCN1L1 KIAA0219			Translational activator GCN1
D101003_MDAMB231_1_OGE12_rafkt_ft8_cc_01.2775.2775.2	2	21.1	17.13	14.37	98.1	18500000		Hydrogen	(R)	IYVTGSLSHSAQAK	(K)	42.15	731.383	1461.77	-0.0118	-8.1	MOUSE	P29788	P29788|Q91X32|Q9D080	Vtn	Vtn	Core matrisome	ECM Glycoproteins	Vitronectin
D101003_MDAMB231_1_OGE12_rafkt_ft8_cc_01.6486.6486.2	2	21.09	16.88	16.57	97.3	832000		Hydrogen	(R)	GNFGGSFAGSFGGAGGHAPGVAR	(K)	63.93	1017.98	2034.95	-0.0098	-4.8	HUMAN|MOUSE	P52272	P52272|P52272-2|Q7KYM9|Q9D0E1|Q9D0E1-2|Q3TW40|Q3TL61|B8JK32|B8JK33		HNRNPM HNRPM NAGR1			Heterogeneous nuclear ribonucleoprotein M
D101003_MDAMB231_1_OGE02_rafkt_ft8_cc_01.5930.5930.3	3	21.08	15.48	13.16	89.8	1280000	N35n	Hydrogen	(K)	DYHFKVDnDENEHQLSLR	(T)	57.4	754.011	2259.04	0.9747	-4.1	HUMAN|MOUSE	P06748	P06748|A4ZU86|P06748-2|Q9BYG9|Q61937|Q5U438|Q3U536|Q5SQB5|Q5SQB0|Q9DAY9|Q5BL09		NPM1 NPM			Nucleophosmin
D101003_MDAMB231_1_OGE05_rafkt_ft8_cc_01.2403.2403.3	3	21.08	11.05	12.54	95.8	256000	P796p P804p P811p P814p P820p	Hydrogen	(R)	GGpGERGEHGpPGPAGFpGApGQNGEpGAKGER	(G)	39.23	1053.47	3078.45	79.9447	-9.5	MOUSE	P08121	P08121|Q7TT32|Q3UH72|Q8BLW4|Q8BKY2	Col3a1	Col3a1	Core matrisome	Collagens	Collagen alpha-1(III) chain
D101003_MDAMB231_1_OGE03_rafkt_ft8_cc_01.9151.9151.3	3	21.07	16.92	17.15	92.8	233000	N142n	Hydrogen	(K)	GVnIGGAGSYIYEKPLAEGPQVTGPIEVPAAR	(A)	80.45	1071.22	3210.68	0.9642	-6.2	HUMAN	B7Z6C0	B7Z6C0|P52943					cDNA FLJ56946, highly similar to Cysteine-rich protein 2
D101003_MDAMB231_1_OGE04_rafkt_ft8_cc_01.8868.8868.2	2	21.07	6.62	11.76	93.9	378000		Hydrogen	(K)	DPYTGQQISLFQAMQK	(G)	80.92	927.952	1854.91	-0.0077	-4.2	HUMAN	Q15149	Q15149|Q15149-2|Q15149-3|Q15149-6|Q15149-4|Q15149-5|Q15149-9|Q15149-8|Q15149-7|D3DWL0		PLEC1			Plectin-1
D101003_MDAMB231_1_OGE12_rafkt_ft8_cc_01.9905.9905.3	3	21.07	12.45	11.75	97.6	804000	M461m	Hydrogen	(K)	SNFSLAILNVGAPAAGmNAAVR	(S)	85.9	720.71	2144.13	15.9862	-4.1	HUMAN|MOUSE	P17858-2	P17858-2|P17858|Q8VDX7|Q8CD98		PFKL			Isoform a of 6-phosphofructokinase, liver type
D101003_MDAMB231_1_OGE02_rafkt_ft8_cc_01.13387.13387.3	3	21.06	15.03	13.37	96.1	1370000		Hydrogen	(K)	GANIQLLDLPGIIEGAAQGK	(G)	103.23	660.037	1978.1	0.0005	0.3	HUMAN	P55039	P55039|Q53Y50|A8MZF9|B4DMP8		DRG2			Developmentally-regulated GTP-binding protein 2
D101003_MDAMB231_1_OGE04_rafkt_ft8_cc_01.9275.9275.2	2	21.06	11.95	15.37	94.3	2870000		Hydrogen	(R)	DPYTGQSVSLFQALK	(K)	83.68	827.424	1653.85	-0.0076	-4.6	HUMAN	Q15149	Q15149|Q15149-2|Q15149-3|Q15149-6|Q15149-4|Q15149-5|Q15149-9|Q15149-8|Q15149-7|D3DWL0		PLEC1			Plectin-1
D101003_MDAMB231_1_OGE06_rafkt_ft8_cc_01.6081.6081.2	2	21.06	17.35	16.27	95.7	1430000		Hydrogen	(K)	AIGVLTSGGDAQGMNAAVR	(A)	60.8	894.45	1787.91	-0.0145	-8.1	HUMAN|MOUSE	Q01813	Q01813|P17858|Q9WUA3|Q8C605|P12382|Q8VDX7|Q9WUA3-2|Q9D255		PFKP PFKF			6-phosphofructokinase type C
D101003_MDAMB231_1_OGE12_rafkt_ft8_cc_01.6350.6350.2	2	21.06	14.23	14.94	97.3	4920000		Hydrogen	(K)	TLAVSGLGVVGR	(D)	63.15	564.838	1128.67	-0.0037	-3.3	HUMAN|MOUSE	P11388-4	P11388-4|C9J4C3|C9J5P2|P11388-3|P11388-2|C9JGD1|P11388|Q01320		TOP2A TOP2			Isoform 4 of DNA topoisomerase 2-alpha
D101003_MDAMB231_1_OGE05_rafkt_ft8_cc_01.9053.9053.2	2	21.05	14.68	11.76	95.4	1170000		Hydrogen	(K)	GIYQSLEGAVQAGQLK	(V)	80.42	831.439	1661.89	-0.0141	-8.5	HUMAN	Q15149	Q15149|Q15149-2|Q15149-3|Q15149-6|Q15149-4|Q15149-5|Q15149-9|Q15149-8|Q15149-7		PLEC1			Plectin-1
D101003_MDAMB231_1_OGE07_rafkt_ft8_cc_01.8478.8602.4	4	21.05	12.41	13.04	92.2	13400000		Hydrogen	(R)	KKTDELPQLVTLPHPNLHGPEILDVPSTVQK	(T)	79.53	861.723	3443.89	-0.0192	-5.6	HUMAN|MOUSE	P02751-15	P02751-15|P02751-7|P02751|P02751-11|P02751-3|P02751-8|P02751-14|Q68CX6|B4DTK1|P11276|Q3UGY5|Q3TCF1	FN1	FN1 FN	Core matrisome	ECM Glycoproteins	Isoform 15 of Fibronectin
D101003_MDAMB231_1_OGE11_rafkt_ft8_cc_01.8127.8127.3	3	21.05	14.44	12.65	96	1500000		Hydrogen	(K)	RSIQFVDWCPTGFK	(V)	77.77	580.955	1740.85	-0.0038	-2.2	HUMAN|MOUSE	P68363	P68363|A8JZY9|P68366|A6NCC1|A8MUB1|B3KPS3|B3KT06|Q8WU19|B4DDU2|P05213|D3YXI3|P68368		TUBA1B			Tubulin alpha-1B chain
D101003_MDAMB231_1_OGE07_rafkt_ft8_cc_01.7897.7897.3	3	21.03	11.14	12.24	93.7	2100000		Hydrogen	(K)	DGNVLLHEMQIQHPTASIIAK	(V)	75.22	772.407	2315.22	-0.0109	-4.7	MOUSE|HUMAN	Q61390	Q61390|B1AT05|Q8BVT1|P40227|B2R9K8|B4DPJ8|P80317|Q52KG9|Q3TIX8|Q3TW97		Cct6b			T-complex protein 1 subunit zeta-2
D101003_MDAMB231_1_OGE03_rafkt_ft8_cc_01.3986.3986.2	2	21.02	14.19	3.95	89.9	17300000		Hydrogen	(K)	IGGHGAEYGAEALER	(M)	47.93	765.368	1529.73	-0.0062	-4.1	MOUSE	P01942	P01942|Q91VB8|Q9CY10|Q8BPF4|Q9CY06		Hba Hba-a1			Hemoglobin subunit alpha
D101003_MDAMB231_1_OGE07_rafkt_ft8_cc_01.10878.10878.3	3	21.02	16.54	14.44	93.4	134000		Hydrogen	(K)	ALVALGAVDTALYAVGGR	(S)	95.83	572.99	1716.96	-0.0091	-5.3	MOUSE	P01029	P01029|B2RXW7	C4b	C4b C4	Other	no	Complement C4-B
D101003_MDAMB231_1_OGE04_rafkt_ft8_cc_01.10839.10839.2	2	21.01	10.81	10.14	98.4	103000		Hydrogen	(K)	NVLITDFFGSVR	(K)	94.43	684.367	1367.73	-0.0044	-3.2	HUMAN|MOUSE	Q92643	Q92643|A6NEM5|B4E2M3|B1AK81|Q8BL63|Q9CXY9|Q8BXX3|Q80V43		PIGK GPI8			GPI-anchor transamidase
D101003_MDAMB231_1_OGE05_rafkt_ft8_cc_01.3751.3874.2	2	21.01	14.05	13.58	91.8	5380000	P997p M1000m P1008p	Hydrogen	(R)	GPpGPmGPPGLAGpPGESGR	(E)	48.43	916.929	1784.88	47.9753	-5.2	HUMAN|MOUSE	P02452	P02452|D3DTX7|P11087	COL1A1	COL1A1	Core matrisome	Collagens	Collagen alpha-1(I) chain
D101003_MDAMB231_1_OGE07_rafkt_ft8_cc_01.8539.8539.3	3	21.01	12.84	10.89	94.7	829000		Hydrogen	(R)	LTHYDHVLIELTQAGLK	(G)	79.38	651.025	1951.07	-0.0051	-2.6	HUMAN|MOUSE	Q14566	Q14566|P97311|Q3UC10		MCM6			DNA replication licensing factor MCM6
D101003_MDAMB231_1_OGE12_rafkt_ft8_cc_01.5664.5664.2	2	21.01	14.94	15.19	96.7	4550000	M24m	Hydrogen	(R)	TTITTTTTSSSGLGSPmIVGSPR	(A)	59.2	1134.56	2252.14	15.9609	-15	HUMAN	Q96S97	Q96S97|B4DG42|C9JC07|C9J5M0|C9JZL8|C9JJV6		MYADM UNQ553/PRO1110			Myeloid-associated differentiation marker
D101003_MDAMB231_1_OGE02_rafkt_ft8_cc_01.10147.10147.2	2	21	15.15	15.43	100	8650000	Q322q	Hydrogen	(R)	qVQSLTCEVDALKGTNESLER	(Q)	82.13	1180.57	2377.17	-17.0373	-4.5	HUMAN|MOUSE	P08670	P08670|B0YJC4|B3KRK8|B0YJC5|P20152|Q3U6S1|Q3V2S4|Q3TFD9|Q3TWV0		VIM			Vimentin
D101003_MDAMB231_1_OGE02_rafkt_ft8_cc_01.11461.11461.3	3	21	9.78	9.61	100	1700000		Hydrogen	(R)	RLGELVLGPYDNTVVLEELR	(A)	90.42	762.42	2285.25	-0.0038	-1.7	MOUSE	Q60847	Q60847|Q60847-5|Q60847-2	Col12a1	Col12a1	Core matrisome	Collagens	Collagen alpha-1(XII) chain
D101003_MDAMB231_1_OGE02_rafkt_ft8_cc_01.12126.12126.3	3	21	10.9	9.03	88.9	675000		Hydrogen	(K)	NQILNLTTDNANILLQIDNAR	(L)	94.65	789.758	2367.26	-0.0047	-2	HUMAN	P13645	P13645		KRT10 KPP			Keratin, type I cytoskeletal 10
D101003_MDAMB231_1_OGE02_rafkt_ft8_cc_01.13431.13431.3	3	21	12.46	3.38	100	1410000		Hydrogen	(K)	TLVLSNLSYSATEETLQEVFEK	(A)	103.47	834.423	2501.27	-0.0099	-4	HUMAN	P19338	P19338|B3KTP9|Q6ZS99|B3KM80|Q9BQ02		NCL			Nucleolin
D101003_MDAMB231_1_OGE02_rafkt_ft8_cc_01.3537.3830.3	3	21	9.99	12.23	87.8	853000000	P788p P799p P806p P812p	Hydrogen	(R)	GApGDRGEAGPPGpAGFAGPpGADGQpGAK	(G)	44.93	893.08	2613.24	63.9826	1.1	MOUSE	P11087	P11087	Col1a1	Col1a1 Cola1	Core matrisome	Collagens	Collagen alpha-1(I) chain
D101003_MDAMB231_1_OGE02_rafkt_ft8_cc_01.4440.4440.3	3	21	9.91	13.11	93.5	8300000	P788p P797p	Hydrogen	(R)	GApGDRGEAGPpGPAGFAGPPGADGQPGAK	(G)	49.15	882.412	2613.24	31.9787	-4.2	MOUSE	P11087	P11087	Col1a1	Col1a1 Cola1	Core matrisome	Collagens	Collagen alpha-1(I) chain
D101003_MDAMB231_1_OGE02_rafkt_ft8_cc_01.5520.5520.2	2	21	13.07	13.96	100	2280000		Hydrogen	(R)	VANPSGNLTETYVQDR	(G)	55.25	882.43	1763.86	-0.0036	-2.1	HUMAN	P21333	P21333|P21333-2|Q60FE5|Q60FE6|Q5HY54|B2ZZ80|A6NDY9		FLNA FLN FLN1			Filamin-A
D101003_MDAMB231_1_OGE02_rafkt_ft8_cc_01.5886.5886.2	2	21	17.47	15.98	100	2650000		Hydrogen	(K)	CICNSGYEVDITGK	(N)	57.2	808.356	1615.71	-0.0046	-2.9	MOUSE	O88840	O88840|A2AQ53|Q61554	Fbn1	Fbn1	Core matrisome	ECM Glycoproteins	Mutant fibrillin-1
D101003_MDAMB231_1_OGE02_rafkt_ft8_cc_01.8064.8064.2	2	21	13.08	11.57	100	2650000		Hydrogen	(R)	SLGYAYVNFQQPADAER	(A)	69.83	964.961	1928.91	0.0008	0.4	HUMAN|MOUSE	Q4VC03	Q4VC03|Q6IQ30|Q13310|P11940|B3KT93|Q13310-2|B1ANR0|B4DQX0|B4DZW4|P11940-2|Q6PHQ9|Q99LF8|A3KFU8|P29341|Q99L36|Q8BN32|Q3U8U8|A3KFU5|Q91YZ8|D3Z5M2|Q9DBE3		PABPC4 RP11-69E11.6-002 hCG_2031827			PABPC4 protein
D101003_MDAMB231_1_OGE03_rafkt_ft8_cc_01.6343.6343.2	2	21	15.99	15.4	95.6	1400000		Hydrogen	(K)	GYGFVHFETQEAAER	(A)	62.47	870.899	1740.8	-0.007	-4	HUMAN|MOUSE	P11940	P11940|B3KT93|B4DQX0|B4DZW4|P11940-2|P29341|Q99L36|Q8BN32|Q3U8U8|Q9DBE3		PABPC1 PAB1 PABP1 PABPC2			Polyadenylate-binding protein 1
D101003_MDAMB231_1_OGE04_rafkt_ft8_cc_01.10202.10202.2	2	21	15.31	15.97	100	787000		Hydrogen	(R)	NDGAAILAAVSSIAQK	(I)	90.03	764.917	1528.83	-0.0064	-4.2	HUMAN	B4DJA0	B4DJA0|P28331|B4DIN9|B4DUC1|B4DPG1|B4DJ81|Q9P1A0		NDUFS1 hCG_17250			NADH-ubiquinone oxidoreductase 75 kDa subunit
D101003_MDAMB231_1_OGE04_rafkt_ft8_cc_01.9319.9319.2	2	21	10.99	12.49	100	11700000		Hydrogen	(K)	TVTAMDVVYALK	(R)	83.97	655.853	1310.7	-0.0041	-3.1	HUMAN|MOUSE	P62805	P62805|Q0VAS5|P62806		HIST1H4A H4/A H4FA| HIST1H4B H4/I H4FI| HIST1H4C H4/G H4FG| HIST1H4D H4/B H4FB| HIST1H4E H4/J H4FJ| HIST1H4F H4/C H4FC| HIST1H4H H4/H H4FH| HIST1H4I H4/M H4FM| HIST1H4J H4/E H4FE| HIST1H4K H4/D H4FD| HIST1H4L H4/K H4FK| HIST2H4A H4/N H4F2 H4FN HIST2H4| HIST2H4B H4/O H4FO| HIST4H4			Histone H4
D101003_MDAMB231_1_OGE05_rafkt_ft8_cc_01.2819.2819.3	3	21	11.5	11.96	96.6	290000	P495p	Hydrogen	(K)	SGDRGETGPAGpAGPVGPVGAR	(G)	42.08	659.998	1961.98	16.0013	3.2	HUMAN	D3DTX7	D3DTX7	COL1A1	COL1A1 hCG_29609	Core matrisome	Collagens	Collagen, type I, alpha 1, isoform CRA_a
D101003_MDAMB231_1_OGE05_rafkt_ft8_cc_01.7422.7422.3	3	21	9.34	8.4	100	729000		Hydrogen	(R)	ISGVALHDQGQYECQAVNIIGSQK	(V)	70.08	872.431	2615.29	-0.0106	-4.1	HUMAN|MOUSE	Q92626	Q92626|Q92626-2|Q3UQ28|B2RX13	PXDN	PXDN KIAA0230 MG50 PRG2 VPO VPO1	Core matrisome	ECM Glycoproteins	Peroxidasin homolog
D101003_MDAMB231_1_OGE05_rafkt_ft8_cc_01.7542.7668.2	2	21	13.2	11.87	100	150000000	M85m	Hydrogen	(K)	TVTAmDVVYALK	(R)	70.98	663.851	1310.7	15.9914	-2.6	HUMAN|MOUSE	P62805	P62805|Q0VAS5|P62806		HIST1H4A H4/A H4FA| HIST1H4B H4/I H4FI| HIST1H4C H4/G H4FG| HIST1H4D H4/B H4FB| HIST1H4E H4/J H4FJ| HIST1H4F H4/C H4FC| HIST1H4H H4/H H4FH| HIST1H4I H4/M H4FM| HIST1H4J H4/E H4FE| HIST1H4K H4/D H4FD| HIST1H4L H4/K H4FK| HIST2H4A H4/N H4F2 H4FN HIST2H4| HIST2H4B H4/O H4FO| HIST4H4			Histone H4
D101003_MDAMB231_1_OGE05_rafkt_ft8_cc_01.7978.7978.3	3	21	14.56	10.28	100	779000		Hydrogen	(K)	IFCCHGGLSPDLQSMEQIR	(R)	73.67	750.013	2248.03	-0.0076	-3.4	HUMAN|MOUSE	B3KXM2	B3KXM2|Q07161|P36873-2|P62136|P62140|P36873|B4DJ75|B7ZB67|A6NNR3|P63087-2|P62137|Q3U8W0|P62141|Q8C285|Q9DBY2|Q3TL90|Q3TBE5|P63087|Q3U7K1					Serine/threonine-protein phosphatase
D101003_MDAMB231_1_OGE05_rafkt_ft8_cc_01.8527.8527.3	3	21	13.04	13.78	97.9	230000		Hydrogen	(K)	ASHNNTQIQVVSASNEPLAFASCGTEGFR	(N)	77.03	1031.48	3092.45	-0.0362	-11.7	HUMAN	P82912	P82912|P82912-2		MRPS11 RPMS11 HCC2			28S ribosomal protein S11, mitochondrial
D101003_MDAMB231_1_OGE05_rafkt_ft8_cc_01.9486.9486.2	2	21	11.01	12.47	100	95100000		Hydrogen	(K)	TVTAMDVVYALK	(R)	83.42	655.853	1310.7	-0.0042	-3.2	HUMAN|MOUSE	P62805	P62805|Q0VAS5|P62806		HIST1H4A H4/A H4FA| HIST1H4B H4/I H4FI| HIST1H4C H4/G H4FG| HIST1H4D H4/B H4FB| HIST1H4E H4/J H4FJ| HIST1H4F H4/C H4FC| HIST1H4H H4/H H4FH| HIST1H4I H4/M H4FM| HIST1H4J H4/E H4FE| HIST1H4K H4/D H4FD| HIST1H4L H4/K H4FK| HIST2H4A H4/N H4F2 H4FN HIST2H4| HIST2H4B H4/O H4FO| HIST4H4			Histone H4
D101003_MDAMB231_1_OGE05_rafkt_ft8_cc_01.9666.9666.2	2	21	15.28	8.06	100	3050000		Hydrogen	(K)	TLGVDLVALATR	(V)	84.47	614.865	1228.73	-0.0033	-2.7	HUMAN|MOUSE	P27708	P27708|B2RQC6|B7ZN27		CAD			CAD protein
D101003_MDAMB231_1_OGE06_rafkt_ft8_cc_01.10340.10340.2	2	21	10.55	12.77	100	1960000		Hydrogen	(R)	TVGALQVLGTEAQSSLLK	(A)	87.7	908.009	1815.02	-0.0108	-6	HUMAN	P78527	P78527|P78527-2		PRKDC HYRC HYRC1			DNA-dependent protein kinase catalytic subunit
D101003_MDAMB231_1_OGE06_rafkt_ft8_cc_01.10512.10512.2	2	21	16.42	15.02	100	13800000		Hydrogen	(R)	VALTGLTVAEYFR	(D)	88.78	720.397	1439.79	-0.0032	-2.2	HUMAN|MOUSE	P06576	P06576|P56480		ATP5B ATPMB ATPSB			ATP synthase subunit beta, mitochondrial
D101003_MDAMB231_1_OGE06_rafkt_ft8_cc_01.12653.12653.2	2	21	12.69	17.38	100	526000		Hydrogen	(R)	LGANSLLDLVVFGR	(A)	103.78	737.417	1473.84	-0.016	-10.8	HUMAN|MOUSE	B4DYN5	B4DYN5|P31040|B4DJ60|Q8IW48|B3KT34|Q8K2B3					cDNA FLJ61478, highly similar to Succinate dehydrogenase (ubiquinone) flavoprotein subunit, mitochondrial (EC 1.3.5.1)
D101003_MDAMB231_1_OGE06_rafkt_ft8_cc_01.4403.4403.2	2	21	8.83	9.26	100	6150000		Hydrogen	(K)	KVEAQLQELQVK	(F)	50.88	706.907	1412.81	-0.0034	-2.4	HUMAN|MOUSE	P35579	P35579|Q8VDD5		MYH9			Myosin-9
D101003_MDAMB231_1_OGE06_rafkt_ft8_cc_01.7520.7520.2	2	21	8.45	11.02	100	1180000	P294p P303p P306p	Hydrogen	(R)	GEVGLpGLSGPVGPpGNpGTNGLTGAK	(G)	69.38	1224.62	2400.25	47.971	-5.6	MOUSE	Q01149	Q01149|Q3TU64	Col1a2	Col1a2 Cola2	Core matrisome	Collagens	Collagen alpha-2(I) chain
D101003_MDAMB231_1_OGE07_rafkt_ft8_cc_01.9852.9852.2	2	21	10.71	10.55	100	4790000		Hydrogen	(R)	AVCMLSNTTAIAEAWAR	(L)	88.55	932.951	1864.9	-0.0105	-5.7	HUMAN|MOUSE	C9J2C0	C9J2C0|Q71U36|P68363|A8JZY9|Q13748|Q6PEY2|Q9NY65|P68366|A8MUB1|Q13748-2|B3KPS3|B3KT06|B4DQK4|B3KPW9|Q8WU19|B4DDU2|B4DN58|P68369|P05213|P05214|D3YXI3|P68373|Q9JJZ2|Q3TIZ0|P68368|Q9D9Y2		TUBA8			Putative uncharacterized protein TUBA8
D101003_MDAMB231_1_OGE08_rafkt_ft8_cc_01.7693.7693.3	3	21	11.91	11.57	100	3830000		Hydrogen	(R)	QLYHLGVVEAYSGLTK	(K)	73.87	593.32	1777.95	-0.0018	-1	HUMAN	Q08211	Q08211		DHX9 DDX9 LKP NDH2			ATP-dependent RNA helicase A
D101003_MDAMB231_1_OGE08_rafkt_ft8_cc_01.9475.9475.3	3	21	15.67	14.85	100	4970000	N1949n	Hydrogen	(R)	QLINALQINnTAVGHALVLPAR	(R)	86.17	776.442	2326.34	0.9757	-3.6	MOUSE	O88493	O88493	Col6a3	Col6a3	Core matrisome	Collagens	Type VI collagen alpha 3 subunit
D101003_MDAMB231_1_OGE11_rafkt_ft8_cc_01.11786.11786.3	3	21	12.21	9.64	100	720000		Hydrogen	(R)	SANLVAATLGAILNR	(L)	104	495.288	1483.86	-0.0111	-7.5	HUMAN|MOUSE	B3KXY9	B3KXY9|P19367-3|P19367|A8K7J7|P19367-2|B4DG62|P19367-4|B3KRA9|P17710|P17710-2|D3Z2I0|P17710-4|P17710-3|Q6GQU1|Q3UPC4|Q3TJE3					cDNA FLJ46359 fis, clone TESTI4049786, highly similar to Hexokinase-1 (EC 2.7.1.1)
D101003_MDAMB231_1_OGE03_rafkt_ft8_cc_01.5831.5831.4	4	20.99	7.91	5.8	48.4	10700000	N195n	Hydrogen	(K)	RSEAEEAITSFnGHKPPGSSEPITVK	(F)	59.2	693.096	2768.39	0.9784	-2	HUMAN|MOUSE	B4DVB8	B4DVB8|Q15717|Q78QY3|Q3UFF9|Q8BW03|Q8BVF8|Q8BM84					cDNA FLJ60076, highly similar to ELAV-like protein 1
D101003_MDAMB231_1_OGE04_rafkt_ft8_cc_01.7196.7196.2	2	20.99	12.2	13.64	90.8	981000	M2929m	Hydrogen	(K)	DPYTGQQISLFQAmQK	(G)	69.92	935.949	1854.91	15.9857	-4.9	HUMAN	Q15149	Q15149|Q15149-2|Q15149-3|Q15149-6|Q15149-4|Q15149-5|Q15149-9|Q15149-8|Q15149-7|D3DWL0		PLEC1			Plectin-1
D101001_MDAMB231_1_OGE01_rafkt_ft8_cc_01.2642.2876.2	2	20.98	11.34	12.87	99.1	266000000	P440p P449p	Hydrogen	(K)	GEpGATGVQGPpGPAGEEGK	(R)	35.25	912.426	1791.85	31.9938	2.2	MOUSE	P11087	P11087|P11087-2	Col1a1	Col1a1 Cola1	Core matrisome	Collagens	Collagen alpha-1(I) chain
D101003_MDAMB231_1_OGE03_rafkt_ft8_cc_01.12651.12651.2	2	20.98	14.6	14.04	99.3	96800		Hydrogen	(R)	ATTAALLLEAQAATGFLVDPVR	(N)	104.37	1114.61	2228.23	-0.0164	-7.4	HUMAN	Q15149	Q15149|Q15149-2|Q15149-3|Q15149-6|Q15149-4|Q15149-5|Q15149-9|Q15149-8|Q15149-7|D3DWL0		PLEC1			Plectin-1
D101003_MDAMB231_1_OGE05_rafkt_ft8_cc_01.9639.9639.3	3	20.98	7	9.43	98.8	9810000		Hydrogen	(R)	IIEVVDAIMTTAQSHQR	(T)	84.3	638.001	1912	-0.0061	-3.2	HUMAN|MOUSE	Q01813	Q01813|Q5VSR7|B3KS15|Q9WUA3|Q8C605|Q9WUA3-2|Q9D255		PFKP PFKF			6-phosphofructokinase type C
D101003_MDAMB231_1_OGE02_rafkt_ft8_cc_01.3819.3964.2	2	20.97	13.37	13.81	99.3	250000000	P704p P707p P713p P719p	Hydrogen	(K)	GDTGApGApGSQGApGLQGMpGER	(G)	46	1114.99	2165	63.9708	-4	MOUSE	P11087	P11087|P11087-2	Col1a1	Col1a1 Cola1	Core matrisome	Collagens	Collagen alpha-1(I) chain
D101003_MDAMB231_1_OGE03_rafkt_ft8_cc_01.2284.2536.2	2	20.97	12.19	14.81	95.7	238000000	P919p P925p P928p	Hydrogen	(R)	GETGPAGRpGEVGPpGPpGPAGEK	(G)	38.08	1108.53	2168.07	47.9734	-5.1	HUMAN|MOUSE	P02452	P02452|D3DTX7|P11087	COL1A1	COL1A1	Core matrisome	Collagens	Collagen alpha-1(I) chain
D101003_MDAMB231_1_OGE03_rafkt_ft8_cc_01.2724.2724.4	4	20.97	7.39	7.54	99.3	35400000		Hydrogen	(K)	TTHFVEGGDAGNREDQINR	(L)	40.08	529.752	2115.98	0.0046	2.2	HUMAN|MOUSE	P18124	P18124|O95036|A8MUD9|P14148|D3Z6N4|Q3UBI6|Q3TK73		RPL7			60S ribosomal protein L7
D101003_MDAMB231_1_OGE06_rafkt_ft8_cc_01.4461.4590.2	2	20.97	14.86	17.45	96.5	10100000	P760p P767p P779p	Hydrogen	(R)	GLTGPIGpPGPAGApGDKGEAGPSGPpGPTGAR	(G)	51.62	1448.2	2847.44	47.9623	-7.7	MOUSE	P11087	P11087|P11087-2	Col1a1	Col1a1 Cola1	Core matrisome	Collagens	Collagen alpha-1(I) chain
D101003_MDAMB231_1_OGE06_rafkt_ft8_cc_01.9233.9233.2	2	20.97	6.88	12.32	92.4	844000		Hydrogen	(K)	DPYTGQQISLFQAMQK	(G)	80.28	927.952	1854.91	-0.0098	-5.3	HUMAN	Q15149	Q15149|Q15149-2|Q15149-3|Q15149-6|Q15149-4|Q15149-5|Q15149-9|Q15149-8|Q15149-7|D3DWL0		PLEC1			Plectin-1
D101003_MDAMB231_1_OGE08_rafkt_ft8_cc_01.8184.8184.3	3	20.97	13.37	11.05	90.9	2150000		Hydrogen	(R)	DSGAALGLGIALHSPCYAQVR	(R)	77.38	719.366	2156.09	-0.0077	-3.6	HUMAN	Q9BUM1	Q9BUM1		G6PC3 UGRP			Glucose-6-phosphatase 3
D101003_MDAMB231_1_OGE11_rafkt_ft8_cc_01.1503.1611.3	3	20.97	10.56	12.06	98.3	28400000	P545p P556p P560p	Hydrogen	(K)	TGPpGPAGQDGRPGpAGPpGAR	(G)	34.57	672.325	1966.98	47.977	-3.8	MOUSE	P11087	P11087|P11087-2	Col1a1	Col1a1 Cola1	Core matrisome	Collagens	Collagen alpha-1(I) chain
D101001_MDAMB231_1_OGE01_rafkt_ft8_cc_01.2993.3227.2	2	20.96	10.27	12.33	98.3	483000000	P440p P451p	Hydrogen	(K)	GEpGATGVQGPPGpAGEEGK	(R)	36.7	912.428	1791.85	31.9986	4.8	MOUSE	P11087	P11087|P11087-2	Col1a1	Col1a1 Cola1	Core matrisome	Collagens	Collagen alpha-1(I) chain
D101001_MDAMB231_1_OGE01_rafkt_ft8_cc_01.6489.6619.2	2	20.96	13.11	12.43	98.9	1940000	P704p P707p P713p P719p	Hydrogen	(K)	GDTGApGApGSQGApGLQGMpGER	(G)	59.28	1114.99	2165	63.9663	-6	MOUSE	P11087	P11087|P11087-2	Col1a1	Col1a1 Cola1	Core matrisome	Collagens	Collagen alpha-1(I) chain
D101003_MDAMB231_1_OGE02_rafkt_ft8_cc_01.12618.12618.3	3	20.96	8.67	9.02	97.1	268000	P784p	Hydrogen	(K)	DVFDFIPGSDQLNVISCQGLAPSQGRpGLSLVK	(E)	98.02	1177.59	3514.8	15.9551	-11.3	HUMAN	P12109	P12109	COL6A1	COL6A1	Core matrisome	Collagens	Collagen alpha-1(VI) chain
D101003_MDAMB231_1_OGE02_rafkt_ft8_cc_01.3989.3989.2	2	20.96	9.72	12.31	98.1	325000000	N1052n	Hydrogen	(K)	nGDRGETGPAGPAGPIGPAGAR	(G)	46.02	988.479	1974.97	0.9776	-3.3	MOUSE	P11087	P11087|P11087-2	Col1a1	Col1a1 Cola1	Core matrisome	Collagens	Collagen alpha-1(I) chain
D101003_MDAMB231_1_OGE02_rafkt_ft8_cc_01.9678.9678.3	3	20.96	13.49	13.32	92.4	8180000		Hydrogen	(K)	LISWYDNEFGYSNR	(V)	79.27	588.606	1763.8	0.0024	1.4	HUMAN	P04406	P04406|Q2TSD0		GAPDH GAPD CDABP0047 OK/SW-cl.12			Glyceraldehyde-3-phosphate dehydrogenase
D101003_MDAMB231_1_OGE03_rafkt_ft8_cc_01.11609.11788.2	2	20.96	15.07	15.34	95.8	71800	M724m	Hydrogen	(K)	YSLQYYmGLAEELVR	(A)	98.42	925.945	1834.9	15.9782	-9	HUMAN	P11498	P11498		PC			Pyruvate carboxylase, mitochondrial
D101003_MDAMB231_1_OGE05_rafkt_ft8_cc_01.11168.11168.2	2	20.96	13.04	12.04	91	366000	M372m	Hydrogen	(K)	mWSIENIAFGSGGGLLQK	(L)	94.7	962.478	1907.97	15.9803	-7.6	HUMAN	P43490	P43490		NAMPT PBEF PBEF1			Nicotinamide phosphoribosyltransferase
D101003_MDAMB231_1_OGE06_rafkt_ft8_cc_01.2989.2989.3	3	20.96	9.7	4.75	98.5	65600000	P838p P852p	Hydrogen	(K)	GEGGPpGPAGPTGSSGPAGpPGPQGVKGER	(G)	41.85	881.09	2609.27	31.9847	-1.9	MOUSE	P08121	P08121|Q7TT32|Q3UH72|Q8BLW4|Q8BKY2	Col3a1	Col3a1	Core matrisome	Collagens	Collagen alpha-1(III) chain
D101003_MDAMB231_1_OGE08_rafkt_ft8_cc_01.6738.6738.2	2	20.96	12.2	11.91	98.7	657000		Hydrogen	(R)	LLEAQIATGGIIDPVHSHR	(V)	67.62	1014.05	2027.1	-0.0117	-5.8	HUMAN|MOUSE	P58107	P58107|Q15149|Q15149-2|Q15149-3|Q15149-6|Q15149-4|Q15149-5|Q15149-9|Q15149-8|Q15149-7|D3DWL0|Q8R0W0|Q9QXS1|Q9QXS1-2|Q9QXS1-8|Q9QXS1-7|Q9QXS1-6|Q9QXS1-14|Q9QXS1-4|Q9QXS1-16|Q9QXS1-3|Q9QXS1-5|Q9QXS1-13|Q9QXS1-11|Q9QXS1-12|Q9QXS1-9|Q9QXS1-10|Q9QXS1-15		EPPK1 EPIPL			Epiplakin
D101003_MDAMB231_1_OGE08_rafkt_ft8_cc_01.8161.8161.3	3	20.96	10.82	10.81	98.8	686000		Hydrogen	(R)	FVAVGDWGGVPNAPFHTAR	(E)	77.05	666.67	1998	-0.0039	-2	HUMAN|MOUSE	P13686	P13686|Q05117		ACP5			Tartrate-resistant acid phosphatase type 5
D101003_MDAMB231_1_OGE09_10_rafkt_ft8_cc_01.6503.6503.3	3	20.96	13.98	12.16	99.2	14400000		Hydrogen	(K)	KVITAFNDGLNHLDSLK	(G)	69.32	629.01	1885.02	-0.0039	-2.1	MOUSE	A8DUK2	A8DUK2|P02088|A8DUK4|A8DUP7|A8DUQ5|A8DUK7|A8DUP5|A8DUP0|A8DUQ1|A8DUP3|A8DUL5|A8DUM2|A8DUN2		Hbb-b1 Hbbt1			Beta-globin
D101003_MDAMB231_1_OGE09_10_rafkt_ft8_cc_01.7032.7032.3	3	20.96	12.39	10.94	97.7	22900000		Hydrogen	(K)	GLKPGVVYEGQLISIQQYGHQEVTR	(F)	72.78	933.826	2799.48	-0.0157	-5.6	HUMAN	P02751-15	P02751-15|P02751-7|P02751|P02751-11|P02751-3|P02751-8|P02751-13|P02751-14|P02751-9|B7ZLE5|P02751-5|P02751-6|P02751-10|B7ZLF0|P02751-4|P02751-12	FN1	FN1 FN	Core matrisome	ECM Glycoproteins	Isoform 15 of Fibronectin
D101003_MDAMB231_1_OGE11_rafkt_ft8_cc_01.6552.6552.3	3	20.96	14.26	13.72	96.9	23900000		Hydrogen	(K)	TTLTGLRPGTEYGIGVSAVK	(E)	67.27	674.039	2020.11	-0.0046	-2.3	HUMAN|MOUSE	P24821	P24821|P24821-4|A7MBN2|D3YHM4|P24821-3|P24821-2|P24821-5|P24821-6|Q80YX1|Q80YX1-2|Q80YX1-3|Q80YX1-4|Q80YX1-5|Q148T5|Q148T4	TNC	TNC HXB	Core matrisome	ECM Glycoproteins	Tenascin
D101003_MDAMB231_1_OGE02_rafkt_ft8_cc_01.12883.12883.2	2	20.95	16.84	15.4	89.9	51900		Hydrogen	(R)	LLQVVEEPQALAAFLR	(D)	99.73	899.012	1797.03	-0.0099	-5.5	HUMAN	Q9BQ67	Q9BQ67|Q8TCJ8|B2RDP6|Q8NCK5		GRWD1 GRWD KIAA1942 WDR28			Glutamate-rich WD repeat-containing protein 1
D101003_MDAMB231_1_OGE03_rafkt_ft8_cc_01.3884.3884.3	3	20.95	9.4	10.58	97.7	5140000	N1052n	Hydrogen	(K)	nGDRGETGPAGPAGPIGPAGAR	(G)	47.35	659.324	1974.97	0.983	-0.5	MOUSE	P11087	P11087|P11087-2	Col1a1	Col1a1 Cola1	Core matrisome	Collagens	Collagen alpha-1(I) chain
D101003_MDAMB231_1_OGE03_rafkt_ft8_cc_01.8674.8674.3	3	20.95	11.14	11.01	98.7	5380000		Hydrogen	(R)	GNVGFVFTKEDLTEIR	(D)	77.38	608.988	1824.95	0.0006	0.3	HUMAN|MOUSE	P05388	P05388|A8K4Z4|Q3B7A4|Q6NSF2|P14869|Q5FWB6|D3YVM5		RPLP0			60S acidic ribosomal protein P0
D101003_MDAMB231_1_OGE06_rafkt_ft8_cc_01.3492.3492.3	3	20.95	11.38	11.68	98.3	9740000		Hydrogen	(R)	KGVAINMVTEEDKR	(T)	45.43	530.615	1589.83	-0.0008	-0.5	HUMAN|MOUSE	P60842	P60842|A8K7F6|A8K088|B4DNH2|P60843|Q3TFG3|Q3UXC2|Q3TGK7|Q3U8I0		EIF4A1 DDX2A EIF4A			Eukaryotic initiation factor 4A-I
D101003_MDAMB231_1_OGE06_rafkt_ft8_cc_01.7081.7081.3	3	20.95	14.71	11.69	91.4	8260000	P1408p P1423p	Hydrogen	(R)	RGLpGALGEIGPQGPPGDpGFR	(G)	66.95	726.371	2145.12	31.9778	-5.5	MOUSE	P08122	P08122	Col4a2	Col4a2	Core matrisome	Collagens	Collagen alpha-2(IV) chain
D101003_MDAMB231_1_OGE06_rafkt_ft8_cc_01.8603.8603.3	3	20.95	13.16	11.74	99.2	491000		Hydrogen	(R)	LAILQVGNRDDSNLYINVK	(L)	76.18	715.723	2145.17	-0.0106	-5	HUMAN	B7Z809	B7Z809|P11586					cDNA FLJ56016, highly similar to C-1-tetrahydrofolate synthase, cytoplasmic
D101003_MDAMB231_1_OGE07_rafkt_ft8_cc_01.5721.5721.2	2	20.95	14.32	13.64	98.9	1980000		Hydrogen	(R)	AALEALGSCLNNK	(Y)	60.93	680.846	1360.69	-0.0038	-2.8	HUMAN|MOUSE	P34897	P34897|Q8N1A5|B7Z9F1|Q5HYG8|B4DJQ3|B4E1G2|B4DW25|Q99K87|Q9CZN7|Q3TFD0		SHMT2			Serine hydroxymethyltransferase, mitochondrial
D101003_MDAMB231_1_OGE09_10_rafkt_ft8_cc_01.10935.10935.3	3	20.95	11.21	8.8	98.7	303000		Hydrogen	(K)	FGLALAVAGGVVNSALYNVDAGHR	(A)	99.98	791.08	2371.25	-0.0262	-11	HUMAN|MOUSE	P35232	P35232|Q6PUJ7|A8MUL1|C9JW96|C9JZ20|B4DY47|P67778		PHB			Prohibitin
D101003_MDAMB231_1_OGE11_rafkt_ft8_cc_01.5975.5975.3	3	20.95	16.08	12.6	92.2	8200000		Hydrogen	(K)	TTLTGLRPGTEYGIGVSAVKGDK	(E)	63.5	774.084	2320.25	-0.0135	-5.8	MOUSE	Q80YX1	Q80YX1|Q80YX1-2|Q80YX1-3|Q80YX1-4|Q80YX1-5|Q148T5|Q148T4	Tnc	Tnc Hxb	Core matrisome	ECM Glycoproteins	Tenascin
D101003_MDAMB231_1_OGE12_rafkt_ft8_cc_01.10759.10759.2	2	20.95	13.72	13.12	98.9	83400		Hydrogen	(R)	TFGGAPGFSLGSPLSSPVFPR	(A)	91.67	1039.52	2078.07	-0.0292	-14	MOUSE	P31001	P31001|Q3V2C6		Des			Desmin
D101003_MDAMB231_1_OGE12_rafkt_ft8_cc_01.2020.2140.3	3	20.95	7.78	7.92	99	23100000	P390p P402p	Hydrogen	(K)	RGSpGEAGSAGPAGPpGLR	(G)	37.77	574.955	1690.86	31.9868	-1.7	MOUSE	Q01149	Q01149|Q3TU64	Col1a2	Col1a2 Cola2	Core matrisome	Collagens	Collagen alpha-2(I) chain
D101003_MDAMB231_1_OGE12_rafkt_ft8_cc_01.7651.7651.2	2	20.95	16.63	14.91	91.8	921000		Hydrogen	(K)	VAGHSLGYGFVNYVTAK	(D)	71.18	891.954	1782.92	-0.0161	-9	HUMAN|MOUSE	B4DVB8	B4DVB8|Q15717|P70372|Q78QY3|Q3UFF9|Q8BW03|Q8BVF8|Q8BM84					cDNA FLJ60076, highly similar to ELAV-like protein 1
D101001_MDAMB231_1_OGE01_rafkt_ft8_cc_01.6723.6980.2	2	20.94	11.11	9.52	98.6	23500000	N91n	Hydrogen	(R)	APGSSSSGAnGDGSLAQSQTGAVVR	(A)	60.82	1131.53	2261.07	0.9843	0.1	LYSEN	Q7M135	Q7M135					Lysyl endopeptidase
D101003_MDAMB231_1_OGE02_rafkt_ft8_cc_01.4691.4691.3	3	20.94	12.44	13.71	99.1	4800000		Hydrogen	(R)	SVTVVEDDEDEDGDDLLHHHHVSGSR	(R)	50.47	967.09	2899.27	-0.0166	-5.7	HUMAN	P02545-2	P02545-2|Q5TCI8|Q3BDU5|B4DFR3		LMNA LMN1			Isoform Lamin C of Lamin-A/C
D101003_MDAMB231_1_OGE02_rafkt_ft8_cc_01.7411.7411.3	3	20.94	9.66	8.58	98.7	5200000		Hydrogen	(R)	SQVMDEATALQLR	(E)	65.9	487.917	1461.74	0.0003	0.2	HUMAN	Q15149	Q15149|Q15149-2|Q15149-3|Q15149-6|Q15149-4|Q15149-5|Q15149-9|Q15149-8|Q15149-7|D3DWL0		PLEC1			Plectin-1
D101003_MDAMB231_1_OGE02_rafkt_ft8_cc_01.8919.8919.2	2	20.94	12.22	13.22	97.8	613000		Hydrogen	(R)	LVSPGSANETSSILVESVTR	(S)	74.62	1023.54	2046.07	-0.0042	-2.1	HUMAN|MOUSE	B2ZZ83	B2ZZ83|O75369|Q60FE7|O75369-2|O75369-3|O75369-6|O75369-7|Q68CT4|Q80X90		FLNB			Filamin B
D101003_MDAMB231_1_OGE03_rafkt_ft8_cc_01.5504.5504.4	4	20.94	11.41	9.79	99.2	1620000	M296m	Hydrogen	(K)	NHKEEmSQLTGQNSGDVNVEINVAPGKDLTK	(T)	57.18	842.911	3352.64	15.9788	-4.8	HUMAN	P35527	P35527		KRT9			Keratin, type I cytoskeletal 9
D101003_MDAMB231_1_OGE05_rafkt_ft8_cc_01.10949.10949.3	3	20.94	9.84	11.56	99	342000		Hydrogen	(K)	GVTDNVVDTVVHYVPLPR	(L)	93.13	660.688	1980.06	-0.0045	-2.3	HUMAN|MOUSE	O60240	O60240|Q8CGN5		PLIN1 PERI PLIN			Perilipin-1
D101003_MDAMB231_1_OGE05_rafkt_ft8_cc_01.9207.9207.2	2	20.94	12.41	12.76	98.8	339000	P858p P864p P876p P882p	Hydrogen	(K)	GPSGEpGTAGApGTAGPQGLLGApGILGLpGSR	(G)	81.42	1466.22	2867.5	63.9407	-13.3	MOUSE	Q01149	Q01149|Q3TU64	Col1a2	Col1a2 Cola2	Core matrisome	Collagens	Collagen alpha-2(I) chain
D101003_MDAMB231_1_OGE06_rafkt_ft8_cc_01.3052.3052.2	2	20.94	14.3	13.85	99	6310000	P1045p P1048p P1051p P1056p	Hydrogen	(R)	GETGPAGPpGApGApGAPGpVGPAGK	(S)	42.78	1093.02	2121.07	63.9546	-11.5	HUMAN|MOUSE	P02452	P02452|D3DTX7|P11087	COL1A1	COL1A1	Core matrisome	Collagens	Collagen alpha-1(I) chain
D101003_MDAMB231_1_OGE07_rafkt_ft8_cc_01.6226.6226.4	4	20.94	8.67	7.92	98.9	1020000		Hydrogen	(K)	HSSTEVLLSVTGEQYGRPISGQK	(E)	64.23	619.071	2473.27	-0.006	-2.4	HUMAN	Q99470	Q99470		SDF2			Stromal cell-derived factor 2
D101003_MDAMB231_1_OGE08_rafkt_ft8_cc_01.8503.8737.3	3	20.94	8.17	9.77	98.4	459000000		Hydrogen	(R)	IHFPLATYAPVISAEK	(A)	79.55	586.325	1756.96	-0.0034	-1.9	HUMAN|MOUSE	B7Z1K5	B7Z1K5|Q71U36|P68363|Q13748|Q6PEY2|Q9BQE3|P68366|A8MUB1|Q13748-2|B3KPS3|B3KT06|B4DQK4|Q8WU19|B4DDU2|C9JDS9|P68369|P05213|P05214|D3YXI3|P68373|Q3TIZ0|P68368|Q9D9Y2					cDNA FLJ55956, highly similar to Tubulin alpha-6 chain
D101003_MDAMB231_1_OGE11_rafkt_ft8_cc_01.8757.8757.2	2	20.94	17.26	14.66	91.4	748000	Q1162q	Hydrogen	(R)	qNLLSQSHAYQQFLR	(D)	82.03	908.453	1832.94	-17.0415	-8.2	HUMAN|MOUSE	Q01082	Q01082|Q01082-2|Q01082-3|Q62261|Q62261-2		SPTBN1 SPTB2			Spectrin beta chain, brain 1
D101001_MDAMB231_1_OGE01_rafkt_ft8_cc_01.1035.1251.3	3	20.93	9.31	8.84	98.7	67700000	P522p N528n P534p	Hydrogen	(R)	GApGPDGNnGAQGPpGPQGVQGGK	(G)	22.77	716.334	2114	32.9855	5.4	HUMAN|MOUSE	P08123	P08123|Q01149|Q3TU64	COL1A2	COL1A2	Core matrisome	Collagens	Collagen alpha-2(I) chain
D101003_MDAMB231_1_OGE02_rafkt_ft8_cc_01.11629.11629.2	2	20.93	14.1	12.54	98	1350000		Hydrogen	(K)	VQVPNCDEIFYAGTGNLLLR	(D)	91.55	1140.07	2279.15	-0.0185	-8.1	HUMAN	P53621-2	P53621-2|P53621		COPA			Isoform 2 of Coatomer subunit alpha
D101003_MDAMB231_1_OGE02_rafkt_ft8_cc_01.13513.13513.3	3	20.93	12.23	10.57	98.5	897000		Hydrogen	(K)	IYVAELIQQLQQQALSEPAVVQK	(R)	103.95	866.145	2596.43	-0.0131	-5	HUMAN	Q13084	Q13084|Q4TT38		MRPL28 MAAT1			39S ribosomal protein L28, mitochondrial
D101003_MDAMB231_1_OGE02_rafkt_ft8_cc_01.6088.6088.2	2	20.93	14.55	12.84	98.8	49400000		Hydrogen	(K)	AQVEQELTTLR	(L)	58.38	644.349	1287.69	-0.0004	-0.3	HUMAN|MOUSE	Q15149	Q15149|Q15149-2|Q15149-3|Q15149-6|Q15149-4|Q15149-5|Q15149-9|Q15149-8|Q15149-7|Q9QXS1|Q9QXS1-2|Q9QXS1-8|Q9QXS1-7|Q9QXS1-6|Q9QXS1-14|Q9QXS1-4|Q9QXS1-16|Q9QXS1-3|Q9QXS1-5|Q9QXS1-13|Q9QXS1-11|Q9QXS1-12|Q9QXS1-9|Q9QXS1-10|Q9QXS1-15		PLEC1			Plectin-1
D101003_MDAMB231_1_OGE03_rafkt_ft8_cc_01.10425.10425.3	3	20.93	16.16	13.67	95.8	484000	M292m	Hydrogen	(R)	LSVGNQQVQVGVVQYSEEPITmFSLNSYPSK	(A)	89.08	1148.89	3428.7	15.9545	-11.7	MOUSE	D3YWD1	D3YWD1		Col6a3			Putative uncharacterized protein Col6a3
D101003_MDAMB231_1_OGE03_rafkt_ft8_cc_01.10924.10924.2	2	20.93	14.21	8.93	97.9	243000		Hydrogen	(K)	GFFDPNTHENLTYLQLLER	(C)	92.47	1154.06	2307.14	-0.0269	-11.7	HUMAN|MOUSE	P58107	P58107|Q15149|Q15149-2|Q15149-3|Q15149-6|Q15149-4|Q15149-5|Q15149-9|Q15149-8|Q15149-7|D3DWL0|Q8R0W0|Q9QXS1|Q9QXS1-2|Q9QXS1-8|Q9QXS1-7|Q9QXS1-6|Q9QXS1-14|Q9QXS1-4|Q9QXS1-16|Q9QXS1-3|Q9QXS1-5|Q9QXS1-13|Q9QXS1-11|Q9QXS1-12|Q9QXS1-9|Q9QXS1-10|Q9QXS1-15		EPPK1 EPIPL			Epiplakin
D101003_MDAMB231_1_OGE03_rafkt_ft8_cc_01.8169.8169.3	3	20.93	10.04	10.29	92	3300000		Hydrogen	(R)	VSGQGLHEGHTFEPAEFIIDTR	(D)	74.15	814.065	2440.19	-0.0082	-3.4	HUMAN|MOUSE	P21333	P21333|P21333-2|Q60FE5|Q60FE6|Q5HY54|Q96C61|B4E2F9|B4DTD5|Q8BTM8|B7FAV0|B9EKP5|B7FAU9|D3Z0G3		FLNA FLN FLN1			Filamin-A
D101003_MDAMB231_1_OGE06_rafkt_ft8_cc_01.4139.4277.2	2	20.93	14.91	11.1	98.8	137000000	P772p P778p	Hydrogen	(R)	GLTGPIGPpGPAGApGDK	(G)	49.92	795.906	1558.82	31.9818	-5	HUMAN|MOUSE	P02452	P02452|D3DTX7|P11087|P11087-2	COL1A1	COL1A1	Core matrisome	Collagens	Collagen alpha-1(I) chain
D101001_MDAMB231_1_OGE01_rafkt_ft8_cc_01.3304.3422.3	3	20.92	10.34	11.46	98.8	3690000	P289p P292p N295n M301m	Hydrogen	(K)	GDAGPAGPKGEpGSpGEnGAPGQmGPR	(G)	37.53	832.037	2445.12	48.9753	2.6	HUMAN|MOUSE	P02452	P02452|P11087|P11087-2	COL1A1	COL1A1	Core matrisome	Collagens	Collagen alpha-1(I) chain
D101001_MDAMB231_1_OGE01_rafkt_ft8_cc_01.5450.5450.2	2	20.92	16.26	14.57	97.3	14300000		Hydrogen	(K)	ATAGDTHLGGEDFDNR	(L)	51.87	838.371	1675.73	0.0045	2.7	HUMAN|MOUSE	B4DI54	B4DI54|P17066|B2R6X5|B3KSM6|P34931|P08107|B2RCQ9|B4DWK5|B4DHP5|B4DI39|B4DNT8|B4E3B6|B4DFN9|B4E388|B4E1S9|B4DVU9|B4DXY3|Q5SP16|B3KTT5|P48741|C9IYE6|C9JCM4|B4DNV4|P17879|Q61696|P16627|A1E2B8|B2CSK2|Q3TAI8					cDNA FLJ56386, highly similar to Heat shock 70 kDa protein 1L
D101003_MDAMB231_1_OGE02_rafkt_ft8_cc_01.13270.13270.2	2	20.92	14.1	16.45	99	861000		Hydrogen	(K)	NLISPDLGVVFLNVPENLK	(N)	102.47	1041.08	2081.16	-0.007	-3.4	HUMAN|MOUSE	P46821	P46821|A2BDK6|P14873|B2RQQ5|Q3UPV4		MAP1B			Microtubule-associated protein 1B
D101003_MDAMB231_1_OGE02_rafkt_ft8_cc_01.13385.13385.2	2	20.92	11.19	12.32	97.8	1100000		Hydrogen	(K)	GANIQLLDLPGIIEGAAQGK	(G)	103.23	989.546	1978.1	-0.0119	-6	HUMAN	P55039	P55039|Q53Y50|A8MZF9|B4DMP8		DRG2			Developmentally-regulated GTP-binding protein 2
D101003_MDAMB231_1_OGE02_rafkt_ft8_cc_01.2039.2039.2	2	20.92	15.72	14.63	99	2070000		Hydrogen	(K)	AVTEQGHELSNEER	(N)	35.05	799.87	1598.74	-0.0083	-5.2	HUMAN|MOUSE	P31946	P31946|B5BU24|P31946-2|Q9CQV8|Q9CQV8-2		YWHAB			14-3-3 protein beta/alpha
D101003_MDAMB231_1_OGE02_rafkt_ft8_cc_01.4480.4630.2	2	20.92	16.29	15.07	98.6	15500000	P797p P806p	Hydrogen	(R)	GEAGPpGPAGFAGPpGADGQPGAK	(G)	50.08	1046.49	2059.98	31.9827	-3.4	MOUSE	P11087	P11087	Col1a1	Col1a1 Cola1	Core matrisome	Collagens	Collagen alpha-1(I) chain
D101003_MDAMB231_1_OGE04_rafkt_ft8_cc_01.5163.5163.2	2	20.92	17.39	11.78	99	792000		Hydrogen	(K)	DAHNALLDIQSSGR	(A)	57.02	748.873	1496.74	-0.0058	-3.9	HUMAN|MOUSE	B5ME19	B5ME19|Q99613|A1KYQ7|B4E1D5|B4DVQ5|B4DDN4|B4E2Z6|C9J1F3|B4DVU3|C9JJ55|B4DRU0|B3KNZ4|Q8R1B4		EIF3CL			Putative uncharacterized protein EIF3CL
D101003_MDAMB231_1_OGE06_rafkt_ft8_cc_01.8869.8869.3	3	20.92	12.91	15	90	83900	P125p	Hydrogen	(R)	EPVRAPAVAVAPTPVQPPIIVAPVATVpAMPQEK	(L)	77.9	1152.98	3440.93	15.9821	-3.7	HUMAN	A7BI36	A7BI36|Q9P2E9|Q9P2E9-2|Q9P2E9-3		RRBP1			p180/ribosome receptor
D101003_MDAMB231_1_OGE07_rafkt_ft8_cc_01.8474.8710.2	2	20.92	9.19	13.4	97.9	544000000	P891p P900p P908p	Hydrogen	(R)	GLpGIAGALGEpGPLGISGpPGAR	(G)	80.58	1080.07	2111.16	47.9769	-3.7	MOUSE	Q01149	Q01149|Q3TU64	Col1a2	Col1a2 Cola2	Core matrisome	Collagens	Collagen alpha-2(I) chain
D101003_MDAMB231_1_OGE08_rafkt_ft8_cc_01.5311.5311.3	3	20.92	12.33	12.04	96.3	4110000	P323p P331p P335p	Hydrogen	(R)	GNDGAVGAAGPpGPTGPTGpPGFpGAVGAKGEAGPQGAR	(G)	58.58	1133.87	3351.65	47.9541	-9	MOUSE	P11087	P11087|P11087-2	Col1a1	Col1a1 Cola1	Core matrisome	Collagens	Collagen alpha-1(I) chain
D101003_MDAMB231_1_OGE09_10_rafkt_ft8_cc_01.5378.5378.2	2	20.92	11.96	11.37	98.3	442000		Hydrogen	(R)	VIHLSNLPHSGYSDSAVLK	(L)	61.85	1019.04	2037.08	-0.0102	-5	HUMAN|MOUSE	A8MXP9	A8MXP9|P43243|Q68D11|B4DRS1|B7ZAV5|B4DF66|B3KM87|Q9H4N1|Q8K310|Q4FJT0|Q3TTX0		MATR3			Putative uncharacterized protein MATR3
D101003_MDAMB231_1_OGE09_10_rafkt_ft8_cc_01.6476.6476.3	3	20.92	6.76	6.13	98	36500000		Hydrogen	(K)	KGLEELLIGGSHLK	(E)	69.08	498.627	1493.87	-0.0029	-1.9	MOUSE	Q04857	Q04857|Q8C6Y0	Col6a1	Col6a1	Core matrisome	Collagens	Collagen alpha-1(VI) chain
D101003_MDAMB231_1_OGE02_rafkt_ft8_cc_01.12278.12278.3	3	20.91	7.27	2.62	97	285000		Hydrogen	(K)	IIPTLEEGLQLPSPTATSQLPLESDAVECLNYQHYK	(G)	95.82	1352.34	4055.03	-0.0221	-5.5	HUMAN|MOUSE	P61978-2	P61978-2|Q5EC54|P61978|B4DFF1|Q5T6W1|P61979-2|P61979|D3YWG1|Q3TJ38|Q3TUA1|Q3TG17		HNRNPK HNRPK			Isoform 2 of Heterogeneous nuclear ribonucleoprotein K
D101003_MDAMB231_1_OGE03_rafkt_ft8_cc_01.2645.2896.4	4	20.91	7.64	8.03	97.2	289000000	P804p P811p P814p N817n P820p	Hydrogen	(R)	GEHGpPGPAGFpGApGQnGEpGAKGER	(G)	40.65	648.295	2525.19	64.9662	1	MOUSE	P08121	P08121|Q7TT32|Q3UH72|Q8BLW4|Q8BKY2	Col3a1	Col3a1	Core matrisome	Collagens	Collagen alpha-1(III) chain
D101003_MDAMB231_1_OGE04_rafkt_ft8_cc_01.6642.6764.2	2	20.91	14.79	14.49	98.9	592000	P255p P258p P261p	Hydrogen	(R)	GSDGSVGPVGPAGPIGSAGPpGFpGApGPK	(G)	66.88	1295.12	2541.27	47.9509	-13.1	HUMAN|MOUSE	P08123	P08123|Q01149|Q3TU64	COL1A2	COL1A2	Core matrisome	Collagens	Collagen alpha-2(I) chain
D101003_MDAMB231_1_OGE04_rafkt_ft8_cc_01.8860.8860.2	2	20.91	8.85	13.43	97.7	907000	P891p P900p P909p	Hydrogen	(R)	GLpGIAGALGEpGPLGISGPpGAR	(G)	81.07	1080.07	2111.16	47.9739	-5	MOUSE	Q01149	Q01149|Q3TU64	Col1a2	Col1a2 Cola2	Core matrisome	Collagens	Collagen alpha-2(I) chain
D101003_MDAMB231_1_OGE04_rafkt_ft8_cc_01.9329.9329.2	2	20.91	9.18	10.82	97.7	2340000		Hydrogen	(R)	CITDPQTGLCLLPLK	(E)	83.75	864.95	1728.9	-0.009	-5.2	HUMAN|MOUSE	Q15149	Q15149|Q15149-2|Q15149-3|Q15149-6|Q15149-4|Q15149-5|Q15149-9|Q15149-8|Q15149-7|D3DWL0|Q9QXS1|Q9QXS1-2|Q9QXS1-8|Q9QXS1-7|Q9QXS1-6|Q9QXS1-14|Q9QXS1-4|Q9QXS1-16|Q9QXS1-3|Q9QXS1-5|Q9QXS1-13|Q9QXS1-11|Q9QXS1-12|Q9QXS1-9|Q9QXS1-10|Q9QXS1-15		PLEC1			Plectin-1
D101003_MDAMB231_1_OGE06_rafkt_ft8_cc_01.10917.10917.2	2	20.91	11.98	12.99	98.3	1570000		Hydrogen	(R)	LASQANIAQVLAELK	(E)	91.57	784.95	1568.9	-0.0083	-5.3	HUMAN|MOUSE	P63010-2	P63010-2|Q68DI0|A8K916|A8K0G3|Q10567|Q10567-2|Q10567-3|P63010|Q86X54|B4DWG4|Q7Z451|B4E261|C9J1E7|Q8CC13|Q9DBG3-2|O35643|Q3TXG4|Q3TVN4|Q3U1K9|Q9DBG3|Q5SVG4|Q5SVG5		AP2B1 ADTB2 CLAPB1			Isoform 2 of AP-2 complex subunit beta
D101003_MDAMB231_1_OGE06_rafkt_ft8_cc_01.9016.9261.2	2	20.91	8.83	13.43	97.8	602000000	P891p P900p P909p	Hydrogen	(R)	GLpGIAGALGEpGPLGISGPpGAR	(G)	80.45	1080.07	2111.16	47.98	-2.2	MOUSE	Q01149	Q01149|Q3TU64	Col1a2	Col1a2 Cola2	Core matrisome	Collagens	Collagen alpha-2(I) chain
D101003_MDAMB231_1_OGE06_rafkt_ft8_cc_01.9237.9369.2	2	20.91	13.28	14.11	98.3	322000	P858p P864p P876p P882p	Hydrogen	(K)	GPSGEpGTAGApGTAGPQGLLGApGILGLpGSR	(G)	81.3	1466.23	2867.5	63.9561	-8	MOUSE	Q01149	Q01149|Q3TU64	Col1a2	Col1a2 Cola2	Core matrisome	Collagens	Collagen alpha-2(I) chain
D101003_MDAMB231_1_OGE07_rafkt_ft8_cc_01.8827.8967.2	2	20.91	8.85	13.41	97.7	462000000	P891p P900p P909p	Hydrogen	(R)	GLpGIAGALGEpGPLGISGPpGAR	(G)	80.67	1080.07	2111.16	47.9769	-3.7	MOUSE	Q01149	Q01149|Q3TU64	Col1a2	Col1a2 Cola2	Core matrisome	Collagens	Collagen alpha-2(I) chain
D101003_MDAMB231_1_OGE08_rafkt_ft8_cc_01.9349.9349.3	3	20.91	8.5	9.5	96.8	5570000		Hydrogen	(K)	ALESPERPFLAILGGAK	(V)	85.4	590.335	1769	-0.0046	-2.6	HUMAN|MOUSE	P00558	P00558|B7Z7A9|B4E1H9|B4DHM5|B4DWQ3|P09411		PGK1 PGKA MIG10 OK/SW-cl.110			Phosphoglycerate kinase 1
D101003_MDAMB231_1_OGE09_10_rafkt_ft8_cc_01.7871.7871.2	2	20.91	13.51	14.35	97.6	459000		Hydrogen	(K)	LQAVEVVITHLAPGTK	(H)	78.3	838.487	1675.97	-0.0078	-4.7	HUMAN|MOUSE	Q9Y2V2	Q9Y2V2|Q9CR86|Q3UD53		CARHSP1			Calcium-regulated heat stable protein 1
D101003_MDAMB231_1_OGE02_rafkt_ft8_cc_01.11947.12064.3	3	20.9	6.8	7.09	98.8	246000000		Hydrogen	(K)	GHYTEGAELVDSVLDVVR	(K)	93.8	653.666	1958.98	0.0006	0.3	HUMAN|MOUSE	Q7KZS6	Q7KZS6|Q13509|B2RBD5|Q2NKY5|Q13885|Q9BVA1|P68371|Q8IWP6|B2R6L0|Q8IZ29|Q8N6N5|P07437|Q5JP53|B7ZAF0|A8K854|Q5ST81|B7ZAK1|B4DMJ5|Q9ERD7|Q922F4|Q7TMM9|Q9CWF2|P68372|P99024|Q3U9U3		hCG_2042771			HCG2042771
D101003_MDAMB231_1_OGE02_rafkt_ft8_cc_01.13743.13743.2	2	20.9	15.74	7.74	98.4	56300		Hydrogen	(K)	TAAFLLPILSQIYSDGPGEALR	(A)	105.48	1166.63	2332.26	-0.005	-2.1	HUMAN	O00571	O00571|B5BTY4|B4E3E8|B4DLU5		DDX3X DBX DDX3			ATP-dependent RNA helicase DDX3X
D101003_MDAMB231_1_OGE03_rafkt_ft8_cc_01.8772.8772.3	3	20.9	13.01	12.12	93.5	338000		Hydrogen	(R)	KVESLQEEIAFLK	(K)	77.58	511.956	1533.85	0.001	0.6	HUMAN|MOUSE	P08670	P08670|B0YJC4|B3KRK8|B0YJC5|P20152|Q3U6S1|Q3V2S4|Q3TFD9|Q3TWV0		VIM			Vimentin
D101003_MDAMB231_1_OGE05_rafkt_ft8_cc_01.2941.2941.2	2	20.9	16.03	16.28	98.5	775000	P1045p P1048p P1051p P1056p	Hydrogen	(R)	GETGPAGPpGApGApGAPGpVGPAGK	(S)	43.13	1093.02	2121.07	63.9536	-11.9	HUMAN|MOUSE	P02452	P02452|D3DTX7|P11087	COL1A1	COL1A1	Core matrisome	Collagens	Collagen alpha-1(I) chain
D101003_MDAMB231_1_OGE05_rafkt_ft8_cc_01.2964.2964.3	3	20.9	12.64	10.76	96	760000	P485p P497p	Hydrogen	(K)	GEpGPHGIQGPIGPpGEEGKR	(G)	43.07	700.015	2066.04	31.9891	-0.3	HUMAN|MOUSE	P05997	P05997|B4DNJ0|Q3U962	COL5A2	COL5A2	Core matrisome	Collagens	Collagen alpha-2(V) chain
D101003_MDAMB231_1_OGE05_rafkt_ft8_cc_01.8944.9198.2	2	20.9	9.22	13.49	97.6	143000000	P891p P900p P909p	Hydrogen	(R)	GLpGIAGALGEpGPLGISGPpGAR	(G)	80.62	1080.07	2111.16	47.9706	-6.6	MOUSE	Q01149	Q01149|Q3TU64	Col1a2	Col1a2 Cola2	Core matrisome	Collagens	Collagen alpha-2(I) chain
D101003_MDAMB231_1_OGE06_rafkt_ft8_cc_01.11158.11158.2	2	20.9	13.79	12.66	98.3	51300		Hydrogen	(K)	VLQLINDNTATALSYGVFR	(R)	93.33	1048.06	2095.12	-0.0107	-5.1	HUMAN|MOUSE	Q9Y4L1	Q9Y4L1|B3KXH0|B7Z2N4|B7Z766|Q6IN67|B7Z909|Q9JKR6|Q8VCI2		HYOU1 GRP170 ORP150			Hypoxia up-regulated protein 1
D101003_MDAMB231_1_OGE06_rafkt_ft8_cc_01.5431.5573.3	3	20.9	8.81	10.57	98	110000000	P325p P331p P335p	Hydrogen	(R)	GNDGAVGAAGPPGpTGPTGpPGFpGAVGAK	(G)	57.65	859.415	2528.25	47.9777	-2.7	MOUSE	P11087	P11087|P11087-2	Col1a1	Col1a1 Cola1	Core matrisome	Collagens	Collagen alpha-1(I) chain
D101003_MDAMB231_1_OGE06_rafkt_ft8_cc_01.9387.9504.2	2	20.9	8.84	13.4	97.4	429000000	P891p P900p P909p	Hydrogen	(R)	GLpGIAGALGEpGPLGISGPpGAR	(G)	80.6	1080.07	2111.16	47.9792	-2.6	MOUSE	Q01149	Q01149|Q3TU64	Col1a2	Col1a2 Cola2	Core matrisome	Collagens	Collagen alpha-2(I) chain
D101003_MDAMB231_1_OGE07_rafkt_ft8_cc_01.10082.10082.2	2	20.9	12.11	11.18	98.1	957000		Hydrogen	(R)	GITNLCVIGGDGSLTGANLFR	(K)	90.35	1068.04	2135.09	-0.0161	-7.5	HUMAN	Q01813	Q01813|Q5VSR7|B3KS15		PFKP PFKF			6-phosphofructokinase type C
D101003_MDAMB231_1_OGE07_rafkt_ft8_cc_01.4874.4874.3	3	20.9	14.03	12.78	97.7	3410000		Hydrogen	(K)	THINIVVIGHVDSGK	(S)	55.58	530.298	1588.88	-0.0001	-0.1	HUMAN|MOUSE	Q05639	Q05639|P68104|Q5VTE0|Q6IPT9|Q6IPN6|A8K9C4|Q6IQ15|Q9H2I7|B4DNE0|Q6NSH7|Q6NS35|P62631|B7ZBW3|P10126|Q3TII3|Q3UA81|Q3UZQ3|D3YZ68|D3Z3I8		EEF1A2 EEF1AL STN			Elongation factor 1-alpha 2
D101003_MDAMB231_1_OGE07_rafkt_ft8_cc_01.9007.9007.2	2	20.9	13.62	13.12	96.5	623000		Hydrogen	(R)	VETGVLKPGMVVTFAPVNVTTEVK	(S)	82.52	1258.18	2515.38	-0.0319	-12.7	HUMAN|MOUSE	P68104	P68104|Q5VTE0|Q6IPT9|Q6IPN6|A8K9C4|Q6IQ15|B4DV42|Q96RE1|B4DNE0|Q8IUB0|Q504Z0|B4E2C5|P10126|Q3TII3|Q3UA81		EEF1A1 EEF1A EF1A LENG7			Elongation factor 1-alpha 1
D101003_MDAMB231_1_OGE08_rafkt_ft8_cc_01.4367.4498.3	3	20.9	12	11.52	97.6	166000000	P761p P767p P778p	Hydrogen	(R)	GLTGPIGPpGPAGApGDKGEAGPSGpPGPTGAR	(G)	52.88	965.81	2847.44	47.9758	-3.1	MOUSE	P11087	P11087|P11087-2	Col1a1	Col1a1 Cola1	Core matrisome	Collagens	Collagen alpha-1(I) chain
D101003_MDAMB231_1_OGE11_rafkt_ft8_cc_01.8206.8206.2	2	20.9	15.39	14.54	98.5	42500		Hydrogen	(R)	NLNPVFGGSGPALTGLR	(N)	78.35	835.448	1669.9	-0.0132	-7.9	HUMAN|MOUSE	P40818	P40818|A8K8N5|B4DKA8|B4DUC6|A2AI52|Q80U87|Q3UZ62|D3Z5K3		USP8 KIAA0055 UBPY			Ubiquitin carboxyl-terminal hydrolase 8
D101003_MDAMB231_1_OGE02_rafkt_ft8_cc_01.10525.10525.2	2	20.89	13.31	13.94	98.4	11000000		Hydrogen	(K)	SPAGLQVLNDYLADK	(S)	84.4	802.416	1603.83	-0.0071	-4.5	HUMAN	P24534	P24534|C9JZW3		EEF1B2 EEF1B EF1B			Elongation factor 1-beta
D101003_MDAMB231_1_OGE07_rafkt_ft8_cc_01.4701.4831.2	2	20.89	14.43	14.9	98	112000000	P1109p P1112p P1115p	Hydrogen	(R)	GFSGLQGPpGSpGSpGEQGPSGASGPAGPR	(G)	55.12	1348.11	2647.25	47.9712	-5	MOUSE	P11087	P11087|P11087-2	Col1a1	Col1a1 Cola1	Core matrisome	Collagens	Collagen alpha-1(I) chain
D101003_MDAMB231_1_OGE08_rafkt_ft8_cc_01.8087.8087.3	3	20.89	11.57	6.42	98.2	282000	M305m	Hydrogen	(K)	DLYANTVLSGGTTmYPGIADR	(M)	76.55	744.357	2215.07	15.9867	-3.7	HUMAN|MOUSE	P60709	P60709|P63261|B4E3A4|B4E335|B4DW52|B4DVQ0|B7ZAP6|B3KWQ3|P60710|P63260|Q3UGS0|Q3UAF6|Q3UA89|Q3UAF7|Q61276|Q3UBP6|Q3U5R4|Q3TSB7|Q3UCF8|Q3U939|Q3U804|Q3UBQ4|B1ATY0|B1ATY1|Q9QZ83		ACTB			Actin, cytoplasmic 1
D101003_MDAMB231_1_OGE11_rafkt_ft8_cc_01.4086.4086.2	2	20.89	16.66	14.02	98.5	796000		Hydrogen	(R)	NSQFAGGPLGNPNTTAK	(V)	51.25	837.411	1673.82	-0.0093	-5.6	HUMAN	O75694	O75694|B4DLT2|O75694-2		NUP155 KIAA0791			Nuclear pore complex protein Nup155
D101003_MDAMB231_1_OGE11_rafkt_ft8_cc_01.6875.6875.2	2	20.89	12.99	13.24	98.2	1450000	M2273m	Hydrogen	(K)	NLIGTYmCICGPGYQR	(R)	69.45	959.926	1902.87	15.9784	-8.6	HUMAN|MOUSE	P35555	P35555|O88840|A2AQ53|Q61554	FBN1	FBN1 FBN	Core matrisome	ECM Glycoproteins	Fibrillin-1
D101001_MDAMB231_1_OGE01_rafkt_ft8_cc_01.6932.7187.2	2	20.88	12.49	10.28	98.8	41700000		Hydrogen	(R)	LQEKEDLQELNDR	(L)	62.18	815.409	1629.81	0.0025	1.5	HUMAN|MOUSE	P02545	P02545|Q5I6Y4|Q5I6Y6|P02545-3|Q6UYC3|P02545-2|Q3BDU5|Q5I6Y5|Q5TCJ4|Q8N519|P48678|P48678-2|Q3UCU3|Q3U7I5|D3YUF7		LMNA LMN1			Lamin-A/C
D101003_MDAMB231_1_OGE03_rafkt_ft8_cc_01.6893.6893.2	2	20.88	19.72	20.88	93.9	1020000		Hydrogen	(R)	YHTSQSGDEMTSLSEYVSR	(M)	65.9	1088.97	2176.95	-0.0184	-8.4	HUMAN|MOUSE	P08238	P08238|B4DGL0|B4DMA2|A8K3W9|Q9H6X9|P11499|Q71LX8		HSP90AB1 HSP90B HSPC2 HSPCB			Heat shock protein HSP 90-beta
D101003_MDAMB231_1_OGE03_rafkt_ft8_cc_01.7457.7457.3	3	20.88	10.42	9.21	96.7	647000		Hydrogen	(R)	HTHVQDGEAGGITQQIGATNVPLEAINEQTK	(M)	69.5	1086.21	3256.62	-0.0035	-1.1	HUMAN|MOUSE	O60841	O60841|Q8N5A0|D3DVI5|B3KM86|Q05D44		EIF5B IF2 KIAA0741			Eukaryotic translation initiation factor 5B
D101003_MDAMB231_1_OGE06_rafkt_ft8_cc_01.10030.10030.3	3	20.88	11.03	11.13	98.5	172000		Hydrogen	(R)	KLASLTPGFSGADVANVCNEAALIAAR	(H)	85.48	906.138	2716.41	-0.0107	-3.9	HUMAN|MOUSE	Q9Y4W6	Q9Y4W6|Q8JZQ2|Q3U7C0|Q3UDQ7		AFG3L2			AFG3-like protein 2
D101003_MDAMB231_1_OGE06_rafkt_ft8_cc_01.9936.9936.2	2	20.88	18.41	15.98	95.2	2560000		Hydrogen	(K)	DAAIYLVTSLASK	(A)	84.93	676.375	1351.75	-0.0045	-3.4	HUMAN|MOUSE	P55060	P55060|P55060-3|A3RLL6|B4DM31|B4DUC5|B4DPS6|B4DM67|Q9ERK4		CSE1L CAS XPO2			Exportin-2
D101003_MDAMB231_1_OGE08_rafkt_ft8_cc_01.2943.2943.2	2	20.88	14.62	15.77	98	1870000	P1045p P1048p P1051p P1054p	Hydrogen	(R)	GETGPAGPpGApGApGApGPVGPAGK	(S)	43.15	1093.01	2121.07	63.9494	-13.8	HUMAN|MOUSE	P02452	P02452|D3DTX7|P11087	COL1A1	COL1A1	Core matrisome	Collagens	Collagen alpha-1(I) chain
D101003_MDAMB231_1_OGE08_rafkt_ft8_cc_01.3154.3271.2	2	20.88	11.56	7	97.2	5390000	P838p P855p	Hydrogen	(K)	GEGGPpGPAGPTGSSGPAGPPGpQGVK	(G)	44.73	1150.04	2267.11	31.9746	-6.6	MOUSE	P08121	P08121|Q7TT32|Q3UH72|Q8BLW4|Q8BKY2	Col3a1	Col3a1	Core matrisome	Collagens	Collagen alpha-1(III) chain
D101003_MDAMB231_1_OGE09_10_rafkt_ft8_cc_01.4992.4992.2	2	20.88	14.64	15.15	96.9	293000		Hydrogen	(K)	VSQPIEGHAASFAQFK	(M)	59.4	858.932	1716.87	-0.0133	-7.7	HUMAN|MOUSE	Q00610	Q00610|Q00610-2|Q5SXR6|Q68FD5		CLTC CLH17 CLTCL2 KIAA0034			Clathrin heavy chain 1
D101001_MDAMB231_1_OGE01_rafkt_ft8_cc_01.3808.3818.4	4	20.87	5.96	10.94	97.1	24600000	P959p P960p P969p P975p P981p	Hydrogen	(R)	VGDRGPAGppGSPGDKGDpGEDGQpGPDGPpGPAGTTGQR	(G)	42.13	936.174	3661.69	79.9892	3.9	MOUSE	Q3U962	Q3U962	Col5a2	Col5a2	Core matrisome	Collagens	Collagen alpha-2(V) chain
D101003_MDAMB231_1_OGE02_rafkt_ft8_cc_01.10227.10227.2	2	20.87	14.55	14.22	98.1	23700000		Hydrogen	(R)	TLLQGSGCLAGIYLEDTK	(E)	82.7	969.993	1938.98	-0.006	-3.1	HUMAN	Q15149	Q15149|Q15149-2|Q15149-3|Q15149-6|Q15149-4|Q15149-5|Q15149-9|Q15149-8|Q15149-7|D3DWL0		PLEC1			Plectin-1
D101003_MDAMB231_1_OGE02_rafkt_ft8_cc_01.12267.12267.3	3	20.87	6.77	7.6	97.8	745000		Hydrogen	(R)	AFLQGGQEATDIALLLR	(D)	95.72	606.004	1816	0.0019	1.1	HUMAN|MOUSE	A8MY36	A8MY36|Q14203|Q6MZZ3|A8MWX9|B4DM45|Q14203-2|Q6IQ37|Q6AWB1|Q6AWB3|O08788|Q6NZM3|O08788-2|Q3T9V8|Q3TB96|D3YX34		DCTN1			Putative uncharacterized protein DCTN1
D101003_MDAMB231_1_OGE02_rafkt_ft8_cc_01.13551.13551.2	2	20.87	14.26	14.41	96.8	2510000		Hydrogen	(R)	ATTAALLLEAQAATGFLVDPVR	(N)	104.3	1114.61	2228.23	-0.006	-2.7	HUMAN	Q15149	Q15149|Q15149-2|Q15149-3|Q15149-6|Q15149-4|Q15149-5|Q15149-9|Q15149-8|Q15149-7|D3DWL0		PLEC1			Plectin-1
D101003_MDAMB231_1_OGE02_rafkt_ft8_cc_01.6302.6302.2	2	20.87	13.25	14	98.5	14500000		Hydrogen	(K)	TLQEVTQLSQEAQR	(I)	59.53	815.921	1630.84	-0.0054	-3.3	HUMAN	P40939	P40939|B4DRH6|B4DYP2		HADHA HADH			Trifunctional enzyme subunit alpha, mitochondrial
D101003_MDAMB231_1_OGE02_rafkt_ft8_cc_01.8039.8039.2	2	20.87	12.48	14.26	95.8	3430000		Hydrogen	(K)	GFPIKDDFLEQSER	(L)	69.48	840.91	1680.82	-0.0095	-5.7	MOUSE	Q61247	Q61247	Serpinf2	Serpinf2 Pli	Matrisome-associated	ECM Regulators	Alpha-2-antiplasmin
D101003_MDAMB231_1_OGE02_rafkt_ft8_cc_01.8857.8857.2	2	20.87	10.47	10.98	93.7	13800000	M74m	Hydrogen	(R)	mIAGQVLDINLAAEPK	(V)	74.45	849.956	1682.91	15.99	-2.9	HUMAN|MOUSE	P07910	P07910|A8K9A4|B2R603|P07910-2|D3DPI2|B3KX96|B2R5W2|B4DY08|P07910-4|B4DSU6|B4DMJ1|Q3U6P5|Q9Z204|Q9Z204-5|Q9Z204-2|Q9Z204-3|Q9Z204-4		HNRNPC HNRPC			Heterogeneous nuclear ribonucleoproteins C1/C2
D101003_MDAMB231_1_OGE02_rafkt_ft8_cc_01.9081.9081.2	2	20.87	10.86	8.01	97.6	12300000		Hydrogen	(R)	LVGQGASAVLLDLPNSGGEAQAK	(K)	75.75	1098.07	2195.17	-0.0257	-11.7	HUMAN	Q99714	Q99714|Q99714-2|Q5H928		HSD17B10 ERAB HADH2 MRPP2 SCHAD XH98G2			3-hydroxyacyl-CoA dehydrogenase type-2
D101003_MDAMB231_1_OGE03_rafkt_ft8_cc_01.12582.12582.2	2	20.87	13.54	12.96	98.1	45800	Q326q	Hydrogen	(R)	qVTITGSAASISLAQYLINAR	(L)	104	1080.58	2177.19	-17.0397	-6.1	HUMAN|MOUSE	Q15365	Q15365|P60335		PCBP1			Poly(rC)-binding protein 1
D101003_MDAMB231_1_OGE03_rafkt_ft8_cc_01.2109.2357.3	3	20.87	9.96	10.56	90.6	619000000	P919p P925p P927p P928p	Hydrogen	(R)	GETGPAGRpGEVGPpGppGPAGEK	(G)	37.47	744.689	2168.07	63.9792	-0.2	HUMAN|MOUSE	P02452	P02452|D3DTX7|P11087	COL1A1	COL1A1	Core matrisome	Collagens	Collagen alpha-1(I) chain
D101003_MDAMB231_1_OGE05_rafkt_ft8_cc_01.10076.10076.3	3	20.87	10.59	9.59	97.4	213000		Hydrogen	(R)	VRPVLPGEPTPPPGLLLFPSGPGGPSDPPTR	(L)	87.1	1034.56	3101.68	-0.0167	-5.4	HUMAN	Q9BW19	Q9BW19|B4E063|B4DMA8		KIFC1 HSET KNSL2			Kinesin-like protein KIFC1
D101003_MDAMB231_1_OGE05_rafkt_ft8_cc_01.9056.9189.3	3	20.87	10.01	11.25	97.6	165000000	P858p P864p P876p P882p	Hydrogen	(K)	GPSGEpGTAGApGTAGPQGLLGApGILGLpGSR	(G)	81	977.83	2867.5	63.9749	-1.6	MOUSE	Q01149	Q01149|Q3TU64	Col1a2	Col1a2 Cola2	Core matrisome	Collagens	Collagen alpha-2(I) chain
D101003_MDAMB231_1_OGE06_rafkt_ft8_cc_01.10498.10498.3	3	20.87	14.88	12.9	98.5	2310000		Hydrogen	(K)	GLVAVITGGASGLGLATAER	(L)	88.8	605.01	1813.02	-0.0024	-1.3	HUMAN	Q99714	Q99714|Q99714-2|Q5H928		HSD17B10 ERAB HADH2 MRPP2 SCHAD XH98G2			3-hydroxyacyl-CoA dehydrogenase type-2
D101003_MDAMB231_1_OGE07_rafkt_ft8_cc_01.10249.10249.4	4	20.87	8.22	7.52	95.3	4130000		Hydrogen	(R)	KDGNASGTTLLEALDCILPPTRPTDKPLR	(L)	91.38	788.167	3149.66	-0.0145	-4.6	HUMAN	P68104	P68104|Q5VTE0|Q6IPT9|Q6IPN6|A8K9C4|Q6IQ15|Q9H2I7|B4DV42|Q96RE1|B4DNE0|Q8IUB0|Q504Z0		EEF1A1 EEF1A EF1A LENG7			Elongation factor 1-alpha 1
D101003_MDAMB231_1_OGE07_rafkt_ft8_cc_01.2988.3111.2	2	20.87	13.5	12.4	94	4340000	P875p N880n P884p P889p	Hydrogen	(R)	VGPpGPSGnAGPpGPPGpVGK	(E)	44.28	921.45	1792.93	48.9583	-5.7	MOUSE	P11087	P11087	Col1a1	Col1a1 Cola1	Core matrisome	Collagens	Collagen alpha-1(I) chain
D101003_MDAMB231_1_OGE07_rafkt_ft8_cc_01.7528.7528.3	3	20.87	7.02	9.09	95.1	255000		Hydrogen	(R)	LVSGMQHPGSAGGVYETTQHFIDIK	(E)	72.72	891.434	2672.31	-0.0275	-10.3	HUMAN	P49257	P49257|B2R774	LMAN1	LMAN1 ERGIC53 F5F8D	Matrisome-associated	ECM-affiliated Proteins	Protein ERGIC-53
D101003_MDAMB231_1_OGE08_rafkt_ft8_cc_01.6955.6955.3	3	20.87	14.41	12.6	92.3	433000	P254p P263p	Hydrogen	(R)	GSDGSVGPVGPAGPIGSAGpPGFPGAPGpK	(G)	69.05	858.418	2541.27	31.9676	-8.6	HUMAN|MOUSE	P08123	P08123|Q01149|Q3TU64	COL1A2	COL1A2	Core matrisome	Collagens	Collagen alpha-2(I) chain
D101003_MDAMB231_1_OGE02_rafkt_ft8_cc_01.11711.11711.3	3	20.86	10.22	10.38	97.3	2790000		Hydrogen	(R)	NVQALEIELQSQLALK	(Q)	92.12	599.676	1797.01	0.0022	1.2	HUMAN	P13645	P13645		KRT10 KPP			Keratin, type I cytoskeletal 10
D101003_MDAMB231_1_OGE02_rafkt_ft8_cc_01.2300.2300.3	3	20.86	10.17	6.65	98.3	9680000		Hydrogen	(K)	RQLEEAEEEAQR	(A)	36.72	496.574	1487.71	-0.0003	-0.2	HUMAN|MOUSE	P35579	P35579|P35579-2|Q8VDD5		MYH9			Myosin-9
D101003_MDAMB231_1_OGE04_rafkt_ft8_cc_01.11879.11879.2	2	20.86	16.87	18.21	98.1	1580000		Hydrogen	(R)	LISQIVSSITASLR	(F)	101.97	744.439	1487.88	-0.0078	-5.2	HUMAN|MOUSE	B7Z1K5	B7Z1K5|C9J2C0|P68363|A8JZY9|Q9BQE3|Q9NY65|P68366|A8MUB1|B3KPS3|B3KT06|B3KPW9|Q8WU19|B4DDU2|A6NHY4|C9JIF5|Q9H853|C9JDS9|P05213|D3YXI3|P68373|Q9JJZ2|Q3TIZ0|P68368					cDNA FLJ55956, highly similar to Tubulin alpha-6 chain
D101003_MDAMB231_1_OGE05_rafkt_ft8_cc_01.6632.6632.4	4	20.86	9.98	8.46	96.6	11300000		Hydrogen	(K)	AHGPGLEGGLVGKPAEFTIDTK	(G)	65.33	549.292	2194.15	-0.0027	-1.2	HUMAN|MOUSE	B2ZZ83	B2ZZ83|O75369|Q60FE7|O75369-2|O75369-3|O75369-6|O75369-7|Q68CT4|O75369-4|O75369-5|Q80X90		FLNB			Filamin B
D101003_MDAMB231_1_OGE06_rafkt_ft8_cc_01.10898.10898.4	4	20.86	10.73	10.2	96.2	1040000		Hydrogen	(R)	HPDLSGFFDNHFGLISPNFK	(E)	91.52	573.031	2289.11	-0.0048	-2.1	MOUSE	Q99K47	Q99K47	Fga	Fga	Core matrisome	ECM Glycoproteins	Fibrinogen, alpha polypeptide
D101003_MDAMB231_1_OGE07_rafkt_ft8_cc_01.7563.7563.2	2	20.86	13.39	13.64	98	3960000	M447m	Hydrogen	(R)	AVCmLSNTTAVAEAWAR	(L)	73.13	933.94	1850.89	15.9849	-5.4	HUMAN	B7Z1K5	B7Z1K5|Q9BQE3|Q8N532					cDNA FLJ55956, highly similar to Tubulin alpha-6 chain
D101003_MDAMB231_1_OGE08_rafkt_ft8_cc_01.10068.10068.3	3	20.86	20.86	11.88	95.9	336000	M153m	Hydrogen	(R)	MmITSQDVLHSWAVPTLGLK	(T)	90.4	748.385	2227.16	15.9788	-7.2	HUMAN	P00403	P00403|Q9B138|Q4GCC3|Q8WCW3|Q4EYL1|Q9B1F9|A6YW54|Q5XRW8|Q6RQ80|A0S0W7|Q6RKW8|A6YXV0|Q8HNR1|Q4GHE1|Q4EZD4|B3DE06|B1W855|Q4GCZ4|Q5SB08|Q7Y626|Q7Y6N0|Q85KS0|D1G421|Q7Y6M3|Q5SA98|Q6VJD8|Q9B2U8|Q4F4V6|Q6RNN7|A6YWD1|Q4F6A2|Q06TE6|A0SA07|Q4GCG2|Q15HH9|A6ZHA9|Q7YCE6|C8XWJ6|C8YBL1|A7LF11|Q8HQB7|B2XPS3|D2IKF4|Q305H0|B5M7M0|C9D661|A6ZEU4|A6ZF47|C5H6M3|C5H6K5|Q6VJJ3|Q09U41|B2XHT9|B2XIR3|C8Y3Q5|C5H6M4|Q5S971|…		MT-CO2 COII COXII MTCO2			Cytochrome c oxidase subunit 2
D101003_MDAMB231_1_OGE12_rafkt_ft8_cc_01.9198.9198.3	3	20.86	11.81	12.2	97.7	114000	M603m	Hydrogen	(K)	VGAAISmTYITSKPIVFVGTGQTYCDLR	(S)	81.08	1022.19	3048.55	15.9914	-1.2	HUMAN|MOUSE	P08240	P08240|Q6IAX9|B4E0H3|Q9DBG7		SRPR			Signal recognition particle receptor subunit alpha
D101003_MDAMB231_1_OGE02_rafkt_ft8_cc_01.13426.13426.2	2	20.85	16.51	14.96	98	859000		Hydrogen	(K)	TLVLSNLSYSATEETLQEVFEK	(A)	103.48	1251.13	2501.27	-0.0225	-9	HUMAN	P19338	P19338|B3KTP9|Q6ZS99|B3KM80|Q9BQ02		NCL			Nucleolin
D101003_MDAMB231_1_OGE02_rafkt_ft8_cc_01.1969.2092.2	2	20.85	14.59	13.89	94.7	1280000	P373p P375p P384p P388p P394p	Hydrogen	(R)	GEpGpPGPAGAAGpAGNpGADGQpGAK	(G)	35.22	1166.52	2252.07	79.9566	-7.7	HUMAN|MOUSE	P02452	P02452|P11087|P11087-2	COL1A1	COL1A1	Core matrisome	Collagens	Collagen alpha-1(I) chain
D101003_MDAMB231_1_OGE03_rafkt_ft8_cc_01.8819.8819.2	2	20.85	15.58	14.26	96.7	895000		Hydrogen	(R)	APLQVAVLGPTGVAEPVEVR	(D)	78.25	1001.56	2002.13	-0.0134	-6.7	HUMAN|MOUSE	Q14315	Q14315|Q14315-2|D3Z576|Q8VHX6|D3YW87|Q8VHX6-2	FLNC	FLNC ABPL FLN2	Other	no	Filamin-C
D101003_MDAMB231_1_OGE05_rafkt_ft8_cc_01.9665.9665.3	3	20.85	11.55	11.18	96.2	481000		Hydrogen	(R)	ILLSQTTGVAIPLHASSLDDVSLASTPK	(R)	84.45	945.515	2834.55	-0.019	-6.7	HUMAN	P12270	P12270|Q99968|Q15624		TPR			Nucleoprotein TPR
D101003_MDAMB231_1_OGE06_rafkt_ft8_cc_01.5144.5410.3	3	20.85	14.2	12.83	97.7	135000000	P1108p P1115p	Hydrogen	(R)	GFSGLQGpPGSPGSpGEQGPSGASGPAGPR	(G)	56.28	893.747	2647.25	31.9773	-4.7	MOUSE	P11087	P11087|P11087-2	Col1a1	Col1a1 Cola1	Core matrisome	Collagens	Collagen alpha-1(I) chain
D101003_MDAMB231_1_OGE06_rafkt_ft8_cc_01.9656.9656.2	2	20.85	13.43	13.92	95.4	250000		Hydrogen	(K)	ALYPSSVGQPFQGAYLEINK	(N)	82.98	1091.55	2182.12	-0.0285	-13.1	HUMAN|MOUSE	O43795	O43795|O43795-2|B3KQI2|Q7TQD7|P46735|Q80VD8|P46735-2		MYO1B			Myosin-Ib
D101003_MDAMB231_1_OGE12_rafkt_ft8_cc_01.10427.10427.3	3	20.85	12.37	11.38	97.5	1100000		Hydrogen	(K)	FANSLVGVQQQLQAFNTYR	(T)	89.47	728.708	2184.12	-0.0091	-4.2	HUMAN|MOUSE	Q01082	Q01082|Q01082-2|Q01082-3|Q62261|Q62261-2		SPTBN1 SPTB2			Spectrin beta chain, brain 1
D101003_MDAMB231_1_OGE02_rafkt_ft8_cc_01.11173.11173.2	2	20.84	16.77	16.25	93.4	1340000		Hydrogen	(K)	IAQDLEMYGVNYFSIK	(N)	88.6	945.965	1890.93	-0.007	-3.7	HUMAN|MOUSE	P26038	P26038|P26041|Q3TZQ2		MSN			Moesin
D101003_MDAMB231_1_OGE02_rafkt_ft8_cc_01.12891.12891.3	3	20.84	13.49	12.16	97.9	613000		Hydrogen	(R)	ALSHILQTPIEIIQADSPPIIVGEEYSK	(K)	100.02	1021.22	3061.65	-0.0142	-4.7	HUMAN	Q8N6M0	Q8N6M0|B4DEY0		OTUD6B DUBA5 CGI-77			OTU domain-containing protein 6B
D101003_MDAMB231_1_OGE05_rafkt_ft8_cc_01.11850.11850.2	2	20.84	17.59	15.96	98.3	2770000		Hydrogen	(R)	SFLLDLLNATGK	(D)	99.65	646.364	1291.73	-0.0055	-4.3	HUMAN|MOUSE	O00571	O00571|B5BTY4|B4E3E8|Q62167|B9EKE9|B7ZWF1|P16381|Q62095|Q3U484		DDX3X DBX DDX3			ATP-dependent RNA helicase DDX3X
D101003_MDAMB231_1_OGE07_rafkt_ft8_cc_01.10165.10165.3	3	20.84	13.03	12.09	98	2990000		Hydrogen	(R)	GVIINTASVAAFEGQVGQAAYSASK	(G)	90.83	813.752	2439.25	-0.0105	-4.3	HUMAN|MOUSE	Q99714	Q99714|Q99714-2|A2AFQ2|O08756|Q99N15|Q9CYT3		HSD17B10 ERAB HADH2 MRPP2 SCHAD XH98G2			3-hydroxyacyl-CoA dehydrogenase type-2
D101003_MDAMB231_1_OGE07_rafkt_ft8_cc_01.4969.4969.2	2	20.84	14.14	15.09	97.2	3810000	P1109p P1112p	Hydrogen	(R)	GFSGLQGPpGSpGSPGEQGPSGASGPAGPR	(G)	56.73	1340.11	2647.25	31.9668	-8.6	MOUSE	P11087	P11087|P11087-2	Col1a1	Col1a1 Cola1	Core matrisome	Collagens	Collagen alpha-1(I) chain
D101001_MDAMB231_1_OGE01_rafkt_ft8_cc_01.3062.3180.4	4	20.83	9.02	10.45	90	2800000	P425p P428p N430n P440p P451p	Hydrogen	(K)	GNSGEpGApGnKGDTGAKGEpGATGVQGPPGpAGEEGK	(R)	37	863.646	3386.58	64.9798	4.7	MOUSE	P11087	P11087|P11087-2	Col1a1	Col1a1 Cola1	Core matrisome	Collagens	Collagen alpha-1(I) chain
D101003_MDAMB231_1_OGE03_rafkt_ft8_cc_01.6370.6370.2	2	20.83	15.45	16.06	90.8	31000000		Hydrogen	(K)	IGGHGAEYVAEALER	(M)	62.68	786.391	1571.78	-0.0061	-3.9	MOUSE	Q61287	Q61287|A8DUV1		Hba-a1 Hbat1			Alpha-globin
D101003_MDAMB231_1_OGE05_rafkt_ft8_cc_01.10340.10340.2	2	20.83	15.28	13.24	98.2	647000		Hydrogen	(K)	SGGVNQYVVQEVLSIK	(H)	88.97	860.46	1719.93	-0.0143	-8.3	HUMAN	Q15021	Q15021|D3DUR4|B3KMS0|B3KY03|Q6ZV00		NCAPD2 CAPD2 CNAP1 KIAA0159			Condensin complex subunit 1
D101003_MDAMB231_1_OGE05_rafkt_ft8_cc_01.10887.10887.2	2	20.83	14.86	12.12	96.6	290000	M176m	Hydrogen	(K)	TAMNVNEIFmAIAK	(K)	92.72	784.891	1552.79	15.9881	-4.3	HUMAN|MOUSE	P51148	P51148|Q8C266|P35278|Q3TCT9		RAB5C RABL			Ras-related protein Rab-5C
D101003_MDAMB231_1_OGE06_rafkt_ft8_cc_01.5213.5483.3	3	20.83	13.27	13.62	96.8	561000000	P769p P775p P784p P787p	Hydrogen	(R)	GPAGPIGPpGPAGQpGDKGEGGSpGLpGIAGPR	(G)	56.67	979.485	2872.47	63.9696	-3.4	MOUSE	P08121	P08121|Q7TT32|Q3UH72|Q8BLW4|Q8BKY2	Col3a1	Col3a1	Core matrisome	Collagens	Collagen alpha-1(III) chain
D101003_MDAMB231_1_OGE07_rafkt_ft8_cc_01.10474.10725.4	4	20.83	6.74	9.64	96.8	12000000	M175m	Hydrogen	(K)	VIHDNFGIVEGLmTTVHAITATQK	(T)	93.6	653.594	2595.36	15.9931	-0.7	HUMAN|MOUSE	P04406	P04406|Q2TSD0|D3Z0Z9|D3YYI5|P16858|D3YUV0|D3YV03|D3Z4M0		GAPDH GAPD CDABP0047 OK/SW-cl.12			Glyceraldehyde-3-phosphate dehydrogenase
D101003_MDAMB231_1_OGE07_rafkt_ft8_cc_01.8274.8274.2	2	20.83	15.27	12.57	97.8	239000	M58m	Hydrogen	(R)	GGmGSGGLATGIAGGLAGMGGIQNEK	(E)	77.65	1139.04	2261.1	15.9784	-7.2	HUMAN	P05783	P05783|B2RA03		KRT18 CYK18 PIG46			Keratin, type I cytoskeletal 18
D101003_MDAMB231_1_OGE12_rafkt_ft8_cc_01.11039.11039.3	3	20.83	11.15	11.4	97.7	146000	Q230q	Hydrogen	(R)	qTASVTLQAIAAQNAAVQAVNAHSNILK	(A)	93.58	939.169	2832.53	-17.0402	-4.8	HUMAN	Q16891	Q16891|B2R5N6|Q16891-2|Q16891-3|B9A067|B4DQY2|B4DS66|B8ZZQ7|B4DT20|C9J406|B4E2B5		IMMT HMP PIG4 PIG52			Mitochondrial inner membrane protein
D101001_MDAMB231_1_OGE01_rafkt_ft8_cc_01.2138.2354.2	2	20.82	15.11	15.12	96.4	93300	P915p N918n P921p	Hydrogen	(R)	GPPGAVGSpGVnGApGEAGR	(D)	30.88	868.913	1703.85	32.973	-0.5	HUMAN|MOUSE	P08123	P08123|Q01149|Q3TU64	COL1A2	COL1A2	Core matrisome	Collagens	Collagen alpha-2(I) chain
D101003_MDAMB231_1_OGE02_rafkt_ft8_cc_01.11432.11432.3	3	20.82	12.2	11.06	97.4	9090000		Hydrogen	(R)	TLTGTVIDSGDGVTHVIPVAEGYVIGSCIK	(H)	90.42	1020.19	3058.58	-0.0136	-4.5	HUMAN|MOUSE	P61158	P61158|B4DXW1|B4DT29|B4DTI0|Q99JY9|Q3TGE1|Q3TWJ4|Q3TGW0		ACTR3 ARP3			Actin-related protein 3
D101003_MDAMB231_1_OGE02_rafkt_ft8_cc_01.4972.4972.3	3	20.82	12.09	13.51	97	4690000		Hydrogen	(R)	HELTEISNVDVETQSGK	(T)	52.07	629.312	1885.91	0.0061	3.2	HUMAN	Q09666	Q09666		AHNAK PM227			Neuroblast differentiation-associated protein AHNAK
D101003_MDAMB231_1_OGE06_rafkt_ft8_cc_01.11121.11121.2	2	20.82	13.35	14.75	93.6	145000		Hydrogen	(R)	AVPLAVPLGQTEVFQALQR	(L)	92.98	1019.07	2037.15	-0.0239	-11.8	HUMAN	Q86W42	Q86W42|Q86W42-3		THOC6 WDR58 PSEC0006			THO complex subunit 6 homolog
D101003_MDAMB231_1_OGE07_rafkt_ft8_cc_01.9358.9358.2	2	20.82	12.81	12.8	85.4	8070000		Hydrogen	(K)	ALESPERPFLAILGGAK	(V)	85.18	884.995	1769	-0.0125	-7.1	HUMAN|MOUSE	P00558	P00558|B7Z7A9|B4E1H9|B4DHM5|B4DWQ3|P09411		PGK1 PGKA MIG10 OK/SW-cl.110			Phosphoglycerate kinase 1
D101003_MDAMB231_1_OGE02_rafkt_ft8_cc_01.4287.4287.2	2	20.81	12.8	14.13	94.6	2180000	P636p	Hydrogen	(K)	GEAGAVGApGSAGASGPGGLPGER	(G)	48.3	997.975	1978.96	15.9841	-5.4	MOUSE	Q01149	Q01149|Q3TU64	Col1a2	Col1a2 Cola2	Core matrisome	Collagens	Collagen alpha-2(I) chain
D101003_MDAMB231_1_OGE05_rafkt_ft8_cc_01.8460.8460.3	3	20.81	10.98	10.94	97.8	15600000		Hydrogen	(R)	NLQPASEYTVSLVAIK	(G)	76.8	578.321	1732.95	-0.0002	-0.1	HUMAN	P02751-15	P02751-15|P02751-7|P02751|P02751-11|P02751-3|P02751-8|P02751-13|P02751-14|P02751-9|B7ZLE5|P02751-5|P02751-6|P02751-10|B7ZLF0|P02751-4|P02751-12	FN1	FN1 FN	Core matrisome	ECM Glycoproteins	Isoform 15 of Fibronectin
D101003_MDAMB231_1_OGE05_rafkt_ft8_cc_01.9720.9720.4	4	20.81	9.76	8.98	94.7	3430000	M269m M283m	Hydrogen	(R)	FRCPEALFQPSFLGmESCGIHETTFNSImK	(C)	84.8	892.405	3534.63	31.9677	-6.2	HUMAN|MOUSE	P60709	P60709|P63261|B4E3A4|B4E335|B4DW52|B4DVQ0|B7ZAP6|B3KWQ3|Q9QZ83|P60710|P63260|Q3UAA9|Q3UGS0|Q3UAF6|Q3UA89|Q3UAF7|Q61276|Q3UBP6|Q3U5R4|Q3TSB7|Q3TIJ9|Q3UCF8|Q3U939|Q3U804|Q3UBQ4|B1ATY0		ACTB			Actin, cytoplasmic 1
D101003_MDAMB231_1_OGE06_rafkt_ft8_cc_01.10078.10078.2	2	20.81	16.1	18.67	93.4	270000		Hydrogen	(R)	ILVQQFEVQLQQYR	(Q)	85.83	896.484	1791.97	-0.0136	-7.6	HUMAN|MOUSE	Q9BVL2	Q9BVL2|A6NI12|B4DZJ1|B3KW23|C9JDH3|Q9BVL2-2|B4E0K0|Q8R332|Q8R332-2|Q8R332-3|Q8R332-4		NUPL1 KIAA0410			Nucleoporin p58/p45
D101003_MDAMB231_1_OGE07_rafkt_ft8_cc_01.5434.5434.3	3	20.81	11.95	12.82	96.6	14100000	P769p P784p P787p	Hydrogen	(R)	GPAGPIGPpGPAGQPGDKGEGGSpGLpGIAGPR	(G)	58.92	974.151	2872.47	47.9678	-5.8	MOUSE	P08121	P08121|Q7TT32|Q3UH72|Q8BLW4|Q8BKY2	Col3a1	Col3a1	Core matrisome	Collagens	Collagen alpha-1(III) chain
D101003_MDAMB231_1_OGE07_rafkt_ft8_cc_01.5668.5668.4	4	20.81	6.74	8.09	94.9	27000000	M244m	Hydrogen	(R)	KGGETSEmYLIQPDTSIKPYR	(V)	60.83	608.056	2413.21	15.994	-0.4	MOUSE	Q8K0E8	Q8K0E8	Fgb	Fgb	Core matrisome	ECM Glycoproteins	Fibrinogen beta chain
D101003_MDAMB231_1_OGE07_rafkt_ft8_cc_01.8671.8671.2	2	20.81	14.28	11.32	98	6420000		Hydrogen	(K)	GIYQSLEGAVQAGQLK	(V)	80.33	831.441	1661.89	-0.0112	-6.7	HUMAN	Q15149	Q15149|Q15149-2|Q15149-3|Q15149-6|Q15149-4|Q15149-5|Q15149-9|Q15149-8|Q15149-7		PLEC1			Plectin-1
D101003_MDAMB231_1_OGE11_rafkt_ft8_cc_01.7466.7466.3	3	20.81	11.47	12.79	96.4	618000	M184m	Hydrogen	(R)	NTLTNIAmRPGLEGYALPR	(K)	73.32	701.702	2087.11	15.9856	-4.4	HUMAN	P33992	P33992|A8K521|B1AHB1|B3KVF0|B4DQ39|C9JMJ8		MCM5 CDC46			DNA replication licensing factor MCM5
D101003_MDAMB231_1_OGE02_rafkt_ft8_cc_01.3446.3446.3	3	20.8	12.03	9.32	96.5	8250000	P692p P704p P707p P713p P719p	Hydrogen	(R)	GNNGApGNDGAKGDTGApGApGSQGApGLQGMpGER	(G)	43.63	1099.81	3217.47	79.9441	-9.3	MOUSE	P11087	P11087|P11087-2	Col1a1	Col1a1 Cola1	Core matrisome	Collagens	Collagen alpha-1(I) chain
D101003_MDAMB231_1_OGE04_rafkt_ft8_cc_01.1257.1473.3	3	20.8	11.56	13.08	90.8	3380000	P370p P382p P385p N387n P391p	Hydrogen	(R)	GEpGPQGHAGAQGPpGPpGnNGSpGGK	(G)	31.8	814.357	2376.11	64.9481	-6.4	MOUSE	P08121	P08121|Q7TT32|Q3UH72|Q8BLW4|Q8BKY2	Col3a1	Col3a1	Core matrisome	Collagens	Collagen alpha-1(III) chain
D101003_MDAMB231_1_OGE04_rafkt_ft8_cc_01.9841.9841.3	3	20.8	11.86	9.43	96.9	124000		Hydrogen	(K)	ADAPVALVVHMAPASVLVDSR	(Y)	87.38	706.715	2118.14	-0.008	-3.8	HUMAN	Q9BQ52	Q9BQ52|B4DT15|B3KT00|B4DPL9|B3KSU9|Q9BQ52-2		ELAC2 HPC2			Zinc phosphodiesterase ELAC protein 2
D101003_MDAMB231_1_OGE05_rafkt_ft8_cc_01.9301.9301.3	3	20.8	10.97	10.22	95.5	160000		Hydrogen	(K)	NLVFSSSATVYGNPQYLPLDEAHPTGGCTNPYGK	(S)	82.05	1218.9	3654.72	-0.0225	-6.2	HUMAN|MOUSE	Q14376	Q14376|B3KQ39|Q8R059		GALE			UDP-glucose 4-epimerase
D101003_MDAMB231_1_OGE06_rafkt_ft8_cc_01.10745.10745.3	3	20.8	13.34	12.65	97.6	905000		Hydrogen	(R)	GITNLCVIGGDGSLTGANLFR	(K)	90.32	712.366	2135.09	-0.0071	-3.3	HUMAN	Q01813	Q01813|Q5VSR7|B3KS15		PFKP PFKF			6-phosphofructokinase type C
D101003_MDAMB231_1_OGE06_rafkt_ft8_cc_01.3524.3656.3	3	20.8	8.3	8.95	93.7	12000000	P997p M1000m P1003p P1009p	Hydrogen	(R)	GPpGPmGPpGLAGPpGESGR	(E)	46.2	616.956	1784.88	63.9797	0	HUMAN|MOUSE	P02452	P02452|D3DTX7|P11087	COL1A1	COL1A1	Core matrisome	Collagens	Collagen alpha-1(I) chain
D101003_MDAMB231_1_OGE06_rafkt_ft8_cc_01.6122.6122.2	2	20.8	17.19	15.22	97	110000000	M735m	Hydrogen	(R)	ISEQFTAmFR	(R)	61.22	623.298	1229.6	15.9905	-3.6	HUMAN|MOUSE	Q7KZS6	Q7KZS6|B4DY90|Q13509|B2RBD5|Q13885|Q9BVA1|P68371|Q8IWP6|B2R6L0|Q8IZ29|Q8N6N5|P04350|P07437|Q5JP53|B7ZAF0|B4DE77|B3KML9|A8K854|Q5ST81|B4DQN9|B7ZAK1|B4DJ43|B7Z4N1|B4E052|B4DMU8|B4DXZ5|B4DMJ5|B4DFH6|Q6P602|Q9ERD7|Q7TMM9|Q9CWF2|P68372|Q9D6F9|P99024		hCG_2042771			HCG2042771
D101003_MDAMB231_1_OGE07_rafkt_ft8_cc_01.3299.3299.3	3	20.8	13.65	10.19	97.2	504000	N77n	Hydrogen	(K)	TGVHHYSGnNIELGTACGK	(Y)	45.27	672.645	2014.94	0.9806	-1.7	HUMAN|MOUSE	P62888	P62888|D3Z034|P62889|Q5PR15|Q497D7		RPL30			60S ribosomal protein L30
D101003_MDAMB231_1_OGE12_rafkt_ft8_cc_01.11888.11888.2	2	20.8	17.2	15.41	97.8	3440000		Hydrogen	(R)	TLFSNIVLSGGSTLFK	(G)	99.58	842.463	1683.93	-0.0123	-7.3	HUMAN|MOUSE	P61163	P61163|B4DM97|B4DXP9|B4DMT4|Q8R5C5|P61164		ACTR1A CTRN1			Alpha-centractin
D101003_MDAMB231_1_OGE12_rafkt_ft8_cc_01.7674.7674.2	2	20.8	12.14	11.73	95.9	1170000	P934p P940p	Hydrogen	(K)	GPpGAQGPpGSPGPLGIAGLTGAR	(G)	71.33	1057.55	2082.11	31.9781	-5.6	MOUSE	P08121	P08121|Q7TT32|Q3UH72|Q8BLW4|Q8BKY2	Col3a1	Col3a1	Core matrisome	Collagens	Collagen alpha-1(III) chain
D101003_MDAMB231_1_OGE06_rafkt_ft8_cc_01.2938.2938.2	2	20.79	14.12	16.09	96	604000	P829p P838p P855p	Hydrogen	(R)	GApGEKGEGGPpGPAGPTGSSGPAGPPGpQGVK	(G)	41.85	1427.67	2806.38	47.9501	-12.2	MOUSE	P08121	P08121|Q7TT32|Q3UH72|Q8BLW4|Q8BKY2	Col3a1	Col3a1	Core matrisome	Collagens	Collagen alpha-1(III) chain
D101003_MDAMB231_1_OGE08_rafkt_ft8_cc_01.9363.9363.3	3	20.79	17.3	12.82	92.7	610000		Hydrogen	(K)	FENAFLSHVVSQHQALLGTIR	(A)	85.37	789.755	2367.26	-0.0078	-3.3	HUMAN	P25705	P25705|B4DY56|A8K092		ATP5A1 ATP5A ATP5AL2 ATPM			ATP synthase subunit alpha, mitochondrial
D101003_MDAMB231_1_OGE06_rafkt_ft8_cc_01.11014.11014.3	3	20.78	11.09	8.38	95.9	1340000		Hydrogen	(R)	AAVATFLQSVQVPEFTPK	(S)	92.45	645.018	1933.04	-0.0041	-2.1	HUMAN	P22314	P22314|B4DL67|B4DDE4|Q5JRR6|B3KUJ2		UBA1 A1S9T UBE1			Ubiquitin-like modifier-activating enzyme 1
D101003_MDAMB231_1_OGE06_rafkt_ft8_cc_01.8061.8061.2	2	20.78	15.05	12.67	96.4	1480000		Hydrogen	(K)	FDTGNLCMVTGGANLGR	(I)	72.9	891.916	1782.83	-0.001	-0.6	HUMAN|MOUSE	P62701	P62701|P62702|D3Z2I5|Q3UXQ6|Q3V1Z5|Q545F8		RPS4X CCG2 RPS4 SCAR			40S ribosomal protein S4, X isoform
D101003_MDAMB231_1_OGE09_10_rafkt_ft8_cc_01.11291.11291.3	3	20.78	16.29	12.63	97.1	1140000		Hydrogen	(K)	LLGGVTIAQGGVLPNIQAVLLPK	(K)	102.58	757.795	2271.38	-0.009	-4	HUMAN|MOUSE	P16104	P16104|Q96QV6|Q8IUE6|P27661|Q64522		H2AFX H2AX			Histone H2A.x
D101003_MDAMB231_1_OGE11_rafkt_ft8_cc_01.9700.9810.3	3	20.78	11.92	11.94	96.5	5180000		Hydrogen	(R)	FLATTPNSLLVSWQPPR	(A)	89.22	643.018	1927.04	-0.0055	-2.9	HUMAN	P02751-15	P02751-15|P02751-7|P02751|P02751-11|P02751-3|P02751-8|P02751-13|P02751-14|P02751-9|B7ZLE5|P02751-5|P02751-6|P02751-10|B7ZLF0|Q68CX6|P02751-4|P02751-12|B4DTK1|B4DU16	FN1	FN1 FN	Core matrisome	ECM Glycoproteins	Isoform 15 of Fibronectin
D101003_MDAMB231_1_OGE12_rafkt_ft8_cc_01.3903.3903.3	3	20.78	11.23	13.59	96.6	2340000		Hydrogen	(R)	RAPSVANVGSHCDLSLK	(I)	48.8	604.311	1810.92	-0.0059	-3.3	HUMAN	P21333	P21333|P21333-2|Q60FE5|Q60FE6|Q5HY54|Q96C61|B4E2F9|B4DTD5		FLNA FLN FLN1			Filamin-A
D101003_MDAMB231_1_OGE02_rafkt_ft8_cc_01.12780.12780.2	2	20.77	16.7	15.29	90.6	35100		Hydrogen	(R)	ASPATVQWLLDNYETAEGVSLPR	(S)	99.07	1259.12	2517.26	-0.0285	-11.3	HUMAN|MOUSE	P22670	P22670|P48377|Q6PGH8|Q8BJK3		RFX1			MHC class II regulatory factor RFX1
D101003_MDAMB231_1_OGE02_rafkt_ft8_cc_01.2434.2434.3	3	20.77	13.44	13.22	95.9	12000000	P285p P289p P292p N295n P298p	Hydrogen	(K)	GDAGPAGpKGEpGSpGEnGApGQMGPR	(G)	37.67	837.364	2445.12	64.9571	-2.6	HUMAN|MOUSE	P02452	P02452|P11087|P11087-2	COL1A1	COL1A1	Core matrisome	Collagens	Collagen alpha-1(I) chain
D101003_MDAMB231_1_OGE03_rafkt_ft8_cc_01.3689.3689.3	3	20.77	12.22	11.45	94.8	4280000		Hydrogen	(R)	KVEELQACVETAR	(Q)	46.08	511.596	1532.77	0.0008	0.5	HUMAN	Q14980	Q14980|Q14980-2		NUMA1 NUMA			Nuclear mitotic apparatus protein 1
D101003_MDAMB231_1_OGE05_rafkt_ft8_cc_01.9980.9980.2	2	20.77	12.4	11.22	91.7	570000		Hydrogen	(R)	AAQAPSSFQLLYDLK	(L)	86.53	826.435	1651.87	-0.0064	-3.9	HUMAN	B7Z809	B7Z809|P11586					cDNA FLJ56016, highly similar to C-1-tetrahydrofolate synthase, cytoplasmic
D101003_MDAMB231_1_OGE06_rafkt_ft8_cc_01.5681.5681.2	2	20.77	10.5	9.19	95.5	55300000		Hydrogen	(R)	RQVQSLTCEVDALK	(G)	58.55	823.925	1646.85	-0.011	-6.7	HUMAN|MOUSE	P08670	P08670|B0YJC4|B3KRK8|B0YJC5|P20152|Q3U6S1|Q3V2S4|Q3TFD9|Q3TWV0		VIM			Vimentin
D101003_MDAMB231_1_OGE11_rafkt_ft8_cc_01.10503.10503.2	2	20.77	14	20.77	97.1	83100		Hydrogen	(K)	LLTPITTLTSQQIHQILASTR	(Y)	94.43	1168.16	2335.33	-0.025	-10.7	MOUSE	O88493	O88493|D3YWD1	Col6a3	Col6a3	Core matrisome	Collagens	Type VI collagen alpha 3 subunit
D101003_MDAMB231_1_OGE11_rafkt_ft8_cc_01.9880.9880.3	3	20.77	12.46	12.54	95.9	187000		Hydrogen	(K)	TTSGYAGGLSSAYGGLTSPGLSYSLGSSFGSGAGSSSFSR	(T)	89.98	1242.56	3725.72	-0.0439	-11.8	HUMAN	P05787	P05787|A8K4H3|Q7L4M3		KRT8 CYK8			Keratin, type II cytoskeletal 8
D101003_MDAMB231_1_OGE12_rafkt_ft8_cc_01.9986.9986.3	3	20.77	14.49	13.32	96.6	1470000		Hydrogen	(R)	FTPGTFTNQIQAAFR	(E)	86.45	566.957	1698.86	-0.0024	-1.4	HUMAN|MOUSE	P08865	P08865|Q96RS2|C9J9K3|P14206|D3YTT7		RPSA LAMBR LAMR1			40S ribosomal protein SA
D101003_MDAMB231_1_OGE02_rafkt_ft8_cc_01.10402.10402.3	3	20.76	15.05	16.03	92.7	163000	N343n	Hydrogen	(R)	KDIEnQYETQITQIEHEVSSSGQEVQSSAK	(E)	83.68	1131.86	3392.61	0.9599	-7.1	HUMAN	P35527	P35527		KRT9			Keratin, type I cytoskeletal 9
D101003_MDAMB231_1_OGE02_rafkt_ft8_cc_01.6151.6151.3	3	20.76	5.78	10.64	94.8	302000000	P640p P648p P651p P658p P664p P672p	Hydrogen	(R)	GEQGPAGSpGFQGLPGpAGpPGEAGKpGEQGVpGDLGAPGpSGAR	(G)	59.12	1371.64	4016.95	95.9614	-2	HUMAN|MOUSE	P02452	P02452|D3DTX7|P11087|P11087-2	COL1A1	COL1A1	Core matrisome	Collagens	Collagen alpha-1(I) chain
D101003_MDAMB231_1_OGE04_rafkt_ft8_cc_01.2346.2499.4	4	20.76	8.82	8.99	95.3	901000	M46m M49m	Hydrogen	(R)	HQGVmVGmGQKDSYVGDEAQSK	(R)	39.88	596.522	2351.07	31.9913	0.6	HUMAN|MOUSE	P62736	P62736|P68032|P68133|A8K3K1|P63267|B3KW67|P60709|P63261|B4E3A4|B4E335|B7Z6P1|Q5T8M7|B3KUD3|B4DVQ0|A6NL76|Q5T8M8|Q7Z7J6|B7Z6I1|C9JFL5|B8ZZJ2|C9JZR7|C9JUM1|C9JTX5|Q61852|P62737|P68033|P68134|Q3U122|Q3UIJ3|Q9CXK3|Q3TG92|P63268|P60710|P63260|Q3UAA9|Q3UAF6|Q3UA89|Q3UAF7|Q61276|Q3UBP6|Q3U5R4|Q3TSB7|Q3TIJ9|Q3UCF8|Q3U939|Q3U804|Q3UBQ4|D3YZY0|D3Z2K3		ACTA2 ACTSA ACTVS GIG46			Actin, aortic smooth muscle
D101003_MDAMB231_1_OGE05_rafkt_ft8_cc_01.10034.10034.3	3	20.76	8.34	5	96.8	2600000		Hydrogen	(K)	ACANPAAGSVILLENLR	(F)	86.65	590.317	1768.94	-0.0013	-0.7	HUMAN	P00558	P00558|B7Z7A9		PGK1 PGKA MIG10 OK/SW-cl.110			Phosphoglycerate kinase 1
D101003_MDAMB231_1_OGE05_rafkt_ft8_cc_01.11087.11087.2	2	20.76	11.35	9.69	95.3	419000		Hydrogen	(K)	NVLITDFFGSVR	(K)	94.1	684.369	1367.73	-0.0017	-1.3	HUMAN|MOUSE	Q92643	Q92643|A6NEM5|B4E2M3|B1AK81|Q8BL63|Q9CXY9|Q8BXX3|Q80V43		PIGK GPI8			GPI-anchor transamidase
D101003_MDAMB231_1_OGE05_rafkt_ft8_cc_01.11753.11753.2	2	20.76	12.4	12.01	94.8	123000		Hydrogen	(R)	TYINPFVSFIDQR	(R)	98.83	800.407	1599.82	-0.0096	-6	HUMAN|MOUSE	B7ZKM8	B7ZKM8|O95487|O95487-2|B4DTM6|B4E2E1|Q80ZX0|Q6PFZ1|O95486|B4E205|O95486-2		SEC24B			SEC24B protein
D101003_MDAMB231_1_OGE05_rafkt_ft8_cc_01.8528.8528.2	2	20.76	16.47	16.98	97.1	233000	Q155q	Hydrogen	(R)	qLFHPEQLITGKEDAANNYAR	(G)	77.07	1199.58	2415.2	-17.0518	-10.5	HUMAN|MOUSE	B7Z1K5	B7Z1K5|C9J2C0|Q71U36|P68363|A8JZY9|Q13748|Q9BQE3|Q9NY65|P68366|A6NCC1|A8MUB1|Q13748-2|B3KPS3|B3KT06|B3KPW9|Q8WU19|B8ZZR4|Q8N532|A6NHY4|C9JJQ8|C9JQ00|C9JEV8|C9JDL2|C9K0S6|P68369|P05213|P05214|D3YXI3|P68373|Q9JJZ2|Q3TIZ0|P68368					cDNA FLJ55956, highly similar to Tubulin alpha-6 chain
D101003_MDAMB231_1_OGE09_10_rafkt_ft8_cc_01.6746.6746.2	2	20.76	14.6	16.15	96.6	59500		Hydrogen	(K)	ILQDIASGSHPFSQVLK	(E)	70.73	920.492	1840	-0.0196	-10.6	HUMAN	B4DJA0	B4DJA0|P28331|B4DIN9|B4DUC1|B4DPG1|B4DJ81		NDUFS1 hCG_17250			NADH-ubiquinone oxidoreductase 75 kDa subunit
D101003_MDAMB231_1_OGE11_rafkt_ft8_cc_01.8577.8577.3	3	20.76	15.12	14.03	97.1	38800000		Hydrogen	(K)	STATINNIKPGADYTITLYAVTGR	(G)	80.85	847.449	2540.34	-0.0022	-0.9	MOUSE	P11276	P11276|Q3UGY5|Q3UHL6|Q3TCF1|B9EHT6|Q3UH17|B7ZNJ1	Fn1	Fn1	Core matrisome	ECM Glycoproteins	Fibronectin
D101003_MDAMB231_1_OGE02_rafkt_ft8_cc_01.4619.4619.3	3	20.75	10.74	15.27	92.8	892000	P711p N723n	Hydrogen	(R)	GSpGERGEVGPAGPnGFAGPAGAAGQPGAK	(G)	50.23	879.086	2618.27	16.974	-1.9	HUMAN|MOUSE	P08123	P08123|Q01149|Q3TU64	COL1A2	COL1A2	Core matrisome	Collagens	Collagen alpha-2(I) chain
D101003_MDAMB231_1_OGE02_rafkt_ft8_cc_01.6760.6760.2	2	20.75	14.08	16.05	96.3	8030000		Hydrogen	(R)	LIASYCNVGDIEGASK	(I)	62.15	848.91	1696.82	-0.0077	-4.5	HUMAN	P42704	P42704|B8ZZ38|C9JCA9		LRPPRC LRP130			Leucine-rich PPR motif-containing protein, mitochondrial
D101003_MDAMB231_1_OGE03_rafkt_ft8_cc_01.12220.12220.3	3	20.75	14.74	11.18	97.5	78600		Hydrogen	(R)	RQDNVQELAQQAIHEFQETLK	(L)	101.5	842.421	2525.27	-0.0263	-10.4	MOUSE	Q64282	Q64282|Q99L77|Q8BN43|Q3U7A2|Q3U5N2		Ifit1 Garg16 Ifi56			Interferon-induced protein with tetratricopeptide repeats 1
D101003_MDAMB231_1_OGE03_rafkt_ft8_cc_01.8824.8824.3	3	20.75	12.6	13.45	95.3	503000		Hydrogen	(R)	VVNAPIFHVNSDDPEAVMYVCK	(V)	78.3	835.399	2504.2	-0.0108	-4.3	HUMAN|MOUSE	Q02218	Q02218|B4E2U9|B4DF00|B4DK55|B4DH65|B4E3E9|B4DZ95|Q60597-3|Q60597-4|Q60597|Q60597-2		OGDH			2-oxoglutarate dehydrogenase, mitochondrial
D101003_MDAMB231_1_OGE03_rafkt_ft8_cc_01.9178.9178.2	2	20.75	9.83	12.05	100	473000		Hydrogen	(R)	KEWSGLLEELAR	(N)	80.65	715.886	1430.76	0.0017	1.2	HUMAN|MOUSE	Q01813	Q01813|Q5VSR7|B3KS15|Q9WUA3|Q8C605|Q9WUA3-2|D3YUA3		PFKP PFKF			6-phosphofructokinase type C
D101003_MDAMB231_1_OGE03_rafkt_ft8_cc_01.9253.9253.3	3	20.75	11.83	10.86	96.6	1730000		Hydrogen	(K)	VRPAELEQFESTIGFK	(L)	81.35	617.66	1850.96	0.0021	1.1	HUMAN|MOUSE	O43491	O43491|Q68DV2|B4DHI8|O70318|Q80UE3|Q3UNQ6|B6ZHD0|Q80UE5|B6ZHC5|Q80UE4|B6ZHC7|Q811B2		EPB41L2			Band 4.1-like protein 2
D101003_MDAMB231_1_OGE04_rafkt_ft8_cc_01.5837.5837.3	3	20.75	12.83	12.13	100	1320000		Hydrogen	(K)	HLEINPDHPIVETLR	(Q)	61.2	594.988	1782.95	-0.0003	-0.1	HUMAN|MOUSE	P08238	P08238|B4DGL0|B4DMA2|A8K3W9|Q9H6X9|P11499|Q71LX8		HSP90AB1 HSP90B HSPC2 HSPCB			Heat shock protein HSP 90-beta
D101003_MDAMB231_1_OGE04_rafkt_ft8_cc_01.6294.6294.2	2	20.75	17.76	17.2	96.5	2970000	M220m	Hydrogen	(R)	TLTIVDTGIGmTK	(A)	64.17	683.366	1349.73	15.9907	-3.1	HUMAN|MOUSE	P07900-2	P07900-2|P07900|Q58FG1|B4DTA5|P07901|Q3TKA2|Q3UIF3|P08238|B4DGL0|B4DMA2|P11499|Q71LX8		HSP90AA1 HSP90A HSPC1 HSPCA			Isoform HSP90AA1-2 of Heat shock protein HSP 90-alpha
D101003_MDAMB231_1_OGE05_rafkt_ft8_cc_01.12363.12363.3	3	20.75	10.2	11.66	95.8	138000		Hydrogen	(R)	NALQELQQIIITPIK	(A)	103.13	574.675	1722.02	-0.0056	-3.2	HUMAN	Q5PRF9	Q5PRF9|Q66K25		SAMD4B SMAUG2			Protein Smaug homolog 2
D101003_MDAMB231_1_OGE05_rafkt_ft8_cc_01.3675.3675.2	2	20.75	11.44	11.3	86.4	556000	P1476p P1482p P1485p	Hydrogen	(R)	GDpGPAGPpGPpGSPAEVHGLR	(R)	47.5	1033.99	2019	47.9628	-10.6	MOUSE	Q9JLI2	Q9JLI2	Col5a3	Col5a3 mCG_67925	Core matrisome	Collagens	Collagen type V alpha 3 chain
D101003_MDAMB231_1_OGE05_rafkt_ft8_cc_01.6912.6912.2	2	20.75	16.27	15.25	100	1530000		Hydrogen	(K)	VLATAFDTTLGGR	(K)	66.95	661.357	1321.71	-0.0042	-3.1	HUMAN|MOUSE	P34932	P34932|B4DH02|B4DUS3|B4DIZ3|B4DT47|B4E354|O14992|Q3U2G2|Q61316|Q99L75		HSPA4 APG2			Heat shock 70 kDa protein 4
D101003_MDAMB231_1_OGE06_rafkt_ft8_cc_01.10140.10140.3	3	20.75	15.29	13.96	90.7	446000		Hydrogen	(K)	EVITSDDGSDCGDATELDISHSFSGSLDELSER	(H)	86.27	1181.83	3543.52	-0.0307	-8.7	MOUSE	Q99K47	Q99K47	Fga	Fga	Core matrisome	ECM Glycoproteins	Fibrinogen, alpha polypeptide
D101003_MDAMB231_1_OGE06_rafkt_ft8_cc_01.10915.10915.3	3	20.75	7.42	9.57	93.8	433000		Hydrogen	(R)	LASQANIAQVLAELK	(E)	91.55	523.638	1568.9	-0.0028	-1.8	HUMAN|MOUSE	P63010-2	P63010-2|Q68DI0|A8K916|A8K0G3|Q10567|Q10567-2|Q10567-3|P63010|Q86X54|B4DWG4|Q7Z451|B4E261|C9J1E7|Q8CC13|Q9DBG3-2|O35643|Q3TXG4|Q3TVN4|Q3U1K9|Q9DBG3|Q5SVG4|Q5SVG5		AP2B1 ADTB2 CLAPB1			Isoform 2 of AP-2 complex subunit beta
D101003_MDAMB231_1_OGE07_rafkt_ft8_cc_01.3515.3515.2	2	20.75	15.26	14.24	100	706000		Hydrogen	(R)	APGSSSSGANGDGSLAQSQTGAVVR	(A)	46.75	1131.03	2261.07	-0.0256	-11.3	LYSEN	Q7M135	Q7M135					Lysyl endopeptidase
D101003_MDAMB231_1_OGE12_rafkt_ft8_cc_01.12077.12188.3	3	20.75	12.52	9.2	94.6	39800000		Hydrogen	(R)	LISQIVSSITASLR	(F)	101.02	496.63	1487.88	-0.0042	-2.8	HUMAN|MOUSE	B7Z1K5	B7Z1K5|C9J2C0|P68363|A8JZY9|Q9BQE3|Q9NY65|P68366|A8MUB1|B3KPS3|B3KT06|B3KPW9|Q8WU19|B4DDU2|A6NHY4|C9JIF5|Q9H853|C9JDS9|P05213|D3YXI3|P68373|Q9JJZ2|Q3TIZ0|P68368					cDNA FLJ55956, highly similar to Tubulin alpha-6 chain
D101003_MDAMB231_1_OGE12_rafkt_ft8_cc_01.9966.9966.2	2	20.75	12.97	8.22	97	420000		Hydrogen	(K)	YTQQIIQGIQQLVK	(E)	86.28	830.471	1659.94	-0.0077	-4.7	HUMAN|MOUSE	Q8TCS8	Q8TCS8|Q8K1R3|Q3TST0|Q3UNL5|Q3TN29|Q8K1R3-2		PNPT1 PNPASE			Polyribonucleotide nucleotidyltransferase 1, mitochondrial
D101003_MDAMB231_1_OGE02_rafkt_ft8_cc_01.2318.2318.3	3	20.74	7.36	10.8	94.8	21600000	P289p P292p P298p	Hydrogen	(K)	GDAGPAGPKGEpGSpGENGApGQMGPR	(G)	36.93	831.703	2445.12	47.9745	-4.1	HUMAN|MOUSE	P02452	P02452|P11087|P11087-2	COL1A1	COL1A1	Core matrisome	Collagens	Collagen alpha-1(I) chain
D101003_MDAMB231_1_OGE02_rafkt_ft8_cc_01.7414.7414.2	2	20.74	13.15	15.57	96	1230000		Hydrogen	(R)	FSGWYDADLSPAGHEEAK	(R)	65.9	990.433	1979.88	-0.0187	-9.4	HUMAN|MOUSE	P18669	P18669|Q6P6D7|Q0D2Q6|Q9DBJ1		PGAM1 PGAMA CDABP0006			Phosphoglycerate mutase 1
D101003_MDAMB231_1_OGE05_rafkt_ft8_cc_01.3039.3039.3	3	20.74	11.48	12.99	88.6	1190000	P700p P711p P714p P721p M726m P727p	Hydrogen	(R)	GGAGPpGPEGGKGPAGpPGpPGASGSpGLQGmpGER	(G)	43.7	1062.48	3089.49	95.936	-10.5	MOUSE	P08121	P08121|Q7TT32|Q3UH72|Q8BLW4	Col3a1	Col3a1	Core matrisome	Collagens	Collagen alpha-1(III) chain
D101003_MDAMB231_1_OGE05_rafkt_ft8_cc_01.4770.5029.3	3	20.74	10.53	2.82	93.8	40200000	P1133p N1145n P1150p P1153p P1154p	Hydrogen	(R)	GPpGSAGSPGKDGLnGLPGpIGppGPR	(G)	54.22	824.407	2406.25	64.9524	-4.6	MOUSE	P11087	P11087|P11087-2	Col1a1	Col1a1 Cola1	Core matrisome	Collagens	Collagen alpha-1(I) chain
D101003_MDAMB231_1_OGE06_rafkt_ft8_cc_01.8040.8040.3	3	20.74	10.11	5.78	96.7	2330000	M447m	Hydrogen	(R)	AVCmLSNTTAVAEAWAR	(L)	72.82	622.965	1850.89	15.9928	-1.1	HUMAN	B7Z1K5	B7Z1K5|Q9BQE3|Q8N532					cDNA FLJ55956, highly similar to Tubulin alpha-6 chain
D101003_MDAMB231_1_OGE08_rafkt_ft8_cc_01.5541.5541.2	2	20.74	18.75	18.67	97.5	8850000		Hydrogen	(K)	YSFCTDHTVLVQTR	(G)	59.87	863.909	1726.82	-0.0106	-6.2	HUMAN	B7ZLE5	B7ZLE5|B7ZLF0|Q7Z391|Q564H7	FN1	FN1	Core matrisome	ECM Glycoproteins	FN1 protein
D101003_MDAMB231_1_OGE12_rafkt_ft8_cc_01.10293.10293.2	2	20.74	11.84	10.82	99.3	128000		Hydrogen	(R)	YFPTQALNFAFK	(D)	88.35	723.871	1446.74	-0.0067	-4.6	HUMAN|MOUSE	Q9H0C2	Q9H0C2|P12235|P05141|P12236|A8K787|B2RCV1|Q3V132|P48962|P51881|Q8BVI9		SLC25A31 AAC4 ANT4 SFEC			ADP/ATP translocase 4
D101003_MDAMB231_1_OGE12_rafkt_ft8_cc_01.11192.11427.2	2	20.74	11.59	9.84	99.6	364000000		Hydrogen	(R)	ISLPLPNFSSLNLR	(E)	94.92	785.949	1570.89	-0.0036	-2.3	HUMAN	P08670	P08670|B0YJC4		VIM			Vimentin
D101003_MDAMB231_1_OGE02_rafkt_ft8_cc_01.7267.7267.3	3	20.73	10.15	10.07	99	53300000		Hydrogen	(K)	IFVGGIKEDTEEYNLR	(D)	65.1	628.323	1882.95	-0.0002	-0.1	HUMAN|MOUSE	P51991	P51991|P51991-2|B4E3E6|Q8BG05|Q3UZG3|Q8BG05-2|B2RXM2|A2AL12|Q6P6I7|D3YYL9|Q5U3M2		HNRNPA3 HNRPA3			Heterogeneous nuclear ribonucleoprotein A3
D101003_MDAMB231_1_OGE03_rafkt_ft8_cc_01.9026.9152.3	3	20.73	9.05	9.6	94.9	73300000		Hydrogen	(R)	HGVQELEIELQSQLSK	(K)	79.75	613.326	1837.96	-0.0026	-1.4	HUMAN	P35527	P35527		KRT9			Keratin, type I cytoskeletal 9
D101003_MDAMB231_1_OGE05_rafkt_ft8_cc_01.12077.12186.2	2	20.73	10.34	8.36	99	14400000		Hydrogen	(R)	VTWAPPPSIDLTNFLVR	(Y)	101.43	963.523	1926.05	-0.0097	-5	HUMAN	P02751-15	P02751-15|P02751-7|P02751|P02751-3|P02751-8|P02751-13|P02751-14|P02751-9|B7ZLE5|P02751-5|P02751-6|P02751-10|B7ZLF0|Q68CX6|P02751-4|B4DTK1|B4DU16	FN1	FN1 FN	Core matrisome	ECM Glycoproteins	Isoform 15 of Fibronectin
D101003_MDAMB231_1_OGE06_rafkt_ft8_cc_01.6902.6902.2	2	20.73	15.62	15.7	96.7	6860000	P255p P258p P263p	Hydrogen	(R)	GSDGSVGPVGPAGPIGSAGPpGFpGAPGpK	(G)	66	1295.12	2541.27	47.9651	-7.6	HUMAN|MOUSE	P08123	P08123|Q01149|Q3TU64	COL1A2	COL1A2	Core matrisome	Collagens	Collagen alpha-2(I) chain
D101003_MDAMB231_1_OGE07_rafkt_ft8_cc_01.3070.3070.3	3	20.73	9.39	4.69	96.8	1040000		Hydrogen	(R)	SHTSEGAHLDITPNSGAAGNSAGPK	(S)	43.83	792.707	2376.12	-0.0124	-5.2	HUMAN	Q92597	Q92597|Q597H1|B3KU62|B7Z446|Q8N959|B3KR80|B7Z505|B3KWB2|B7Z4H0|B7Z5Z7		NDRG1 CAP43 DRG1 RTP			Protein NDRG1
D101003_MDAMB231_1_OGE02_rafkt_ft8_cc_01.13558.13558.3	3	20.72	10.01	12.24	94.9	10900000		Hydrogen	(R)	ATTAALLLEAQAATGFLVDPVR	(N)	104.32	743.413	2228.23	-0.0034	-1.5	HUMAN	Q15149	Q15149|Q15149-2|Q15149-3|Q15149-6|Q15149-4|Q15149-5|Q15149-9|Q15149-8|Q15149-7|D3DWL0		PLEC1			Plectin-1
D101003_MDAMB231_1_OGE02_rafkt_ft8_cc_01.4068.4068.2	2	20.72	14.51	13.24	96.6	1820000		Hydrogen	(K)	NTGVILANDANAER	(L)	46.95	729.37	1457.73	-0.002	-1.4	HUMAN	A8MQ38	A8MQ38|Q3KQS4|P46087|P46087-2|Q05BA7		NOP2			Putative uncharacterized protein NOP2
D101003_MDAMB231_1_OGE02_rafkt_ft8_cc_01.9660.9660.2	2	20.72	12.6	11.34	95.2	25900000		Hydrogen	(R)	MIAGQVLDINLAAEPK	(V)	79.23	841.958	1682.91	-0.0053	-3.1	HUMAN|MOUSE	P07910	P07910|A8K9A4|B2R603|P07910-2|D3DPI2|B3KX96|B2R5W2|B4DY08|P07910-4|B4DSU6|B4DMJ1|Q3U6P5|Q9Z204|Q9Z204-5|Q9Z204-2|Q9Z204-3|Q9Z204-4		HNRNPC HNRPC			Heterogeneous nuclear ribonucleoproteins C1/C2
D101003_MDAMB231_1_OGE06_rafkt_ft8_cc_01.8933.9054.2	2	20.72	14.58	12.41	95.5	7840000	P912p	Hydrogen	(R)	GELGFQGLTGPpGPAGVLGPQGK	(V)	78.67	1075.56	2134.13	15.9854	-4.4	MOUSE	Q9JLI2	Q9JLI2|Q920S4	Col5a3	Col5a3 mCG_67925	Core matrisome	Collagens	Collagen type V alpha 3 chain
D101003_MDAMB231_1_OGE09_10_rafkt_ft8_cc_01.7034.7034.4	4	20.72	10.13	9.17	92.3	48100000		Hydrogen	(K)	GLKPGVVYEGQLISIQQYGHQEVTR	(F)	72.78	700.625	2799.48	-0.001	-0.4	HUMAN	P02751-15	P02751-15|P02751-7|P02751|P02751-11|P02751-3|P02751-8|P02751-13|P02751-14|P02751-9|B7ZLE5|P02751-5|P02751-6|P02751-10|B7ZLF0|P02751-4|P02751-12	FN1	FN1 FN	Core matrisome	ECM Glycoproteins	Isoform 15 of Fibronectin
D101003_MDAMB231_1_OGE12_rafkt_ft8_cc_01.12145.12145.3	3	20.72	12.2	13.1	96.1	153000	M233m	Hydrogen	(K)	GAILNISSGSGmLPVPLLTIYSATK	(T)	101.53	840.456	2503.38	15.9693	-10.2	HUMAN	D3DR22	D3DR22|Q53GQ0|D3DR23|B3KQJ0|B4DWS6		HSD17B12 hCG_16453			Hydroxysteroid (17-beta) dehydrogenase 12, isoform CRA_a
D101003_MDAMB231_1_OGE02_rafkt_ft8_cc_01.11445.11445.2	2	20.71	13.28	13.9	90	800000		Hydrogen	(R)	AVETPPLSSVNLLEGLSR	(T)	90.37	941.515	1882.03	-0.0047	-2.5	HUMAN	Q14C86-6	Q14C86-6|Q14C86|Q14C86-2|Q14C86-5|Q14C86-4|Q14C86-3|B5MDH9|C9IZ08|B4DGD8|B0QZ65		GAPVD1 GAPEX5 KIAA1521 RAP6			Isoform 6 of GTPase-activating protein and VPS9 domain-containing protein 1
D101003_MDAMB231_1_OGE02_rafkt_ft8_cc_01.6826.6826.3	3	20.71	10.41	12.47	94.3	31700000	P640p P646p P652p P658p P672p	Hydrogen	(R)	GEQGPAGSpGFQGLpGPAGPpGEAGKpGEQGVPGDLGAPGpSGAR	(G)	61.62	1366.31	4016.95	79.9546	-4.9	HUMAN|MOUSE	P02452	P02452|D3DTX7|P11087|P11087-2	COL1A1	COL1A1	Core matrisome	Collagens	Collagen alpha-1(I) chain
D101003_MDAMB231_1_OGE03_rafkt_ft8_cc_01.12423.12423.3	3	20.71	14.42	13.2	96.1	9320		Hydrogen	(K)	LLGGVTIAQGGVLPNIQAVLLPK	(K)	102.78	757.793	2271.38	-0.017	-7.5	HUMAN|MOUSE	P16104	P16104|Q96QV6|Q8IUE6|P27661|Q64522		H2AFX H2AX			Histone H2A.x
D101003_MDAMB231_1_OGE04_rafkt_ft8_cc_01.2620.2642.3	3	20.71	9.61	9.95	96.5	7210000	P1044p P1048p P1051p P1056p	Hydrogen	(K)	GDRGETGPAGpPGApGApGAPGpVGPAGK	(S)	40.98	838.404	2449.22	63.9752	-1.8	HUMAN|MOUSE	P02452	P02452|D3DTX7|P11087	COL1A1	COL1A1	Core matrisome	Collagens	Collagen alpha-1(I) chain
D101003_MDAMB231_1_OGE08_rafkt_ft8_cc_01.5449.5587.3	3	20.71	13.91	7.97	91.4	7820000	M72m	Hydrogen	(K)	SVVLMSHLGRPDGVPmPDK	(Y)	59.67	684.349	2035.05	15.985	-4.8	HUMAN|MOUSE	P00558	P00558|B7Z7A9|P09411		PGK1 PGKA MIG10 OK/SW-cl.110			Phosphoglycerate kinase 1
D101003_MDAMB231_1_OGE08_rafkt_ft8_cc_01.9077.9077.2	2	20.71	16.04	15.13	96.5	151000		Hydrogen	(R)	AVCMLSNTTAVAEAWAR	(L)	83.28	925.94	1850.89	-0.0168	-9.1	HUMAN	B7Z1K5	B7Z1K5|Q9BQE3|Q8N532					cDNA FLJ55956, highly similar to Tubulin alpha-6 chain
D101003_MDAMB231_1_OGE09_10_rafkt_ft8_cc_01.5358.5358.3	3	20.71	10.88	11.34	91	13300000		Hydrogen	(R)	VIHLSNLPHSGYSDSAVLK	(L)	61.85	679.694	2037.08	-0.0094	-4.6	HUMAN|MOUSE	A8MXP9	A8MXP9|P43243|Q68D11|B4DRS1|B7ZAV5|B4DF66|B3KM87|Q9H4N1|Q8K310|Q4FJT0|Q3TTX0		MATR3			Putative uncharacterized protein MATR3
D101003_MDAMB231_1_OGE02_rafkt_ft8_cc_01.9534.9534.3	3	20.7	11.2	12.42	95.2	4700000		Hydrogen	(R)	LLEAQIATGGIIDPEESHRLPVEVAYK	(R)	78.43	983.527	2948.57	-0.0078	-2.7	HUMAN|MOUSE	Q15149	Q15149|Q15149-2|Q15149-3|Q15149-6|Q15149-4|Q15149-5|Q15149-9|Q15149-8|Q15149-7|D3DWL0|Q9QXS1|Q9QXS1-2|Q9QXS1-8|Q9QXS1-7|Q9QXS1-6|Q9QXS1-14|Q9QXS1-4|Q9QXS1-16|Q9QXS1-3|Q9QXS1-5|Q9QXS1-13|Q9QXS1-11|Q9QXS1-12|Q9QXS1-9|Q9QXS1-10|Q9QXS1-15		PLEC1			Plectin-1
D101003_MDAMB231_1_OGE03_rafkt_ft8_cc_01.1932.1932.2	2	20.7	13.01	13.17	89.9	636000	P440p P451p	Hydrogen	(K)	GDTGAKGEpGATGVQGPPGpAGEEGKR	(G)	35.02	1255.1	2477.2	31.9836	-2.5	MOUSE	P11087	P11087|P11087-2	Col1a1	Col1a1 Cola1	Core matrisome	Collagens	Collagen alpha-1(I) chain
D101003_MDAMB231_1_OGE03_rafkt_ft8_cc_01.6272.6272.3	3	20.7	12.79	12.06	97.5	9600000		Hydrogen	(R)	RQVEEEILALK	(A)	61.98	443.258	1327.76	0.0013	0.9	HUMAN	Q15149	Q15149|Q15149-2|Q15149-3|Q15149-6|Q15149-4|Q15149-5|Q15149-9|Q15149-8|Q15149-7		PLEC1			Plectin-1
D101003_MDAMB231_1_OGE04_rafkt_ft8_cc_01.8445.8676.3	3	20.7	11.81	13.28	94	423000	Q213q M219m N232n	Hydrogen	(R)	qHIVNDmNPGNLHLFINAYnSR	(R)	78.08	856.403	2567.26	-0.0634	-6.2	HUMAN	Q92597	Q92597|Q597H1|B3KU62|B7Z446|Q8N959|B3KR80|B7Z505|B3KWB2		NDRG1 CAP43 DRG1 RTP			Protein NDRG1
D101003_MDAMB231_1_OGE05_rafkt_ft8_cc_01.11771.11771.2	2	20.7	16.85	11.51	97.2	36400		Hydrogen	(K)	NLTQYSWLLDGFPR	(T)	98.87	855.429	1709.87	-0.0136	-7.9	HUMAN	Q9UIJ7	Q9UIJ7|Q7Z4Y4|Q7Z531|Q9HC01|B3KWD9		AK3 AK3L1 AK6 AKL3L			GTP:AMP phosphotransferase mitochondrial
D101003_MDAMB231_1_OGE05_rafkt_ft8_cc_01.9477.9477.3	3	20.7	8.52	6.79	95.2	8880000		Hydrogen	(R)	DFNHINVELSLLGK	(K)	83.33	533.622	1598.85	-0.0015	-0.9	HUMAN|MOUSE	P32969	P32969|B4DLV8|B4E1M5|P51410|D3YZH3|Q5M9J5|D3YYQ0|D3Z629|D3YZT0		RPL9 OK/SW-cl.103| RPL9P7| RPL9P8| RPL9P9			60S ribosomal protein L9
D101003_MDAMB231_1_OGE06_rafkt_ft8_cc_01.3955.3955.3	3	20.7	12.78	12.89	90.9	850000	N416n	Hydrogen	(K)	IVAERPGTnSTGPAPMAPPR	(A)	48.22	674.013	2019.04	0.979	-2.5	HUMAN	Q13263	Q13263|B2R8R5|Q13263-2		TRIM28 KAP1 RNF96 TIF1B			Transcription intermediary factor 1-beta
D101003_MDAMB231_1_OGE06_rafkt_ft8_cc_01.5797.5797.2	2	20.7	15.78	15	96.8	3920000		Hydrogen	(K)	AINQQTGAFVEISR	(Q)	59.13	767.401	1533.8	-0.0075	-4.9	HUMAN|MOUSE	Q92945	Q92945|Q92945-2|Q3U0V1		KHSRP FUBP2			Far upstream element-binding protein 2
D101003_MDAMB231_1_OGE07_rafkt_ft8_cc_01.5074.5200.4	4	20.7	8.38	6.22	95.7	110000000	P771p P775p P784p P787p	Hydrogen	(R)	GPAGPIGPPGpAGQpGDKGEGGSpGLpGIAGPR	(G)	57.62	734.866	2872.47	63.9729	-2.3	MOUSE	P08121	P08121|Q7TT32|Q3UH72|Q8BLW4|Q8BKY2	Col3a1	Col3a1	Core matrisome	Collagens	Collagen alpha-1(III) chain
D101003_MDAMB231_1_OGE09_10_rafkt_ft8_cc_01.8015.8130.3	3	20.7	9.83	10.05	98.1	14300000		Hydrogen	(K)	AAAIGIDLGTTYSCVGVFQHGK	(V)	79.27	755.713	2265.13	-0.0083	-3.6	HUMAN	P08107	P08107|B4DWK5|B4DI39|B4E3B6|B4DFN9|B4E388|B4E1S9|B4DVU9|Q5SP16|B3KTT5|B4DNX1|B4E1T6|C9IYE6|C9JCM4|B4DNV4		HSPA1A HSPA1| HSPA1B			Heat shock 70 kDa protein 1A/1B
D101003_MDAMB231_1_OGE12_rafkt_ft8_cc_01.8484.8484.2	2	20.7	7.61	12.09	98.8	7580000		Hydrogen	(K)	VANVSLLALYK	(G)	76.53	595.859	1190.71	-0.0029	-2.4	HUMAN|MOUSE	P62266	P62266|Q9CZI5|P62267|Q9CWI9|Q497E1|D3YXF9		RPS23			40S ribosomal protein S23
D101003_MDAMB231_1_OGE05_rafkt_ft8_cc_01.5615.5615.3	3	20.69	11.09	11.15	93.1	983000	N220n	Carbamyl	(R)	IIHGNQIATnGVVHVIDR	(V)	59.12	667.359	1999.08	0.9782	-2.9	HUMAN	Q15063	Q15063|B1ALD8|C0IMJ1|B1ALD9|Q15063-3|C0IMJ3|Q15063-2|Q15063-4|C0IMJ2|C0IMJ4	POSTN	POSTN OSF2	Core matrisome	ECM Glycoproteins	Periostin
D101003_MDAMB231_1_OGE07_rafkt_ft8_cc_01.7790.7790.3	3	20.69	11.45	12.14	94.5	498000		Hydrogen	(K)	NVLLHQAGEIWHISASPADR	(G)	74.47	738.714	2214.14	-0.0144	-6.5	HUMAN	A8MUM1	A8MUM1|Q53HC9|D3YTH5|C9J0U9		TSSC1			Putative uncharacterized protein TSSC1
D101003_MDAMB231_1_OGE03_rafkt_ft8_cc_01.10808.10808.2	2	20.68	9.17	12.28	96.3	324000		Hydrogen	(K)	LWSGYSLLYFEGQEK	(A)	91.63	910.442	1819.89	-0.0141	-7.8	HUMAN|MOUSE	P08572	P08572|B4DH43|P08122	COL4A2	COL4A2	Core matrisome	Collagens	Collagen alpha-2(IV) chain
D101001_MDAMB231_1_OGE01_rafkt_ft8_cc_01.4856.4856.2	2	20.67	13.23	10.35	98.6	3670000		Hydrogen	(R)	DLEDKEGEIQAGAK	(L)	48.1	751.872	1502.73	0.0032	2.2	HUMAN|MOUSE	Q13409	Q13409|Q13409-5|Q13409-2|B4DPZ3|B7ZA04|Q13409-3|Q13409-6|A2BFF9|A2BFF5|Q3TPJ8|O88487|A2BFF8		DYNC1I2 DNCI2 DNCIC2			Cytoplasmic dynein 1 intermediate chain 2
D101001_MDAMB231_1_OGE01_rafkt_ft8_cc_01.5144.5387.3	3	20.67	11.74	11.84	95.2	1650000	P454p P457p P459p P469p P472p N475n P478p	Hydrogen	(R)	GEAGSpGIpGpKGEDGKDGSpGEpGAnGLpGAAGER	(G)	49.87	1113.83	3242.53	96.9545	0.3	MOUSE	P08121	P08121|Q7TT32|Q3UH72|Q8BLW4|Q8BKY2	Col3a1	Col3a1	Core matrisome	Collagens	Collagen alpha-1(III) chain
D101003_MDAMB231_1_OGE02_rafkt_ft8_cc_01.13240.13240.2	2	20.67	13.09	12.72	98.8	216000	M636m	Hydrogen	(R)	TPLFDQIIDmLR	(V)	102.33	739.389	1461.78	15.9943	-0.4	HUMAN|MOUSE	P54886	P54886|P54886-2|Q9Z110|Q8BGM2|Q3TWN8|Q9Z110-2|Q3UZ27		ALDH18A1 GSAS P5CS PYCS			Delta-1-pyrroline-5-carboxylate synthase
D101003_MDAMB231_1_OGE06_rafkt_ft8_cc_01.10724.10724.2	2	20.67	14.9	12.98	96.5	254000		Hydrogen	(K)	QIALAVLSTELAVR	(K)	90.3	742.442	1483.88	-0.0069	-4.6	HUMAN|MOUSE	P27708	P27708|B2RQC6|B7ZN27		CAD			CAD protein
D101003_MDAMB231_1_OGE06_rafkt_ft8_cc_01.11947.11947.3	3	20.67	9.84	11.74	90	66800		Hydrogen	(K)	SPYLYPLYGLGELPQGFAR	(L)	98.88	714.367	2141.11	-0.0199	-9.3	HUMAN|MOUSE	B4DLV7	B4DLV7|P31150|P50395|B4DHX4|Q5SX88|P50396|Q61598|Q3TIY6|Q3UUX9|Q61598-2					cDNA FLJ60299, highly similar to Rab GDP dissociation inhibitor beta
D101003_MDAMB231_1_OGE07_rafkt_ft8_cc_01.9826.9826.2	2	20.67	13.7	11.68	98.8	144000	M295m	Hydrogen	(K)	ALLQEmPLTALLR	(N)	88.28	742.924	1468.86	15.9854	-6.4	HUMAN|MOUSE	B3KN94	B3KN94|P10155|Q5LJ99|Q86WL3|Q5LJA0|Q5LJ98|Q86WL4|O08848|Q80W12|Q8R562					cDNA FLJ13982 fis, clone Y79AA1001711, highly similar to 60 kDa SS-A/Ro ribonucleoprotein
D101003_MDAMB231_1_OGE09_10_rafkt_ft8_cc_01.8467.8591.3	3	20.67	11.48	11.35	90.7	1470000	M361m	Hydrogen	(K)	IPNIYAIGDVVAGPmLAHK	(A)	82.72	665.694	1979.08	15.9904	-2.2	HUMAN|MOUSE	P09622	P09622|B4DMK9|B4DT69|B4DFL1|B4DHG0|Q3TIE8|O08749		DLD GCSL LAD PHE3			Dihydrolipoyl dehydrogenase, mitochondrial
D101003_MDAMB231_1_OGE11_rafkt_ft8_cc_01.8023.8023.2	2	20.67	17.13	12.22	96	197000		Hydrogen	(K)	NILFVITKPDVYK	(S)	77.03	775.448	1549.9	-0.0093	-6	HUMAN|MOUSE	Q13765	Q13765|Q9BZK3|Q6NT22|P70670|Q60817|Q3UK68		NACA HSD48			Nascent polypeptide-associated complex subunit alpha
D101003_MDAMB231_1_OGE05_rafkt_ft8_cc_01.6387.6387.3	3	20.66	14.91	13.28	96.9	2510000		Hydrogen	(K)	AADFQLHTHVNDGTEFGGSIYQK	(V)	63.88	845.726	2535.19	-0.0264	-10.4	HUMAN|MOUSE	Q9Y277-2	Q9Y277-2|Q9Y277|Q5EBQ0|Q60931|Q3TTN3		VDAC3			Isoform 2 of Voltage-dependent anion-selective channel protein 3
D101003_MDAMB231_1_OGE05_rafkt_ft8_cc_01.7944.8099.2	2	20.66	13.41	14.77	98.7	13800000	N62n	Hydrogen	(R)	SSFYVnGLTLGGQK	(C)	74.43	736.373	1470.76	0.9804	-2.4	HUMAN	P07737	P07737		PFN1			Profilin-1
D101003_MDAMB231_1_OGE02_rafkt_ft8_cc_01.11364.11364.2	2	20.65	16.86	14.59	92.7	201000	Q128q	Hydrogen	(R)	qEQVTAAVAHAVEQQMQK	(L)	89.78	989.98	1995.99	-17.0391	-6.3	HUMAN	Q8IWX8	Q8IWX8		CHERP DAN26 SCAF6			Calcium homeostasis endoplasmic reticulum protein
D101003_MDAMB231_1_OGE04_rafkt_ft8_cc_01.12186.12186.3	3	20.65	16.22	17.71	96	643000		Carbamyl	(R)	VTIAQGGVLPNIQAVLLPK	(K)	104.13	658.723	1974.17	-0.0199	-10.1	HUMAN|MOUSE	P04908	P04908|Q93077|P20671|P0C0S8|Q6FI13|Q7L7L0|B2R5B3|Q16777|Q9BTM1|Q96KK5|Q99878|B4E0B3|Q8CGP5|Q8CGP7|P22752|Q6GSS7|Q8BFU2|Q64523|Q8R1M2|Q8CGP4|Q8CGP6		HIST1H2AB H2AFM| HIST1H2AE H2AFA			Histone H2A type 1-B/E
D101003_MDAMB231_1_OGE05_rafkt_ft8_cc_01.12336.12336.2	2	20.65	15.66	15.21	96.5	70800		Hydrogen	(R)	LSDLVNTAILIALNK	(R)	102.92	799.476	1597.95	-0.0084	-5.3	HUMAN	Q8WUM0	Q8WUM0|B4E206|B4E3T7|A6NGS4|Q5T8N1		NUP133			Nuclear pore complex protein Nup133
D101003_MDAMB231_1_OGE05_rafkt_ft8_cc_01.9493.9493.3	3	20.65	9.19	6.85	94.3	4740000		Hydrogen	(K)	TVTAMDVVYALK	(R)	83.42	437.572	1310.7	-0.0009	-0.7	HUMAN|MOUSE	P62805	P62805|Q0VAS5|P62806		HIST1H4A H4/A H4FA| HIST1H4B H4/I H4FI| HIST1H4C H4/G H4FG| HIST1H4D H4/B H4FB| HIST1H4E H4/J H4FJ| HIST1H4F H4/C H4FC| HIST1H4H H4/H H4FH| HIST1H4I H4/M H4FM| HIST1H4J H4/E H4FE| HIST1H4K H4/D H4FD| HIST1H4L H4/K H4FK| HIST2H4A H4/N H4F2 H4FN HIST2H4| HIST2H4B H4/O H4FO| HIST4H4			Histone H4
D101003_MDAMB231_1_OGE06_rafkt_ft8_cc_01.9684.9684.3	3	20.65	11.11	7.44	94.4	3630000		Hydrogen	(K)	TVTAMDVVYALK	(R)	83.25	437.572	1310.7	-0.0016	-1.3	HUMAN|MOUSE	P62805	P62805|Q0VAS5|P62806		HIST1H4A H4/A H4FA| HIST1H4B H4/I H4FI| HIST1H4C H4/G H4FG| HIST1H4D H4/B H4FB| HIST1H4E H4/J H4FJ| HIST1H4F H4/C H4FC| HIST1H4H H4/H H4FH| HIST1H4I H4/M H4FM| HIST1H4J H4/E H4FE| HIST1H4K H4/D H4FD| HIST1H4L H4/K H4FK| HIST2H4A H4/N H4F2 H4FN HIST2H4| HIST2H4B H4/O H4FO| HIST4H4			Histone H4
D101003_MDAMB231_1_OGE08_rafkt_ft8_cc_01.5425.5425.2	2	20.65	12.56	13.83	98	6470000		Hydrogen	(K)	YLYHGQTLETLGGK	(K)	59.07	790.405	1579.81	-0.0092	-5.8	HUMAN	Q15582	Q15582|B9ZVW9	TGFBI	TGFBI BIGH3	Core matrisome	ECM Glycoproteins	Transforming growth factor-beta-induced protein ig-h3
D101003_MDAMB231_1_OGE09_10_rafkt_ft8_cc_01.8957.8957.2	2	20.65	14.1	9.71	98.7	262000	M60m M63m	Hydrogen	(K)	AmGImNSFVNDIFER	(I)	85.75	888.4	1743.82	31.9736	-9.1	HUMAN|MOUSE	B4DR52	B4DR52|B4DLA9|P33778|P62807|P58876|Q93079|P06899|O60814|Q99880|Q99879|Q99877|P23527|Q16778|Q5QNW6|Q8N257|P57053|A8K9J7|Q0D2M2|Q8CGP2-2|Q921L4|Q8CBB6|D3Z010|D3YZK2|D3YZM4|D3Z004|D3YZ88|D3YV02|Q64475|Q6ZWY9|P10853|Q64478|Q8CGP1|P10854|Q8CGP2|Q64525|Q64524|Q9D2U9|Q8CGP0|Q8VEE3					Histone H2B
D101003_MDAMB231_1_OGE11_rafkt_ft8_cc_01.8440.8440.3	3	20.65	11.87	12.15	97.8	3290000	Q205q	Hydrogen	(R)	qHVIYGPWNLPQTGYSHLSR	(Q)	79.95	779.386	2353.18	-17.0411	-6.2	MOUSE	Q61508	Q61508|Q3U5Q5|Q3TDX7|Q9QX30|Q3TXB7|B7ZNR0|Q61508-2|Q9Z2R8|D3YV64|D3Z038|D3Z0U9	Ecm1	Ecm1	Core matrisome	ECM Glycoproteins	Extracellular matrix protein 1
D101003_MDAMB231_1_OGE02_rafkt_ft8_cc_01.12666.12666.2	2	20.64	14.18	14.05	94.1	979000		Hydrogen	(K)	YGALALQEIFDGIQPK	(M)	98.4	881.968	1762.94	-0.0095	-5.4	HUMAN|MOUSE	P55060	P55060|P55060-3|A3RLL6|B4DM31|B4DUC5|B4DPS6|B4DS32|Q9ERK4		CSE1L CAS XPO2			Exportin-2
D101003_MDAMB231_1_OGE12_rafkt_ft8_cc_01.10055.10055.2	2	20.64	17.02	17.66	98.9	62000		Hydrogen	(R)	YAIQLITAASLVCR	(K)	86.85	789.934	1578.87	-0.0063	-4	HUMAN|MOUSE	Q9Y230	Q9Y230|B3KNL2|B3KQ59|Q9WTM5|Q3UXP2		RUVBL2 INO80J TIP48 TIP49B CGI-46			RuvB-like 2
D101003_MDAMB231_1_OGE12_rafkt_ft8_cc_01.5442.5442.3	3	20.64	13.16	12.42	95.6	22900000		Hydrogen	(R)	VYNVTQHAVGIVVNK	(Q)	57.75	547.641	1640.91	-0.0034	-2.1	HUMAN	P46778	P46778|C9JHA8		RPL21			60S ribosomal protein L21
D101003_MDAMB231_1_OGE02_rafkt_ft8_cc_01.4547.4547.3	3	20.63	14.25	16.29	97.1	397000		Hydrogen	(K)	VAQLEAQCQEPCKDSVQIHDTTGKDCQEIANK	(G)	49.9	1234.22	3700.7	-0.0477	-12.9	MOUSE	Q3UER8	Q3UER8|Q8VCM7	Fgg	Fgg	Core matrisome	ECM Glycoproteins	Putative uncharacterized protein
D101003_MDAMB231_1_OGE03_rafkt_ft8_cc_01.10641.10641.2	2	20.63	15.35	15.54	95	243000		Hydrogen	(K)	HLYTLDGGDIINALCFSPNR	(Y)	90.57	1138.55	2276.11	-0.0127	-5.6	HUMAN|MOUSE	P63244	P63244|P68040		GNB2L1 HLC7 PIG21			Guanine nucleotide-binding protein subunit beta-2-like 1
D101003_MDAMB231_1_OGE03_rafkt_ft8_cc_01.4610.4610.2	2	20.63	14.61	16	94.8	6020000	M210m	Hydrogen	(K)	IQKLESDISAQmEYCR	(T)	51.77	993.96	1970.93	15.9809	-7	MOUSE	Q8K0E8	Q8K0E8	Fgb	Fgb	Core matrisome	ECM Glycoproteins	Fibrinogen beta chain
D101003_MDAMB231_1_OGE06_rafkt_ft8_cc_01.9583.9583.2	2	20.63	14.03	13.59	93	373000		Hydrogen	(K)	VLFLLGADGGCITR	(Q)	82.53	746.398	1491.8	-0.0098	-6.6	HUMAN	B4DJA0	B4DJA0|P28331|B4DIN9|B4DUC1|B4DPG1|B4DJ81|Q9P1A0		NDUFS1 hCG_17250			NADH-ubiquinone oxidoreductase 75 kDa subunit
D101003_MDAMB231_1_OGE09_10_rafkt_ft8_cc_01.7376.7376.4	4	20.63	12.71	11.84	91.4	4820000		Hydrogen	(R)	AVLGEVVLYSGARPLSHQPGPEAPALPK	(T)	75.05	714.144	2853.56	-0.0095	-3.3	HUMAN	P26640	P26640|B0V043		VARS G7A VARS2			Valyl-tRNA synthetase
D101001_MDAMB231_1_OGE01_rafkt_ft8_cc_01.0243.0467.3	3	20.62	11.89	9.37	94.1	14100000	P909p P915p N918n P921p	Hydrogen	(R)	GPpGAVGSpGVnGApGEAGR	(D)	17.08	584.946	1703.85	48.9782	5.4	HUMAN|MOUSE	P08123	P08123|Q01149|Q3TU64	COL1A2	COL1A2	Core matrisome	Collagens	Collagen alpha-2(I) chain
D101003_MDAMB231_1_OGE05_rafkt_ft8_cc_01.4011.4229.3	3	20.62	9.62	8.46	96.7	7050000		Hydrogen	(K)	IFVGGIKEDTEEHHLR	(D)	49.75	627.326	1879.97	-0.003	-1.6	HUMAN|MOUSE	P09651	P09651|Q32P51|P0C7M2|P09651-2|Q0VAC0|Q6IPF2|P09651-3|C9JCD7|Q5EBP8|Q3UK83|P49312|Q3TIK8|Q3U7F3|Q3TFB1|P49312-2|P22626|P22626-2|B8ZZ37|O88569|O88569-2|B7ZP22|O88569-3		HNRNPA1 HNRPA1			Heterogeneous nuclear ribonucleoprotein A1
D101003_MDAMB231_1_OGE12_rafkt_ft8_cc_01.4164.4164.2	2	20.62	16.36	11.22	95.4	2230000	P997p P1003p P1009p	Hydrogen	(R)	GPpGPMGPpGLAGPpGESGR	(E)	50.45	916.927	1784.88	47.9725	-6.7	HUMAN|MOUSE	P02452	P02452|D3DTX7|P11087	COL1A1	COL1A1	Core matrisome	Collagens	Collagen alpha-1(I) chain
D101003_MDAMB231_1_OGE03_rafkt_ft8_cc_01.1861.1979.3	3	20.61	10.47	10.18	90.4	32500000	P440p P449p	Hydrogen	(K)	GDTGAKGEpGATGVQGPpGPAGEEGKR	(G)	35.05	837.066	2477.2	31.9813	-3.4	MOUSE	P11087	P11087|P11087-2	Col1a1	Col1a1 Cola1	Core matrisome	Collagens	Collagen alpha-1(I) chain
D101003_MDAMB231_1_OGE03_rafkt_ft8_cc_01.3480.3480.4	4	20.61	11.07	9.47	94.9	16300000	P621p P623p P636p P648p	Hydrogen	(R)	GPSGApGpDGNKGEAGAVGApGSAGASGPGGLpGER	(G)	44.87	770.108	3013.44	63.9755	-1.4	MOUSE	Q01149	Q01149|Q3TU64	Col1a2	Col1a2 Cola2	Core matrisome	Collagens	Collagen alpha-2(I) chain
D101003_MDAMB231_1_OGE05_rafkt_ft8_cc_01.9260.9260.2	2	20.61	13.84	13.88	96.2	2380000		Hydrogen	(R)	IGPAPAFAGDTISLTITK	(G)	81.92	886.989	1772.98	-0.0088	-4.9	MOUSE	P37889	P37889|P37889-2|Q99K58|Q3TGL4	Fbln2	Fbln2	Core matrisome	ECM Glycoproteins	Fibulin-2
D101003_MDAMB231_1_OGE12_rafkt_ft8_cc_01.2467.2467.2	2	20.61	20.61	20.61	94.9	1240000		Hydrogen	(R)	GGGGGGYGSGGSSYGSGGGSYGSGGGGGGGR	(G)	40.2	1192.46	2383.95	-0.0309	-13	HUMAN	P04264	P04264		KRT1 KRTA			Keratin, type II cytoskeletal 1
D101003_MDAMB231_1_OGE02_rafkt_ft8_cc_01.13609.13609.3	3	20.6	9.33	7.3	93.7	199000		Hydrogen	(K)	VGCLQLINALITPAEELDFR	(V)	104.65	758.074	2272.2	0.0057	2.5	HUMAN|MOUSE	O60610	O60610|Q6URC4|A0RZB8|Q17RN4|O60610-2|B9ZVX0|O08808|Q6NS79|D3Z074		DIAPH1 DIAP1			Protein diaphanous homolog 1
D101003_MDAMB231_1_OGE03_rafkt_ft8_cc_01.7852.7852.3	3	20.6	12.32	11.31	94.7	7300000		Hydrogen	(K)	KGIVDQSQQAYQEAFEISK	(K)	72.15	723.698	2169.08	-0.0036	-1.7	HUMAN|MOUSE	P63104	P63104|B7Z465|B0AZS6|B7Z2E6|P63101		YWHAZ			14-3-3 protein zeta/delta
D101003_MDAMB231_1_OGE03_rafkt_ft8_cc_01.9833.9833.3	3	20.6	11.51	12.14	98.4	297000		Hydrogen	(R)	HLQLQTQLEQLQEETFR	(L)	84.95	714.371	2141.1	0.0014	0.6	HUMAN|MOUSE	Q2VJ45	Q2VJ45|Q86VS8|Q5BKS5|Q8BUK6					HOOK3-RET fusion protein
D101003_MDAMB231_1_OGE07_rafkt_ft8_cc_01.4120.4237.2	2	20.6	16.66	12.04	95.2	105000000	P997p P1003p P1009p	Hydrogen	(R)	GPpGPMGPpGLAGPpGESGR	(E)	51.2	916.929	1784.88	47.9757	-4.9	HUMAN|MOUSE	P02452	P02452|D3DTX7|P11087	COL1A1	COL1A1	Core matrisome	Collagens	Collagen alpha-1(I) chain
D101003_MDAMB231_1_OGE08_rafkt_ft8_cc_01.4111.4228.2	2	20.6	16.55	11.91	95.1	134000000	P997p P1003p P1009p	Hydrogen	(R)	GPpGPMGPpGLAGPpGESGR	(E)	51.18	916.929	1784.88	47.9755	-5.1	HUMAN|MOUSE	P02452	P02452|D3DTX7|P11087	COL1A1	COL1A1	Core matrisome	Collagens	Collagen alpha-1(I) chain
D101003_MDAMB231_1_OGE07_rafkt_ft8_cc_01.5544.5544.3	3	20.59	13.19	14.9	93.3	10800000	P771p P775p P792p	Hydrogen	(R)	GPAGPIGPPGpAGQpGDKGEGGSPGLPGIAGpR	(G)	58.98	974.151	2872.47	47.9678	-5.8	MOUSE	P08121	P08121|Q7TT32|Q3UH72|Q8BLW4|Q8BKY2	Col3a1	Col3a1	Core matrisome	Collagens	Collagen alpha-1(III) chain
D101003_MDAMB231_1_OGE07_rafkt_ft8_cc_01.9623.9623.3	3	20.59	10.53	9.97	92.8	74100		Hydrogen	(R)	AQAALQAVSAVQSGSLALSGGPSNEGTVLPGQSPVLR	(I)	86.82	1173.28	3517.86	-0.0504	-14.3	HUMAN	O95758-4	O95758-4|O95758-5|O95758|O95758-2|B1ALY5|O95758-1|B3KME7|B1ALY6		ROD1			Isoform 4 of Regulator of differentiation 1
D101003_MDAMB231_1_OGE09_10_rafkt_ft8_cc_01.3350.3350.2	2	20.59	15.72	16.38	91.1	124000		Hydrogen	(R)	ILHSHISDTSIVVK	(M)	48.78	774.936	1548.87	-0.0108	-7	MOUSE	P97861	P97861|D3Z4Y1		Krt86 Krt2-10 Krthb6			Keratin, type II cuticular Hb6
D101003_MDAMB231_1_OGE12_rafkt_ft8_cc_01.3993.3993.3	3	20.59	14.34	12.52	91.8	26300000		Hydrogen	(-)	MREIVHIQAGQCGNQIGAK	(F)	49.47	704.023	2110.06	-0.0112	-5.3	HUMAN|MOUSE	Q13509	Q13509|B2RBD5|Q13885|Q9BVA1|B2R6L0|P07437|B7Z4N1|B4E052|B4DMU8|B4DXZ5|B4DMJ5|Q9ERD7|Q7TMM9|Q9CWF2|P99024|P68371|Q8IWP6|Q8IZ29|Q8N6N5|P04350|B4DJ43|B4DFH6|B4DNW1|P68372|Q9D6F9		TUBB3 TUBB4			Tubulin beta-3 chain
D101003_MDAMB231_1_OGE12_rafkt_ft8_cc_01.6872.6872.2	2	20.59	14.23	14.58	96.8	9310000		Hydrogen	(K)	LTLHGLQQYYVK	(L)	66.4	731.902	1462.81	-0.0089	-6.1	HUMAN|MOUSE	B4DX78	B4DX78|Q13838-2|Q13838|O00148|Q5STU3|B4DP52|Q8N5M0|Q9Z1N5|Q8VDW0|Q3T9L0|Q3UVN0|Q3TPL7|Q3TIE4|Q3U837|Q3UAF1|Q8VDW0-2					cDNA FLJ55484, highly similar to ATP-dependent RNA helicase DDX39 (EC 3.6.1.-)
D101003_MDAMB231_1_OGE02_rafkt_ft8_cc_01.13517.13517.3	3	20.58	10.02	9.77	94.4	411000		Hydrogen	(K)	LYPAAVDTIVAIMAEGK	(Q)	104.02	587.985	1761.95	-0.0042	-2.4	HUMAN|MOUSE	B4DGY2	B4DGY2|Q9ULC4|Q9ULC4-2|Q9DB27-2|Q9DB27					cDNA FLJ59683, highly similar to Homo sapiens malignant T cell amplified sequence 1 (MCTS1), mRNA
D101003_MDAMB231_1_OGE03_rafkt_ft8_cc_01.12801.12801.2	2	20.58	15.76	13.82	96.4	90100	Q153q	Hydrogen	(R)	qLGTAYVSATTGAVATALGLK	(S)	105.38	988.526	1993.1	-17.052	-12.9	HUMAN|MOUSE	B4DRS6	B4DRS6|A6NCZ6|Q9BWM7|Q91V61-2					cDNA FLJ58980, highly similar to Sideroflexin-3
D101003_MDAMB231_1_OGE05_rafkt_ft8_cc_01.7956.7956.3	3	20.58	15.21	12.34	95	1370000		Hydrogen	(R)	LGGLTQAPGNPVLAVQINQDK	(N)	73.42	711.726	2133.17	-0.0044	-2.1	HUMAN|MOUSE	P26368	P26368|P26368-2|B5BU25|P26369|Q80XR5|Q3KQM4|Q922I0		U2AF2 U2AF65			Splicing factor U2AF 65 kDa subunit
D101003_MDAMB231_1_OGE06_rafkt_ft8_cc_01.4175.4313.2	2	20.58	16.61	12.01	95	131000000	P997p P1003p P1009p	Hydrogen	(R)	GPpGPMGPpGLAGPpGESGR	(E)	50.12	916.927	1784.88	47.9715	-7.2	HUMAN|MOUSE	P02452	P02452|D3DTX7|P11087	COL1A1	COL1A1	Core matrisome	Collagens	Collagen alpha-1(I) chain
D101003_MDAMB231_1_OGE02_rafkt_ft8_cc_01.11430.11430.2	2	20.57	15.28	14.94	95.9	256000		Hydrogen	(K)	YLEVVLNTLQQASQAQVDK	(S)	90.15	1074.06	2147.13	-0.02	-9.3	HUMAN|MOUSE	Q14974	Q14974|B2RBR9|B7ZAV6|B7Z752|B7Z5M1|P70168|Q6GTI5|Q3UHW8|Q7TSZ6|Q3TFE8		KPNB1 NTF97			Importin subunit beta-1
D101003_MDAMB231_1_OGE02_rafkt_ft8_cc_01.13791.13791.3	3	20.57	13.35	13.46	93.4	7260000		Hydrogen	(K)	NANPSELEQIVLSPAFILAAESLPK	(I)	105.88	884.478	2651.43	-0.0092	-3.5	MOUSE	O88493	O88493|D3YWD1	Col6a3	Col6a3	Core matrisome	Collagens	Type VI collagen alpha 3 subunit
D101003_MDAMB231_1_OGE03_rafkt_ft8_cc_01.6792.6792.4	4	20.57	10.82	11.58	94	10000000		Hydrogen	(R)	RQVQSLTCEVDALKGTNESLER	(Q)	65.32	634.071	2533.27	-0.0057	-2.2	HUMAN|MOUSE	P08670	P08670|B0YJC4|B3KRK8|B0YJC5|P20152|Q3U6S1|Q3V2S4|Q3TFD9|Q3TWV0		VIM			Vimentin
D101003_MDAMB231_1_OGE06_rafkt_ft8_cc_01.8647.8647.2	2	20.57	11.32	12.31	93.5	82100		Hydrogen	(K)	AVQAFVDGSAIQVLK	(E)	76.38	773.432	1545.86	-0.0076	-4.9	HUMAN|MOUSE	B4DT67	B4DT67|B4DRE6|Q9NUQ6|Q9NUQ6-2|C9JW67|C9JGM8|C9JKE4|C9J8M7|C9IZC3|Q91WJ7|Q91WJ7-2					cDNA FLJ59751, weakly similar to Mus musculus spermatogenesis associated, serine-rich 2 (Spats2), mRNA
D101003_MDAMB231_1_OGE06_rafkt_ft8_cc_01.9585.9585.2	2	20.57	14.32	13.28	97.5	366000		Hydrogen	(K)	LQNVQIALDYLR	(H)	82.47	723.406	1445.81	-0.0061	-4.2	HUMAN|MOUSE	Q15149	Q15149|Q15149-2|Q15149-3|Q15149-6|Q15149-4|Q15149-5|Q15149-9|Q15149-8|Q15149-7|Q9QXS1|Q9QXS1-2|Q9QXS1-8|Q9QXS1-7|Q9QXS1-6|Q9QXS1-14|Q9QXS1-4|Q9QXS1-16|Q9QXS1-3|Q9QXS1-5|Q9QXS1-13|Q9QXS1-11|Q9QXS1-12|Q9QXS1-9|Q9QXS1-10|Q9QXS1-15		PLEC1			Plectin-1
D101003_MDAMB231_1_OGE07_rafkt_ft8_cc_01.6943.6943.2	2	20.57	10.8	15.53	94.5	662000	P254p P263p	Hydrogen	(R)	GSDGSVGPVGPAGPIGSAGpPGFPGAPGpK	(G)	69.07	1287.13	2541.27	31.9715	-7.1	HUMAN|MOUSE	P08123	P08123|Q01149|Q3TU64	COL1A2	COL1A2	Core matrisome	Collagens	Collagen alpha-2(I) chain
D101003_MDAMB231_1_OGE03_rafkt_ft8_cc_01.7234.7234.3	3	20.56	11.51	12.63	93.9	6750000		Hydrogen	(K)	RGFAFVTFDDHDTVDK	(I)	68.12	623.962	1869.88	-0.0046	-2.4	HUMAN|MOUSE	P51991	P51991|P51991-2|B4E3E6|Q8BG05|Q3UZG3|Q8BG05-2|B2RXM2|A2AL12|Q6P6I7|D3YYL9|Q5U3M2|D3YWQ5		HNRNPA3 HNRPA3			Heterogeneous nuclear ribonucleoprotein A3
D101003_MDAMB231_1_OGE04_rafkt_ft8_cc_01.8104.8104.3	3	20.56	11.26	10.86	91.9	200000	N246n M253m	Hydrogen	(K)	LTTPTYGDLnHLVSATmSGVTTCLR	(F)	75.8	909.104	2708.34	16.9581	-7.6	HUMAN|MOUSE	B4DY90	B4DY90|Q13885|Q9BVA1|P68371|Q8IWP6|B2R6L0|Q8IZ29|P04350|P07437|Q5JP53|B7ZAF0|B4DE77|Q5ST81|B4DQN9|B7ZAK1|B7Z4N1|B4E052|B4DMU8|B4DXZ5|Q1KSF8|Q7TMM9|Q9CWF2|P68372|Q9D6F9|P99024					cDNA FLJ56903, highly similar to Tubulin beta-7 chain
D101003_MDAMB231_1_OGE04_rafkt_ft8_cc_01.8319.8319.3	3	20.56	10.77	12.21	87.3	1180000		Hydrogen	(K)	DLIHDVSFDFHGR	(R)	77.25	519.919	1557.74	-0.001	-0.6	HUMAN|MOUSE	Q96EE3-1	Q96EE3-1|Q96EE3|Q8R2U0|Q8R2U0-2		SEH1L SEC13L SEH1			Isoform SEH1B of Nucleoporin SEH1
D101003_MDAMB231_1_OGE05_rafkt_ft8_cc_01.2805.2805.3	3	20.56	12.77	5.74	90.8	10400000	P829p P838p P853p	Hydrogen	(R)	GApGEKGEGGPpGPAGPTGSSGPAGPpGPQGVK	(G)	42.3	952.121	2806.38	47.9734	-4	MOUSE	P08121	P08121|Q7TT32|Q3UH72|Q8BLW4|Q8BKY2	Col3a1	Col3a1	Core matrisome	Collagens	Collagen alpha-1(III) chain
D101003_MDAMB231_1_OGE05_rafkt_ft8_cc_01.5576.5717.3	3	20.56	11.98	11.77	92	5830000	P372p P381p P384p N388n P391p P403p P406p	Hydrogen	(R)	GEPGpQGHAGAQGpPGpPGNnGSpGGKGEMGPAGIpGApGLIGAR	(G)	59.38	1358.96	3977.94	96.9339	-4.8	MOUSE	P08121	P08121|Q7TT32|Q3UH72|Q8BLW4|Q8BKY2	Col3a1	Col3a1	Core matrisome	Collagens	Collagen alpha-1(III) chain
D101003_MDAMB231_1_OGE08_rafkt_ft8_cc_01.3525.3751.3	3	20.56	10.8	7.79	92	1090000		Hydrogen	(K)	KIFVGGIKEDTEEHHLR	(D)	48.2	670.022	2008.06	-0.01	-5	HUMAN|MOUSE	P09651	P09651|Q32P51|P0C7M2|P09651-2|Q0VAC0|Q6IPF2|P09651-3|C9JCD7|Q5EBP8|Q3UK83|P49312|Q3TIK8|Q3U7F3|Q3TFB1|P49312-2|P22626|P22626-2|B8ZZ37|O88569|O88569-2|B7ZP22|O88569-3		HNRNPA1 HNRPA1			Heterogeneous nuclear ribonucleoprotein A1
D101003_MDAMB231_1_OGE12_rafkt_ft8_cc_01.12429.12429.2	2	20.56	16.11	13.49	97.4	17500	M138m	Hydrogen	(K)	NAQmAQSPILLLGGAASTLLQNR	(G)	103.27	1192.13	2367.28	15.9806	-6	HUMAN	A1L0T0	A1L0T0|A1L0T0-2|C9JNI8		ILVBL AHAS			Acetolactate synthase-like protein
D101003_MDAMB231_1_OGE12_rafkt_ft8_cc_01.6855.6855.2	2	20.56	11.11	14.89	95.9	1140000		Hydrogen	(K)	TTLTGLRPGTEYGIGVSAVK	(E)	66.23	1010.54	2020.11	-0.0253	-12.5	HUMAN|MOUSE	P24821	P24821|P24821-4|A7MBN2|D3YHM4|P24821-3|P24821-2|P24821-5|P24821-6|Q80YX1|Q80YX1-2|Q80YX1-3|Q80YX1-4|Q80YX1-5|Q148T5|Q148T4	TNC	TNC HXB	Core matrisome	ECM Glycoproteins	Tenascin
D101003_MDAMB231_1_OGE03_rafkt_ft8_cc_01.7861.7861.2	2	20.55	19.23	19.27	92.8	557000		Hydrogen	(K)	KGIVDQSQQAYQEAFEISK	(K)	72.13	1085.04	2169.08	-0.0183	-8.4	HUMAN|MOUSE	P63104	P63104|B7Z465|B0AZS6|B7Z2E6|P63101		YWHAZ			14-3-3 protein zeta/delta
D101003_MDAMB231_1_OGE03_rafkt_ft8_cc_01.9296.9296.3	3	20.55	11.74	11.5	95.1	3410000		Hydrogen	(R)	RLAPITSDPTEATAVGAVEASFK	(C)	81.43	777.742	2331.22	-0.0073	-3.1	HUMAN	P14618	P14618|B4DUU6|B4DNK4		PKM2 OIP3 PK2 PK3 PKM			Pyruvate kinase isozymes M1/M2
D101003_MDAMB231_1_OGE05_rafkt_ft8_cc_01.10627.10627.3	3	20.55	11.01	11.84	92.9	192000	M126m	Hydrogen	(K)	TVQVVPHITDAIQEWVmR	(Q)	90.87	713.372	2122.11	15.9896	-2.5	HUMAN|MOUSE	P17812	P17812|B7Z9C4|P70698		CTPS			CTP synthase 1
D101003_MDAMB231_1_OGE06_rafkt_ft8_cc_01.12500.12500.2	2	20.55	17.66	18.54	95	97500		Hydrogen	(R)	VIQQLEGAFALVFK	(S)	102.73	781.948	1562.89	-0.0044	-2.8	HUMAN|MOUSE	Q06210	Q06210|O94808|B2RB90|B3KMR8|Q06210-2|B4DN38|P47856|Q9Z2Z9|P47856-2|Q3V0X4		GFPT1 GFAT GFPT			Glucosamine--fructose-6-phosphate aminotransferase [isomerizing] 1
D101003_MDAMB231_1_OGE06_rafkt_ft8_cc_01.4363.4363.2	2	20.55	13.05	13.06	92.9	1080000		Hydrogen	(K)	KAEAGAGSATEFQFR	(G)	50.62	785.383	1569.77	-0.0071	-4.5	HUMAN|MOUSE	Q9NQ39	Q9NQ39|P46783|P63325|Q3U9P0		RPS10P5 RPS10L			Putative 40S ribosomal protein S10-like
D101003_MDAMB231_1_OGE03_rafkt_ft8_cc_01.10581.10581.3	3	20.54	10.95	13.04	94.5	4790000	M114m	Hydrogen	(K)	mVEEIVKYEALLLTHETSIR	(Y)	90.2	797.423	2374.27	15.9848	-4.2	MOUSE	Q3UER8	Q3UER8|Q8VCM7	Fgg	Fgg	Core matrisome	ECM Glycoproteins	Putative uncharacterized protein
D101003_MDAMB231_1_OGE07_rafkt_ft8_cc_01.11306.11306.3	3	20.54	9.91	10.48	92.2	30900		Hydrogen	(K)	GLTAVSNNAGVDNFGLGLLLR	(S)	98.93	701.047	2101.14	-0.0137	-6.5	HUMAN	P55809	P55809|Q6IAV5		OXCT1 OXCT SCOT			Succinyl-CoA:3-ketoacid-coenzyme A transferase 1, mitochondrial
D101003_MDAMB231_1_OGE09_10_rafkt_ft8_cc_01.5642.5824.3	3	20.54	11.6	10.37	98.6	1480000	N377n	Hydrogen	(K)	VNInGGAVSLGHPIGMSGAR	(I)	63.68	636.661	1906.99	0.9778	-3.3	HUMAN	P24752	P24752		ACAT1 ACAT MAT			Acetyl-CoA acetyltransferase, mitochondrial
D101003_MDAMB231_1_OGE12_rafkt_ft8_cc_01.5690.5690.3	3	20.54	12.83	8.31	94.2	598000	N454n	Hydrogen	(K)	VFIYHGSAnGINTKPTQVLK	(G)	59.8	730.059	2187.19	0.9719	-5.5	HUMAN	P23229	P23229|P23229-6|P23229-9|P23229-3|P23229-5|C9JK10|P23229-2|P23229-4|P23229-7		ITGA6			Integrin alpha-6
D101003_MDAMB231_1_OGE02_rafkt_ft8_cc_01.9295.9295.2	2	20.53	15.71	15.48	91.6	1960000		Hydrogen	(K)	SKELTTEIDNNIEQISSYK	(S)	77.03	1106.54	2212.1	-0.0247	-11.2	HUMAN	P13645	P13645		KRT10 KPP			Keratin, type I cytoskeletal 10
D101003_MDAMB231_1_OGE02_rafkt_ft8_cc_01.9940.9940.3	3	20.53	10.13	10.26	92.1	1040000		Hydrogen	(R)	FVSSSSSGGYGGGYGGVLTASDGLLAGNEK	(L)	80.7	932.104	2794.32	-0.0186	-6.7	HUMAN	P08727	P08727		KRT19			Keratin, type I cytoskeletal 19
D101003_MDAMB231_1_OGE05_rafkt_ft8_cc_01.6030.6030.2	2	20.53	16.38	14.83	96.8	22400000	M735m	Hydrogen	(R)	ISEQFTAmFR	(R)	61.78	623.299	1229.6	15.9922	-2.2	HUMAN|MOUSE	Q7KZS6	Q7KZS6|B4DY90|Q13509|B2RBD5|Q13885|Q9BVA1|P68371|Q8IWP6|B2R6L0|Q8IZ29|Q8N6N5|P04350|P07437|Q5JP53|B7ZAF0|B4DE77|B3KML9|A8K854|Q5ST81|B4DQN9|B7ZAK1|B4DJ43|B7Z4N1|B4E052|B4DMU8|B4DXZ5|B4DMJ5|B4DFH6|Q6P602|Q9ERD7|Q7TMM9|Q9CWF2|P68372|Q9D6F9|P99024		hCG_2042771			HCG2042771
D101003_MDAMB231_1_OGE06_rafkt_ft8_cc_01.2630.2630.3	3	20.53	11.63	2.04	94.8	5940000	P829p P838p P852p P853p	Hydrogen	(R)	GApGEKGEGGPpGPAGPTGSSGPAGppGPQGVKGER	(G)	39.83	1071.5	3148.54	63.9565	-7.2	MOUSE	P08121	P08121|Q7TT32|Q3UH72|Q8BLW4|Q8BKY2	Col3a1	Col3a1	Core matrisome	Collagens	Collagen alpha-1(III) chain
D101003_MDAMB231_1_OGE07_rafkt_ft8_cc_01.8375.8375.3	3	20.53	9.73	11.38	93.4	114000	M142m N148n	Hydrogen	(K)	HVGPGVLSmANAGPnTNGSQFFICTIK	(T)	78.22	945.449	2817.38	16.9525	-9.3	HUMAN|MOUSE	P30405	P30405|B2R6X6|Q99KR7		PPIF CYP3			Peptidyl-prolyl cis-trans isomerase F, mitochondrial
D101003_MDAMB231_1_OGE08_rafkt_ft8_cc_01.5341.5460.3	3	20.53	12.36	11.86	90.6	228000	P769p P784p P787p	Hydrogen	(R)	GPAGPIGPpGPAGQPGDKGEGGSpGLpGIAGPR	(G)	58.7	974.149	2872.47	47.9639	-7.1	MOUSE	P08121	P08121|Q7TT32|Q3UH72|Q8BLW4|Q8BKY2	Col3a1	Col3a1	Core matrisome	Collagens	Collagen alpha-1(III) chain
D101003_MDAMB231_1_OGE02_rafkt_ft8_cc_01.10316.10316.3	3	20.52	14.29	13.37	91.1	4550000		Hydrogen	(K)	FVDGLMIHSGDPVNYYVDTAVR	(H)	83.13	823.4	2468.19	-0.0053	-2.1	HUMAN|MOUSE	P23396	P23396|P62908|Q3UK56|Q3UCL7|Q9D0A2|Q9CZP6		RPS3 OK/SW-cl.26			40S ribosomal protein S3
D101003_MDAMB231_1_OGE06_rafkt_ft8_cc_01.10674.10674.2	2	20.51	11.5	4.22	94.2	305000	M240m	Hydrogen	(K)	VNEMIIGGGmAFTFLK	(V)	89.85	872.437	1727.89	15.9814	-7.8	HUMAN|MOUSE	P00558	P00558|B7Z7A9|B4E1H9|B4DHB3|B4DHM5|B4DWQ3|P09411		PGK1 PGKA MIG10 OK/SW-cl.110			Phosphoglycerate kinase 1
D101003_MDAMB231_1_OGE12_rafkt_ft8_cc_01.10299.10417.2	2	20.51	12.06	12.16	94.7	3190000	M138m	Hydrogen	(R)	YAICSALAASALPALVmSK	(G)	88.88	977.005	1937.02	15.9782	-8.6	HUMAN|MOUSE	P36578	P36578|B4DMJ6|B4DMJ2|B4DFI6|Q9D8E6|Q9CSM5		RPL4 RPL1			60S ribosomal protein L4
D101001_MDAMB231_1_OGE01_rafkt_ft8_cc_01.4028.4028.2	2	20.5	13.3	15.56	100	3790000		Hydrogen	(R)	QAEEAEEQSNVNLAK	(F)	43.02	830.395	1659.78	0.0011	0.7	HUMAN|MOUSE	Q9Y623	Q9Y623|Q5SX40|B2RWX0|Q5SX39		MYH4			Myosin-4
D101003_MDAMB231_1_OGE02_rafkt_ft8_cc_01.10948.10948.3	3	20.5	11.15	10.01	100	3000000		Hydrogen	(R)	ALTVPELTQQVFDAK	(N)	87.08	553.971	1659.89	0.0018	1.1	HUMAN|MOUSE	B4DY90	B4DY90|P07437|Q5JP53|B7ZAF0|Q5ST81|B4DQN9|B7ZAK1|B4E052|B4DMU8|B4DXZ5|Q1KSF8|P99024					cDNA FLJ56903, highly similar to Tubulin beta-7 chain
D101003_MDAMB231_1_OGE02_rafkt_ft8_cc_01.12747.12747.3	3	20.5	10.03	12.35	88.4	1710000		Carbamyl	(R)	FLEQQNKILLAELEQLK	(G)	98.95	700.727	2100.17	-0.0022	-1.1	HUMAN|MOUSE	P08670	P08670|B0YJC4|P20152|Q3UAX1|Q3U6S1|Q3V2S4|Q3TFD9|Q3TWV0		VIM			Vimentin
D101003_MDAMB231_1_OGE02_rafkt_ft8_cc_01.9610.9610.2	2	20.5	12.04	12.79	88.6	2100000	M1620m	Hydrogen	(R)	YmIGVTYGGDDIPLSPYR	(I)	78.83	1016.99	2016.97	15.9914	-1.7	HUMAN	B2ZZ83	B2ZZ83|O75369|Q60FE7|O75369-2|O75369-3|O75369-6|O75369-7|Q68CT4|O75369-4|O75369-5		FLNB			Filamin B
D101003_MDAMB231_1_OGE03_rafkt_ft8_cc_01.9551.9551.3	3	20.5	10.49	11.47	89.6	65600	N71n	Hydrogen	(R)	ILNHVLQHAEPGnAQSVLEAIDTYCEQK	(E)	83.07	1060.18	3177.56	0.9733	-3.4	HUMAN	P21964	P21964|B8XPJ8|P21964-2|B8XPJ7		COMT			Catechol O-methyltransferase
D101003_MDAMB231_1_OGE04_rafkt_ft8_cc_01.10265.10265.3	3	20.5	15.04	15.27	100	318000	M149m	Hydrogen	(K)	NAVTQFVSSmSASADVLALAK	(I)	90.38	709.364	2110.09	15.9919	-1.4	HUMAN	P0C7P4	P0C7P4|P47985		UQCRFSL1			Putative cytochrome b-c1 complex subunit Rieske-like protein 1
D101003_MDAMB231_1_OGE05_rafkt_ft8_cc_01.11249.11432.2	2	20.5	14.28	13.52	100	38400000	M383m	Hydrogen	(K)	mAVTFIGNSTAIQELFK	(R)	95.38	943.487	1869.98	15.989	-3.2	HUMAN|MOUSE	B4DY90	B4DY90|P07437|Q5JP53|B7ZAF0|Q5ST81|B4DQN9|B7ZAK1|B4E052|B4DMU8|B4DXZ5|B4DMJ5|Q6P602|P99024					cDNA FLJ56903, highly similar to Tubulin beta-7 chain
D101003_MDAMB231_1_OGE05_rafkt_ft8_cc_01.5885.5885.2	2	20.5	12.29	13.42	100	5310000		Hydrogen	(K)	IVLDNSVFSEHR	(N)	60.87	708.364	1415.73	-0.0063	-4.5	HUMAN|MOUSE	Q00610	Q00610|P53675|Q00610-2|P53675-2|Q5SXR6|Q68FD5		CLTC CLH17 CLTCL2 KIAA0034			Clathrin heavy chain 1
D101003_MDAMB231_1_OGE05_rafkt_ft8_cc_01.7088.7088.2	2	20.5	13.76	6.9	100	102000	M305m	Hydrogen	(R)	KDLYANTVLSGGTTmYPGIADR	(M)	68.02	1180.07	2343.16	15.977	-7.6	HUMAN|MOUSE	P60709	P60709|P63261|B4E3A4|B4E335|B4DW52|B4DVQ0|B7ZAP6|B3KWQ3|P60710|P63260|Q3UGS0|Q3UAF6|Q3UA89|Q3UAF7|Q61276|Q3UBP6|Q3U5R4|Q3TSB7|Q3UCF8|Q3U939|Q3U804|Q3UBQ4|B1ATY0|B1ATY1|Q9QZ83		ACTB			Actin, cytoplasmic 1
D101003_MDAMB231_1_OGE05_rafkt_ft8_cc_01.8735.8735.2	2	20.5	13.87	15.03	94.4	742000		Hydrogen	(R)	IGGVQQDTILAEGLHFR	(I)	78.45	927.49	1853.99	-0.014	-7.5	HUMAN|MOUSE	Q99623	Q99623|B4DP75|B4DW05|O35129|Q3V2V2		PHB2 BAP REA			Prohibitin-2
D101003_MDAMB231_1_OGE06_rafkt_ft8_cc_01.10539.10539.3	3	20.5	11.86	11.42	100	3220000	M517m	Hydrogen	(R)	FSmLVAAIQSAGLTETLNR	(E)	89.12	680.024	2022.07	15.9895	-2.7	HUMAN	Q15582	Q15582|B9ZVW9	TGFBI	TGFBI BIGH3	Core matrisome	ECM Glycoproteins	Transforming growth factor-beta-induced protein ig-h3
D101003_MDAMB231_1_OGE06_rafkt_ft8_cc_01.10629.10629.3	3	20.5	10.7	11.48	100	25200000		Hydrogen	(R)	GVTYNIIVEALQNQR	(R)	89.68	573.313	1717.92	0.0003	0.2	MOUSE	P11276	P11276|Q3UGY5|Q3UHL6|Q3TCF1|B9EHT6|Q3UH17|B7ZNJ1	Fn1	Fn1	Core matrisome	ECM Glycoproteins	Fibronectin
D101003_MDAMB231_1_OGE06_rafkt_ft8_cc_01.11706.11706.2	2	20.5	13.55	14.12	100	258000		Hydrogen	(R)	IFSFLLNTLQENVNK	(Y)	97.15	890.481	1779.96	-0.0099	-5.6	HUMAN	Q9HAV4	Q9HAV4|C9J4N8|A8K5Y7		XPO5 KIAA1291 RANBP21			Exportin-5
D101003_MDAMB231_1_OGE06_rafkt_ft8_cc_01.6632.6632.2	2	20.5	16.01	15.45	100	258000		Hydrogen	(K)	AIANECQANFISIK	(G)	64.07	789.894	1578.8	-0.0138	-8.7	HUMAN|MOUSE	P55072	P55072|Q0IIN5|Q01853|Q8BNF8		VCP			Transitional endoplasmic reticulum ATPase
D101003_MDAMB231_1_OGE06_rafkt_ft8_cc_01.7486.7486.2	2	20.5	15.87	13.74	93.7	1270000		Hydrogen	(K)	DFLAGGVAAAVSK	(T)	69.23	603.329	1205.65	-0.0014	-1.2	HUMAN	P12235	P12235|A8K787		SLC25A4 ANT1			ADP/ATP translocase 1
D101003_MDAMB231_1_OGE07_rafkt_ft8_cc_01.10023.10023.2	2	20.5	13.02	12.23	100	22100000		Hydrogen	(R)	GVTYNIIVEALQNQR	(R)	89.78	859.461	1717.92	-0.0078	-4.5	MOUSE	P11276	P11276|Q3UGY5|Q3UHL6|Q3TCF1|B9EHT6|Q3UH17|B7ZNJ1	Fn1	Fn1	Core matrisome	ECM Glycoproteins	Fibronectin
D101003_MDAMB231_1_OGE07_rafkt_ft8_cc_01.10213.10213.2	2	20.5	11.92	12.64	100	619000		Hydrogen	(K)	ANINVENAFFTLAR	(D)	91.07	790.411	1579.82	-0.0076	-4.8	HUMAN|MOUSE	P61006	P61006|Q3UHW5|P55258		RAB8A MEL RAB8			Ras-related protein Rab-8A
D101003_MDAMB231_1_OGE07_rafkt_ft8_cc_01.3274.3274.3	3	20.5	11.01	10.79	100	409000	N226n	Hydrogen	(K)	ADHHATnGVVHLIDK	(V)	45.08	543.277	1626.84	0.9808	-2	HUMAN|MOUSE	Q15582	Q15582|P82198|Q3UBG4|A1L354|Q3UXJ2	TGFBI	TGFBI BIGH3	Core matrisome	ECM Glycoproteins	Transforming growth factor-beta-induced protein ig-h3
D101003_MDAMB231_1_OGE09_10_rafkt_ft8_cc_01.3408.3408.3	3	20.5	11.05	10.18	100	8980000		Hydrogen	(R)	EIVHIQAGQCGNQIGAK	(F)	49.22	608.311	1822.92	-0.0043	-2.4	HUMAN|MOUSE	Q13509	Q13509|B2RBD5|Q13885|Q9BVA1|B2R6L0|P07437|B7Z4N1|B4E052|B4DMU8|B4DXZ5|B4DMJ5|Q9ERD7|Q7TMM9|Q9CWF2|P99024|P68371|Q8IWP6|Q8IZ29|Q8N6N5|P04350|B4DJ43|B4DFH6|B4DNW1|P68372|Q9D6F9		TUBB3 TUBB4			Tubulin beta-3 chain
D101003_MDAMB231_1_OGE11_rafkt_ft8_cc_01.10714.10822.3	3	20.5	13.88	12.44	100	1970000		Hydrogen	(R)	QVTITGSAASISLAQYLINAR	(L)	96.1	726.399	2177.19	-0.009	-4.1	HUMAN|MOUSE	Q15365	Q15365|P60335		PCBP1			Poly(rC)-binding protein 1
D101003_MDAMB231_1_OGE11_rafkt_ft8_cc_01.3060.3060.2	2	20.5	12.72	14.05	100	4910000		Hydrogen	(R)	SSGSPYGGGYGSGGGSGGYGSR	(R)	44.75	955.893	1910.79	-0.0116	-6.1	HUMAN|MOUSE	P51991	P51991|P51991-2|B4E3E6|B4E036|Q8BG05|Q3UZG3|Q8BG05-2|B2RXM2|A2AL12|Q6P6I7|D3YYL9|Q5U3M2|D3YWQ5		HNRNPA3 HNRPA3			Heterogeneous nuclear ribonucleoprotein A3
D101003_MDAMB231_1_OGE12_rafkt_ft8_cc_01.12524.12524.3	3	20.5	12.41	9.35	100	1020000		Hydrogen	(R)	SANLVAATLGAILNR	(L)	103.93	495.289	1483.86	-0.0079	-5.4	HUMAN|MOUSE	B3KXY9	B3KXY9|P19367-3|P19367|A8K7J7|P19367-2|B4DG62|P19367-4|B3KRA9|P17710|P17710-2|D3Z2I0|P17710-4|P17710-3|Q6GQU1|Q3UPC4|Q3TJE3					cDNA FLJ46359 fis, clone TESTI4049786, highly similar to Hexokinase-1 (EC 2.7.1.1)
D101003_MDAMB231_1_OGE02_rafkt_ft8_cc_01.13375.13375.3	3	20.49	11.74	10.85	95	375000	M395m	Hydrogen	(R)	SAATDIFSYLVEYNPSmVR	(E)	103.08	727.016	2163.04	15.9911	-1.7	HUMAN|MOUSE	Q6IN85	Q6IN85|Q6IN85-2|Q6IN85-3|Q6IN85-4|Q6IN85-5|Q6IN85-6|Q6P2K6		SMEK1 KIAA2010 PP4R3A PPP4R3A MSTP033			Serine/threonine-protein phosphatase 4 regulatory subunit 3A
D101003_MDAMB231_1_OGE02_rafkt_ft8_cc_01.8478.8478.3	3	20.49	14.31	13.73	88.9	1190000	M483m	Hydrogen	(R)	AFVHWYVGEGmEEGEFSEAR	(E)	72.22	782.672	2330.02	15.9826	-5.3	HUMAN|MOUSE	B7Z1K5	B7Z1K5|C9J2C0|Q71U36|P68363|A8JZY9|Q13748|Q9BQE3|Q9NY65|P68366|A6NCC1|A8MUB1|B3KPS3|B3KT06|B4DQK4|B3KPW9|Q8WU19|B4DDU2|B4DN58|P68369|P05213|P05214|P68373|Q9JJZ2|Q3TIZ0|P68368|Q9D9Y2					cDNA FLJ55956, highly similar to Tubulin alpha-6 chain
D101003_MDAMB231_1_OGE05_rafkt_ft8_cc_01.4311.4311.2	2	20.49	13.32	12.05	99.2	139000000	P987p	Hydrogen	(R)	GEpGPAGSVGPVGAVGPR	(G)	51.5	788.905	1560.81	15.99	-3.1	MOUSE	Q01149	Q01149|Q3TU64	Col1a2	Col1a2 Cola2	Core matrisome	Collagens	Collagen alpha-2(I) chain
D101003_MDAMB231_1_OGE07_rafkt_ft8_cc_01.10807.10807.3	3	20.49	14.53	16.67	86.6	51800		Hydrogen	(R)	LTYAYFIGGDAGDAFDGYDFGDDPSDK	(F)	95.32	964.736	2892.22	-0.0235	-8.1	MOUSE	Q3UER8	Q3UER8|Q8VCM7	Fgg	Fgg	Core matrisome	ECM Glycoproteins	Putative uncharacterized protein
D101003_MDAMB231_1_OGE05_rafkt_ft8_cc_01.8562.8562.3	3	20.48	15.32	12.24	96.9	433000		Hydrogen	(R)	SLLINAVEASCIR	(T)	77.28	482.598	1445.78	0	0	HUMAN|MOUSE	B4DQK8	B4DQK8|B4DMU0|Q96C36|P32322|Q4W8W1|A6NFM2|B7Z8T1|B3KMB7|Q2TU78|Q8TBX0|Q922Q4|Q3TJ21|Q922W5					cDNA FLJ54750, moderately similar to Pyrroline-5-carboxylate reductase 2 (EC 1.5.1.2)
D101003_MDAMB231_1_OGE06_rafkt_ft8_cc_01.5145.5145.2	2	20.48	14.78	14.39	93.8	1500000	P830p P850p	Hydrogen	(K)	GDAGPpGPAGPAGPPGPIGNVGAPGpK	(G)	55.23	1146.06	2259.15	31.9655	-10.6	MOUSE	P11087	P11087	Col1a1	Col1a1 Cola1	Core matrisome	Collagens	Collagen alpha-1(I) chain
D101003_MDAMB231_1_OGE02_rafkt_ft8_cc_01.10524.10777.2	2	20.47	11.67	9.05	98.7	535000000		Hydrogen	(R)	ALTVPELTQQVFDAK	(N)	86.4	830.449	1659.89	-0.0051	-3.1	HUMAN|MOUSE	B4DY90	B4DY90|P07437|Q5JP53|B7ZAF0|Q5ST81|B4DQN9|B7ZAK1|B4E052|B4DMU8|B4DXZ5|Q1KSF8|P99024					cDNA FLJ56903, highly similar to Tubulin beta-7 chain
D101003_MDAMB231_1_OGE02_rafkt_ft8_cc_01.10903.10903.2	2	20.47	11	8.01	98.7	535000000		Hydrogen	(R)	ALTVPELTQQVFDAK	(N)	86.4	830.449	1659.89	-0.0051	-3.1	HUMAN|MOUSE	B4DY90	B4DY90|P07437|Q5JP53|B7ZAF0|Q5ST81|B4DQN9|B7ZAK1|B4E052|B4DMU8|B4DXZ5|Q1KSF8|P99024					cDNA FLJ56903, highly similar to Tubulin beta-7 chain
D101003_MDAMB231_1_OGE02_rafkt_ft8_cc_01.10905.11155.2	2	20.47	12.64	11.01	98.6	56500000		Hydrogen	(R)	ALTVPELTQQMFDAK	(N)	88.07	846.434	1691.87	-0.0059	-3.5	HUMAN|MOUSE	Q7KZS6	Q7KZS6|Q13509|B2RBD5|Q2NKY5|P68371|Q8IWP6|Q8IZ29|Q8N6N5|P04350|B4DE77|B3KML9|A8K854|B4DJ43|B4DFH6|Q9ERD7|Q922F4|P68372|Q9D6F9|Q3U9U3		hCG_2042771			HCG2042771
D101003_MDAMB231_1_OGE02_rafkt_ft8_cc_01.2111.2111.2	2	20.47	14.99	12.15	94.3	2260000		Hydrogen	(R)	NIEEHASADVEK	(M)	35.5	671.317	1341.63	-0.0013	-1	HUMAN|MOUSE	P61006	P61006|B4DEK7|Q3UHW5|P55258		RAB8A MEL RAB8			Ras-related protein Rab-8A
D101003_MDAMB231_1_OGE02_rafkt_ft8_cc_01.3279.3279.3	3	20.47	8.04	7.86	99.4	1660000		Hydrogen	(K)	KPGDLSDELR	(I)	42.52	377.201	1129.59	0.0035	3.1	HUMAN|MOUSE	Q13435	Q13435|Q3UJB0|Q3UAI4|Q3UBH2|Q80W39		SF3B2 SAP145			Splicing factor 3B subunit 2
D101003_MDAMB231_1_OGE02_rafkt_ft8_cc_01.6474.6474.2	2	20.47	13.04	13.89	98.3	34800000		Hydrogen	(R)	GLPWSCSADEVQR	(F)	60.55	752.843	1504.68	-0.0055	-3.7	HUMAN|MOUSE	P31943	P31943|Q8C2Q7|O35737		HNRNPH1 HNRPH HNRPH1			Heterogeneous nuclear ribonucleoprotein H
D101003_MDAMB231_1_OGE06_rafkt_ft8_cc_01.11554.11554.2	2	20.47	12.78	12.55	98.9	501000		Hydrogen	(K)	VAEQTPLTALYVANLIK	(E)	96.22	922.519	1844.05	-0.0229	-12.4	HUMAN|MOUSE	P05091	P05091|B4DW54|P47738|Q3U9J7|Q3U6I3|Q3UJW1|Q3TVM2		ALDH2 ALDM			Aldehyde dehydrogenase, mitochondrial
D101003_MDAMB231_1_OGE11_rafkt_ft8_cc_01.8349.8349.2	2	20.47	14.58	14.45	95.9	109000	Q197q	Hydrogen	(R)	qLLAGGIAGAVSR	(T)	79.17	598.341	1212.71	-17.0321	-4.6	HUMAN	Q6NUK1	Q6NUK1|B7ZB41|B4E290|Q6NUK1-2		SLC25A24 APC1 MCSC1 SCAMC1			Calcium-binding mitochondrial carrier protein SCaMC-1
D101003_MDAMB231_1_OGE02_rafkt_ft8_cc_01.13603.13603.2	2	20.46	10.77	12.58	98.4	370000		Hydrogen	(R)	TVPFLPLLGGCIDDTILSR	(Q)	104.53	1044.06	2087.12	-0.0054	-2.6	HUMAN	A6NGJ4	A6NGJ4|Q7Z7H8|B4DEH0		MRPL10 hCG_29363			Mitochondrial ribosomal protein L10, isoform CRA_b
D101003_MDAMB231_1_OGE05_rafkt_ft8_cc_01.6246.6381.3	3	20.46	13.94	12.53	97.9	480000000		Hydrogen	(K)	YEALLLTHETSIR	(Y)	63.15	515.947	1545.83	-0.0023	-1.5	MOUSE	Q3UER8	Q3UER8|Q8VCM7	Fgg	Fgg	Core matrisome	ECM Glycoproteins	Putative uncharacterized protein
D101003_MDAMB231_1_OGE06_rafkt_ft8_cc_01.11817.11817.2	2	20.46	18.19	15.84	95.7	168000		Hydrogen	(K)	LTFLYLANDVIQNSK	(R)	97.9	869.966	1738.94	-0.0127	-7.3	HUMAN|MOUSE	Q9NQG5	Q9NQG5|Q96P16|Q96P16-2|Q96P16-3|Q9CSU0|Q8VDS4|Q9CSU0-2|Q9CSU0-3		RPRD1B C20orf77 CREPT			Regulation of nuclear pre-mRNA domain-containing protein 1B
D101003_MDAMB231_1_OGE07_rafkt_ft8_cc_01.3013.3013.3	3	20.46	10.39	8.59	99.1	548000		Hydrogen	(K)	HVVPNEVVVQR	(L)	43.33	425.91	1275.72	-0.0004	-0.3	HUMAN|MOUSE	P06396	P06396|B7Z6N2|B7Z9A0|B7Z373|B7Z5V1|P06396-2|B7Z992|B7Z2X4|B7Z4U6|P13020|P13020-2|Q3UCW8|Q3TGJ9|Q3U9Q8		GSN			Gelsolin
D101003_MDAMB231_1_OGE09_10_rafkt_ft8_cc_01.4699.4719.4	4	20.46	8.07	7.22	90.7	2190000	P768p P775p P784p P787p	Hydrogen	(R)	GPAGPIGpPGPAGQpGDKGEGGSpGLpGIAGPR	(G)	57.87	734.863	2872.47	63.9613	-6.3	MOUSE	P08121	P08121|Q7TT32|Q3UH72|Q8BLW4|Q8BKY2	Col3a1	Col3a1	Core matrisome	Collagens	Collagen alpha-1(III) chain
D101001_MDAMB231_1_OGE01_rafkt_ft8_cc_01.1975.2191.2	2	20.45	13.18	2.13	98.1	980000	P440p P449p	Hydrogen	(K)	GEpGATGVQGPpGPAGEEGK	(R)	31.38	912.421	1791.85	31.9845	-2.9	MOUSE	P11087	P11087|P11087-2	Col1a1	Col1a1 Cola1	Core matrisome	Collagens	Collagen alpha-1(I) chain
D101003_MDAMB231_1_OGE03_rafkt_ft8_cc_01.10696.10696.2	2	20.45	15.27	13.53	94.8	150000		Hydrogen	(R)	ATLQAALCLENFSSQVVER	(H)	90.92	1068.53	2136.07	-0.021	-9.8	HUMAN|MOUSE	C9JWM7	C9JWM7|P59998|Q9H7Z5|P59999|Q9D3C4|Q7TPD9|Q8BVW6		ARPC4			Putative uncharacterized protein ARPC4
D101003_MDAMB231_1_OGE05_rafkt_ft8_cc_01.12503.12503.2	2	20.45	13.18	11.51	87	103000	Q326q	Hydrogen	(R)	qVTITGSAASISLAQYLINAR	(L)	103.98	1080.58	2177.19	-17.0467	-9.3	HUMAN|MOUSE	Q15365	Q15365|P60335		PCBP1			Poly(rC)-binding protein 1
D101003_MDAMB231_1_OGE05_rafkt_ft8_cc_01.5235.5235.3	3	20.45	9.98	10.29	91.3	19200000	P323p P331p P332p P335p	Hydrogen	(R)	GNDGAVGAAGPpGPTGPTGppGFpGAVGAK	(G)	57.55	864.745	2528.25	63.9671	-4.9	MOUSE	P11087	P11087|P11087-2	Col1a1	Col1a1 Cola1	Core matrisome	Collagens	Collagen alpha-1(I) chain
D101003_MDAMB231_1_OGE07_rafkt_ft8_cc_01.6649.6649.2	2	20.45	19.16	16.22	94.9	882000		Hydrogen	(K)	AIAVTVQEMVTK	(S)	66.97	645.359	1289.71	-0.0026	-2	HUMAN|MOUSE	Q9Y490	Q9Y490|P26039|A2AIM8|Q3UHS6|Q0V930		TLN1 KIAA1027 TLN			Talin-1
D101003_MDAMB231_1_OGE12_rafkt_ft8_cc_01.4643.4643.2	2	20.45	17.83	11.3	93.1	1640000	P997p P1008p	Hydrogen	(R)	GPpGPMGPPGLAGpPGESGR	(E)	53.27	908.929	1784.88	31.9761	-7.6	HUMAN|MOUSE	P02452	P02452|D3DTX7|P11087	COL1A1	COL1A1	Core matrisome	Collagens	Collagen alpha-1(I) chain
D101003_MDAMB231_1_OGE03_rafkt_ft8_cc_01.2055.2177.2	2	20.44	12.85	6.28	97.9	42200000	P440p P449p	Hydrogen	(K)	GEpGATGVQGPpGPAGEEGKR	(G)	36.47	990.468	1947.95	31.9779	-6	MOUSE	P11087	P11087|P11087-2	Col1a1	Col1a1 Cola1	Core matrisome	Collagens	Collagen alpha-1(I) chain
D101003_MDAMB231_1_OGE03_rafkt_ft8_cc_01.8862.8862.4	4	20.44	10.18	9.3	81.1	84900	N147n	Hydrogen	(R)	GFCHLCDGQEACCVGLEAGInPTDHLITAYR	(A)	78.52	884.644	3534.57	0.9871	0.9	HUMAN|MOUSE	A5YVE9	A5YVE9|P08559|B2R5P7|B7Z3X5|Q5JPU0|P35486		PDHA1			Mitochondrial PDHA1
D101003_MDAMB231_1_OGE05_rafkt_ft8_cc_01.10375.10375.2	2	20.44	14.01	12.87	98.7	61000000		Hydrogen	(R)	NTFAEVTGLSPGVTYYFK	(V)	89.37	997.496	1993.99	-0.0057	-2.8	HUMAN	P02751-15	P02751-15|P02751-7|P02751|P02751-11|P02751-3|P02751-8|P02751-13|P02751-14|P02751-9|B7ZLE5|P02751-5|P02751-6|P02751-10|B7ZLF0|P02751-4|P02751-12	FN1	FN1 FN	Core matrisome	ECM Glycoproteins	Isoform 15 of Fibronectin
D101003_MDAMB231_1_OGE05_rafkt_ft8_cc_01.7604.7604.2	2	20.44	12.7	13.23	98.6	678000		Hydrogen	(K)	LSLDGQNIYNACCTLR	(I)	71.22	949.444	1897.89	-0.0088	-4.6	HUMAN|MOUSE	Q9BUQ0	Q9BUQ0|P26599-2|P26599|Q922I7|Q6NZB8|Q8K144|Q5RJV5|Q3U5I2|Q80T07|Q3T984|Q8BGJ5|Q8R509|P17225|Q3TQW3|Q8CB58|Q8C2R5		PTBP1 hCG_20560			Polypyrimidine tract binding protein 1
D101003_MDAMB231_1_OGE06_rafkt_ft8_cc_01.11708.11708.3	3	20.44	12.15	9.18	98.9	813000	M289m	Hydrogen	(K)	mSQVAPSLSALIGEAVGAR	(L)	97.15	624.997	1856.99	15.9866	-4.4	HUMAN|MOUSE	O00567	O00567|A8K9K6|Q9D6Z1|Q3UJZ7		NOP56 NOL5A			Nucleolar protein 56
D101003_MDAMB231_1_OGE06_rafkt_ft8_cc_01.4896.4896.3	3	20.44	8.11	7.89	99	38900000		Hydrogen	(R)	LREQLQLLEEQHR	(A)	53.85	564.643	1691.92	-0.0043	-2.6	HUMAN	Q15149	Q15149|Q15149-2|Q15149-3|Q15149-6|Q15149-4|Q15149-5|Q15149-9|Q15149-8|Q15149-7|D3DWL0		PLEC1			Plectin-1
D101003_MDAMB231_1_OGE12_rafkt_ft8_cc_01.10185.10185.2	2	20.44	11.59	11.1	97.1	1780000		Hydrogen	(K)	IVFVPGCSIPLTIVK	(S)	87.78	821.979	1642.96	-0.0101	-6.1	HUMAN	P54136	P54136|B2RBS9|P54136-2|B4DXW6		RARS			Arginyl-tRNA synthetase, cytoplasmic
D101001_MDAMB231_1_OGE01_rafkt_ft8_cc_01.3272.3532.3	3	20.43	11.14	10.02	95.5	439000	N688n P692p P704p P707p P713p M718m P719p	Hydrogen	(R)	GnNGApGNDGAKGDTGApGApGSQGApGLQGmpGER	(G)	38.63	1105.48	3217.47	96.9557	0.6	MOUSE	P11087	P11087|P11087-2	Col1a1	Col1a1 Cola1	Core matrisome	Collagens	Collagen alpha-1(I) chain
D101003_MDAMB231_1_OGE03_rafkt_ft8_cc_01.9589.9589.2	2	20.43	15.21	16.71	95.3	150000		Hydrogen	(R)	NLVWNAGALHYSDEVEIIR	(G)	83.37	1100.06	2199.12	-0.0084	-3.8	MOUSE	Q04857	Q04857|Q8C6Y0	Col6a1	Col6a1	Core matrisome	Collagens	Collagen alpha-1(VI) chain
D101003_MDAMB231_1_OGE05_rafkt_ft8_cc_01.11259.11259.2	2	20.43	12.68	11.52	98.6	1430000		Hydrogen	(R)	NTLFNLSNFLDK	(S)	95.32	713.37	1425.74	-0.0054	-3.8	HUMAN|MOUSE	O60641	O60641|A8MX97|Q13492|A8MW24|A8K5U9|Q13492-2|C9JDZ4|Q13492-3|B5BU72|O60641-3|B4DTM3|Q61548|Q61548-2|Q61548-3|Q3UI39|Q7M6Y3|Q7M6Y3-5|Q7M6Y3-6|Q7M6Y3-4|Q7M6Y3-3|Q7M6Y3-2|Q3TWS4|Q8BQA2		SNAP91 KIAA0656			Clathrin coat assembly protein AP180
D101003_MDAMB231_1_OGE05_rafkt_ft8_cc_01.9503.9503.2	2	20.43	13.79	10.99	98.5	2840000		Hydrogen	(K)	NLEGYVGFANLPNQVYR	(K)	83.43	977.488	1953.98	-0.013	-6.7	HUMAN|MOUSE	Q16181	Q16181|Q16181-2|A8K3D0|Q3LIE9|Q8TC62|B4DUD6|O55131|Q3UNN1|Q8C2A3|Q3UGE0		SEPT7 CDC10			Septin-7
D101003_MDAMB231_1_OGE08_rafkt_ft8_cc_01.8237.8237.3	3	20.43	10.3	10.1	97.8	43400	M1027m	Hydrogen	(R)	LEAQHQALVTLWHQLHVDmK	(S)	77.52	805.08	2397.25	15.9755	-8	HUMAN|MOUSE	Q15149	Q15149|Q15149-2|Q15149-3|Q15149-6|Q15149-4|Q15149-5|Q15149-9|Q15149-8|Q15149-7|Q9QXS1|Q9QXS1-2|Q9QXS1-8|Q9QXS1-7|Q9QXS1-6|Q9QXS1-14|Q9QXS1-4|Q9QXS1-16|Q9QXS1-3|Q9QXS1-5|Q9QXS1-13|Q9QXS1-11|Q9QXS1-12|Q9QXS1-9|Q9QXS1-10|Q9QXS1-15		PLEC1			Plectin-1
D101003_MDAMB231_1_OGE11_rafkt_ft8_cc_01.8637.8637.3	3	20.43	7.23	8.96	98.6	102000	M323m M324m	Hydrogen	(K)	RTmmACGGSIQTSVNALSADVLGR	(C)	81.15	843.071	2495.22	31.9806	-3.6	HUMAN	Q99832	Q99832|Q6IBT3|B8ZZC9|B7Z4T9|B7Z4Z7|B7Z7I4|B7Z1C9|A8MWI8		CCT7 CCTH NIP7-1			T-complex protein 1 subunit eta
D101003_MDAMB231_1_OGE12_rafkt_ft8_cc_01.3834.3834.2	2	20.43	14.77	13.65	98.5	509000	P957p	Hydrogen	(R)	GYpGSIGPTGAAGAPGPHGSVGPAGK	(H)	48.42	1117.04	2217.11	15.9647	-13.5	MOUSE	Q01149	Q01149|Q3TU64	Col1a2	Col1a2 Cola2	Core matrisome	Collagens	Collagen alpha-2(I) chain
D101003_MDAMB231_1_OGE03_rafkt_ft8_cc_01.3657.3875.4	4	20.42	9.28	8.69	84.6	2800000	P717p N729n P734p	Hydrogen	(R)	GSpGERGEVGPAGPnGFAGpAGAAGQPGAKGEK	(G)	47.22	742.105	2932.43	32.9694	-1.5	MOUSE	Q01149	Q01149|Q3TU64	Col1a2	Col1a2 Cola2	Core matrisome	Collagens	Collagen alpha-2(I) chain
D101003_MDAMB231_1_OGE04_rafkt_ft8_cc_01.3198.3318.2	2	20.42	9.57	12.12	97.6	29400000	P332p P335p P337p P344p P347p	Hydrogen	(R)	GSDGQpGPpGpPGTAGFpGSpGAK	(G)	45.35	1085.48	2089.99	79.9645	-4.6	HUMAN|MOUSE	P02461	P02461|D3DPH4|P02461-2|P08121|Q7TT32|Q3UH72|Q8BKY2	COL3A1	COL3A1	Core matrisome	Collagens	Collagen alpha-1(III) chain
D101003_MDAMB231_1_OGE05_rafkt_ft8_cc_01.8266.8266.3	3	20.42	13.04	13.33	99	3050000		Hydrogen	(R)	SNELGDVGVHCVLQGLQTPSCK	(I)	75.5	800.051	2398.15	-0.0114	-4.7	HUMAN	P13489	P13489|Q9BQ80|Q8IZK8		RNH1 PRI RNH			Ribonuclease inhibitor
D101003_MDAMB231_1_OGE07_rafkt_ft8_cc_01.9897.9897.2	2	20.42	15.69	15.19	98.8	2360000		Hydrogen	(R)	VALTGLTVAEYFR	(D)	88.87	720.395	1439.79	-0.0065	-4.5	HUMAN|MOUSE	P06576	P06576|P56480		ATP5B ATPMB ATPSB			ATP synthase subunit beta, mitochondrial
D101003_MDAMB231_1_OGE08_rafkt_ft8_cc_01.6795.6795.2	2	20.42	12.53	12.52	97.8	1340000		Hydrogen	(K)	LHIIEVGTPPTGNQPFPK	(K)	68.17	973.019	1945.05	-0.0237	-12.2	HUMAN|MOUSE	Q00610	Q00610|Q00610-2|Q5SXR6|Q68FD5		CLTC CLH17 CLTCL2 KIAA0034			Clathrin heavy chain 1
D101003_MDAMB231_1_OGE08_rafkt_ft8_cc_01.7916.7916.2	2	20.42	15.1	12.39	95.8	196000	M393m	Hydrogen	(R)	WPVHLmETLLPR	(H)	75.47	754.404	1491.81	15.9868	-5.4	MOUSE	Q9WUB3	Q9WUB3		Pygm			Glycogen phosphorylase, muscle form
D101003_MDAMB231_1_OGE11_rafkt_ft8_cc_01.5656.5656.3	3	20.42	9.96	9.65	98.8	3030000		Hydrogen	(R)	KFNALFAQGNYSEAAK	(V)	61.45	586.964	1758.88	-0.0048	-2.7	HUMAN|MOUSE	Q00610	Q00610|Q00610-2|Q5SXR6|Q68FD5		CLTC CLH17 CLTCL2 KIAA0034			Clathrin heavy chain 1
D101001_MDAMB231_1_OGE01_rafkt_ft8_cc_01.4528.4528.2	2	20.41	15.42	14.71	92.4	840000	M87m	Hydrogen	(R)	FDDAVVQSDmK	(H)	46.18	635.787	1254.57	15.9993	3.5	HUMAN|MOUSE	P11142	P11142|P11142-2|A4D111|B4DTX2|P63017|Q3TH56|Q3UBA6|Q3TRH3|Q3TQ13|Q3TZJ3|Q3U9L2|Q3TEK2|D3Z6R4|Q504P4|Q3ULM1|D3YW43|D3Z5E2		HSPA8 HSC70 HSP73 HSPA10			Heat shock cognate 71 kDa protein
D101003_MDAMB231_1_OGE02_rafkt_ft8_cc_01.13563.13563.2	2	20.41	13.13	16.24	98.5	478000		Hydrogen	(K)	IIDFLSALEGFK	(V)	104.33	676.878	1352.75	0.0025	1.8	HUMAN|MOUSE	P52701	P52701|B4DF41|P52701-2|Q1L838|B4E3I4|P54276|Q6GTK8|Q8C2N9		MSH6 GTBP			DNA mismatch repair protein Msh6
D101003_MDAMB231_1_OGE02_rafkt_ft8_cc_01.7688.7688.2	2	20.41	12.67	12.7	98	2670000	N1942n	Hydrogen	(R)	TKTETITGFQVDAIPAnGQTPVQR	(S)	66.82	1287.15	2572.34	0.9643	-7.7	MOUSE	P11276	P11276|Q3UGY5|Q3UHL6|Q3TCF1|B9EHT6|Q3UH17|B7ZNJ1	Fn1	Fn1	Core matrisome	ECM Glycoproteins	Fibronectin
D101003_MDAMB231_1_OGE02_rafkt_ft8_cc_01.8972.8972.3	3	20.41	14.41	12.96	94.9	3570000		Hydrogen	(K)	AHIANPSGASTECFVTDNADGTYQVEYTPFEK	(G)	75.07	1173.85	3519.57	-0.0228	-6.5	HUMAN	B2ZZ83	B2ZZ83|O75369|Q60FE7|O75369-2|O75369-3|O75369-6|O75369-7|Q68CT4|O75369-4|O75369-5		FLNB			Filamin B
D101003_MDAMB231_1_OGE03_rafkt_ft8_cc_01.1912.1912.3	3	20.41	5.65	7.42	98.8	1160000		Hydrogen	(R)	SKEQAELEAAR	(Q)	34.88	411.215	1231.63	0.0022	1.8	HUMAN|MOUSE	Q15149	Q15149|Q15149-2|Q15149-3|Q15149-6|Q15149-4|Q15149-5|Q15149-9|Q15149-8|Q15149-7|Q9QXS1|Q9QXS1-2|Q9QXS1-8|Q9QXS1-7|Q9QXS1-6|Q9QXS1-14|Q9QXS1-4|Q9QXS1-16|Q9QXS1-3|Q9QXS1-5|Q9QXS1-13|Q9QXS1-11|Q9QXS1-12|Q9QXS1-9|Q9QXS1-10|Q9QXS1-15		PLEC1			Plectin-1
D101003_MDAMB231_1_OGE05_rafkt_ft8_cc_01.11202.11202.2	2	20.41	10.43	13.32	97.1	300000		Hydrogen	(R)	IAIPGLAGAGNSVLLVSNLNPER	(V)	95	1138.13	2275.28	-0.0234	-10.3	HUMAN|MOUSE	Q9BUQ0	Q9BUQ0|P26599-2|P26599|Q922I7|Q8K144|Q5RJV5|Q3U5I2|Q80T07|Q3T984|Q8BGJ5|Q3UBR5|Q8R509|P17225|Q3TQW3|Q8CB58		PTBP1 hCG_20560			Polypyrimidine tract binding protein 1
D101003_MDAMB231_1_OGE05_rafkt_ft8_cc_01.11770.11770.3	3	20.41	11.79	10.06	98.5	223000		Hydrogen	(R)	FGLGSVAGAVGATAVYPIDLVK	(T)	98.98	702.391	2105.16	-0.0068	-3.3	HUMAN	Q546F9	Q546F9|Q9UJS0|B7Z2E2		SLC25A13 hCG_40633			Mitochondrial aspartate-glutamate carrier protein
D101003_MDAMB231_1_OGE05_rafkt_ft8_cc_01.6631.6631.2	2	20.41	13.57	11.87	98.7	12100000		Hydrogen	(R)	NFILDQTNVSAAAQR	(R)	65.32	824.42	1647.85	-0.0127	-7.7	HUMAN|MOUSE	Q00839	Q00839|Q00839-2|B4DLR3|B3KX72|Q96BA7|Q5RI19|Q7Z4Q5|Q8VEK3|Q3TWN5|Q3TVV6|Q8C290|Q3ULH5|Q3TXW2|O88568|Q3TGN5		HNRNPU HNRPU SAFA U21.1			Heterogeneous nuclear ribonucleoprotein U
D101003_MDAMB231_1_OGE07_rafkt_ft8_cc_01.10375.10375.2	2	20.41	13.81	13.14	97.6	2010000		Hydrogen	(K)	ALQSVGQIVGEVLK	(Q)	92.35	720.922	1440.84	-0.0062	-4.3	HUMAN|MOUSE	P62333	P62333|P62334		PSMC6 SUG2			26S protease regulatory subunit 10B
D101003_MDAMB231_1_OGE12_rafkt_ft8_cc_01.8798.8798.3	3	20.41	10.05	5.24	92	44600000	M287m	Hydrogen	(R)	LHFFmPGFAPLTSR	(G)	78.63	546.282	1620.84	15.9951	0.1	HUMAN|MOUSE	B4DY90	B4DY90|Q9BUF5|Q13885|Q9BVA1|P68371|Q8IWP6|B2R6L0|Q8IZ29|Q8N6N5|P04350|P07437|A6NNZ2|Q3ZCM7|Q5JP53|B4DP54|B7ZAF0|Q5SQY0|B4DE77|C9JAA5|B3KML9|B3KS31|A6NKZ8|Q5ST81|B4DQN9|B7ZAK1|B4DJ43|B7Z4N1|B4E052|B4DMU8|B4E386|B4DXZ5|B4DFH6|Q1KSF8|Q7TMM9|Q9CWF2|P68372|Q9D6F9|P99024					cDNA FLJ56903, highly similar to Tubulin beta-7 chain
D101001_MDAMB231_1_OGE01_rafkt_ft8_cc_01.2777.3011.3	3	20.4	12.64	13.08	98.5	28100000	P440p P449p	Hydrogen	(K)	GEpGATGVQGPpGPAGEEGK	(R)	36.07	608.622	1791.85	32.0022	6.8	MOUSE	P11087	P11087|P11087-2	Col1a1	Col1a1 Cola1	Core matrisome	Collagens	Collagen alpha-1(I) chain
D101003_MDAMB231_1_OGE02_rafkt_ft8_cc_01.2259.2280.2	2	20.4	14.72	14.82	97.6	5030000	P440p P449p	Hydrogen	(K)	GDTGAKGEpGATGVQGPpGPAGEEGK	(R)	36.67	1177.04	2321.1	31.9724	-7.4	MOUSE	P11087	P11087|P11087-2	Col1a1	Col1a1 Cola1	Core matrisome	Collagens	Collagen alpha-1(I) chain
D101003_MDAMB231_1_OGE02_rafkt_ft8_cc_01.8049.8049.3	3	20.4	10.4	9.15	98.3	13500000		Hydrogen	(K)	KDDEENYLDLFSHK	(N)	69.58	584.941	1752.81	0.0003	0.2	HUMAN|MOUSE	Q07666	Q07666|B2R7B5|B4DDX2|Q07666-2|Q07666-3|B4E043|Q60749		KHDRBS1 SAM68			KH domain-containing, RNA-binding, signal transduction-associated protein 1
D101003_MDAMB231_1_OGE02_rafkt_ft8_cc_01.9670.9794.2	2	20.4	17.18	15.14	99	120000000		Hydrogen	(K)	LISWYDNEFGYSNR	(V)	79.27	882.402	1763.8	-0.0065	-3.7	HUMAN	P04406	P04406|Q2TSD0		GAPDH GAPD CDABP0047 OK/SW-cl.12			Glyceraldehyde-3-phosphate dehydrogenase
D101003_MDAMB231_1_OGE03_rafkt_ft8_cc_01.11986.11986.2	2	20.4	14.76	17.04	98.7	124000		Hydrogen	(K)	SALLDSIQNLQVALTSK	(Q)	99.9	901	1801.01	-0.0131	-7.3	MOUSE	O88493	O88493	Col6a3	Col6a3	Core matrisome	Collagens	Type VI collagen alpha 3 subunit
D101003_MDAMB231_1_OGE03_rafkt_ft8_cc_01.9692.9692.3	3	20.4	7.12	9.04	96.9	3750000		Hydrogen	(R)	LGEINVIGEPFLNVNCEHIK	(S)	84.17	765.73	2295.18	-0.0063	-2.8	HUMAN	P33991	P33991|B3KMX0|B4DLA6		MCM4 CDC21			DNA replication licensing factor MCM4
D101003_MDAMB231_1_OGE05_rafkt_ft8_cc_01.10484.10484.3	3	20.4	11.14	9.6	98.6	247000		Hydrogen	(R)	LGKEETVLATVQALQTASHLSQQADLR	(N)	89.85	969.849	2907.55	-0.0219	-7.5	MOUSE	Q9DBG6	Q9DBG6|A2ACG7|Q61833		Rpn2			Dolichyl-diphosphooligosaccharide--protein glycosyltransferase subunit 2
D101003_MDAMB231_1_OGE05_rafkt_ft8_cc_01.4327.4455.2	2	20.4	13.59	12	97.5	77600000	P783p P789p	Hydrogen	(R)	GDGGPpGMTGFpGAAGR	(T)	52.32	767.337	1501.68	31.9821	-5	HUMAN|MOUSE	P08123	P08123|Q01149|Q3TU64	COL1A2	COL1A2	Core matrisome	Collagens	Collagen alpha-2(I) chain
D101003_MDAMB231_1_OGE06_rafkt_ft8_cc_01.6408.6408.2	2	20.4	17.14	16.53	98.5	1840000	M220m	Hydrogen	(R)	TLTIVDTGIGmTK	(A)	62.62	683.366	1349.73	15.9897	-3.8	HUMAN|MOUSE	P07900-2	P07900-2|P07900|Q58FG1|B4DTA5|P07901|Q3TKA2|Q3UIF3|P08238|B4DGL0|B4DMA2|P11499|Q71LX8		HSP90AA1 HSP90A HSPC1 HSPCA			Isoform HSP90AA1-2 of Heat shock protein HSP 90-alpha
D101003_MDAMB231_1_OGE07_rafkt_ft8_cc_01.5253.5253.2	2	20.4	15.01	16.41	98.8	5970000	P769p P775p P784p P792p	Hydrogen	(R)	GPAGPIGPpGPAGQpGDKGEGGSpGLPGIAGpR	(G)	57.6	1468.71	2872.47	63.9363	-14.8	MOUSE	P08121	P08121|Q7TT32|Q3UH72|Q8BLW4|Q8BKY2	Col3a1	Col3a1	Core matrisome	Collagens	Collagen alpha-1(III) chain
D101003_MDAMB231_1_OGE07_rafkt_ft8_cc_01.5902.5902.2	2	20.4	14.41	16.21	98.1	9640000		Hydrogen	(K)	APILIATDVASR	(G)	62.25	613.857	1226.71	-0.0031	-2.5	HUMAN|MOUSE	Q92841-4	Q92841-4|Q92841-2|Q92841-3|C9J5E1|C9JMU5|B1AHM1|Q92841|P17844|B4DN41|B4DNG2|B4DLW8|B4DZQ7|Q3U741|Q501J6|Q8BTS0|Q3UXW3|A1L333|Q61656|Q3TU25|Q501J6-2		DDX17			Isoform 4 of Probable ATP-dependent RNA helicase DDX17
D101003_MDAMB231_1_OGE08_rafkt_ft8_cc_01.11889.11889.2	2	20.4	15.46	15.68	97.2	85400		Carbamyl	(R)	VTIAQGGVLPNIQAVLLPK	(K)	103.98	987.581	1974.17	-0.0197	-10	HUMAN|MOUSE	P04908	P04908|Q93077|P20671|P0C0S8|Q6FI13|Q7L7L0|B2R5B3|Q16777|Q9BTM1|Q96KK5|Q99878|B4E0B3|Q8CGP5|Q8CGP7|P22752|Q6GSS7|Q8BFU2|Q64523|Q8R1M2|Q8CGP4|Q8CGP6		HIST1H2AB H2AFM| HIST1H2AE H2AFA			Histone H2A type 1-B/E
D101003_MDAMB231_1_OGE09_10_rafkt_ft8_cc_01.6701.6701.3	3	20.4	10.32	10.52	97.9	6180000		Hydrogen	(K)	ISNTAISISDHTALAQFCK	(E)	70.55	693.015	2077.04	-0.0067	-3.2	HUMAN	P22102	P22102|Q3B7A7|P22102-2|Q15374|C9JTV6|C9JBJ1|C9JKQ7|C9JZG2		GART PGFT PRGS			Trifunctional purine biosynthetic protein adenosine-3
D101003_MDAMB231_1_OGE11_rafkt_ft8_cc_01.5969.5969.2	2	20.4	10.93	11.69	98.6	130000	Q8q	Hydrogen	(R)	qSSATSSFGGLGGGSVR	(F)	63.42	769.36	1554.75	-17.0382	-7.6	HUMAN	P08727	P08727|C9JM50		KRT19			Keratin, type I cytoskeletal 19
D101003_MDAMB231_1_OGE11_rafkt_ft8_cc_01.9405.9405.2	2	20.4	11.5	12.11	96.3	71100		Hydrogen	(K)	FTQVTPTSLSAQWTPPNVQLTGYR	(V)	86.55	1346.68	2692.37	-0.021	-7.8	HUMAN	P02751-15	P02751-15|P02751-7|P02751|P02751-11|P02751-3|P02751-8|P02751-13|P02751-14|P02751-9|B7ZLE5|P02751-5|P02751-6|P02751-10|B7ZLF0|Q68CX6|P02751-4|P02751-12|B4DTK1|B4DU16	FN1	FN1 FN	Core matrisome	ECM Glycoproteins	Isoform 15 of Fibronectin
D101003_MDAMB231_1_OGE02_rafkt_ft8_cc_01.10335.10335.2	2	20.39	12.56	9.27	97.8	8720000		Hydrogen	(K)	VESLQEEIAFLK	(K)	83.27	703.383	1405.76	0.001	0.7	HUMAN|MOUSE	P08670	P08670|B0YJC4|B3KRK8|B0YJC5|P20152|Q3U6S1|Q3V2S4|Q3TFD9|Q3TWV0		VIM			Vimentin
D101003_MDAMB231_1_OGE02_rafkt_ft8_cc_01.4450.4450.4	4	20.39	7.74	5.88	98	23400000	P282p P285p P289p P292p N295n P298p	Hydrogen	(R)	GFSGLDGAKGDAGpAGpKGEpGSpGEnGApGQMGPR	(G)	49.27	840.376	3277.53	80.9528	-1.7	HUMAN|MOUSE	P02452	P02452|P11087|P11087-2	COL1A1	COL1A1	Core matrisome	Collagens	Collagen alpha-1(I) chain
D101003_MDAMB231_1_OGE02_rafkt_ft8_cc_01.5863.5863.2	2	20.39	14.62	13.57	97.7	44200000		Hydrogen	(R)	YALYDATYETK	(E)	57.07	669.316	1337.63	-0.0008	-0.6	HUMAN|MOUSE	P23528	P23528|Q9Y281|B4E112|Q9CX22|P18760|P45591		CFL1 CFL			Cofilin-1
D101003_MDAMB231_1_OGE03_rafkt_ft8_cc_01.6944.6944.3	3	20.39	15.11	12.92	92.7	1690000		Hydrogen	(R)	IADPEHDHTGFLTEYVATR	(W)	66.22	724.681	2172.04	-0.0079	-3.7	HUMAN|MOUSE	P27361	P27361|Q8NHX1|A8CZ58|Q8NHX0|B3KR49|Q63844|D3Z3G6|D3Z6D8		MAPK3 ERK1 PRKM3			Mitogen-activated protein kinase 3
D101003_MDAMB231_1_OGE03_rafkt_ft8_cc_01.6982.6982.4	4	20.39	9.81	9.67	96.9	2910000		Hydrogen	(K)	LSLEGDHSTPPSAYGSVKPYTNFDAER	(D)	66.48	735.349	2938.39	-0.0124	-4.2	MOUSE	P07356	P07356|Q9CZI7|Q3UCD3	Anxa2	Anxa2 Anx2 Cal1h	Matrisome-associated	ECM-affiliated Proteins	Annexin A2
D101003_MDAMB231_1_OGE03_rafkt_ft8_cc_01.7028.7028.3	3	20.39	13.01	11.56	97.6	34700000		Hydrogen	(R)	TPCTVSCNIPVVSGKECEEIIR	(K)	66.97	850.076	2548.22	-0.008	-3.1	HUMAN|MOUSE	P02675	P02675|B4E1D3|D3DP13|Q8K0E8	FGB	FGB	Core matrisome	ECM Glycoproteins	Fibrinogen beta chain
D101003_MDAMB231_1_OGE05_rafkt_ft8_cc_01.11293.11293.3	3	20.39	12.99	14.58	91.1	408000		Hydrogen	(R)	LTYAYFIGGDAGDAFDGYDFGDDPSDK	(F)	95.52	964.737	2892.22	-0.02	-6.9	MOUSE	Q3UER8	Q3UER8|Q8VCM7	Fgg	Fgg	Core matrisome	ECM Glycoproteins	Putative uncharacterized protein
D101003_MDAMB231_1_OGE05_rafkt_ft8_cc_01.5182.5182.2	2	20.39	11.68	14.55	97.9	8500000	P1109p P1115p	Hydrogen	(R)	GFSGLQGPpGSPGSpGEQGPSGASGPAGPR	(G)	56.83	1340.11	2647.25	31.9579	-11.9	MOUSE	P11087	P11087|P11087-2	Col1a1	Col1a1 Cola1	Core matrisome	Collagens	Collagen alpha-1(I) chain
D101003_MDAMB231_1_OGE05_rafkt_ft8_cc_01.9107.9107.3	3	20.39	10.96	10.8	98	36500000		Hydrogen	(R)	VVTNYNSAHDQNSNLLIEYFR	(N)	80.88	833.072	2497.21	-0.008	-3.2	HUMAN|MOUSE	P21980	P21980|B4DIT7|P21980-2|P21981	TGM2	TGM2	Matrisome-associated	ECM Regulators	Protein-glutamine gamma-glutamyltransferase 2
D101003_MDAMB231_1_OGE06_rafkt_ft8_cc_01.11877.11877.3	3	20.39	10.28	9.43	97.6	26600		Hydrogen	(K)	QITIIDSPSFIVSPLNSSSALALR	(S)	98.32	843.801	2529.39	-0.0053	-2.1	HUMAN	Q9BVP2	Q9BVP2|Q9BVP2-2		GNL3 E2IG3 NS			Guanine nucleotide-binding protein-like 3
D101003_MDAMB231_1_OGE06_rafkt_ft8_cc_01.4829.4970.2	2	20.39	13.39	14	98.1	263000000	P1109p P1112p P1115p	Hydrogen	(R)	GFSGLQGPpGSpGSpGEQGPSGASGPAGPR	(G)	54.17	1348.11	2647.25	47.972	-4.7	MOUSE	P11087	P11087|P11087-2	Col1a1	Col1a1 Cola1	Core matrisome	Collagens	Collagen alpha-1(I) chain
D101003_MDAMB231_1_OGE07_rafkt_ft8_cc_01.7782.7782.4	4	20.39	10.31	10.17	89.2	1550000	M238m	Hydrogen	(R)	RPHDYQPLPGmSENPSVYVPGVVSTVVPDSAHK	(L)	74.62	894.683	3559.76	15.9453	-13.9	HUMAN|MOUSE	P26368	P26368|P26368-2|P26369|Q80XR5|Q3KQM4|Q922I0		U2AF2 U2AF65			Splicing factor U2AF 65 kDa subunit
D101003_MDAMB231_1_OGE08_rafkt_ft8_cc_01.5137.5137.2	2	20.39	16.51	14.62	93.1	5170000	P997p	Hydrogen	(R)	GPpGPMGPPGLAGPPGESGR	(E)	56.97	900.933	1784.88	15.9846	-5.7	HUMAN|MOUSE	P02452	P02452|D3DTX7|P11087	COL1A1	COL1A1	Core matrisome	Collagens	Collagen alpha-1(I) chain
D101003_MDAMB231_1_OGE11_rafkt_ft8_cc_01.2079.2079.3	3	20.39	8.14	9.46	97.7	1080000	P390p P401p	Hydrogen	(K)	RGSpGEAGSAGPAGpPGLR	(G)	38.13	574.953	1690.86	31.9829	-4	MOUSE	Q01149	Q01149|Q3TU64	Col1a2	Col1a2 Cola2	Core matrisome	Collagens	Collagen alpha-2(I) chain
D101003_MDAMB231_1_OGE11_rafkt_ft8_cc_01.9612.9612.2	2	20.39	13.29	17.3	98.8	737000		Hydrogen	(K)	TVQTAVFLYSLYK	(E)	88.15	766.917	1532.84	-0.0088	-5.8	HUMAN|MOUSE	Q14839-2	Q14839-2|Q14839|B3KY63|Q6PDQ2		CHD4			Isoform 2 of Chromodomain-helicase-DNA-binding protein 4
D101003_MDAMB231_1_OGE12_rafkt_ft8_cc_01.8175.8175.3	3	20.39	13.94	11.23	97.9	1100000		Hydrogen	(R)	RAGLGSGLSLSGLVHPELSR	(S)	74.5	669.373	2006.11	-0.0085	-4.2	HUMAN	B4DEA8	B4DEA8|B4DEB6|P49748|P49748-2|B3KPA6|B3KPX1					cDNA FLJ56425, highly similar to Very-long-chain specific acyl-CoAdehydrogenase, mitochondrial (EC 1.3.99.-)
D101001_MDAMB231_1_OGE01_rafkt_ft8_cc_01.2695.2926.2	2	20.38	10.96	8.44	97.9	3240000		Hydrogen	(K)	TGCETVDAVQER	(V)	34.73	682.811	1364.61	0.0043	3.2	HUMAN	A4D2Q0	A4D2Q0|O94901|A7MCZ7|A5PL20|O94901-5|B4DZF7|B4E278		UNC84A tcag7.1079			Unc-84 homolog A (C. elegans)
D101001_MDAMB231_1_OGE01_rafkt_ft8_cc_01.3344.3578.3	3	20.38	11.53	11.82	97.5	89700000	P915p P921p N924n P927p P936p P941p	Hydrogen	(R)	GPpGAVGSpGVnGApGEAGRDGNpGSDGpPGR	(D)	40.27	964.436	2810.32	80.9719	4.6	MOUSE	Q01149	Q01149|Q3TU64	Col1a2	Col1a2 Cola2	Core matrisome	Collagens	Collagen alpha-2(I) chain
D101003_MDAMB231_1_OGE02_rafkt_ft8_cc_01.10044.10044.2	2	20.38	13.92	13.22	96	1160000		Hydrogen	(R)	SVAPAAPTSCDFSPGDLVWAK	(M)	81.37	1088.51	2176.04	-0.0282	-13	HUMAN	P52701	P52701|P52701-2|Q1L838		MSH6 GTBP			DNA mismatch repair protein Msh6
D101003_MDAMB231_1_OGE02_rafkt_ft8_cc_01.13575.13575.3	3	20.38	10.58	9.99	97.6	347000		Hydrogen	(R)	NLSPYVSNELLEEAFSQFGPIER	(A)	104.37	880.434	2639.3	-0.012	-4.5	HUMAN|MOUSE	P23246	P23246|Q86VG2|P23246-2|Q8VIJ6		SFPQ PSF			Splicing factor, proline- and glutamine-rich
D101003_MDAMB231_1_OGE02_rafkt_ft8_cc_01.7192.7192.2	2	20.38	12.39	10.85	95.7	1010000		Hydrogen	(R)	GLSPAQADSQFLENAK	(R)	64.67	838.413	1675.83	-0.0105	-6.3	HUMAN|MOUSE	O43491	O43491|Q68DV2|B4DHI8|O70318|Q80UE3|Q3UNQ6|B6ZHD0|Q80UE5|B6ZHC5|Q80UE4|B6ZHC7|B6ZHC6|Q811B2		EPB41L2			Band 4.1-like protein 2
D101003_MDAMB231_1_OGE05_rafkt_ft8_cc_01.3409.3409.3	3	20.38	11.63	11.55	88.9	29900		Hydrogen	(K)	VQQQALHSQQQLEAEAQK	(H)	46	688.686	2064.05	-0.0048	-2.3	HUMAN	O95613	O95613		PCNT KIAA0402 PCNT2			Pericentrin
D101003_MDAMB231_1_OGE06_rafkt_ft8_cc_01.8142.8142.2	2	20.38	14.16	14.93	96.7	1330000		Hydrogen	(R)	LGGLTQAPGNPVLAVQINQDK	(N)	73.4	1067.08	2133.17	-0.0063	-3	HUMAN|MOUSE	P26368	P26368|P26368-2|B5BU25|P26369|Q80XR5|Q3KQM4|Q922I0		U2AF2 U2AF65			Splicing factor U2AF 65 kDa subunit
D101003_MDAMB231_1_OGE07_rafkt_ft8_cc_01.10321.10321.3	3	20.38	9.76	9.65	98.2	431000		Hydrogen	(R)	HGVSCVSLWPGIVQTELLK	(E)	91.85	708.379	2123.13	-0.009	-4.3	HUMAN	Q96LJ7	Q96LJ7		DHRS1			Dehydrogenase/reductase SDR family member 1
D101003_MDAMB231_1_OGE07_rafkt_ft8_cc_01.3170.3170.2	2	20.38	12.71	5.32	97.4	329000	P838p P855p	Hydrogen	(K)	GEGGPpGPAGPTGSSGPAGPPGpQGVK	(G)	44.45	1150.04	2267.11	31.9609	-12.6	MOUSE	P08121	P08121|Q7TT32|Q3UH72|Q8BLW4|Q8BKY2	Col3a1	Col3a1	Core matrisome	Collagens	Collagen alpha-1(III) chain
D101003_MDAMB231_1_OGE07_rafkt_ft8_cc_01.9310.9430.3	3	20.38	7.64	10.95	95.7	37600000		Hydrogen	(K)	ALESPERPFLAILGGAK	(V)	85.18	590.336	1769	-0.0028	-1.6	HUMAN|MOUSE	P00558	P00558|B7Z7A9|B4E1H9|B4DHM5|B4DWQ3|P09411		PGK1 PGKA MIG10 OK/SW-cl.110			Phosphoglycerate kinase 1
D101003_MDAMB231_1_OGE11_rafkt_ft8_cc_01.8522.8522.2	2	20.38	11.97	14.32	98.3	46000		Hydrogen	(R)	MNLTQLYGSNTAGYIVCR	(G)	80.33	1031	2060.99	-0.0055	-2.7	HUMAN	Q12769	Q12769|C9JIP0		NUP160 KIAA0197 NUP120			Nuclear pore complex protein Nup160
D101003_MDAMB231_1_OGE12_rafkt_ft8_cc_01.10280.10280.2	2	20.38	13.94	13.16	97.4	203000	M295m M297m	Hydrogen	(K)	SFNLPmLmLGGGGYTIR	(N)	88.42	929.953	1826.93	31.9691	-11.2	HUMAN|MOUSE	Q13547	Q13547|B5BU61|B4DRG0|O09106|D3YYI8		HDAC1 RPD3L1			Histone deacetylase 1
D101003_MDAMB231_1_OGE12_rafkt_ft8_cc_01.12078.12189.2	2	20.38	19.13	18.47	98.4	60000000		Hydrogen	(R)	LISQIVSSITASLR	(F)	101.02	744.441	1487.88	-0.0054	-3.6	HUMAN|MOUSE	B7Z1K5	B7Z1K5|C9J2C0|P68363|A8JZY9|Q9BQE3|Q9NY65|P68366|A8MUB1|B3KPS3|B3KT06|B3KPW9|Q8WU19|B4DDU2|A6NHY4|C9JIF5|Q9H853|C9JDS9|P05213|D3YXI3|P68373|Q9JJZ2|Q3TIZ0|P68368					cDNA FLJ55956, highly similar to Tubulin alpha-6 chain
D101003_MDAMB231_1_OGE12_rafkt_ft8_cc_01.9788.9788.2	2	20.38	13.35	11.87	96	539000		Hydrogen	(R)	AVPLAGFGYGLPISR	(L)	85.03	759.424	1517.85	-0.0071	-4.7	HUMAN|MOUSE	B7Z937	B7Z937|Q15118|B7Z7N6|B7Z207|Q8BFP9|Q3U5E5|Q8R2U8					cDNA FLJ53961, highly similar to Pyruvate dehydrogenase (lipoamide) kinase isozyme 1 (EC 2.7.11.2)
D101001_MDAMB231_1_OGE01_rafkt_ft8_cc_01.4513.4513.2	2	20.37	18.77	14.5	92.9	2790000	M1169m	Hydrogen	(R)	LEEAGGATSAQIEmNK	(K)	46.2	832.892	1648.79	15.9916	-2	HUMAN|MOUSE	Q9UKX2	Q9UKX2|P12882|Q9Y623|Q5SX40|B2RWX0|Q5SX39|Q5SX41		MYH2 MYHSA2			Myosin-2
D101003_MDAMB231_1_OGE03_rafkt_ft8_cc_01.9233.9233.3	3	20.37	9	12.29	98.2	1840000		Hydrogen	(R)	KLFIGGLSFETTDESLR	(S)	81.18	638.34	1913	0.0035	1.8	HUMAN|MOUSE	P09651	P09651|Q32P51|P0C7M2|P09651-2|Q0VAC0|Q6IPF2|P09651-3|C9JCD7|B4E0B5|B4DP35|C9JV67|Q5EBP8|Q3UK83|P49312|Q3TIK8|Q3U7F3|Q3TFB1|P49312-2		HNRNPA1 HNRPA1			Heterogeneous nuclear ribonucleoprotein A1
D101003_MDAMB231_1_OGE05_rafkt_ft8_cc_01.11311.11311.2	2	20.37	11.28	11.82	96.1	86200	M194m	Hydrogen	(R)	VmTIAPGLFGTPLLTSLPEK	(V)	95.62	1051.08	2085.17	15.9809	-6.7	HUMAN	Q99714	Q99714		HSD17B10 ERAB HADH2 MRPP2 SCHAD XH98G2			3-hydroxyacyl-CoA dehydrogenase type-2
D101003_MDAMB231_1_OGE05_rafkt_ft8_cc_01.12494.12494.3	3	20.37	9.02	7.55	97.3	801000		Hydrogen	(K)	TVLGVPEVLLGILPGAGGTQR	(L)	103.98	683.061	2047.19	-0.0223	-10.9	MOUSE	Q8BMS1	Q8BMS1		Hadha			Trifunctional enzyme subunit alpha, mitochondrial
D101003_MDAMB231_1_OGE06_rafkt_ft8_cc_01.10386.10386.3	3	20.37	9.08	9.86	97.5	3180000		Hydrogen	(K)	AFLADPSAFVAAAPVAAATTAAPAAAAAPAK	(V)	87.93	918.155	2752.47	-0.0166	-6	HUMAN	P05388	P05388|A8K4Z4|B4E3D5|Q3B7A4|Q6NSF2		RPLP0			60S acidic ribosomal protein P0
D101003_MDAMB231_1_OGE06_rafkt_ft8_cc_01.10628.10628.2	2	20.37	13.92	12.01	98.6	26500000		Hydrogen	(R)	GVTYNIIVEALQNQR	(R)	89.68	859.461	1717.92	-0.0075	-4.4	MOUSE	P11276	P11276|Q3UGY5|Q3UHL6|Q3TCF1|B9EHT6|Q3UH17|B7ZNJ1	Fn1	Fn1	Core matrisome	ECM Glycoproteins	Fibronectin
D101003_MDAMB231_1_OGE06_rafkt_ft8_cc_01.5338.5338.2	2	20.37	10.56	10.95	97.4	7390000	M22m	Hydrogen	(R)	ILmVGLDAAGK	(T)	56.48	552.309	1087.62	15.9919	-2.8	HUMAN|MOUSE	B4DLJ3	B4DLJ3|P84077|P61204|P18085|P84085|B4DEB9|B4DN70|B4DJC8|C9J1Z8|B7ZB63|B4E190|C9JPM4|P84078|Q8BSL7|P61205|Q9DD04|P61750|P84084|D3YV25					cDNA FLJ51495, highly similar to ADP-ribosylation factor 5
D101003_MDAMB231_1_OGE09_10_rafkt_ft8_cc_01.9328.9328.2	2	20.37	11.44	10.34	98.1	172000		Hydrogen	(R)	AVCMLSNTTAIAEAWAR	(L)	88.27	932.948	1864.9	-0.0159	-8.5	HUMAN|MOUSE	C9J2C0	C9J2C0|Q71U36|P68363|A8JZY9|Q13748|Q6PEY2|Q9NY65|P68366|A8MUB1|Q13748-2|B3KPS3|B3KT06|B4DQK4|B3KPW9|Q8WU19|B4DDU2|B4DN58|P68369|P05213|P05214|D3YXI3|P68373|Q9JJZ2|Q3TIZ0|P68368|Q9D9Y2		TUBA8			Putative uncharacterized protein TUBA8
D101003_MDAMB231_1_OGE12_rafkt_ft8_cc_01.10914.10914.2	2	20.37	14.79	18.87	98.6	284000		Hydrogen	(R)	YVQFLSGLLSGSVK	(M)	92.78	749.414	1497.83	-0.01	-6.7	HUMAN	Q68CZ2	Q68CZ2|Q68CZ2-2|C9JHU5|Q68CZ2-3|Q68CZ2-4		TNS3 TEM6 TENS1 TPP			Tensin-3
D101003_MDAMB231_1_OGE12_rafkt_ft8_cc_01.6889.6889.2	2	20.37	14.75	17.03	98.7	1010000		Hydrogen	(R)	AITIANQTNCPLYITK	(V)	66.43	910.972	1820.96	-0.0214	-11.8	HUMAN	Q86U75	Q86U75|Q16555|B4DR31					Dihydropyrimidinase-like 2
D101003_MDAMB231_1_OGE02_rafkt_ft8_cc_01.10479.10479.2	2	20.36	13.34	12.27	97.1	10100000		Hydrogen	(K)	ACNLEVILGFDGSR	(D)	84.32	775.882	1550.76	-0.0058	-3.8	MOUSE	O88493	O88493	Col6a3	Col6a3	Core matrisome	Collagens	Type VI collagen alpha 3 subunit
D101003_MDAMB231_1_OGE02_rafkt_ft8_cc_01.11623.11623.2	2	20.36	12.72	12.53	97.7	3220000		Hydrogen	(K)	IESEGLLSLTTQLVK	(E)	91.48	815.964	1630.93	-0.0056	-3.4	HUMAN	B4DRT2	B4DRT2|Q92552|B4DT94|B4DKI9|Q8N6F2					cDNA FLJ54536, highly similar to Mitochondrial 28S ribosomal protein S27
D101003_MDAMB231_1_OGE02_rafkt_ft8_cc_01.13906.13906.2	2	20.36	13.43	11.93	96.1	40600	Q411q	Hydrogen	(R)	qLSQSLLPAIVELAEDAK	(W)	106.58	954.519	1925.06	-17.0273	-0.4	HUMAN|MOUSE	P30154-2	P30154-2|A8K8B0|B4DWW5|P30154|A8MY67|P30153|A8K3H8|B4DDF7|B4DGQ6|B4DQY1|B4DE69|Q8NB89|B4DK91|B7Z1G3|B3KQV6|Q8BIX1|Q3TTF6|Q7TNP2|Q76MZ3|Q7TMX2|Q8C2E1		PPP2R1B			Isoform 2 of Serine/threonine-protein phosphatase 2A 65 kDa regulatory subunit A beta isoform
D101003_MDAMB231_1_OGE02_rafkt_ft8_cc_01.5366.5366.2	2	20.36	11.78	11.42	96	21300000		Hydrogen	(R)	ITYQPSTGEGNEQTITVGGR	(Q)	54.33	1054.51	2108.03	-0.0039	-1.9	MOUSE	Q60847	Q60847|Q60847-5|Q60847-2|Q60847-3|Q60847-4	Col12a1	Col12a1	Core matrisome	Collagens	Collagen alpha-1(XII) chain
D101003_MDAMB231_1_OGE02_rafkt_ft8_cc_01.9372.9372.2	2	20.36	14.48	13.07	95.2	22800000		Hydrogen	(R)	FGFPEGSVELYAEK	(V)	77.47	786.88	1572.76	-0.0055	-3.5	HUMAN|MOUSE	P23396	P23396|P62908|Q3UK56|Q3UCL7|Q9D0A2|Q9CZP6|D3YV43		RPS3 OK/SW-cl.26			40S ribosomal protein S3
D101003_MDAMB231_1_OGE03_rafkt_ft8_cc_01.2476.2609.3	3	20.36	8.6	10.35	96.4	2380000	P796p P807p P811p P814p N817n P820p	Hydrogen	(R)	GGpGERGEHGPPGpAGFpGApGQnGEpGAKGER	(G)	39.25	1053.81	3078.45	80.9567	-0.6	MOUSE	P08121	P08121|Q7TT32|Q3UH72|Q8BLW4|Q8BKY2	Col3a1	Col3a1	Core matrisome	Collagens	Collagen alpha-1(III) chain
D101003_MDAMB231_1_OGE03_rafkt_ft8_cc_01.3723.3723.3	3	20.36	13.83	14.82	91.8	1180000		Hydrogen	(R)	ALVHERDEAAYGELR	(A)	46.27	576.961	1728.87	0.0017	1	HUMAN	C9JE52	C9JE52|A8MZ76|Q9UL46|Q2TNB3		PSME2			Putative uncharacterized protein PSME2
D101003_MDAMB231_1_OGE04_rafkt_ft8_cc_01.6809.6809.2	2	20.36	12.77	14.55	96.7	355000		Hydrogen	(K)	EYLGAICSCTCFGGQR	(G)	67.38	939.896	1878.79	-0.0082	-4.4	HUMAN|MOUSE	P02751-15	P02751-15|P02751-7|P02751|P02751-11|P02751-3|P02751-8|P02751-13|P02751-14|P02751-9|B7ZLE5|P02751-5|P02751-6|P02751-10|B7ZLF0|Q68CX6|P02751-12|B4DTK1|B4DU16|B4DTH2|B4DN21|Q9H382|P11276|Q3UGY5|Q3UHL6|Q3TCF1|B9EHT6|Q3UH17|B7ZNJ1	FN1	FN1 FN	Core matrisome	ECM Glycoproteins	Isoform 15 of Fibronectin
D101003_MDAMB231_1_OGE05_rafkt_ft8_cc_01.8720.8720.2	2	20.36	12.89	14.08	95.5	600000		Hydrogen	(R)	ISGETIFVTAPHEATAGIIGVNR	(K)	78.35	1177.12	2353.25	-0.0181	-7.7	HUMAN|MOUSE	Q00610	Q00610|Q00610-2|Q5SXR6|Q68FD5		CLTC CLH17 CLTCL2 KIAA0034			Clathrin heavy chain 1
D101003_MDAMB231_1_OGE05_rafkt_ft8_cc_01.9953.9953.2	2	20.36	13.38	11.76	97.5	1710000	Q249q	Hydrogen	(R)	qLYHLGVVEAYSGLTK	(K)	86.35	880.957	1777.95	-17.0416	-8.6	HUMAN	Q08211	Q08211		DHX9 DDX9 LKP NDH2			ATP-dependent RNA helicase A
D101003_MDAMB231_1_OGE07_rafkt_ft8_cc_01.9258.9258.3	3	20.36	12.5	12.01	93.1	624000	P854p P864p P882p	Hydrogen	(K)	GpSGEPGTAGApGTAGPQGLLGAPGILGLpGSR	(G)	84.42	972.491	2867.5	47.9566	-9.6	MOUSE	Q01149	Q01149|Q3TU64	Col1a2	Col1a2 Cola2	Core matrisome	Collagens	Collagen alpha-2(I) chain
D101003_MDAMB231_1_OGE08_rafkt_ft8_cc_01.3516.3742.4	4	20.36	11.16	8.69	96.3	5590000		Hydrogen	(K)	KIFVGGIKEDTEEHHLR	(D)	48.18	502.77	2008.06	-0.0044	-2.2	HUMAN|MOUSE	P09651	P09651|Q32P51|P0C7M2|P09651-2|Q0VAC0|Q6IPF2|P09651-3|C9JCD7|Q5EBP8|Q3UK83|P49312|Q3TIK8|Q3U7F3|Q3TFB1|P49312-2|P22626|P22626-2|B8ZZ37|O88569|O88569-2|B7ZP22|O88569-3		HNRNPA1 HNRPA1			Heterogeneous nuclear ribonucleoprotein A1
D101003_MDAMB231_1_OGE09_10_rafkt_ft8_cc_01.6674.6674.4	4	20.36	6.1	7.69	97.7	9780000		Hydrogen	(R)	GQHVTGSPFQFTVGPLGEGGAHK	(V)	70.43	577.793	2308.15	0.0013	0.6	HUMAN|MOUSE	B2ZZ83	B2ZZ83|O75369|Q60FE7|O75369-2|O75369-3|O75369-6|O75369-7|Q68CT4|Q80X90		FLNB			Filamin B
D101003_MDAMB231_1_OGE11_rafkt_ft8_cc_01.8619.8619.2	2	20.36	11.02	13.98	96.5	12500	P891p P900p P909p	Hydrogen	(R)	GLpGIAGALGEpGPLGISGPpGAR	(G)	81.05	1080.08	2111.16	47.9828	-0.9	MOUSE	Q01149	Q01149|Q3TU64	Col1a2	Col1a2 Cola2	Core matrisome	Collagens	Collagen alpha-2(I) chain
D101003_MDAMB231_1_OGE12_rafkt_ft8_cc_01.10365.10365.2	2	20.36	12.72	11.22	98.3	245000		Hydrogen	(R)	YVASYLLAALGGNSSPSAK	(D)	88.95	934.983	1868.97	-0.0163	-8.7	HUMAN|MOUSE	P05387	P05387|P99027		RPLP2 D11S2243E RPP2			60S acidic ribosomal protein P2
D101003_MDAMB231_1_OGE12_rafkt_ft8_cc_01.9953.9953.3	3	20.36	11.99	13.81	92.8	178000		Hydrogen	(K)	ENYLTAGLTVGQVRPLVPLQPVTQNR	(A)	86.32	955.193	2863.58	-0.0132	-4.6	HUMAN	Q99959	Q99959|B8QFA1|B8QGS7|B8QGS6|Q99959-2|B8QGS9		PKP2			Plakophilin-2
D101003_MDAMB231_1_OGE02_rafkt_ft8_cc_01.11622.11622.3	3	20.35	12.58	12.96	97	2160000		Hydrogen	(R)	EGYCFSEVLQNMCQIGSSNR	(N)	91.52	793.675	2379.02	-0.007	-2.9	MOUSE	O88840	O88840|A2AQ53	Fbn1	Fbn1	Core matrisome	ECM Glycoproteins	Mutant fibrillin-1
D101003_MDAMB231_1_OGE02_rafkt_ft8_cc_01.12163.12163.2	2	20.35	12.48	11.2	97	1560000		Hydrogen	(R)	AFYNNVLGEYEEYITK	(L)	95.07	976.963	1952.93	-0.0088	-4.5	HUMAN|MOUSE	P04181	P04181|P29758|Q3UKT3|Q3UJK5		OAT			Ornithine aminotransferase, mitochondrial
D101003_MDAMB231_1_OGE02_rafkt_ft8_cc_01.8518.8518.2	2	20.35	11.67	13.39	94.9	60500000		Hydrogen	(R)	AIVAIENPADVSVISSR	(N)	72.5	870.975	1740.95	-0.0071	-4.1	HUMAN|MOUSE	P08865	P08865|C9JKH4|Q96RS2|A6NE09|C9J9K3|P14206|D3YTT7		RPSA LAMBR LAMR1			40S ribosomal protein SA
D101003_MDAMB231_1_OGE05_rafkt_ft8_cc_01.10857.10971.2	2	20.35	14.5	12.86	98.3	1400000	M217m	Hydrogen	(K)	TVLImELINNVAK	(A)	92.65	737.418	1457.84	15.9884	-4.4	HUMAN|MOUSE	P06576	P06576|P56480		ATP5B ATPMB ATPSB			ATP synthase subunit beta, mitochondrial
D101003_MDAMB231_1_OGE05_rafkt_ft8_cc_01.8381.8381.2	2	20.35	13.99	14.45	96.3	289000		Hydrogen	(K)	YTPTQQGNMQVLVTYGGDPIPK	(S)	76.15	1204.09	2407.2	-0.0265	-11	HUMAN|MOUSE	B2ZZ83	B2ZZ83|O75369|Q60FE7|O75369-2|O75369-3|O75369-6|O75369-7|Q68CT4|O75369-4|O75369-5|Q80X90		FLNB			Filamin B
D101003_MDAMB231_1_OGE08_rafkt_ft8_cc_01.3309.3309.2	2	20.35	13.52	13.73	95.8	69700000		Hydrogen	(K)	AHYGGFTVQNEASK	(Y)	45.48	754.856	1508.71	-0.0078	-5.2	MOUSE	Q8K0E8	Q8K0E8	Fgb	Fgb	Core matrisome	ECM Glycoproteins	Fibrinogen beta chain
D101003_MDAMB231_1_OGE12_rafkt_ft8_cc_01.12525.12525.2	2	20.35	9.8	9.99	97.8	1250000		Hydrogen	(R)	SANLVAATLGAILNR	(L)	103.93	742.428	1483.86	-0.0108	-7.3	HUMAN|MOUSE	B3KXY9	B3KXY9|P19367-3|P19367|A8K7J7|P19367-2|B4DG62|P19367-4|B3KRA9|P17710|P17710-2|D3Z2I0|P17710-4|P17710-3|Q6GQU1|Q3UPC4|Q3TJE3					cDNA FLJ46359 fis, clone TESTI4049786, highly similar to Hexokinase-1 (EC 2.7.1.1)
D101003_MDAMB231_1_OGE12_rafkt_ft8_cc_01.2443.2563.3	3	20.35	7.59	8.56	96.1	14500000	M569m P572p P574p P581p	Hydrogen	(R)	GQAGVmGFpGpKGTAGEpGK	(A)	40.58	636.302	1842.92	63.976	-1.9	MOUSE	P11087	P11087|P11087-2	Col1a1	Col1a1 Cola1	Core matrisome	Collagens	Collagen alpha-1(I) chain
D101001_MDAMB231_1_OGE01_rafkt_ft8_cc_01.2543.2660.3	3	20.34	6.6	11.47	97.5	43100000	P285p P289p P292p N295n P298p	Hydrogen	(K)	GDAGPAGpKGEpGSpGEnGApGQMGPR	(G)	33.03	837.368	2445.12	64.968	1.7	HUMAN|MOUSE	P02452	P02452|P11087|P11087-2	COL1A1	COL1A1	Core matrisome	Collagens	Collagen alpha-1(I) chain
D101003_MDAMB231_1_OGE02_rafkt_ft8_cc_01.12483.12483.2	2	20.34	12.34	11.57	92.9	1100000	Q1411q	Hydrogen	(K)	qYINAIKDYELQLVTYK	(A)	97.2	1043.05	2102.12	-17.0311	-2.2	HUMAN	Q15149	Q15149|Q15149-2|Q15149-3|Q15149-6|Q15149-4|Q15149-5|Q15149-9|Q15149-8|Q15149-7		PLEC1			Plectin-1
D101003_MDAMB231_1_OGE03_rafkt_ft8_cc_01.10536.10536.3	3	20.34	10.31	11.06	95.5	156000		Hydrogen	(R)	IKQESNQIGPEGGILSSTTVPLVQASFPEGALTK	(R)	89.72	1166.28	3496.85	-0.0201	-5.8	HUMAN|MOUSE	Q12955	Q12955|B4DIL1|Q5CZH9|Q7Z3G4|Q6ZT73|Q13484|B1AQT2|A8KA62|Q9H0P5|Q8VC68|Q4U205|Q61307|Q8CBN3|Q4U206|Q4U260|Q9QXH1		ANK3			Ankyrin-3
D101003_MDAMB231_1_OGE03_rafkt_ft8_cc_01.3506.3506.3	3	20.34	11.06	7.05	97.3	5090000		Hydrogen	(R)	NKTEDLEATSEHFK	(T)	44.93	550.267	1648.78	0.0041	2.5	HUMAN|MOUSE	Q9BV40	Q9BV40|C9JXZ5|O70404		VAMP8			Vesicle-associated membrane protein 8
D101003_MDAMB231_1_OGE05_rafkt_ft8_cc_01.6840.6840.2	2	20.34	12.93	14.73	96.3	6260000		Hydrogen	(K)	EYLGAICSCTCFGGQR	(G)	66.55	939.894	1878.79	-0.012	-6.4	HUMAN|MOUSE	P02751-15	P02751-15|P02751-7|P02751|P02751-11|P02751-3|P02751-8|P02751-13|P02751-14|P02751-9|B7ZLE5|P02751-5|P02751-6|P02751-10|B7ZLF0|Q68CX6|P02751-12|B4DTK1|B4DU16|B4DTH2|B4DN21|Q9H382|P11276|Q3UGY5|Q3UHL6|Q3TCF1|B9EHT6|Q3UH17|B7ZNJ1	FN1	FN1 FN	Core matrisome	ECM Glycoproteins	Isoform 15 of Fibronectin
D101003_MDAMB231_1_OGE05_rafkt_ft8_cc_01.8901.8901.3	3	20.34	14.27	13.02	97.1	3130000		Hydrogen	(K)	IAAAGLDVTSPEPLPTNHPLLTLK	(N)	79.43	823.46	2468.38	-0.0099	-4	HUMAN	Q9UBQ7	Q9UBQ7		GRHPR GLXR MSTP035			Glyoxylate reductase/hydroxypyruvate reductase
D101003_MDAMB231_1_OGE06_rafkt_ft8_cc_01.10156.10156.3	3	20.34	9.67	8.7	90.4	186000	M159m	Hydrogen	(K)	LALQQDLTSmAPGLVIQAVR	(V)	86.8	714.062	2124.18	15.9858	-4.2	HUMAN|MOUSE	O94905	O94905|Q8BFZ9		ERLIN2 C8orf2 SPFH2 UNQ2441/PRO5003/PRO9924			Erlin-2
D101003_MDAMB231_1_OGE06_rafkt_ft8_cc_01.5699.5699.2	2	20.34	15.79	14.52	93.8	4540000	M388m	Hydrogen	(R)	ISEQFSAmFR	(R)	58.6	616.289	1215.58	15.9887	-5.1	HUMAN|MOUSE	Q2NKY5	Q2NKY5|Q9BUF5|B4DP54|B3KS31|B4E386|Q922F4|Q3U9U3		TUBB6			TUBB6 protein
D101003_MDAMB231_1_OGE07_rafkt_ft8_cc_01.5355.5355.3	3	20.34	13.5	7.58	97.4	2340000		Hydrogen	(R)	HLAIPATQQLTVDR	(A)	58.83	521.626	1562.87	-0.0015	-1	MOUSE	O88322	O88322|Q7TQF0|Q3US45|Q3TPN0|Q8CFA3|Q8R5G0|Q8C6Z2	Nid2	Nid2	Core matrisome	ECM Glycoproteins	Nidogen-2
D101003_MDAMB231_1_OGE11_rafkt_ft8_cc_01.4032.4032.2	2	20.34	15.44	11.01	92.1	3760000	P997p P1003p P1009p	Hydrogen	(R)	GPpGPMGPpGLAGPpGESGR	(E)	51.1	916.926	1784.88	47.9699	-8.1	HUMAN|MOUSE	P02452	P02452|D3DTX7|P11087	COL1A1	COL1A1	Core matrisome	Collagens	Collagen alpha-1(I) chain
D101003_MDAMB231_1_OGE12_rafkt_ft8_cc_01.9886.9886.3	3	20.34	12.03	10.1	97	698000		Hydrogen	(K)	CPSIAAAIAAVNALHGR	(W)	85.77	564.637	1691.9	-0.0055	-3.2	HUMAN|MOUSE	Q14498	Q14498|Q14498-2|B4E1M7|A2RRD3|B3KWX7|B4DLM0|B4DRA0|Q6MZY7|Q7Z3L0|Q6N037|B7Z4L7|Q8VH51|Q5RJI0|Q8VH51-2|Q3U313|Q8VH51-3|Q0VGU9		RBM39 HCC1 RNPC2			RNA-binding protein 39
D101001_MDAMB231_1_OGE01_rafkt_ft8_cc_01.1813.2029.2	2	20.33	13.84	13.56	97.3	50200	P915p N918n P921p	Hydrogen	(R)	GPPGAVGSpGVnGApGEAGR	(D)	30.05	868.912	1703.85	32.9707	-1.8	HUMAN|MOUSE	P08123	P08123|Q01149|Q3TU64	COL1A2	COL1A2	Core matrisome	Collagens	Collagen alpha-2(I) chain
D101001_MDAMB231_1_OGE01_rafkt_ft8_cc_01.3106.3343.2	2	20.33	16.13	15.68	97.3	49400000		Hydrogen	(R)	VAVEEVDEEGK	(F)	38.13	602.294	1203.57	0.0066	5.5	HUMAN|MOUSE	P02545	P02545|Q5I6Y4|Q5I6Y6|P02545-3|Q6UYC3|B4DI32|P02545-2|Q5TCI8|Q5I6Y5|B4DFR3|P48678|P48678-2|Q3UCU3|P48678-3		LMNA LMN1			Lamin-A/C
D101003_MDAMB231_1_OGE02_rafkt_ft8_cc_01.2323.2453.3	3	20.33	11	11.11	94.5	73100000	P904p P913p P916p P921p P928p	Hydrogen	(K)	DGPpGPAGNSGSpGNpGIAGpKGDAGQpGEK	(G)	37.45	940.759	2740.29	79.9697	-1.7	MOUSE	P08121	P08121|Q7TT32|Q3UH72|Q8BLW4|Q8BKY2	Col3a1	Col3a1	Core matrisome	Collagens	Collagen alpha-1(III) chain
D101003_MDAMB231_1_OGE03_rafkt_ft8_cc_01.10627.10627.3	3	20.33	10.48	9.53	89.1	1590000	M187m	Hydrogen	(K)	YGIICmEDLIHEIYTVGK	(R)	90.35	724.021	2154.06	15.9889	-2.8	HUMAN	P18124	P18124|O95036|A8MUD9		RPL7			60S ribosomal protein L7
D101003_MDAMB231_1_OGE04_rafkt_ft8_cc_01.8888.8888.3	3	20.33	8.92	7.35	97	5070000		Hydrogen	(R)	FGGEHVPNSPFQVTALAGDQPSVQPPLR	(S)	80.63	982.496	2945.49	-0.0166	-5.6	HUMAN	P21333	P21333|P21333-2|Q60FE5|Q60FE6|B2ZZ80|A6NDY9		FLNA FLN FLN1			Filamin-A
D101003_MDAMB231_1_OGE06_rafkt_ft8_cc_01.3751.3751.2	2	20.33	10.63	12.48	97.3	331000	P1045p P1051p	Hydrogen	(R)	GETGPAGPpGAPGApGAPGPVGPAGK	(S)	47.13	1077.03	2121.07	31.9738	-7.4	HUMAN|MOUSE	P02452	P02452|D3DTX7|P11087	COL1A1	COL1A1	Core matrisome	Collagens	Collagen alpha-1(I) chain
D101003_MDAMB231_1_OGE07_rafkt_ft8_cc_01.5065.5065.3	3	20.33	15.85	14.35	93.6	14700000	P1112p P1115p	Hydrogen	(R)	GFSGLQGPPGSpGSpGEQGPSGASGPAGPR	(G)	56.43	893.749	2647.25	31.9814	-3.2	MOUSE	P11087	P11087|P11087-2	Col1a1	Col1a1 Cola1	Core matrisome	Collagens	Collagen alpha-1(I) chain
D101003_MDAMB231_1_OGE07_rafkt_ft8_cc_01.9564.9564.2	2	20.33	11.83	11.26	93.9	1580000		Hydrogen	(R)	AAQAPSSFQLLYDLK	(L)	86.48	826.434	1651.87	-0.008	-4.9	HUMAN	B7Z809	B7Z809|P11586					cDNA FLJ56016, highly similar to C-1-tetrahydrofolate synthase, cytoplasmic
D101003_MDAMB231_1_OGE09_10_rafkt_ft8_cc_01.8004.8004.3	3	20.33	12.49	11.61	97.6	470000		Hydrogen	(K)	GVTIASGGVLPNIHPELLAK	(K)	79.05	662.716	1986.14	-0.0039	-1.9	HUMAN|MOUSE	O75367	O75367|O75367-3|O75367-2|Q9QZQ8|Q9QZQ8-2|Q8CA90		H2AFY MACROH2A1			Core histone macro-H2A.1
D101003_MDAMB231_1_OGE02_rafkt_ft8_cc_01.13052.13052.3	3	20.32	9.5	10.68	95.9	361000		Hydrogen	(K)	VVLAEVIQAFSAPENAVR	(M)	100.97	638.357	1913.05	0.0086	4.5	HUMAN|MOUSE	Q99622	Q99622|O35127		C12orf57 C10			Protein C10
D101003_MDAMB231_1_OGE03_rafkt_ft8_cc_01.11467.11467.3	3	20.32	8.53	8.51	97.2	740000		Hydrogen	(R)	DVVFNYLHATAFQGTPLAQAVEGPSENVR	(K)	96.43	1044.18	3130.56	-0.0432	-13.8	HUMAN	P31930	P31930|B4DUL5|B4DZB9		UQCRC1			Cytochrome b-c1 complex subunit 1, mitochondrial
D101003_MDAMB231_1_OGE06_rafkt_ft8_cc_01.6623.6623.3	3	20.32	14.23	11.75	91.2	3870000		Hydrogen	(R)	LRLPQVSPADSGDYVCR	(V)	63.85	644.987	1932.96	-0.0141	-7.3	MOUSE	B1B0C7	B1B0C7|Q3UHH3	Hspg2	Hspg2 RP23-12C2.1-001	Core matrisome	Proteoglycans	Perlecan (Heparan sulfate proteoglycan 2)
D101003_MDAMB231_1_OGE06_rafkt_ft8_cc_01.6784.6784.2	2	20.32	12.73	12.73	97.1	246000		Hydrogen	(R)	VIGLSSDLQQVGGASAR	(I)	65	829.441	1657.89	-0.0128	-7.7	HUMAN|MOUSE	B3KSH1	B3KSH1|O00303|B4DMT5|B4DEW9|Q9DCH4|Q5XJV3|Q3U8X1|Q8BTW2|Q3UVY8|Q6IRT4		hCG_1784554			HCG1784554, isoform CRA_a
D101003_MDAMB231_1_OGE06_rafkt_ft8_cc_01.9594.9594.3	3	20.32	10.69	11.34	97.1	1580000		Hydrogen	(K)	LQNVQIALDYLR	(H)	82.65	482.608	1445.81	-0.0007	-0.5	HUMAN|MOUSE	Q15149	Q15149|Q15149-2|Q15149-3|Q15149-6|Q15149-4|Q15149-5|Q15149-9|Q15149-8|Q15149-7|Q9QXS1|Q9QXS1-2|Q9QXS1-8|Q9QXS1-7|Q9QXS1-6|Q9QXS1-14|Q9QXS1-4|Q9QXS1-16|Q9QXS1-3|Q9QXS1-5|Q9QXS1-13|Q9QXS1-11|Q9QXS1-12|Q9QXS1-9|Q9QXS1-10|Q9QXS1-15		PLEC1			Plectin-1
D101003_MDAMB231_1_OGE08_rafkt_ft8_cc_01.11048.11048.2	2	20.32	17.63	13.35	97.7	68100	Q1940q N1948n	Hydrogen	(R)	qLINALQInNTAVGHALVLPAR	(R)	97.45	1155.63	2326.34	-16.0801	-16.3	MOUSE	O88493	O88493	Col6a3	Col6a3	Core matrisome	Collagens	Type VI collagen alpha 3 subunit
D101003_MDAMB231_1_OGE11_rafkt_ft8_cc_01.11785.11785.2	2	20.32	10.1	9.97	97.5	584000		Hydrogen	(R)	SANLVAATLGAILNR	(L)	104	742.427	1483.86	-0.0116	-7.8	HUMAN|MOUSE	B3KXY9	B3KXY9|P19367-3|P19367|A8K7J7|P19367-2|B4DG62|P19367-4|B3KRA9|P17710|P17710-2|D3Z2I0|P17710-4|P17710-3|Q6GQU1|Q3UPC4|Q3TJE3					cDNA FLJ46359 fis, clone TESTI4049786, highly similar to Hexokinase-1 (EC 2.7.1.1)
D101003_MDAMB231_1_OGE11_rafkt_ft8_cc_01.3285.3285.3	3	20.32	8.85	9.75	92.6	3040000	M1m	Hydrogen	(-)	mREIVHIQAGQCGNQIGAK	(F)	46.18	709.354	2110.06	15.9836	-5.3	HUMAN|MOUSE	Q13509	Q13509|B2RBD5|Q13885|Q9BVA1|B2R6L0|P07437|B7Z4N1|B4E052|B4DMU8|B4DXZ5|B4DMJ5|Q9ERD7|Q7TMM9|Q9CWF2|P99024|P68371|Q8IWP6|Q8IZ29|Q8N6N5|P04350|B4DJ43|B4DFH6|B4DNW1|P68372|Q9D6F9		TUBB3 TUBB4			Tubulin beta-3 chain
D101003_MDAMB231_1_OGE02_rafkt_ft8_cc_01.6231.6231.2	2	20.31	14.98	13.78	95.8	5440000		Hydrogen	(K)	NNVEQVCCSFECQAAR	(G)	59.15	986.408	1971.81	-0.0011	-0.5	MOUSE	Q04857	Q04857|Q8C6Y0	Col6a1	Col6a1	Core matrisome	Collagens	Collagen alpha-1(VI) chain
D101003_MDAMB231_1_OGE02_rafkt_ft8_cc_01.7496.7496.2	2	20.31	12.11	11.48	96.9	151000		Hydrogen	(R)	LQTSEAALSSSQAEVASLR	(Q)	66.33	974.501	1948	-0.0041	-2.1	HUMAN	Q9BW19	Q9BW19|B4DMA8		KIFC1 HSET KNSL2			Kinesin-like protein KIFC1
D101003_MDAMB231_1_OGE03_rafkt_ft8_cc_01.1850.1970.4	4	20.31	7.91	5.37	97	52000000	P440p P451p	Hydrogen	(K)	GDTGAKGEpGATGVQGPPGpAGEEGKR	(G)	35.03	628.054	2477.2	31.9935	1.4	MOUSE	P11087	P11087|P11087-2	Col1a1	Col1a1 Cola1	Core matrisome	Collagens	Collagen alpha-1(I) chain
D101003_MDAMB231_1_OGE05_rafkt_ft8_cc_01.9256.9256.2	2	20.31	14.51	13.91	92.1	514000		Hydrogen	(K)	LLYDLADQLHAAVGASR	(A)	81.82	906.978	1812.96	-0.0115	-6.4	HUMAN|MOUSE	P13804	P13804|B4DT43|Q99LC5		ETFA			Electron transfer flavoprotein subunit alpha, mitochondrial
D101003_MDAMB231_1_OGE05_rafkt_ft8_cc_01.9587.9587.2	2	20.31	10.85	12.67	90.9	388000	M1967m	Hydrogen	(R)	mLSAVSQQVQCIQEALR	(E)	84	988.99	1960.99	15.9776	-8.8	HUMAN|MOUSE	Q14204	Q14204|Q9JHU4		DYNC1H1 DHC1 DNCH1 DNCL DNECL DYHC KIAA0325			Cytoplasmic dynein 1 heavy chain 1
D101003_MDAMB231_1_OGE06_rafkt_ft8_cc_01.2863.2863.3	3	20.31	11.2	4.45	94.7	86000000	P838p P853p P855p	Hydrogen	(K)	GEGGPpGPAGPTGSSGPAGPpGpQGVKGER	(G)	41.48	886.422	2609.27	47.9799	-1.8	MOUSE	P08121	P08121|Q7TT32|Q3UH72|Q8BLW4|Q8BKY2	Col3a1	Col3a1	Core matrisome	Collagens	Collagen alpha-1(III) chain
D101003_MDAMB231_1_OGE06_rafkt_ft8_cc_01.8151.8151.4	4	20.31	10.09	8.68	96.4	855000		Hydrogen	(K)	KLKDEGVELFAIGIK	(N)	73.37	415.748	1659.97	0.0007	0.4	HUMAN|MOUSE	Q99715	Q99715|Q99715-4|Q99715-2|B9EJB8|C9JLI9|Q60847|Q60847-5|Q60847-2|Q60847-3|Q60847-4	COL12A1	COL12A1 COL12A1L	Core matrisome	Collagens	Collagen alpha-1(XII) chain
D101003_MDAMB231_1_OGE06_rafkt_ft8_cc_01.8486.8486.3	3	20.31	10.63	10.14	94.3	849000	P858p P864p P876p P882p	Hydrogen	(K)	GPSGEpGTAGApGTAGPQGLLGApGILGLpGSRGER	(G)	75.65	1091.88	3209.67	63.9641	-4.8	MOUSE	Q01149	Q01149|Q3TU64	Col1a2	Col1a2 Cola2	Core matrisome	Collagens	Collagen alpha-2(I) chain
D101003_MDAMB231_1_OGE06_rafkt_ft8_cc_01.8813.8813.2	2	20.31	16.52	13.41	98	175000	M58m	Hydrogen	(R)	GGmGSGGLATGIAGGLAGMGGIQNEK	(E)	77.58	1139.04	2261.1	15.9635	-13.8	HUMAN	P05783	P05783|B2RA03		KRT18 CYK18 PIG46			Keratin, type I cytoskeletal 18
D101003_MDAMB231_1_OGE07_rafkt_ft8_cc_01.10472.10472.3	3	20.31	9.73	9.17	95.3	104000	P781p	Hydrogen	(K)	DVFGFVAGSDQLNVISCQGLSQGRpGISLVK	(E)	92.98	1088.88	3248.67	15.9486	-14.2	MOUSE	Q04857	Q04857	Col6a1	Col6a1	Core matrisome	Collagens	Collagen alpha-1(VI) chain
D101003_MDAMB231_1_OGE08_rafkt_ft8_cc_01.3513.3513.3	3	20.31	10.01	8.88	96.8	172000		Hydrogen	(R)	APGSSSSGANGDGSLAQSQTGAVVR	(A)	46.78	754.359	2261.07	-0.013	-5.7	LYSEN	Q7M135	Q7M135					Lysyl endopeptidase
D101003_MDAMB231_1_OGE11_rafkt_ft8_cc_01.8298.8298.2	2	20.31	16.89	14	90.1	326000	M1177m	Hydrogen	(K)	mVFINNIALAQIK	(N)	78.92	745.919	1474.85	15.9863	-5.8	HUMAN	P42704	P42704		LRPPRC LRP130			Leucine-rich PPR motif-containing protein, mitochondrial
D101003_MDAMB231_1_OGE02_rafkt_ft8_cc_01.11835.11835.2	2	20.3	14.46	15.48	91.6	257000		Hydrogen	(K)	LKLEAELGNMQGLVEDFK	(N)	92.78	1017.53	2034.06	-0.0087	-4.3	HUMAN|MOUSE	P05787	P05787|A8K4H3|P11679		KRT8 CYK8			Keratin, type II cytoskeletal 8
D101003_MDAMB231_1_OGE02_rafkt_ft8_cc_01.7947.7947.3	3	20.3	8.31	8.39	98	2400000		Hydrogen	(R)	KLFEAEEQDLFK	(D)	69.02	499.593	1496.76	0.001	0.7	HUMAN|MOUSE	Q9H4M9	Q9H4M9|B4DTR4|B4DR44|B4DMV9|B4DZH9|C9JC03|C9J2Z4|C9JDQ8|Q9WVK4|Q3TGS1|Q3TUW9|Q3TIT3		EHD1 PAST PAST1 CDABP0131			EH domain-containing protein 1
D101003_MDAMB231_1_OGE03_rafkt_ft8_cc_01.6280.6280.4	4	20.3	9.41	8.37	94.5	3010000		Hydrogen	(R)	FSGWYDADLSPAGHEEAKR	(G)	62.07	534.75	2135.98	0.002	0.9	HUMAN|MOUSE	P18669	P18669|Q6P6D7|Q0D2Q6|Q9DBJ1		PGAM1 PGAMA CDABP0006			Phosphoglycerate mutase 1
D101003_MDAMB231_1_OGE05_rafkt_ft8_cc_01.10753.10753.2	2	20.3	14.06	11.97	96.8	46800		Hydrogen	(R)	SAAASNLSGLSLQEAQQILNVSK	(L)	91.67	1165.11	2329.24	-0.027	-11.6	HUMAN	Q9Y3D7	Q9Y3D7		TIMM16 MAGMAS TIM16 CGI-136			Mitochondrial import inner membrane translocase subunit Tim16
D101003_MDAMB231_1_OGE05_rafkt_ft8_cc_01.2681.2681.3	3	20.3	10.19	9.2	97.3	1850000	P1063p	Hydrogen	(K)	NGDRGETGPAGpAGPIGPAGAR	(G)	41.25	664.328	1974.97	15.9943	-0.3	MOUSE	P11087	P11087|P11087-2	Col1a1	Col1a1 Cola1	Core matrisome	Collagens	Collagen alpha-1(I) chain
D101003_MDAMB231_1_OGE06_rafkt_ft8_cc_01.11392.11392.3	3	20.3	12.58	13.21	91.2	263000		Hydrogen	(R)	LISPNLGVVFFNACEAASR	(L)	94.85	689.021	2065.05	-0.0039	-1.9	HUMAN	Q66K74	Q66K74|A8K940|B4DH53		MAP1S BPY2IP1 C19orf5 MAP8 VCY2IP1			Microtubule-associated protein 1S
D101003_MDAMB231_1_OGE06_rafkt_ft8_cc_01.12018.12018.2	2	20.3	12.35	12.9	96.9	103000		Hydrogen	(R)	GCIVDANLSVLNLVIVK	(K)	100.03	914.015	1827.04	-0.0188	-10.3	HUMAN|MOUSE	P62753	P62753|Q96DV6|A2A3R5|Q9BZU1|P62754|Q8BT09|D3YX41|Q3TL53		RPS6 OK/SW-cl.2			40S ribosomal protein S6
D101003_MDAMB231_1_OGE08_rafkt_ft8_cc_01.11474.11474.3	3	20.3	11.94	11.19	97.7	2950000		Hydrogen	(K)	AHQANQLYPFAISLIESVR	(T)	100.87	719.715	2157.14	-0.0156	-7.2	HUMAN|MOUSE	Q14204	Q14204|Q9JHU4		DYNC1H1 DHC1 DNCH1 DNCL DNECL DYHC KIAA0325			Cytoplasmic dynein 1 heavy chain 1
D101003_MDAMB231_1_OGE08_rafkt_ft8_cc_01.5324.5324.3	3	20.3	11.32	11.41	96.5	564000		Hydrogen	(R)	AHLTVGQAAAGGSGNLLTER	(S)	58.35	641.672	1923	-0.0026	-1.4	HUMAN	Q99959	Q99959|B8QFA1|B8QGS7|B8QGS6|Q99959-2|B8QGS9		PKP2			Plakophilin-2
D101003_MDAMB231_1_OGE08_rafkt_ft8_cc_01.8898.8898.3	3	20.3	14.84	12.18	93.6	1130000		Hydrogen	(K)	YRPQTLNDLISHQDILSTIQK	(F)	82.03	828.441	2483.32	-0.0169	-6.8	HUMAN	P40937	P40937|A8K3S0|A8MZ62|C9JH72		RFC5			Replication factor C subunit 5
D101003_MDAMB231_1_OGE11_rafkt_ft8_cc_01.9639.9639.2	2	20.3	14.78	13.18	98.2	311000	M305m	Hydrogen	(R)	NTmSLLAANNLLAGLR	(G)	88.07	844.456	1671.92	15.9838	-6.6	HUMAN|MOUSE	Q9UBQ7	Q9UBQ7|Q91Z53		GRHPR GLXR MSTP035			Glyoxylate reductase/hydroxypyruvate reductase
D101003_MDAMB231_1_OGE02_rafkt_ft8_cc_01.13314.13314.3	3	20.29	13.97	10.49	95	1410000		Hydrogen	(R)	ILEPGLNILIPVLDR	(I)	102.77	559.01	1675.02	0.0008	0.5	HUMAN	Q9UJZ1	Q9UJZ1|B4E1K7		STOML2 SLP2 HSPC108			Stomatin-like protein 2
D101003_MDAMB231_1_OGE02_rafkt_ft8_cc_01.5786.6058.2	2	20.29	13.76	14.85	87.9	291000	N283n	Hydrogen	(R)	NSnLVGAAHEELQQSR	(I)	58.37	877.427	1752.86	0.9834	-0.4	HUMAN|MOUSE	P02545	P02545|Q5I6Y4|Q5I6Y6|P02545-3|Q6UYC3|B4DI32|P02545-2|Q5TCI8|Q3BDU5|Q5I6Y5|Q5TCJ4|Q8N519|P48678|P48678-2|Q3UCU3|Q3U7I5|P48678-3		LMNA LMN1			Lamin-A/C
D101003_MDAMB231_1_OGE02_rafkt_ft8_cc_01.5833.5833.2	2	20.29	14.09	14.49	90.4	389000		Hydrogen	(K)	IVLEDGTLHVTEGSGR	(Y)	56.92	841.936	1682.87	-0.0066	-3.9	HUMAN|MOUSE	Q16555	Q16555|B4DR31|Q8NAN9|O08553		DPYSL2 CRMP2 ULIP2			Dihydropyrimidinase-related protein 2
D101003_MDAMB231_1_OGE04_rafkt_ft8_cc_01.3696.3696.3	3	20.29	10.27	8.71	96.7	2900000		Hydrogen	(R)	HGESAWNLENR	(F)	47.75	438.206	1312.6	0.0011	0.8	HUMAN|MOUSE	P18669	P18669|Q6P6D7|Q6FHK8|Q0D2Q6|Q9DBJ1		PGAM1 PGAMA CDABP0006			Phosphoglycerate mutase 1
D101003_MDAMB231_1_OGE05_rafkt_ft8_cc_01.5769.5769.3	3	20.29	8.77	8.54	96.5	69800000		Hydrogen	(R)	VGVVQYSHEGTFEAIR	(L)	60.27	597.972	1791.9	-0.0023	-1.3	MOUSE	Q02788	Q02788|D3Z7D5	Col6a2	Col6a2	Core matrisome	Collagens	Collagen alpha-2(VI) chain
D101003_MDAMB231_1_OGE06_rafkt_ft8_cc_01.7015.7015.2	2	20.29	12.89	15.48	95.5	8520000		Hydrogen	(K)	EYLGAICSCTCFGGQR	(G)	66.48	939.894	1878.79	-0.0122	-6.5	HUMAN|MOUSE	P02751-15	P02751-15|P02751-7|P02751|P02751-11|P02751-3|P02751-8|P02751-13|P02751-14|P02751-9|B7ZLE5|P02751-5|P02751-6|P02751-10|B7ZLF0|Q68CX6|P02751-12|B4DTK1|B4DU16|B4DTH2|B4DN21|Q9H382|P11276|Q3UGY5|Q3UHL6|Q3TCF1|B9EHT6|Q3UH17|B7ZNJ1	FN1	FN1 FN	Core matrisome	ECM Glycoproteins	Isoform 15 of Fibronectin
D101003_MDAMB231_1_OGE09_10_rafkt_ft8_cc_01.6703.6703.3	3	20.29	11.64	10.31	90.4	76300		Hydrogen	(R)	APVSALPLAPNHLGGGAVVLGAESHASK	(D)	70.38	874.141	2620.42	-0.0115	-4.4	HUMAN	Q13190	Q13190|B7WP07|Q13190-2|Q13190-3|B4DKR0		STX5 STX5A			Syntaxin-5
D101003_MDAMB231_1_OGE11_rafkt_ft8_cc_01.9755.9755.2	2	20.29	13.15	13.14	93.4	335000	M383m	Hydrogen	(K)	mAVTFIGNSTAIQELFKR	(I)	89.28	1021.52	2026.08	15.9625	-15.9	HUMAN|MOUSE	B4DY90	B4DY90|P07437|Q5JP53|B7ZAF0|Q5ST81|B4DQN9|B7ZAK1|B4E052|B4DMU8|B4DXZ5|B4DMJ5|Q6P602|P99024					cDNA FLJ56903, highly similar to Tubulin beta-7 chain
D101003_MDAMB231_1_OGE12_rafkt_ft8_cc_01.10986.11216.3	3	20.29	13.19	14.13	96.8	445000000		Hydrogen	(R)	VTIAQGGVLPNIQAVLLPK	(K)	94.08	644.394	1931.17	-0.0016	-0.8	HUMAN|MOUSE	P04908	P04908|Q93077|P20671|P0C0S8|Q6FI13|Q7L7L0|B2R5B3|Q16777|Q9BTM1|Q96KK5|Q99878|B4E0B3|Q8CGP5|Q8CGP7|P22752|Q6GSS7|Q8BFU2|Q64523|Q8R1M2|Q8CGP4|Q8CGP6		HIST1H2AB H2AFM| HIST1H2AE H2AFA			Histone H2A type 1-B/E
D101003_MDAMB231_1_OGE02_rafkt_ft8_cc_01.10455.10455.3	3	20.28	9.23	8.85	94.1	483000		Hydrogen	(R)	IETSSPTVTEGQTLDLNCVVVGRPQATITWYK	(R)	83.95	1188.6	3563.8	-0.022	-6.2	MOUSE	B1B0C7	B1B0C7	Hspg2	Hspg2 RP23-12C2.1-001	Core matrisome	Proteoglycans	Perlecan (Heparan sulfate proteoglycan 2)
D101003_MDAMB231_1_OGE02_rafkt_ft8_cc_01.11491.11491.2	2	20.28	13.8	15.6	81.7	166000		Hydrogen	(R)	VQLGGSDQLGNIMSGYEFINK	(L)	90.6	1135.56	2270.11	-0.0064	-2.8	HUMAN	Q9Y2Z4	Q9Y2Z4		YARS2 CGI-04			Tyrosyl-tRNA synthetase, mitochondrial
D101003_MDAMB231_1_OGE02_rafkt_ft8_cc_01.11884.11884.3	3	20.28	7.02	7.18	95.6	1890000		Hydrogen	(R)	VTASEPLETMGSEGALSPGGVASLLR	(L)	93.07	843.767	2529.29	0.0003	0.1	MOUSE	P01029	P01029|B2RWX2|B2RXW7	C4b	C4b C4	Other	no	Complement C4-B
D101003_MDAMB231_1_OGE02_rafkt_ft8_cc_01.9551.9551.2	2	20.28	15.79	13.41	97.5	10600000		Hydrogen	(K)	IIAATIENAQPILQIDNAR	(L)	78.52	1032.57	2064.14	-0.0114	-5.5	HUMAN	P08779	P08779|B4E2J5|B4DWU0		KRT16 KRT16A			Keratin, type I cytoskeletal 16
D101003_MDAMB231_1_OGE03_rafkt_ft8_cc_01.10428.10439.3	3	20.28	9.87	11.05	95.8	1220000		Hydrogen	(R)	LNIIIVAEGAIDTQNKPITSEK	(I)	89.12	789.772	2367.31	-0.0109	-4.6	HUMAN	Q01813	Q01813|Q5VSR7|B3KS15		PFKP PFKF			6-phosphofructokinase type C
D101003_MDAMB231_1_OGE05_rafkt_ft8_cc_01.10536.10536.3	3	20.28	15.01	13.99	93	500000		Hydrogen	(R)	ALESSIAPIVIFASNR	(G)	90.37	563.316	1687.94	-0.0038	-2.3	HUMAN|MOUSE	Q9Y265	Q9Y265|Q9Y265-2|B3KRS7|P60122|Q3UJN2		RUVBL1 INO80H NMP238 TIP49 TIP49A			RuvB-like 1
D101003_MDAMB231_1_OGE05_rafkt_ft8_cc_01.2550.2609.3	3	20.28	13.57	13.39	96.6	4430000	P805p P811p P814p P820p	Hydrogen	(R)	GEHGPpGPAGFpGApGQNGEpGAKGER	(G)	40.62	863.724	2525.19	63.9667	-5	MOUSE	P08121	P08121|Q7TT32|Q3UH72|Q8BLW4|Q8BKY2	Col3a1	Col3a1	Core matrisome	Collagens	Collagen alpha-1(III) chain
[truncated: 25,379 more rows]

## Sheet: MDAMB231_Sample 2
File Name	Parent charge	Score	delta Forward Reverse Score	delta Rank1 Rank2 Score	Percent scored peak intensity	Total Intensity	Variable Sites	N-term.	Prev AA	Sequence	Next AA	Retention Time (min)	Parent m over z	Matched parent mass	delta Parent mass	delta Parent mass ppm	Species	Uniprot Accession Number	Uniprot Accession Numbers	Entrez Gene Symbol	Entrez Gene Names	Matrisome Division	Matrisome Category	Entry Name
[truncated: 33,141 more rows]

[truncated: 2 more sheets: LM2_Sample 1, LM2_Sample 2]
