# Supplementary material for: Extracellular matrix signatures of human mammary carcinoma identify novel metastasis promoters
Source: eLife. 2014 Mar 11;3:e01308. doi: 10.7554/eLife.01308 (PMC3944437; doi:10.7554/eLife.01308)
Supplement: Supplementary file 1. — Cell Profiler pipeline to quantify ZsGreen-positive metastatic foci. The Cell Profiler pipeline designed to quantify ZsGreen-positive metastatic foci in whole organs is provided as a .cp file. The file can be opened in any text editor software or using Cell Profiler. DOI: http://dx.doi.org/10.7554/eLife.01308.020 [file elife01308s004.cp]

CellProfiler Pipeline: http://www.cellprofiler.org
Version:1
SVNRevision:11710

LoadImages:[module_num:1|svn_version:\'11587\'|variable_revision_number:11|show_window:True|notes:\x5B\'Pipeline to count ZsGreen positive metastatic foci within whole organs (lungs, liver etc.)\'\x5D]
    File type to be loaded:individual images
    File selection method:Text-Exact match
    Number of images in each group?:3
    Type the text that the excluded images have in common:Do not use
    Analyze all subfolders within the selected folder?:None
    Input image file location:Default Input Folder\x7CNone
    Check image sets for missing or duplicate files?:Yes
    Group images by metadata?:No
    Exclude certain files?:No
    Specify metadata fields to group by:
    Select subfolders to analyze:
    Image count:1
    Text that these images have in common (case-sensitive):(word common to all the files)
    Position of this image in each group:1
    Extract metadata from where?:None
    Regular expression that finds metadata in the file name:^(?P<Plate>.*)_(?P<Well>\x5BA-P\x5D\x5B0-9\x5D{2})_s(?P<Site>\x5B0-9\x5D)
    Type the regular expression that finds metadata in the subfolder path:.*\x5B\\\\/\x5D(?P<Date>.*)\x5B\\\\/\x5D(?P<Run>.*)$
    Channel count:1
    Group the movie frames?:No
    Grouping method:Interleaved
    Number of channels per group:3
    Load the input as images or objects?:Images
    Name this loaded image:OrigColor
    Name this loaded object:Nuclei
    Retain outlines of loaded objects?:No
    Name the outline image:LoadedImageOutlines
    Channel number:1
    Rescale intensities?:Yes

Resize:[module_num:2|svn_version:\'10627\'|variable_revision_number:4|show_window:True|notes:\x5B\'Resize the color image to save on memory. IMPORTANT\x3A Since all measurements will be performed on resized image, if the resizing factor is changed here, all size-dependent settings downstream must be changed accordingly.\'\x5D]
    Select the input image:OrigColor
    Name the output image:ResizedColor
    Select resizing method:Resize by a fraction or multiple of the original size
    Resizing factor:0.5
    Width of the final image, in pixels:100
    Height of the final image, in pixels:100
    Interpolation method:Bilinear
    How do you want to specify the dimensions?:Manual
    Select the image with the desired dimensions:None
    Additional image count:0

ColorToGray:[module_num:3|svn_version:\'10318\'|variable_revision_number:2|show_window:True|notes:\x5B\'Split the color image into channels. Only the red and green images are needed.\'\x5D]
    Select the input image:ResizedColor
    Conversion method:Split
    Image type\x3A:RGB
    Name the output image:OrigGray
    Relative weight of the red channel:1
    Relative weight of the green channel:1
    Relative weight of the blue channel:1
    Convert red to gray?:Yes
    Name the output image:OrigRed
    Convert green to gray?:Yes
    Name the output image:OrigGreen
    Convert blue to gray?:No
    Name the output image:OrigBlue
    Channel count:1
    Channel number\x3A:Red\x3A 1
    Relative weight of the channel:1
    Image name\x3A:Channel1

IdentifyPrimaryObjects:[module_num:4|svn_version:\'10826\'|variable_revision_number:8|show_window:True|notes:\x5B\'Idenitfy the tissue region of interest.\'\x5D]
    Select the input image:OrigRed
    Name the primary objects to be identified:Tissue
    Typical diameter of objects, in pixel units (Min,Max):500,1000
    Discard objects outside the diameter range?:Yes
    Try to merge too small objects with nearby larger objects?:No
    Discard objects touching the border of the image?:No
    Select the thresholding method:Otsu Global
    Threshold correction factor:1
    Lower and upper bounds on threshold:0.000000,1.000000
    Approximate fraction of image covered by objects?:0.01
    Method to distinguish clumped objects:None
    Method to draw dividing lines between clumped objects:Intensity
    Size of smoothing filter:10
    Suppress local maxima that are closer than this minimum allowed distance:7
    Speed up by using lower-resolution image to find local maxima?:Yes
    Name the outline image:TissueOutlines
    Fill holes in identified objects?:Yes
    Automatically calculate size of smoothing filter?:Yes
    Automatically calculate minimum allowed distance between local maxima?:Yes
    Manual threshold:0.0
    Select binary image:None
    Retain outlines of the identified objects?:Yes
    Automatically calculate the threshold using the Otsu method?:Yes
    Enter Laplacian of Gaussian threshold:0.5
    Two-class or three-class thresholding?:Two classes
    Minimize the weighted variance or the entropy?:Weighted variance
    Assign pixels in the middle intensity class to the foreground or the background?:Background
    Automatically calculate the size of objects for the Laplacian of Gaussian filter?:Yes
    Enter LoG filter diameter:5
    Handling of objects if excessive number of objects identified:Continue
    Maximum number of objects:500
    Select the measurement to threshold with:None

MaskImage:[module_num:5|svn_version:\'10428\'|variable_revision_number:3|show_window:True|notes:\x5B\'Restrict consideration to the tissue region only. You should try to make sure organ is fully contained within image borders (e.g., lung, liver etc.)\'\x5D]
    Select the input image:OrigGreen
    Name the output image:MaskedGreen
    Use objects or an image as a mask?:Objects
    Select object for mask:Tissue
    Select image for mask:None
    Invert the mask?:No

EnhanceOrSuppressFeatures:[module_num:6|svn_version:\'10591\'|variable_revision_number:2|show_window:True|notes:\x5B\'Set filter size to approx diameter of largest metastatic foci\'\x5D]
    Select the input image:MaskedGreen
    Name the output image:FilteredGreen
    Select the operation:Enhance
    Feature size:50
    Feature type:Speckles
    Range of hole sizes:1,10

IdentifyPrimaryObjects:[module_num:7|svn_version:\'10826\'|variable_revision_number:8|show_window:True|notes:\x5B\'Smoothing filter size /maxima distance manually set since they are linked to minimum diameter, and a min diameter of 10 give good segmentation. If only overall area is needed, set declumping to None (segmentation unnecesary for final result).\'\x5D]
    Select the input image:FilteredGreen
    Name the primary objects to be identified:Tumors
    Typical diameter of objects, in pixel units (Min,Max):5,100
    Discard objects outside the diameter range?:Yes
    Try to merge too small objects with nearby larger objects?:No
    Discard objects touching the border of the image?:Yes
    Select the thresholding method:Otsu Global
    Threshold correction factor:2
    Lower and upper bounds on threshold:0.000000,1.000000
    Approximate fraction of image covered by objects?:0.01
    Method to distinguish clumped objects:Shape
    Method to draw dividing lines between clumped objects:Intensity
    Size of smoothing filter:5
    Suppress local maxima that are closer than this minimum allowed distance:5
    Speed up by using lower-resolution image to find local maxima?:Yes
    Name the outline image:TumorOutlines
    Fill holes in identified objects?:Yes
    Automatically calculate size of smoothing filter?:No
    Automatically calculate minimum allowed distance between local maxima?:No
    Manual threshold:0.0
    Select binary image:None
    Retain outlines of the identified objects?:Yes
    Automatically calculate the threshold using the Otsu method?:Yes
    Enter Laplacian of Gaussian threshold:0.5
    Two-class or three-class thresholding?:Three classes
    Minimize the weighted variance or the entropy?:Weighted variance
    Assign pixels in the middle intensity class to the foreground or the background?:Background
    Automatically calculate the size of objects for the Laplacian of Gaussian filter?:Yes
    Enter LoG filter diameter:5
    Handling of objects if excessive number of objects identified:Continue
    Maximum number of objects:500
    Select the measurement to threshold with:None

MeasureImageAreaOccupied:[module_num:8|svn_version:\'10563\'|variable_revision_number:3|show_window:True|notes:\x5B\'Measure the per-image area of the metastases and the tissue. If the individual area of each tumor is needed, the parameter MeasureObjectSizeShape could be used instead.\'\x5D]
    Hidden:2
    Measure the area occupied in a binary image, or in objects?:Objects
    Select objects to measure:Tissue
    Retain a binary image of the object regions?:No
    Name the output binary image:Stain
    Select a binary image to measure:None
    Measure the area occupied in a binary image, or in objects?:Objects
    Select objects to measure:Tumors
    Retain a binary image of the object regions?:No
    Name the output binary image:Stain
    Select a binary image to measure:None

CalculateMath:[module_num:9|svn_version:\'10905\'|variable_revision_number:1|show_window:True|notes:\x5B\x5D]
    Name the output measurement:AreaFraction
    Operation:Divide
    Select the numerator measurement type:Image
    Select the numerator objects:None
    Select the numerator measurement:AreaOccupied_AreaOccupied_Tumors
    Multiply the above operand by:1
    Raise the power of above operand by:1
    Select the denominator measurement type:Image
    Select the denominator objects:None
    Select the denominator measurement:AreaOccupied_AreaOccupied_Tissue
    Multiply the above operand by:1
    Raise the power of above operand by:1
    Take log10 of result?:No
    Multiply the result by:1
    Raise the power of result by:1

OverlayOutlines:[module_num:10|svn_version:\'10672\'|variable_revision_number:2|show_window:True|notes:\x5B\x5D]
    Display outlines on a blank image?:No
    Select image on which to display outlines:ResizedColor
    Name the output image:OrigOverlay
    Select outline display mode:Color
    Select method to determine brightness of outlines:Max of image
    Width of outlines:1
    Select outlines to display:TissueOutlines
    Select outline color:Red
    Select outlines to display:TumorOutlines
    Select outline color:Green

SaveImages:[module_num:11|svn_version:\'10822\'|variable_revision_number:7|show_window:True|notes:\x5B\x5D]
    Select the type of image to save:Image
    Select the image to save:OrigOverlay
    Select the objects to save:None
    Select the module display window to save:None
    Select method for constructing file names:From image filename
    Select image name for file prefix:OrigColor
    Enter single file name:OrigBlue
    Do you want to add a suffix to the image file name?:Yes
    Text to append to the image name:_Outlines
    Select file format to use:png
    Output file location:Default Output Folder\x7CNone
    Image bit depth:8
    Overwrite existing files without warning?:Yes
    Select how often to save:Every cycle
    Rescale the images? :No
    Save as grayscale or color image?:Grayscale
    Select colormap:gray
    Store file and path information to the saved image?:No
    Create subfolders in the output folder?:No

ExportToSpreadsheet:[module_num:12|svn_version:\'10880\'|variable_revision_number:7|show_window:True|notes:\x5B\x5D]
    Select or enter the column delimiter:Comma (",")
    Prepend the output file name to the data file names?:Yes
    Add image metadata columns to your object data file?:No
    Limit output to a size that is allowed in Excel?:No
    Select the columns of measurements to export?:Yes
    Calculate the per-image mean values for object measurements?:No
    Calculate the per-image median values for object measurements?:No
    Calculate the per-image standard deviation values for object measurements?:No
    Output file location:Default Output Folder\x7CNone
    Create a GenePattern GCT file?:No
    Select source of sample row name:Metadata
    Select the image to use as the identifier:None
    Select the metadata to use as the identifier:None
    Export all measurements, using default file names?:No
    Press button to select measurements to export:Image\x7CCount_Tumors,Image\x7CCount_Tissue,Image\x7CAreaOccupied_AreaOccupied_Tumors,Image\x7CAreaOccupied_AreaOccupied_Tissue,Image\x7CFileName_OrigColor,Image\x7CMath_AreaFraction
    Data to export:Image
    Combine these object measurements with those of the previous object?:No
    File name:DATA.csv
    Use the object name for the file name?:Yes
